# Supplementary material for: Global coordination of metabolic pathways in Escherichia coli by active and passive regulation
Source: Mol Syst Biol. 2021 Apr 14;17(4):e10064. doi: 10.15252/msb.202010064 (PMC8045939; doi:10.15252/msb.202010064)
Supplement: Supplementary file 2 — Dataset EV1 [file MSB-17-e10064-s004.xlsx]

## Sheet: Metadata
Table 1:	growth rate of cAMP titration strain NQ1399 as a function of external cAMP concentration
	Data: maximal growth rate and corresponding standard deviation (n = 32, marked as stdev).
	Also included: maximal growth rate of NCM3722 (wildtype strain) in same condition but without added cAMP. Mean and standard deviation (n = 4, marked as stdev).
Table 2:	Promoter activities and GFP concentration of 14 fluorescent reporters in NQ1399 strain at varying cAMP concentration
	Data: maximal growth rate, promoter activity, and GFP concentration, for each fluorescent reporter (see methods). Mean and standard deviation (n = 2, marked as stdev).
	Data labeled with NaN: no data available due to technical issues with measurement
	GFP concentration data was normalized (for each promoter) to the maximal GFP concentration across conditions.

## Sheet: 1 - NQ1399 growth rate vs cAMP 
	NQ1399													NCM3722 (WT)
Final cAMP concentration [mM]	0.01	0.0197656	0.0295312	0.0490625	0.088125	0.16625	0.3225	0.635	1.26	2.51	5.01	10.01		NA
mean growth rate [h-1]	0.350248	0.648516	0.703037	0.819587	0.935932	0.984761	0.924092	0.743476	0.569837	0.430943	0.364177	0.347286		0.993183
stdev growth rate [h-1]	0.0139849	0.0325723	0.0251668	0.0188877	0.0251804	0.0344921	0.0503321	0.0534901	0.030855	0.031183	0.0358338	0.0309733		0.0223213

## Sheet: 2 - NQ1399 reporter activities
MEAN
	growth rate [h-1]													Promoter activity [AU]													normalized GFP concentration [AU]
Final cAMP concentration [microM]	0.01	0.0197656	0.0295312	0.0490625	0.088125	0.16625	0.3225	0.635	1.26	2.51	5.01	10.01		0.01	0.0197656	0.0295312	0.0490625	0.088125	0.16625	0.3225	0.635	1.26	2.51	5.01	10.01		0.01	0.0197656	0.0295312	0.0490625	0.088125	0.16625	0.3225	0.635	1.26	2.51	5.01	10.01
acs	0.359573	0.6085	0.686929	0.816462	0.895839	0.92286	0.829626	0.657964	0.519731	0.380187	0.310322	0.29538		0	0	0	0	0.990495	12.5777	32.1508	40.3764	125.84	214.508	263.481	314.671		0	0	0	0	0.00103788	0.0127935	0.0363776	0.0576036	0.227282	0.529627	0.797006	1
Crp Reporter	0.348611	0.593802	0.672705	0.792591	0.910824	0.965416	0.898212	0.702307	0.536077	0.393964	0.315869	0.306002		996.553	1245.53	1614.84	2252.59	3391.96	4845.13	6335.09	6539.82	7243.19	6468.21	5820.77	6160.31		0.141997	0.104192	0.119241	0.141174	0.184985	0.249294	0.350345	0.462552	0.671157	0.815547	0.915366	1
fumA	0.362896	0.666891	0.7227	0.829224	0.946266	0.990027	0.930356	0.729982	0.568285	0.429044	0.358272	0.34466		50.3737	95.1134	84.0069	94.7894	103.54	96.5451	103.057	94.5773	194.996	260.367	301.568	319.493		0.149744	0.153857	0.125397	0.123315	0.118038	0.105199	0.119497	0.139767	0.370159	0.654657	0.908033	1
sdhC	0.357287	0.678552	0.713379	0.821935	0.942134	1.00826	0.942635	0.746768	0.574547	0.42573	0.356434	0.344935		76.8714	199.883	275.016	461.652	730.35	967.313	1098.02	1092.27	1094.94	956.184	796.944	816.836		0.0908555	0.124393	0.162795	0.237181	0.327357	0.405131	0.491893	0.617655	0.804766	0.948441	0.944173	1
epdIcd	0.340221	0.644591	0.699316	0.816708	0.929379	0.98119	0.912428	0.736746	0.565559	0.423451	0.35569	0.33938		3044.98	3033.89	2909.45	2707.78	2542.91	2416.31	2155.92	1776.76	1490.87	1237.38	1083.25	1148.63		1	0.525886	0.464851	0.370443	0.305714	0.275154	0.264004	0.269456	0.294535	0.326494	0.340278	0.378157
epd-const	0.360062	0.603756	0.675315	0.805167	0.911783	0.93593	0.835355	0.657789	0.5256	0.383203	0.312443	0.300965		890.394	838.603	837.607	778.557	724.108	659.436	561.378	440.039	366.294	271.032	223.591	251.978		1	0.561681	0.501566	0.39102	0.321149	0.284921	0.271756	0.27052	0.281818	0.286013	0.289387	0.338564
pykF	0.330342	0.696023	0.737831	0.833844	0.959769	1.01629	0.968062	0.780296	0.587589	0.457218	0.386693	0.36878		277.161	333	294.544	235.822	200.631	178.767	177.765	107.969	74.3781	56.567	42.5982	65.3416		1	0.570232	0.4758	0.337079	0.249151	0.209652	0.218864	0.164919	0.15087	0.147459	0.131297	0.21118
gapA	0.330088	0.645462	0.696194	0.808382	0.932191	0.977632	0.93052	0.756378	0.575144	0.445587	0.377891	0.358347		2620.81	3861.84	3934.5	4017.39	4415.73	4657.54	4336.83	3400.93	2437.1	1632.13	1280.91	1243.04		1	0.75356	0.711792	0.625924	0.596612	0.600033	0.587005	0.566309	0.533692	0.461336	0.426919	0.436894
argA	0.359033	0.630756	0.667072	0.840708	0.967984	1.03278	0.973162	0.81632	0.611935	0.472955	0.420742	0.378379		461.034	533.376	536.558	775.585	933.105	916.901	776.01	553.866	363.873	299.47	244.789	200.49		1	0.658527	0.626391	0.718433	0.750696	0.691381	0.620989	0.528379	0.46307	0.4931	0.453084	0.412636
argC	0.360526	0.669719	0.718934	0.838843	0.948394	0.993771	0.941623	0.750206	0.571563	0.438362	0.369859	0.366695		1191.96	1785.28	1938.56	2217.42	2147.49	1869.32	1596.34	1095.86	860.482	550.182	464.473	511.391		1	0.806286	0.815577	0.799542	0.684882	0.568947	0.51277	0.441822	0.455357	0.379619	0.379838	0.421815
glnA	0.364209	0.663411	0.719899	0.83201	0.95689	0.993888	0.934538	0.741082	0.571986	0.433736	0.36119	0.345622		111.918	137.096	147.601	250.628	543.45	849.769	783.148	386.905	232.749	141.524	98.7191	110.689		0.359407	0.241701	0.239803	0.35232	0.664254	1	0.980129	0.610625	0.475925	0.381629	0.31967	0.374575
metA	0.350252	0.660084	0.712293	0.814052	0.931618	0.977957	0.911674	0.712751	0.561878	0.427683	0.36859	0.348513		891.65	1524.34	1446.28	1573.86	1964.05	2329.86	2085.4	1541.68	1344.45	867.954	735.427	720.434		1	0.907125	0.797588	0.759453	0.828133	0.935826	0.898537	0.849656	0.939916	0.797189	0.783758	0.81201
rrnB	0.369667	0.672213	0.719928	0.841818	0.95318	0.995752	0.941422	0.769806	0.577388	0.438593	0.366418	0.359469		1012.83	2822.23	2885.35	2988.14	4087.33	4807.36	4743.05	4060.84	2646.45	1478.37	1126.23	NaN		0.519387	0.795887	0.759759	0.672898	0.812889	0.915212	0.955079	1	0.868884	0.638981	0.582663	NaN
rrnC	0.337095	0.632742	0.672993	0.774623	0.889929	0.944979	0.917509	0.765353	0.572998	0.43902	0.388695	0.363085		9111.29	15815.2	16957	16381.5	19380.6	21549.7	21417.5	18229.6	13310.4	9386.18	10523.4	8209.14		0.998342	0.923209	0.930658	0.781117	0.804387	0.842307	0.862204	0.879765	0.858006	0.789689	1	0.835104
STDEV
	growth rate [h-1]													Promoter activity [AU]													normalized GFP concentration [AU]
Final cAMP concentration [microM]	0.01	0.0197656	0.0295312	0.0490625	0.088125	0.16625	0.3225	0.635	1.26	2.51	5.01	10.01		0.01	0.0197656	0.0295312	0.0490625	0.088125	0.16625	0.3225	0.635	1.26	2.51	5.01	10.01		0.01	0.0197656	0.0295312	0.0490625	0.088125	0.16625	0.3225	0.635	1.26	2.51	5.01	10.01
acs	0.000166512	0.00684471	0.00153658	0.0162141	0.0132618	0.0167533	0.00432298	0.00121453	0.003974	0.00240911	0.00578032	0.00265244		1.68567	7.14233	8.21515	8.50429	12.9576	1.49409	4.09109	4.35992	6.90184	9.45402	1.30043	17.5118		0	0	0	0	0.0135775	0.00151972	0.00462893	0.00622015	0.0124655	0.0233423	0.00393369	0.0556512
Crp Reporter	0.0038479	0.00713582	0.000601841	0.00291855	0.00224234	0.00286036	0.00780933	0.00742059	0.00296431	0.00831063	0.00977573	0.00252999		58.2769	19.187	10.9912	61.9997	79.1983	2.48411	68.0019	106.983	38.2354	408.458	71.3192	47.8973		0.00830378	0.00160504	0.000811597	0.00388564	0.00431919	0.000127814	0.00376066	0.00756671	0.00354291	0.0515005	0.0112155	0.00777513
fumA	0.00595057	0.0158402	0.00282524	0.00175058	0.00398271	0.00549353	0.00454026	0.00772275	0.00469868	0.00418506	0.00533295	0.00296628		4.78825	3.39508	9.19942	3.43174	10.5569	2.98448	14.7172	4.51238	1.47189	2.44883	30.1332	1.49544		0.0142339	0.00549192	0.0137319	0.00446449	0.0120351	0.003252	0.0170649	0.00666843	0.00279408	0.00615725	0.090732	0.00468065
sdhC	0.00237494	0.0260154	0.00534422	0.00345892	0.000605268	0.00803691	0.00368514	0.00789123	0.00323362	0.00114358	0.00142106	0.00710479		15.3995	7.09519	5.37152	23.8117	15.7855	12.4779	52.4603	30.95	19.6733	1.37395	4.84683	60.2727		0.0182009	0.00441554	0.00317965	0.0122337	0.00707534	0.00522602	0.0235012	0.0175016	0.0144595	0.00136282	0.00574224	0.073788
epdIcd	0.00854062	0.0211913	0.0260688	0.00814491	0.0216672	0.0433013	0.0759593	0.0821157	0.0439016	0.0441244	0.0454785	0.0414143		55.9684	127.589	92.1507	27.2969	10.8461	62.4639	111.826	132.472	38.7882	123.807	143.479	165.818		0.0183805	0.022116	0.0147232	0.00373442	0.00130394	0.00711299	0.0136936	0.02009	0.00766298	0.0326678	0.0450706	0.0545911
epd-const	0.000821836	0.0117759	0.00142035	0.00969596	0.00380094	0.00142975	0.00416169	0.0047277	0.00283909	0.00793102	0.00510606	0.00394241		1.62078	37.9752	7.67858	12.3446	12.0938	11.4057	1.62998	15.3522	27.4157	4.72363	3.77829	4.74814		0.0018203	0.0254351	0.004598	0.00619991	0.00536373	0.00492801	0.00078905	0.009438	0.021093	0.00498473	0.00489011	0.00637973
pykF	0.00121027	0.0503072	0.00664863	0.000280485	0.00453484	0.00285704	0.0112301	0.000663716	0.00534052	0.00458084	0.00141187	0.00168442		2.34827	21.2543	4.83864	8.91654	3.27245	2.57643	2.74299	8.93021	8.19333	11.4859	16.8311	24.1593		0.00847259	0.0363961	0.00781624	0.0127451	0.00406384	0.00302155	0.00337717	0.0136406	0.0166195	0.0299414	0.0518774	0.0780816
gapA	0.0114125	0.00288276	0.000355889	0.00486665	0.00163079	0.00286999	0.000347078	0.00436936	0.00218909	0.00775723	0.00476375	0.00192119		36.9138	13.9343	51.5162	111.75	87.2511	35.8105	4.03645	25.8786	36.0347	53.0268	83.9126	2.92231		0.0140849	0.00271899	0.00931981	0.0174111	0.0117885	0.00461349	0.000546347	0.00430919	0.00789112	0.0149885	0.0279676	0.00102711
argA	0.00947376	0.0453565	0.0327379	0.0154524	0.000538478	0.00690408	0.024114	0.00270137	0.00699818	0.00347313	0.00229622	0.00967685		11.3657	130.076	73.1677	17.9971	62.5563	32.3499	42.4828	7.48798	3.24228	81.5686	22.3427	45.9457		0.0246527	0.160597	0.0854178	0.0166709	0.0503274	0.0243932	0.0339962	0.00714341	0.00412617	0.134309	0.0413543	0.0945625
argC	0.00958052	0.00720939	0.0126454	0.00223816	0.0120378	0.00571186	0.00755546	0.00365414	0.00685991	0.00209065	0.0020754	0.021779		62.3996	35.9318	35.2014	35.208	86.8142	16.5977	41.0653	49.4322	29.1893	30.5205	25.1317	23.9014		0.0523504	0.0162278	0.0148097	0.012695	0.027687	0.00505169	0.0131908	0.0199298	0.0154466	0.0210588	0.0205523	0.0197148
glnA	0.0102721	0.00398585	0.00683902	0.00354106	0.014726	0.00491246	0.00649997	0.00189799	0.00520202	0.000599639	0.00345637	0.00341875		10.7317	2.66433	19.3047	7.72761	0.907215	10.264	2.01354	1.70877	16.6199	2.79256	3.67094	4.31183		0.0344632	0.00469722	0.0313637	0.0108631	0.00110888	0.0120785	0.00251999	0.00269683	0.0339844	0.00753032	0.0118872	0.0145914
metA	0.00992767	0.0150456	0.00291978	0.0109053	0.00410856	0.00116734	0.000404572	0.000452271	0.00427634	0.00499733	0.0128932	0.00853198		43.4004	78.7973	0.748707	47.0156	51.9787	7.28143	5.52401	29.7516	50.3614	32.4569	127.379	88.7691		0.0486743	0.0468919	0.000412894	0.0226869	0.0219166	0.00292471	0.00238013	0.0163967	0.035208	0.0298106	0.135751	0.100053
rrnB	0.00211909	0.0145165	0.0170471	0.00556026	0.00427025	0.00265185	0.0024512	0.00638836	0.000894386	0.00609281	0.000557417	0.00918422		28.1316	61.5212	494.921	9.15232	34.2432	12.4158	30.5661	24.6715	40.5035	14.767	226.034	NaN		0.0144261	0.0173494	0.130321	0.002061	0.0068103	0.00236368	0.0061549	0.00607547	0.0132981	0.00638256	0.11694	NaN
rrnC	0.00504501	0.0212263	0.0158933	0.00029584	0.00200738	0.00991188	0.00678954	0.000652987	0.0004856	0.0103828	0.0325898	0.0280111		219.502	947.398	158.143	230.347	31.5507	238.266	33.6867	345.313	526.778	664.23	72.9997	1715.64		0.0240513	0.0553041	0.00867945	0.0109836	0.0013095	0.00931303	0.00135613	0.0166649	0.0339567	0.0558838	0.00693688	0.174529
