# Supplementary material for: Global coordination of metabolic pathways in Escherichia coli by active and passive regulation
Source: Mol Syst Biol. 2021 Apr 14;17(4):e10064. doi: 10.15252/msb.202010064 (PMC8045939; doi:10.15252/msb.202010064)
Supplement: Supplementary file 3 — Dataset EV2 [file MSB-17-e10064-s005.xlsx]

## Sheet: Metadata
Table 1:	Comparison of relative protein abundance in WT and NQ1399 with external cAMP concentration leading to WT-like growth (0.2 mM cAMP)
	Data: relative protein concentration NQ1399/WT
	Proteins were assigned to proteome sectors as described in Hui et al 2015 (PMID 25678603)
	Proteins not detected in original study are labeled as "no sector assignment"
	Outlier flag: 1 = proteins with more than four-fold deviation between WT and NQ1399
Table 2:	Protein spectral count comparison of WT with NQ1399 with external cAMP concentration leading to WT-like growth (0.2 mM cAMP)
	Data: spectral count [% of total] of WT and NQ1399 with 0.2 mM external cAMP
	Proteins were assigned to proteome sectors as described in Hui et al 2015 (PMID 25678603)
	Proteins not detected in original study are labeled as "no sector assignment"
	Only proteins that were detected in both replicate samples of at least one strain were considered
	Outlier flag: 1 = proteins with more than four-fold deviation between WT and NQ1399
Table 3:	Relative protein abundance in NQ1399 at varying external cAMP concentrations
	Data: relative protein abundance (normalized to abundance at 0.3 mM external cAMP)
	Proteins were assigned to proteome sectors as described in Hui et al 2015 (PMID 25678603)
	Proteins not detected in original study, or proteins not detected in the control experiments described in tables 1 and 2, are labeled as "no sector assignment"
	Proteins with more than four-fold deviation between WT and NQ1399 (see tables 1 and 2) are labeled as "excluded"
Table 4:	Proteome sector calculation in catabolic limitation, anabolic limitation, and titration of external cAMP concentration
	Data: cumulative fraction of proteome belonging to different proteome sectors [fraction of total] in catabolic limitation, anabolic limitation, and titration of external cAMP concentration
	Proteins were assigned to proteome sectors as described in Hui et al 2015 (PMID 25678603)
	Proteins not detected in original study are labeled as "no sector assignment"
	Proteins with more than four-fold deviation between WT and NQ1399 (see tables 1 and 2) are labeled as "excluded"
Table 5:	Protein spectral count in catabolic limitation, anabolic limitation, and titration of external cAMP concentration
	Data: spectral count [% of total] in catabolic limitation, anabolic limitation, and titration of external cAMP concentration
	Proteins were assigned to proteome sectors as described in Hui et al 2015 (PMID 25678603)
	Proteins not detected in original study are labeled as "no sector assignment"
	Proteins with more than four-fold deviation between WT and NQ1399 (see tables 1 and 2) are labeled as "excluded"

## Sheet: 1 - NQ1399 vs WT ratio
Uniprot ID	gene name	Sector assignment	Outlier flag	ratio NQ1399 with 0.2 mM cAMP / WT		log2 ratio (geometric mean)
				Replicate 1	Replicate 2
P00350	gnd	A	0	1.03239	1.03922	0.0507446
P52697	pgl	S	1	NA	6.20052	2.63239
P00509	aspC	S	0	0.931043	0.911686	-0.118235
P0ABD5	accA	O	0	0.919183	1.01516	-0.0499314
P24182	accC	U	0	0.911821	0.989971	-0.0738596
P0A9Q5	accD	R	0	0.825428	0.777879	-0.319584
P0A6A3	ackA	O	0	0.668758	0.700413	-0.547083
P25516	acnA	S	0	1.74402	1.69978	0.783882
P36683	acnB	S	0	1.09163	1.07797	0.117401
P0A6A8	acpP	O	0	0.893494	0.871466	-0.180477
P0AE06	acrA	S	0	4.01004	2.16041	1.55746
P27550	acs	C	0	2.22929	1.72911	0.973309
P0A9Q7	adhE	A	0	0.782408	0.759269	-0.375662
P0AE08	ahpC	S	0	0.981293	0.936183	-0.0611907
P35340	ahpF	O	0	1.14189	0.913034	0.0300805
P00561	thrA	A	0	1.79073	1.76015	0.828122
P00562	metL	O	0	0.646049	0.593133	-0.691929
P08660	lysC	A	0	0.718586	0.713174	-0.482221
P0A959	alaA	U	0	NA	1.63289	0.707426
P25553	aldA	C	0	1.50456	1.44994	0.562667
P0AB71	fbaA	A	0	1.04344	1.0109	0.0384969
P0A955	eda	A	0	0.943722	0.987114	-0.0511394
P0ACN4	allR	O	0	0.829258	0.936286	-0.182543
P68767	pepA	O	0	0.820295	0.805841	-0.298608
P04825	pepN	S	0	3.45232	1.2252	1.04029
P69503	apt	R	0	0.798727	0.876516	-0.257187
P0A9Q1	arcA	O	0	0.853777	0.835172	-0.243961
P0A6C5	argA	A	0	0.742653	0.730478	-0.441163
P0A6C8	argB	A	0	0.738069	0.711308	-0.464814
P11446	argC	A	0	0.718837	0.696157	-0.499389
P18335	argD	A	0	0.648627	0.640848	-0.633243
P23908	argE	A	0	0.646763	0.670977	-0.602178
P09551	argT	S	0	0.89402	0.875415	-0.176791
P11447	argH	A	0	1.46438	0.836982	0.14678
P0A6D3	aroA	A	0	1.12985	1.32497	0.291043
P07639	aroB	O	0	0.899026	0.894667	-0.157072
P12008	aroC	A	0	1.28841	1.39192	0.421331
P00888	aroF	U	0	0.465449	0.474027	-1.09013
P0AB91	aroG	A	0	1.05792	0.997631	0.0389029
P30859	artI	O	0	2.08759	2.15704	1.08545
P30860	artJ	A	0	0.524623	0.494432	-0.973401
P00963	asnA	A	0	0.525177	0.614268	-0.816092
P22106	asnB	A	0	1.12086	1.17837	0.200704
P0A6E4	argG	A	0	0.778917	0.77417	-0.364868
P0ABB0	atpA	C	0	1.20484	1.22467	0.280621
P0ABB4	atpD	C	0	1.16896	1.19876	0.243384
P0ABA4	atpH	U	0	1.26383	1.09289	0.232976
P0A6E6	atpC	S	0	1.16604	1.216	0.251882
P0ABA0	atpF	C	0	0.99496	0.935885	-0.0514432
P0ABA6	atpG	C	0	1.13364	1.07873	0.145151
P09053	avtA	O	0	0.623476	0.733528	-0.564335
P41407	azoR	no sector assignment	0	1.15845	1.25768	0.27148
P0A940	bamA	S	0	1.04943	1.05914	0.0762449
P77774	bamB	O	0	0.774136	0.941471	-0.228176
P0A903	bamC	S	0	0.723675	0.911143	-0.300419
P0A937	bamE	O	0	0.921042	0.948459	-0.097502
P0ABD8	accB	U	0	0.875853	1.11602	-0.0164369
P0AE52	bcp	A	0	1.08815	1.1206	0.143076
Q46829	bglA	S	0	1.22406	1.02199	0.161527
P33363	bglX	S	0	1.12022	0.864078	-0.0234944
P77330	borD	R	0	0.274063	0.302548	-1.79609
P06129	btuB	A	1	4.6722	NA	2.2241
P06610	btuE	S	1	5.9641	17.2321	3.34167
P61517	can	A	0	4.68477	3.17514	1.9474
P00864	ppc	A	0	1.09593	1.13339	0.156404
P0A6F1	carA	U	0	0.837078	0.785389	-0.302543
P00968	carB	A	0	0.760604	0.763653	-0.391897
P21179	katE	S	0	1.26374	1.1817	0.28928
P0A6F9	groS	C	0	0.896894	0.926267	-0.133745
P0A6F5	groL	C	0	0.964004	0.984428	-0.0377657
P07363	cheA	C	1	NA	0.0484	-4.36885
P0A964	cheW	C	1	23.6143	9.63389	3.91485
P0A9H9	cheZ	C	1	0.201475	NA	-2.31133
P17315	cirA	U	0	0.741325	0.723795	-0.449084
P0ABH7	gltA	S	0	0.981786	1.00007	-0.0132073
P0ABH9	clpA	S	0	0.985673	0.760068	-0.208309
P63284	clpB	S	0	0.838825	0.77095	-0.314424
P0A6G7	clpP	A	0	1.0922	NA	0.127233
P0A6H1	clpX	O	0	0.944876	0.940931	-0.084821
P25524	codA	U	0	1.28442	1.14528	0.278409
P0ACJ8	crp	S	0	1.16176	1.07895	0.162974
P0A9X9	cspA	R	0	0.83583	0.884343	-0.218021
P0A9Y6	cspC	R	0	1.34714	1.37128	0.44271
P0A972	cspE	C	0	0.833829	0.807785	-0.285066
P36649	cueO	A	0	1.01278	0.957899	-0.021868
P77239	cusB	U	0	0.683492	0.75056	-0.481483
P77214	cusF	no sector assignment	0	0.468161	1.3171	-0.348779
P0ACZ8	cusR	O	0	0.799295	0.746172	-0.37281
P27838	cyaY	R	0	9.57035	1.16341	1.73847
P0ABJ1	cyoA	O	0	0.816054	0.794778	-0.31232
P16676	cysA	U	0	0.215066	0.611894	-1.4629
P0A9F3	cysB	C	1	4.90149	NA	2.29322
P21156	cysD	U	0	1.10173	1.00201	0.0713391
P17854	cysH	U	0	0.875818	0.846539	-0.215824
P17846	cysI	U	0	0.960137	0.929295	-0.0822393
P38038	cysJ	U	0	0.886621	0.87153	-0.185994
P0ABK5	cysK	O	0	1.24614	1.2226	0.303712
P16703	cysM	R	0	0.881186	2.76486	0.642364
P23845	cysN	U	0	1.02038	1.03113	0.0366608
P16700	cysP	O	0	0.604181	0.620305	-0.707949
P0A6L2	dapA	S	0	0.881409	0.93088	-0.142725
P04036	dapB	A	0	0.777351	0.714245	-0.424436
P0A9D8	dapD	A	0	0.745099	0.750761	-0.419036
P0ACF0	hupA	S	0	0.726	0.765217	-0.424009
P0ACF4	hupB	S	0	0.793897	1.04048	-0.137865
P28248	dcd	no sector assignment	0	NA	1.64616	0.719109
P00861	lysA	U	0	2.70313	NA	1.43463
P24171	dcp	S	0	0.703484	1.34542	-0.0396742
P0A9P6	deaD	R	0	0.845938	0.789634	-0.291061
P0A6K3	def	R	0	0.761382	0.807953	-0.350483
P0C0V0	degP	S	0	1.33568	1.34255	0.421277
P39099	degQ	S	0	NA	0.84037	-0.250904
P0A6K6	deoB	S	0	NA	0.946696	-0.0790268
P0A6L0	deoC	S	0	NA	1.0816	0.113162
P0ABP8	deoD	C	0	1.21627	1.38967	0.378601
P0AEE5	mglB	C	0	0.763425	0.898676	-0.271784
P0A9Q9	asd	A	0	1.31684	1.30639	0.391336
P00370	gdhA	C	0	0.610682	0.620773	-0.699684
P0AC41	sdhA	C	0	0.984096	1.05398	0.0263587
P07014	sdhB	C	0	1.18262	1.22545	0.267653
P0ABS1	dksA	O	0	0.798915	0.90158	-0.236679
P0A9P0	lpdA	S	0	0.901757	0.935627	-0.122592
P0A6Y8	dnaK	U	0	0.868225	0.868465	-0.203659
P23847	dppA	O	0	0.585447	0.57677	-0.783161
P0AAG0	dppD	O	0	0.5371	0.495147	-0.955405
P0AEG4	dsbA	U	0	0.960526	0.898431	-0.106312
P06968	dut	O	0	0.68624	0.705798	-0.522944
P0A6M8	fusA	R	0	0.965267	0.979798	-0.0402219
P0A6N4	efp	U	0	0.947469	0.990794	-0.0455965
P0A6N8	yeiP	R	0	0.989162	NA	-0.0157218
P0A6P1	tsf	U	0	1.01392	0.992431	0.00449107
P0CE47	tufA	R	0	1.01187	0.992777	0.0032829
P0A6P9	eno	A	0	0.799656	0.792431	-0.329096
NA	NA	no sector assignment	0	NA	1.19402	0.255825
P0ACC3	erpA	O	0	1.0469	0.984692	0.0219329
P09030	xthA	A	0	1.99582	0.673298	0.21315
P0A993	fbp	U	0	1.2087	1.21495	0.277177
P0A6Q3	fabA	R	0	0.986327	0.972272	-0.0302146
P0A953	fabB	O	0	0.96188	0.979275	-0.0431431
P0AAI9	fabD	A	0	1.02162	1.00764	0.0209167
P0AAI5	fabF	O	0	1.57458	1.1483	0.427231
P0AEK2	fabG	O	0	0.962176	0.965941	-0.0528105
P0A6R0	fabH	O	0	0.860629	0.996666	-0.110678
P0AEK4	fabI	A	0	0.905884	0.991136	-0.0777237
P0A6Q6	fabZ	R	0	1.23182	1.025	0.168209
P0A9R4	fdx	R	0	0.814318	0.771676	-0.335135
P0A8P3	yggX	A	0	0.906925	1.18106	0.0495702
P06971	fhuA	R	0	0.70726	8.69167	1.30997
P0A6R3	fis	R	0	0.696279	0.700248	-0.518162
P45523	fkpA	S	0	0.912905	0.913301	-0.13115
P0A9L3	fklB	U	0	0.975537	1.0365	0.00799399
P0AEM0	fkpB	U	0	0.778328	NA	-0.361549
P61949	fldA	U	0	5.72033	0.894431	1.17757
P29744	flgL	C	0	0.147496	8.80226	0.18831
P0AEM6	fliA	C	0	NA	3.70641	1.89002
P04949	fliC	C	1	0.0827318	0.491478	-2.31011
P52612	fliI	C	0	NA	2.85511	1.51355
P0AEM9	fliY	C	0	1.04949	0.925804	-0.0207666
P0A9E5	fnr	O	0	3.05836	0.33905	0.0261634
P24186	folD	O	0	0.80271	0.559365	-0.577594
P0AAI3	ftsH	O	0	3.26036	1.92845	1.32624
P10121	ftsY	O	0	1.13658	NA	0.184704
P0A9A6	ftsZ	S	0	0.875801	0.872314	-0.194203
P0AC33	fumA	C	0	1.46841	1.34587	0.4914
P0A9A9	fur	O	0	1.57688	1.23704	0.48198
P0A9B2	gapA	A	0	0.981365	0.986894	-0.0230859
NA	NA	no sector assignment	0	0.939891	0.886203	-0.131863
P0AC53	zwf	A	0	0.977685	0.949674	-0.0535271
P0A6T1	pgi	A	0	0.891593	0.819565	-0.226306
P09147	galE	U	0	0.628191	NA	-0.670726
P0A9C3	galM	U	0	0.691387	0.574716	-0.665758
P0AEP3	galU	A	0	1.07809	1.07785	0.108315
P0A6T5	folE	A	0	0.774176	0.772576	-0.370759
P33195	gcvP	A	0	0.818261	1.02508	-0.126813
P27248	gcvT	A	0	0.831295	0.838837	-0.260052
P37666	ghrB	S	0	1.05796	1.03272	0.063868
P0A6U8	glgA	S	0	0.80091	0.712513	-0.40465
P0A6V1	glgC	C	0	NA	0.811021	-0.302188
P0A6V8	glk	S	1	5.48931	6.39753	2.56707
P31120	glmM	S	0	1.09101	1.19283	0.190026
P17169	glmS	U	0	0.816386	0.862825	-0.252768
P0ACC7	glmU	A	0	0.893775	0.900636	-0.1565
P0A9C5	glnA	A	0	0.839846	0.8461	-0.246452
P0A9Z1	glnB	S	0	1.02033	1.09454	0.0796776
P0AEQ3	glnH	O	0	0.769843	0.746561	-0.399516
P0AC62	grxC	S	0	1.04536	NA	0.0640034
P0AC69	grxD	O	0	0.766189	0.78009	-0.371257
P09831	gltB	U	0	1.05451	1.0551	0.0769724
P09832	gltD	U	0	1.04759	1.04109	0.0625832
P37902	gltI	S	0	0.805156	0.78978	-0.326568
P0A825	glyA	A	0	1.10801	1.07374	0.125307
P63224	gmhA	O	0	1.0349	1.02534	0.0427985
P77695	gnsB	S	0	0.826048	0.754834	-0.340735
P62707	gpmA	A	0	0.806091	0.797706	-0.318529
P37689	gpmI	O	0	1.04387	0.956123	-0.00139424
P68066	grcA	A	0	0.851237	0.874005	-0.213327
P0A6W5	greA	R	0	0.947925	0.990739	-0.0452893
P09372	grpE	R	0	0.744578	0.73439	-0.435443
P23893	hemL	A	0	0.83952	0.87247	-0.224593
P0A6W9	gshA	A	0	NA	0.424309	-1.23681
P04425	gshB	S	0	0.514754	0.504444	-0.97264
P06715	gor	A	0	1.65886	NA	0.730194
P0AFP6	ybgI	S	0	1.60579	1.45036	0.609846
P04079	guaA	U	0	0.905915	0.860566	-0.179598
P60560	guaC	A	0	1.66559	1.69297	0.747796
P0AES4	gyrA	O	0	0.957763	0.837962	-0.158652
P0AES6	gyrB	U	0	0.920541	0.945915	-0.0998322
P0ABC3	hflC	S	0	NA	1.62605	0.701376
P25746	hflD	R	0	NA	0.479607	-1.06008
P0ABC7	hflK	A	0	1.00901	1.00422	0.00950539
P0A6X3	hfq	O	0	1.08189	0.972392	0.0365825
P0ACE7	hinT	O	0	0.851886	1.12232	-0.0323939
P60757	hisG	A	0	1.09011	1.16059	0.169665
P10371	hisA	A	0	0.977334	1.02627	0.00216855
P60595	hisH	A	0	0.865862	1.95054	0.378042
P60664	hisF	A	0	0.893868	0.929108	-0.133974
P06987	hisB	A	0	1.09043	1.08394	0.12059
P06986	hisC	A	0	1.10832	0.989688	0.0667101
P0AEU0	hisJ	A	0	0.424027	0.414753	-1.25373
P06988	hisD	A	0	1.03937	1.09108	0.0907333
P67910	hldD	A	0	0.989421	0.987227	-0.0169449
P76658	hldE	A	0	0.860184	0.988168	-0.117228
P0ACF8	hns	O	0	0.785728	0.811689	-0.32445
P0AFX0	hpf	no sector assignment	0	0.848705	0.854628	-0.231648
P0A6Y5	hslO	R	0	0.85104	0.915178	-0.180289
P0A6H5	hslU	U	0	1.20267	0.966668	0.108669
P0A6Z3	htpG	C	0	0.86353	0.874475	-0.202596
P08200	icd	S	0	1.12668	1.15984	0.193005
P69222	infA	R	0	0.720559	0.712821	-0.4806
P0A705	infB	R	0	0.874825	0.913814	-0.161481
P0A707	infC	O	0	0.905578	1.01489	-0.0608845
P0A6X7	ihfA	O	0	1.06545	0.99048	0.0388307
P04968	ilvA	A	0	0.642897	0.319574	-1.14156
P08142	ilvB	S	0	1.31608	1.25919	0.364374
P05793	ilvC	U	0	2.44276	2.38429	1.27104
P05791	ilvD	O	0	0.309438	0.213811	-1.95894
P0AB80	ilvE	A	0	0.319561	0.306504	-1.67593
P00892	ilvG	A	1	4.17666	6.48333	2.37954
P00894	ilvH	S	0	0.980178	0.926029	-0.0698779
P00893	ilvI	S	0	1.15218	1.07328	0.153198
P0ADG1	ilvM	S	1	0.224913	0.257847	-2.05399
P0ADG7	guaB	U	0	0.773566	0.762381	-0.38091
P0AAT6	rsfS	no sector assignment	0	1.04879	NA	0.0687267
P0A7A9	ppa	U	0	1.10484	1.10507	0.143991
P0AAC8	iscA	R	0	0.736762	0.695961	-0.481825
P0AGK8	iscR	O	0	0.830988	0.811471	-0.284244
P0A6B7	iscS	R	0	0.838665	0.862776	-0.233388
P0C0L9	iscX	A	0	0.760495	0.648653	-0.509736
P62617	ispF	S	0	0.756283	0.867034	-0.304421
P62620	ispG	O	0	0.92911	0.964473	-0.079133
P62623	ispH	U	0	NA	2.20235	1.13904
P0AD59	ivy	C	0	2.01854	1.94853	0.98785
P0A796	pfkA	O	0	0.787291	0.91046	-0.240182
P06999	pfkB	A	0	NA	3.068	1.6173
P69441	adk	A	0	1.13959	1.05818	0.13505
P13029	katG	S	0	0.982386	0.978921	-0.0281873
P76268	kdgR	R	0	0.908491	0.998434	-0.0703585
P0A715	kdsA	A	0	1.19898	1.20915	0.2679
P04951	kdsB	R	0	1.07892	1.11487	0.133233
P23331	tdk	U	0	6.18265	0.843835	1.19163
P0A717	prs	U	0	0.915319	0.920362	-0.12369
P0AD61	pykF	U	0	0.861802	0.895089	-0.187235
P21599	pykA	S	0	0.932284	0.985341	-0.0612317
P52643	ldhA	S	0	9.1553	1.27684	1.77359
P60785	lepA	R	0	0.92817	0.835481	-0.18343
P09151	leuA	A	0	1.04071	1.01558	0.0399354
P30125	leuB	O	0	0.843603	0.958724	-0.153088
P0A6A6	leuC	A	0	0.950633	0.909597	-0.10487
P30126	leuD	A	0	0.900513	0.864302	-0.180787
P0AC81	gloA	no sector assignment	0	0.799055	0.868827	-0.263246
P22731	livF	U	1	NA	8.19505	3.03475
P0AD96	livJ	S	0	1.0594	1.01298	0.0509223
P04816	livK	R	0	0.848241	0.889382	-0.203289
P61316	lolA	A	0	0.898705	0.987478	-0.0861297
P0A9M0	lon	O	0	0.80235	0.796247	-0.323204
P69776	lpp	S	0	0.984995	1.03226	0.0119968
P0A9V1	lptB	S	0	0.725235	0.753769	-0.435643
P0ACJ0	lrp	S	0	0.725718	0.787465	-0.403616
P45578	luxS	A	0	0.834354	0.760394	-0.328225
P00946	manA	R	0	0.631693	1.03565	-0.306086
P26616	maeA	S	0	1.02231	1.15271	0.118429
P76558	maeB	C	0	1.41784	1.37318	0.480606
P0AE18	map	O	0	0.582252	0.786291	-0.563575
P02942	tsr	C	0	0.45575	0.453608	-1.13708
P07017	tar	C	0	NA	1.12849	0.174396
NA	NA	no sector assignment	0	NA	0.514142	-0.959762
P61889	mdh	S	0	1.33338	1.38953	0.444844
P07623	metA	S	0	0.564699	0.62035	-0.756646
P00935	metB	S	0	0.600126	0.636874	-0.693792
P06721	metC	O	0	1.02179	0.943709	-0.0262423
P25665	metE	U	0	0.932155	0.945686	-0.0909623
P0AEZ1	metF	R	0	0.62851	0.631852	-0.666168
P13009	metH	A	0	0.999673	1.0017	0.00099173
P0A817	metK	A	0	0.755211	0.753272	-0.406903
P30750	metN	O	0	0.442568	0.482299	-1.11401
P28635	metQ	S	0	0.649753	0.649888	-0.621887
P0AEI1	miaB	R	0	0.920986	0.938366	-0.105263
P0AEZ3	minD	S	0	1.25345	1.37438	0.392342
P0A734	minE	S	0	1.28846	1.18125	0.302978
P0A908	mipA	O	0	1.00156	0.912014	-0.0653091
P0A738	moaC	S	0	0.954422	1.02222	-0.0178009
P0AF03	mog	no sector assignment	1	NA	6.72728	2.75002
P0A9X4	mreB	R	0	0.985835	0.954073	-0.0442052
P76270	msrC	C	0	1.16674	1.03993	0.139485
P0AF12	mtnN	O	0	0.724186	0.779744	-0.412248
P40874	solA	A	0	0.849838	0.764631	-0.310953
P22523	mukB	A	1	4.8064	4.93417	2.28388
P0A749	murA	O	0	0.951374	0.951048	-0.0721624
P22188	murE	O	0	0.878271	0.942956	-0.135999
P11880	murF	no sector assignment	1	NA	4.63527	2.21265
P30011	nadC	no sector assignment	0	1.05867	1.18689	0.164716
P18843	nadE	A	0	0.988975	1.06171	0.0351961
P0A763	ndk	C	0	1.03005	1.11171	0.0977454
P38489	nfnB	no sector assignment	0	0.909505	1.15195	0.0336166
P63020	nfuA	O	0	0.99673	0.850621	-0.119068
P0ACD4	nifU	no sector assignment	0	0.866321	0.863394	-0.209468
P04846	nlpA	R	0	1.09477	0.990421	0.05837
P0ADA3	nlpD	R	0	0.998519	1.00999	0.00609806
P21420	nmpC	C	0	0.745025	0.742796	-0.4268
NA	NA	no sector assignment	0	NA	0.887713	-0.171835
P0A8G6	wrbA	S	0	NA	1.61556	0.692038
P33599	nuoC	O	0	1.12126	1.14772	0.181945
P31979	nuoF	S	0	0.894375	0.943315	-0.122619
P33602	nuoG	O	0	1.19384	1.41322	0.3773
P0AFF6	nusA	R	0	0.917778	0.889824	-0.146096
P0AFG0	nusG	O	0	0.919885	0.842243	-0.184083
P42641	obgE	R	0	0.925707	0.919157	-0.116495
P0AFG3	sucA	C	0	1.10422	1.11043	0.147075
P0AFG6	sucB	C	0	1.06672	1.08909	0.10815
P0AFG8	aceE	O	0	0.85567	0.868005	-0.214549
P06959	aceF	A	0	0.846061	0.859893	-0.229469
P0A910	ompA	A	0	1.1759	1.1669	0.228228
P06996	ompC	C	0	1.97319	1.9514	0.97252
P02931	ompF	O	0	0.819422	0.793172	-0.310808
P09169	ompT	A	0	1.55255	1.44412	0.582419
P0A917	ompX	O	0	0.754523	0.753338	-0.407497
P27298	prlC	A	0	0.784573	0.76733	-0.366051
P40120	mdoD	U	1	8.03091	4.21303	2.54021
P33136	mdoG	O	0	NA	1.06857	0.0956748
P23843	oppA	S	0	0.886145	0.667623	-0.37864
P0AFH8	osmY	A	0	0.605338	0.60185	-0.728355
P04391	argI	A	0	0.868589	0.952806	-0.1365
P0ACQ4	oxyR	O	0	0.826479	0.969217	-0.16003
P0A9L8	proC	C	0	NA	0.665715	-0.587023
P0A912	pal	R	0	0.841456	0.802164	-0.283535
P31057	panB	R	0	1.35745	1.48087	0.503672
P31663	panC	A	0	1.10957	1.21809	0.217309
P0A790	panD	A	0	1.16594	1.15482	0.214582
P22259	pckA	O	0	1.08118	1.22973	0.205475
P05459	pdxB	A	0	0.992427	0.992191	-0.0111387
P0A794	pdxJ	S	0	1.03592	1.03322	0.0490301
P37095	pepB	O	0	1.14343	1.16696	0.208064
P15288	pepD	S	0	1.06277	0.903054	-0.0296429
P21165	pepQ	S	0	0.904818	0.806302	-0.227455
P09373	pflB	S	0	1.06908	1.02987	0.0694158
P0A799	pgk	A	0	1.0264	1.03113	0.0409093
P36938	pgm	S	0	1.29303	1.13081	0.274056
P0A9J8	pheA	A	0	0.870219	0.935092	-0.148685
P23836	phoP	O	0	0.91372	0.980992	-0.0789314
P0AC86	glgP	A	0	NA	1.1536	0.206146
P0A7A7	plsB	C	0	NA	0.9655	-0.050652
P0AFK0	pmbA	S	0	0.904927	0.938318	-0.117988
P05055	pnp	O	0	0.961305	0.919907	-0.0886871
P07001	pntA	A	0	0.920798	0.923148	-0.117204
P0AB67	pntB	A	0	0.720615	0.836124	-0.365455
P0AFK9	potD	S	0	2.09499	1.1574	0.638917
P31133	potF	O	0	0.822547	0.907422	-0.210992
P0AFL3	ppiA	A	0	0.622717	0.648716	-0.653847
P23869	ppiB	A	0	0.979957	1.03585	0.0107994
P0A9L5	ppiC	U	0	0.764656	0.811931	-0.343844
P0ADY1	ppiD	O	0	2.86823	0.762625	0.564604
P23538	ppsA	C	0	1.1977	1.23854	0.284455
P23865	prc	A	0	1.00789	0.846112	-0.114871
P0A8T1	prmA	no sector assignment	1	NA	0.13052	-2.93765
P39199	prmB	O	0	0.949567	1.01275	-0.0281867
P07004	proA	A	0	0.930251	1.10992	0.0230751
P0A7B5	proB	O	0	0.986035	0.925569	-0.0659386
P45577	proQ	R	0	0.930052	0.905315	-0.124063
P0A8K1	psd	S	0	0.505896	NA	-0.983088
P08839	ptsI	A	0	0.760593	0.733741	-0.42073
P0A9M8	pta	S	0	0.654187	0.664878	-0.600531
P69783	crr	A	0	0.96265	0.995789	-0.0305021
P69786	ptsG	U	0	NA	2.13554	1.0946
P0AA04	ptsH	U	0	0.879673	0.908849	-0.161424
P69797	manX	U	0	1.30297	1.50394	0.485274
P69805	manZ	A	1	13.7594	NA	3.78234
P0AG16	purF	U	0	1.30911	1.05483	0.232799
P15640	purD	U	0	0.725396	0.736676	-0.452029
P15254	purL	U	0	0.798604	0.777657	-0.343621
P08178	purM	U	0	0.734427	0.767237	-0.413782
P0A7D7	purC	U	0	0.879324	0.919969	-0.152938
P0AB89	purB	U	0	1.05754	0.999236	0.0398064
P15639	purH	U	0	0.814472	0.79507	-0.313454
P0A7D4	purA	A	0	0.935732	0.964555	-0.0739487
P0AG18	purE	U	0	0.706669	0.918935	-0.311429
P0ACP7	purR	R	0	0.972234	0.991507	-0.0264652
P33221	purT	U	0	0.698965	0.748757	-0.467069
P37051	purU	R	0	0.990702	0.990178	-0.0138581
P05020	pyrC	S	0	NA	1.40575	0.491338
P0A7E1	pyrD	C	0	0.801233	0.875671	-0.255623
P0A7E5	pyrG	U	0	0.902707	1.07752	-0.019975
P0A7E9	pyrH	U	0	1.04071	0.986451	0.0189444
P0A7F3	pyrI	no sector assignment	0	1.27486	1.55404	0.493184
P28304	qorA	A	0	0.802392	NA	-0.317622
P02925	rbsB	S	1	0.222645	0.156157	-2.42306
P0A9J6	rbsK	C	0	0.358168	0.527458	-1.20208
P64534	rcnB	no sector assignment	0	0.901695	0.870639	-0.174571
P0A7G6	recA	S	0	1.08513	1.18773	0.183037
P07012	prfB	R	0	0.786212	0.687122	-0.444186
P0A7I4	prfC	R	0	1.04132	1.07652	0.0823926
P27833	rffA	A	0	0.989389	1.05743	0.032586
P0A8J8	rhlB	R	1	4.23526	4.43237	2.11526
P0AG30	rho	R	0	0.843916	0.85491	-0.235492
P0AF93	ridA	C	0	0.684966	0.751589	-0.47894
P0A7X6	rimM	A	0	1.29643	1.13931	0.281349
P0A8A8	rimP	no sector assignment	0	0.92309	1.01174	-0.0493114
P00452	nrdA	A	0	0.975057	1.00449	-0.0149894
P69924	nrdB	S	0	1.06245	1.09108	0.106573
P0AFU8	ribC	no sector assignment	0	NA	0.43187	-1.21133
P61714	ribE	O	0	0.97396	1.0342	0.0052236
P0A7L0	rplA	R	0	0.880284	0.913389	-0.157329
P0A7J3	rplJ	R	0	0.899734	0.882093	-0.166713
P0A7J7	rplK	R	0	0.936618	0.990884	-0.0538394
P0AA10	rplM	R	0	0.935875	0.943622	-0.089666
P0ADY3	rplN	R	0	0.90004	0.953591	-0.110248
P02413	rplO	R	0	0.895016	0.940701	-0.124103
P0ADY7	rplP	U	0	1.00136	0.991645	-0.00506932
P0AG44	rplQ	R	0	4.11242	2.51564	1.68546
P0A7K6	rplS	R	0	0.813832	0.820289	-0.291496
P60422	rplB	R	0	0.987692	0.986876	-0.0184629
P0A7L3	rplT	R	0	0.797012	0.803998	-0.321031
P0AG48	rplU	R	0	0.918213	0.853058	-0.176192
P61175	rplV	R	0	0.978731	0.993771	-0.0200152
P0ADZ0	rplW	U	0	0.937098	0.970547	-0.0684289
P60624	rplX	R	0	0.904611	0.94314	-0.114543
P68919	rplY	R	0	0.899063	0.964962	-0.102481
P0A7L8	rpmA	R	0	0.781039	NA	-0.356533
P0A7M2	rpmB	R	0	0.901417	0.87521	-0.171016
P0A7M6	rpmC	R	0	0.898384	0.897466	-0.155333
P60438	rplC	R	0	0.969057	0.94746	-0.0616048
P0AG51	rpmD	R	0	0.869134	0.869893	-0.20172
P0A7M9	rpmE	R	0	0.89855	0.928739	-0.130493
P0A7N4	rpmF	R	0	0.934564	0.912936	-0.114524
P0A7N9	rpmG	R	0	0.807732	0.887629	-0.240011
P0A7Q1	rpmI	R	0	0.947137	0.925495	-0.0950284
P60723	rplD	R	0	0.969151	0.909804	-0.09079
P62399	rplE	R	0	0.960539	0.9571	-0.0606712
P0AG55	rplF	R	0	0.971599	0.928257	-0.0744852
P0A7K2	rplL	R	0	0.968791	0.949221	-0.0604637
P0A7R1	rplI	R	0	0.927935	0.959259	-0.0839555
P75876	rlmI	R	1	NA	10.0512	3.32929
P36979	rlmN	U	0	0.7604	NA	-0.395169
P61887	rmlA2	no sector assignment	0	0.532102	0.667808	-0.746359
P30850	rnb	R	0	0.836875	0.967468	-0.152316
P0A7Y0	rnc	R	0	1.10146	1.06808	0.117217
P21513	rne	R	0	0.488033	0.86344	-0.623391
P27434	rodZ	C	0	0.785909	0.725132	-0.405625
P0AG07	rpe	S	0	0.94143	1.03964	-0.0154941
P0A7Z0	rpiA	A	0	1.08083	1.81811	0.48729
P0A7Z4	rpoA	O	0	0.947608	0.968616	-0.0618204
P0A8V2	rpoB	O	0	0.939597	0.952347	-0.0801633
P0A8T7	rpoC	A	0	0.948452	0.983386	-0.0502619
P00579	rpoD	S	0	1.13917	3.31671	0.958871
P0A800	rpoZ	U	0	0.820229	0.84969	-0.260446
P0A8R0	rraA	O	0	0.540216	0.542336	-0.885566
P0A805	frr	R	0	0.943538	0.991092	-0.0483782
P0AG67	rpsA	U	0	0.901126	0.930676	-0.126924
P0A7R5	rpsJ	R	0	0.913813	0.911795	-0.131624
P0A7R9	rpsK	R	0	2.58582	1.86811	1.1361
P0A7S3	rpsL	R	0	1.0498	0.93677	-0.0120594
P0A7S9	rpsM	R	0	0.851357	0.869092	-0.217291
P0AG59	rpsN	R	0	0.917987	0.904222	-0.134353
P0A7T3	rpsP	R	0	0.965461	0.912807	-0.0911644
P0AG63	rpsQ	R	0	0.989401	1.00105	-0.0069278
P0A7T7	rpsR	R	0	0.946988	0.983906	-0.0509944
P0A7U3	rpsS	R	0	0.928829	0.868183	-0.155223
P0A7V0	rpsB	R	0	0.950819	0.958962	-0.0666056
P0A7U7	rpsT	R	0	0.848862	0.847622	-0.237452
P68679	rpsU	R	0	0.949376	0.900935	-0.112726
P0A7V3	rpsC	R	0	0.927623	0.928767	-0.1075
P0A7V8	rpsD	R	0	0.952233	0.956725	-0.0672186
P0A7W1	rpsE	R	0	0.947467	0.985253	-0.0496434
P02358	rpsF	R	0	1.01191	0.92987	-0.0439062
P02359	rpsG	R	0	0.925158	0.938352	-0.102014
P0A7W7	rpsH	R	0	0.957482	0.980512	-0.0455383
P0A7X3	rpsI	R	0	0.939582	1.02808	-0.0249783
P10408	secA	O	0	0.927141	0.905225	-0.126396
P0AG86	secB	O	0	0.786595	0.854117	-0.286901
P0A9T0	serA	A	0	1.29803	1.24392	0.34561
P23721	serC	A	0	1.04974	1.05047	0.0705296
P0AEU7	skp	S	0	0.923282	0.869497	-0.158452
P0A905	slyB	O	0	0.822122	0.75529	-0.343737
P0A9K9	slyD	O	0	0.892317	0.81191	-0.23249
P0AGD3	sodB	O	0	1.01367	0.859198	-0.0996736
P00448	sodA	U	0	1.21473	1.22922	0.289189
P62556	sopA	C	0	1.24677	2.78558	0.898086
P21170	speA	A	0	0.843444	0.871657	-0.221902
P60651	speB	C	0	0.868749	0.944147	-0.142952
P0A7F6	speD	U	0	0.773008	0.975756	-0.203426
P09158	speE	U	0	1.81787	NA	0.862252
P0AGD7	ffh	R	0	1.15836	1.29808	0.294228
P0AGE0	ssb	C	0	0.763617	0.728824	-0.422719
P0ACA3	sspA	O	0	1.07267	1.00354	0.0531522
P0ACG1	stpA	U	0	0.957571	10.9769	1.69692
P0A836	sucC	C	0	1.1203	1.10693	0.155226
P0AGE9	sucD	C	0	1.01119	1.01691	0.0201274
P0ADG4	suhB	U	0	0.964229	1.11902	0.0548423
P0ABZ6	surA	O	0	0.958335	1.02033	-0.016179
P00957	alaS	A	0	0.727073	0.763642	-0.42443
P21888	cysS	A	0	1.99538	0.947273	0.459259
P21889	aspS	O	0	0.905088	0.909782	-0.140139
P04805	gltX	O	0	1.28716	1.34049	0.393478
P08312	pheS	A	0	0.962397	0.848801	-0.145899
P07395	pheT	A	0	1.03021	1.00539	0.0253417
P00960	glyQ	R	0	0.917886	0.996085	-0.0646356
P00961	glyS	U	0	0.931659	0.975283	-0.0691169
P60906	hisS	U	0	0.797155	0.809313	-0.316149
P00956	ileS	O	0	1.08491	1.02767	0.0784775
P0A8N3	lysS	R	0	0.941007	0.885229	-0.1318
P07813	leuS	U	0	0.837439	0.934434	-0.17689
P00959	metG	A	0	0.849353	0.886773	-0.204464
P0A8M0	asnS	U	0	1.04668	1.05288	0.0700806
P16659	proS	U	0	0.966685	0.934557	-0.0732642
P00962	glnS	U	0	0.910479	0.960693	-0.0965773
P11875	argS	O	0	0.933565	0.979038	-0.0648708
P0A8L1	serS	A	0	1.03814	1.06037	0.0692853
P0A8M3	thrS	R	0	1.01325	1.26449	0.178777
P07118	valS	U	0	0.668115	0.666831	-0.58322
P00954	trpS	A	0	0.945226	0.695694	-0.302372
P0AGJ9	tyrS	A	0	0.897094	0.900074	-0.154276
P08957	hsdM	R	0	0.975999	0.894344	-0.0980734
P05719	hsdS	no sector assignment	0	NA	2.73208	1.45
P0A867	talA	S	0	1.45396	1.46042	0.543187
P0A870	talB	A	0	1.59701	1.54393	0.650988
P0A9T4	tas	S	0	NA	0.674088	-0.56899
P0A847	tgt	R	0	2.50564	1.53145	0.970036
P31550	thiB	A	1	0.19368	NA	-2.36825
P30139	thiG	A	1	4.97196	4.48475	2.23942
P77718	thiI	R	0	0.53822	NA	-0.893731
P0AA25	trxA	A	0	0.789942	0.788837	-0.341191
P0AGG4	trxC	O	1	NA	33.516	5.06678
P00934	thrC	O	0	1.69896	1.71504	0.771446
P0A850	tig	R	0	0.95922	0.982691	-0.0426284
P27302	tktA	U	0	1.10962	1.16628	0.185991
P0A855	tolB	A	0	0.892475	0.945368	-0.122584
P02930	tolC	O	0	1.07839	1.06585	0.100443
P0A858	tpiA	A	0	1.08058	0.997072	0.0537867
P0A862	tpx	U	0	0.602653	0.638233	-0.689223
P13979	traT	O	0	1.21695	1.2774	0.318239
P0A879	trpB	U	0	0.838814	0.877582	-0.220985
P00909	trpC	U	0	NA	0.900447	-0.151287
P00895	trpE	U	0	0.948207	0.955777	-0.0709901
P00904	trpGD	U	0	0.76825	0.804113	-0.347441
P0A9P4	trxB	S	0	0.703565	0.702594	-0.508241
P0A927	tsx	O	0	0.745636	NA	-0.423457
P32132	typA	O	0	0.806149	0.81433	-0.303598
P07023	tyrA	U	0	0.821701	0.582362	-0.531663
P04693	tyrB	S	0	0.965412	1.06809	0.0221277
P0A884	thyA	S	1	13.4165	8.17606	3.38867
P17993	ubiG	U	1	7.57171	5.49086	2.68883
P12758	udp	S	0	1.02682	1.02767	0.0387793
P0A8F0	upp	R	0	1.18946	1.2106	0.263014
P08390	usg	O	0	0.870527	0.850539	-0.216795
P0AED0	uspA	S	0	1.50964	1.3162	0.495291
P43672	uup	R	0	0.982735	0.987549	-0.0216013
P03018	uvrD	U	0	NA	0.973757	-0.038367
P27829	wecC	no sector assignment	0	0.771444	0.134616	-1.63372
P0A9M5	gpt	R	0	0.990942	NA	-0.0131273
P62768	yaeH	S	0	1.093	1.06429	0.109094
P0ADZ7	yajC	C	0	NA	0.806496	-0.310261
P0ADA5	yajG	O	0	1.1567	1.20531	0.239708
P0A8E7	yajQ	R	0	1.14462	1.19782	0.227641
P0A8B5	ybaB	R	0	1.02254	1.00724	0.0212857
P77395	ybbN	A	0	1.10355	1.08695	0.131218
P0A8J4	ybeD	S	0	0.715161	0.745007	-0.454167
P46130	ybhC	R	0	0.64145	1.243	-0.16338
P30177	ybiB	S	0	0.801698	NA	-0.318869
P30178	ybiC	A	0	1.32958	0.966624	0.180997
P0AAX8	ybiS	A	0	NA	0.967909	-0.0470569
P0A9U3	ybiT	O	0	NA	0.657932	-0.603989
P75838	ycaO	R	1	7.59897	3.68007	2.40277
P75849	ycbL	U	0	NA	0.866854	-0.20614
P75915	ycdY	O	0	0.938106	0.906795	-0.116664
P0AB28	yceD	R	0	1.03818	1.07543	0.0794849
P0A729	yceF	no sector assignment	1	3.90835	5.24085	2.17818
P0A8X2	yceI	A	0	0.773174	0.860113	-0.294268
P27431	ycfD	A	0	NA	0.944792	-0.081931
P76010	ycgR	C	0	0.952074	NA	-0.0708537
P0ABU2	ychF	U	0	0.942302	0.993132	-0.0478402
P0AB52	ychN	S	0	1.28416	1.05644	0.220016
P39831	ydfG	S	0	1.11275	1.2172	0.218845
P77804	ydgA	O	0	1.07993	3.13231	0.87908
P76177	ydgH	S	0	3.95186	NA	1.98253
P77781	ydiI	C	0	0.725646	0.768156	-0.421595
P77748	ydiJ	U	0	0.685689	0.723195	-0.505959
P0ACY1	ydjA	R	0	1.09287	1.05635	0.1036
P39173	yeaD	U	0	1.0039	0.942309	-0.040055
P31063	yedD	U	1	0.0756669	0.100988	-3.51597
P0A8W8	yfbU	S	0	0.85084	0.908504	-0.185738
P65556	yfcD	A	0	NA	1.3	0.378513
P76576	yfgM	A	0	1.81788	1.64417	0.789807
P0AGJ5	yfiF	O	0	1.02524	0.899536	-0.0583946
P0ADE8	ygfZ	S	0	1.31432	1.37363	0.426151
P0ADS6	yggE	A	0	NA	0.966389	-0.0493239
P0ADU5	ygiW	A	1	4.15513	4.52394	2.11624
P0ADW3	yhcB	O	0	0.259954	NA	-1.94367
P46837	yhgF	U	0	1.13589	NA	0.183823
P0AG27	yibN	R	0	NA	0.611562	-0.709429
P0ADN2	yifE	O	0	0.997653	1.01634	0.00999812
P0ADP9	yihD	A	0	0.513169	0.487608	-0.999349
P0A9W3	yjjK	no sector assignment	0	0.812026	0.808159	-0.303846
Q7DFV3	ymgG	no sector assignment	0	2.07636	1.6022	0.867053
P76116	yncE	S	0	0.913233	0.883199	-0.155068
P76170	ynfB	O	0	0.890979	0.962024	-0.111197
P0AEB7	yoaB	A	0	NA	1.16605	0.221628
Q46856	yqhD	A	0	0.785473	0.760683	-0.3715
P0A9W9	yrdA	no sector assignment	0	0.722111	0.331504	-1.0313
P0AE48	ytfP	A	0	0.630498	NA	-0.665436

## Sheet: 2 - NQ1399 vs WT spectral count
Uniprot ID	E.coli gene name	Sector assignment	Outlier flag	Spectral count NQ1399 with 0.2 mM cAMP [% of total]			Spectral count WT [% of total]
				Replicate 1	Replicate 2	Geometric mean	Replicate 1	Replicate 2	Geometric mean
P0ABD5	accA	O	0	0.153353	0.231571	0.188446	0.19698	0.250388	0.222084
P0ABD8	accB	U	0	0.0418235	0.0385951	0.0401769	0.0393959	0.0476929	0.0433463
P24182	accC	U	0	0.167294	0.0900553	0.122742	0.144452	0.119232	0.131238
P0A9Q5	accD	R	0	0.0557647	0.0514602	0.0535692	0.0393959	0.0596161	0.0484627
P0A9G6	aceA	S	1	0.0278823	0.0385951	0.0328043	0	0.0119232	0
P0AFG8	aceE	O	0	0.752823	0.771903	0.762303	0.682863	0.655777	0.669183
P06959	aceF	A	0	0.418235	0.373086	0.395016	0.446487	0.393466	0.419139
P0A6A3	ackA	O	0	0.111529	0.141516	0.125631	0.157584	0.190771	0.173385
P25516	acnA	S	1	0.0278823	0.0257301	0.0267846	0	0	0
P36683	acnB	S	0	0.878294	0.823363	0.850385	0.656599	0.63193	0.644147
P0A6A8	acpP	O	0	0.0557647	0.0900553	0.0708654	0.0656599	0.0476929	0.0559599
P0AE06	acrA	S	0	0.0418235	0.0385951	0.0401769	0.0525279	0.0715393	0.061301
P27550	acs	C	0	0.139412	0.0900553	0.112048	0.0525279	0.0357696	0.0433463
P26646	acuI	no sector assignment	1	0	0.012865	0	0.026264	0.0238464	0.025026
P0A9Q7	adhE	A	0	0.264882	0.308761	0.285981	0.354563	0.345773	0.350141
P69441	adk	A	0	0.125471	0.0900553	0.106298	0.118188	0.0596161	0.0839398
P0AE08	ahpC	S	0	0.36247	0.604657	0.468156	0.341431	0.441159	0.388105
P35340	ahpF	O	0	0.223059	0.141516	0.177669	0.118188	0.107309	0.112617
P0A959	alaA	U	1	0	0.012865	0	0.026264	0.0119232	0.0176961
P00957	alaS	A	0	0.376412	0.334491	0.354833	0.472751	0.36962	0.418017
P25553	aldA	C	0	0.36247	0.373086	0.36774	0.223244	0.250388	0.236426
P0ACN4	allR	O	1	0	0.012865	0	0.013132	0.0119232	0.012513
P0A6B4	alr	no sector assignment	0	0.0139412	0	0	0	0.0119232	0
P69503	apt	R	0	0.083647	0.115785	0.0984129	0.0787919	0.119232	0.0969253
P0A9Q1	arcA	O	0	0.0975882	0.0771903	0.086792	0.105056	0.0238464	0.050052
P0A6C5	argA	A	0	0.0557647	0.0385951	0.0463923	0.0393959	0.0476929	0.0433463
P0A6C8	argB	A	0	0.111529	0.0900553	0.100219	0.0656599	0.0357696	0.0484627
P11446	argC	A	0	0.0557647	0.0643252	0.0598922	0.0787919	0.0476929	0.061301
P18335	argD	A	0	0.181235	0.154381	0.16727	0.157584	0.155002	0.156287
P23908	argE	A	0	0.0418235	0.0514602	0.0463923	0.13132	0.0953857	0.11192
P0A6E4	argG	A	0	0.404294	0.347356	0.374745	0.433355	0.33385	0.380363
P11447	argH	A	0	0.0975882	0.12865	0.112048	0.118188	0.166925	0.140458
P04391	argI	A	0	0.0418235	0.0643252	0.0518682	0.0393959	0.0476929	0.0433463
P11875	argS	O	0	0.0697058	0.0514602	0.0598922	0.0787919	0.0834625	0.0810936
P09551	argT	S	0	0.0418235	0.0257301	0.0328043	0.0393959	0.0715393	0.0530882
P0A6D3	aroA	A	0	0.083647	0.0771903	0.0803538	0.105056	0.0715393	0.0866927
P07639	aroB	O	0	0.0278823	0.0385951	0.0328043	0.0393959	0.0238464	0.0306505
P12008	aroC	A	1	0	0	0	0.0393959	0.0357696	0.037539
P15770	aroE	R	1	0	0	0	0.013132	0.0119232	0.012513
P00888	aroF	U	1	0.0278823	0.012865	0.0189396	0.13132	0.107309	0.118709
P0AB91	aroG	A	0	0.264882	0.192976	0.226088	0.236376	0.107309	0.159265
P0A6D7	aroK	R	1	0.0139412	0	0	0.026264	0.0119232	0.0176961
P30859	artI	O	0	0.0418235	0.0257301	0.0328043	0.0393959	0.0596161	0.0484627
P30860	artJ	A	0	0.0418235	0.10292	0.0656086	0.236376	0.226541	0.231406
P0A9Q9	asd	A	0	0.36247	0.514602	0.431889	0.288903	0.321927	0.304968
P00963	asnA	A	0	0.0557647	0.0257301	0.0378792	0.0787919	0.0476929	0.061301
P22106	asnB	A	0	0.153353	0.12865	0.14046	0.118188	0.107309	0.112617
P0A8M0	asnS	U	0	0.36247	0.295896	0.327496	0.367695	0.262311	0.310565
P00509	aspC	S	0	0.432176	0.476007	0.453562	0.354563	0.536545	0.436164
P21889	aspS	O	0	0.264882	0.244436	0.254454	0.315167	0.286157	0.300312
P0ABB0	atpA	C	0	0.920117	0.771903	0.842758	0.827315	0.882318	0.854374
P0A6E6	atpC	S	0	0.0557647	0.0643252	0.0598922	0.0525279	0.0715393	0.061301
P0ABB4	atpD	C	0	0.989823	0.861958	0.923681	0.93237	0.798855	0.863035
P0ABA0	atpF	C	0	0.0139412	0.0257301	0.0189396	0.013132	0.0119232	0.012513
P0ABA6	atpG	C	0	0.125471	0.0900553	0.106298	0.0656599	0.0476929	0.0559599
P0ABA4	atpH	U	0	0.0697058	0.0643252	0.0669615	0.026264	0.0238464	0.025026
P09053	avtA	O	0	0.0139412	0.0257301	0.0189396	0.013132	0.0238464	0.0176961
P41407	azoR	no sector assignment	0	0.0418235	0.0771903	0.0568187	0.013132	0.0357696	0.0216732
P69228	baeR	no sector assignment	1	0.0139412	0	0	0.013132	0.0119232	0.012513
P0A940	bamA	S	0	0.237	0.257301	0.246942	0.302035	0.226541	0.261579
P77774	bamB	O	0	0.0278823	0.0385951	0.0328043	0.013132	0.0476929	0.025026
P0A903	bamC	S	0	0.0418235	0.0643252	0.0518682	0.0525279	0.0476929	0.050052
P0A937	bamE	O	1	0.0139412	0.012865	0.0133923	0	0.0119232	0
P0AE52	bcp	A	0	0.083647	0.12865	0.103736	0.0919238	0.0596161	0.074028
Q46829	bglA	S	0	0.0278823	0.0385951	0.0328043	0.0525279	0.0715393	0.061301
P33363	bglX	S	1	0.0139412	0	0	0.026264	0.0238464	0.025026
P77330	borD	R	0	0.0139412	0.012865	0.0133923	0.026264	0.0119232	0.0176961
P06129	btuB	A	0	0.0139412	0.012865	0.0133923	0.0393959	0.0715393	0.0530882
P06610	btuE	S	0	0.0139412	0	0	0	0.0238464	0
P61517	can	A	0	0.0975882	0.0514602	0.0708654	0.105056	0.0596161	0.0791392
P0A6F1	carA	U	0	0.139412	0.0900553	0.112048	0.223244	0.155002	0.186019
P00968	carB	A	0	0.432176	0.437412	0.434786	0.525279	0.548468	0.536748
P62554	ccdB	no sector assignment	1	0.0139412	0.012865	0.0133923	0	0	0
P07363	cheA	C	1	0	0	0	0.236376	0.262311	0.249006
P0A964	cheW	C	1	0	0	0	0.0919238	0.0238464	0.0468194
P0AE67	cheY	C	1	0	0	0	0.0919238	0.0953857	0.0936388
P0A9H9	cheZ	C	1	0	0	0	0.0525279	0.0476929	0.050052
P17315	cirA	U	0	0.0418235	0.0385951	0.0401769	0.0656599	0.0834625	0.074028
P0ABH9	clpA	S	1	0.0418235	0	0	0.0393959	0.0119232	0.0216732
P63284	clpB	S	0	0.139412	0.167246	0.152696	0.144452	0.143079	0.143764
P0A6G7	clpP	A	0	0.0278823	0.0257301	0.0267846	0.0525279	0.0476929	0.050052
P0A6H1	clpX	O	0	0.111529	0.154381	0.131217	0.118188	0.119232	0.118709
P0A6I0	cmk	A	1	0	0	0	0.013132	0.0119232	0.012513
P0ABQ0	coaBC	A	0	0.0139412	0.0257301	0.0189396	0.013132	0.0357696	0.0216732
P75960	cobB	no sector assignment	0	0	0.0257301	0	0.013132	0	0
P25524	codA	U	0	0.0418235	0.0257301	0.0328043	0.0525279	0.0238464	0.0353921
Q59385	copA	O	0	0.0139412	0.012865	0.0133923	0.026264	0.0119232	0.0176961
P0AE88	cpxR	S	1	0.0278823	0.0257301	0.0267846	0	0	0
P0AE91	creA	no sector assignment	1	0.0139412	0	0	0.013132	0.0119232	0.012513
P0ACJ8	crp	S	0	0.111529	0.0643252	0.0847004	0.0525279	0.0596161	0.0559599
P69783	crr	A	0	0.250941	0.308761	0.278354	0.183848	0.190771	0.187278
P0A9X9	cspA	R	0	0.0139412	0.012865	0.0133923	0.013132	0.0476929	0.025026
P0A9Y6	cspC	R	0	0.250941	0.257301	0.254101	0.170716	0.214618	0.191412
P0A972	cspE	C	0	0.209118	0.205841	0.207473	0.236376	0.107309	0.159265
P36649	cueO	A	0	0.0139412	0.0257301	0.0189396	0.013132	0.0596161	0.0279799
P77239	cusB	U	0	0.139412	0.154381	0.146705	0.105056	0.131155	0.117382
P77211	cusC	R	0	0.0697058	0.0514602	0.0598922	0.0787919	0.0596161	0.0685366
P77214	cusF	no sector assignment	0	0.0557647	0.0514602	0.0535692	0.118188	0.202695	0.154777
P0ACZ8	cusR	O	0	0.0418235	0.0643252	0.0518682	0.0393959	0.0357696	0.037539
P16676	cysA	U	0	0.0418235	0.0257301	0.0328043	0.026264	0.0834625	0.0468194
P0A9F3	cysB	C	1	0	0.0257301	0	0.013132	0.0238464	0.0176961
P0A6J1	cysC	U	1	0.0557647	0	0	0.0393959	0.0357696	0.037539
P21156	cysD	U	0	0.0557647	0.0643252	0.0598922	0.0525279	0.0596161	0.0559599
P17854	cysH	U	0	0.0975882	0.0643252	0.0792299	0.0656599	0.0715393	0.0685366
P17846	cysI	U	0	0.195176	0.257301	0.224096	0.210112	0.274234	0.240041
P38038	cysJ	U	0	0.250941	0.283031	0.266503	0.183848	0.250388	0.214553
P0ABK5	cysK	O	0	0.808588	0.720443	0.763244	0.695995	0.655777	0.675587
P16703	cysM	R	0	0.0418235	0.0514602	0.0463923	0.0393959	0.0596161	0.0484627
P23845	cysN	U	0	0.181235	0.192976	0.187013	0.236376	0.214618	0.225234
P16700	cysP	O	0	0.125471	0.115785	0.120531	0.118188	0.190771	0.150156
P22255	cysQ	no sector assignment	1	0	0	0	0.013132	0.0119232	0.012513
P21888	cysS	A	0	0.0418235	0.0514602	0.0463923	0.0393959	0.0357696	0.037539
P0AEB2	dacA	U	0	0.0139412	0.012865	0.0133923	0.026264	0.0357696	0.0306505
P08506	dacC	O	1	0.0139412	0	0	0.013132	0.0238464	0.0176961
P0A6L2	dapA	S	0	0.0557647	0.0514602	0.0535692	0.026264	0.0476929	0.0353921
P04036	dapB	A	0	0.083647	0.0643252	0.0733527	0.13132	0.0953857	0.11192
P0A9D8	dapD	A	0	0.278823	0.295896	0.287233	0.393959	0.33385	0.362661
P28248	dcd	no sector assignment	0	0.0139412	0.012865	0.0133923	0.026264	0.0119232	0.0176961
P24171	dcp	S	0	0.0557647	0.0643252	0.0598922	0.013132	0.0476929	0.025026
P76316	dcyD	O	0	0.0418235	0.0514602	0.0463923	0.0393959	0.0238464	0.0306505
P07862	ddlB	A	1	0	0	0	0.013132	0.0238464	0.0176961
P0A9P6	deaD	R	0	0.0975882	0.10292	0.100219	0.0919238	0.0834625	0.0875911
P0A6K3	def	R	0	0.0418235	0.012865	0.0231961	0.026264	0.0238464	0.025026
P0C0V0	degP	S	0	0.209118	0.192976	0.200885	0.157584	0.166925	0.162187
P39099	degQ	S	0	0.0697058	0.0514602	0.0598922	0.0656599	0.0238464	0.0395696
P0A6K6	deoB	S	0	0.0278823	0.0257301	0.0267846	0.0393959	0.0238464	0.0306505
P0A6L0	deoC	S	0	0.0278823	0.012865	0.0189396	0.013132	0.0119232	0.012513
P0ABP8	deoD	C	0	0.083647	0.0643252	0.0733527	0.0919238	0.0596161	0.074028
P0A6P5	der	O	1	0	0.0514602	0	0.013132	0.0476929	0.025026
P0ABS1	dksA	O	0	0.0139412	0.012865	0.0133923	0.026264	0.0238464	0.025026
P0ACB0	dnaB	R	0	0.0139412	0	0	0	0.0119232	0
P0A6Y8	dnaK	U	0	0.683117	0.617522	0.649492	0.695995	0.727316	0.711483
P23847	dppA	O	0	0.195176	0.231571	0.212596	0.315167	0.429236	0.367806
P0AAG0	dppD	O	1	0	0	0	0.026264	0.0238464	0.025026
P0AEG4	dsbA	U	0	0.0418235	0.012865	0.0231961	0.0393959	0.0596161	0.0484627
P0A6M4	dtd	no sector assignment	1	0.0139412	0.012865	0.0133923	0	0.0119232	0
P06968	dut	O	1	0	0	0	0.013132	0.0238464	0.0176961
P77488	dxs	U	0	0.0139412	0	0	0	0.0119232	0
P0ADB7	ecnB	S	1	0.0139412	0.012865	0.0133923	0	0	0
P0A955	eda	A	0	0.0418235	0.0771903	0.0568187	0.0656599	0.0357696	0.0484627
P0A6N4	efp	U	0	0.125471	0.0771903	0.0984129	0.118188	0.0834625	0.0993189
P0A6P9	eno	A	0	0.780705	0.733308	0.756635	1.03743	0.989627	1.01324
P0ADI4	entB	no sector assignment	1	0.0278823	0.012865	0.0189396	0	0	0
P10378	entE	U	1	0	0.012865	0	0.026264	0.0119232	0.0176961
P0ACC3	erpA	O	0	0.0139412	0.012865	0.0133923	0.0393959	0.0357696	0.037539
P0A6Q3	fabA	R	0	0.0278823	0.0257301	0.0267846	0.013132	0.0119232	0.012513
P0A953	fabB	O	0	0.139412	0.115785	0.127051	0.118188	0.166925	0.140458
P0AAI9	fabD	A	0	0.0418235	0.0643252	0.0518682	0.026264	0.0357696	0.0306505
P0AAI5	fabF	O	0	0.083647	0.0385951	0.0568187	0.0787919	0.0476929	0.061301
P0AEK2	fabG	O	0	0.111529	0.115785	0.113637	0.13132	0.143079	0.137073
P0A6R0	fabH	O	0	0.083647	0.0643252	0.0733527	0.0919238	0.0596161	0.074028
P0AEK4	fabI	A	0	0.306706	0.257301	0.280919	0.236376	0.214618	0.225234
P0A6Q6	fabZ	R	0	0.083647	0.0385951	0.0568187	0.0393959	0.0596161	0.0484627
P0AB71	fbaA	A	0	0.390353	0.411681	0.400875	0.393959	0.357696	0.37539
P0A993	fbp	U	0	0.0557647	0.0514602	0.0535692	0.026264	0.0238464	0.025026
P0A9R4	fdx	R	0	0.0278823	0.0514602	0.0378792	0.026264	0.0357696	0.0306505
P05825	fepA	no sector assignment	0	0.0139412	0.012865	0.0133923	0.0393959	0.0715393	0.0530882
P0AGD7	ffh	R	0	0.0278823	0.0643252	0.0423502	0.0393959	0.0715393	0.0530882
P06971	fhuA	R	0	0.0697058	0.115785	0.0898383	0.144452	0.143079	0.143764
P0A6R3	fis	R	0	0.0278823	0.0385951	0.0328043	0.0393959	0.0476929	0.0433463
P75780	fiu	U	1	0	0	0	0.013132	0.0119232	0.012513
P0A9L3	fklB	U	0	0.125471	0.0643252	0.0898383	0.0919238	0.0834625	0.0875911
P45523	fkpA	S	0	0.250941	0.218706	0.23427	0.236376	0.226541	0.231406
P0AEM0	fkpB	U	1	0.0139412	0.012865	0.0133923	0	0.0119232	0
P61949	fldA	U	0	0.0557647	0.0514602	0.0535692	0.0393959	0.0715393	0.0530882
P75937	flgE	C	1	0	0	0	0.0393959	0.0476929	0.0433463
P0ABX5	flgG	C	1	0	0	0	0.013132	0.0238464	0.0176961
P0A6S0	flgH	C	1	0	0	0	0.013132	0.0119232	0.012513
P33235	flgK	C	1	0	0	0	0.013132	0.0238464	0.0176961
P29744	flgL	C	1	0	0	0	0.0525279	0.0119232	0.025026
P0AEM4	flgM	C	1	0	0	0	0.013132	0.0119232	0.012513
P43533	flgN	C	1	0	0	0	0.026264	0.0357696	0.0306505
P0AEM6	fliA	C	1	0	0	0	0.0525279	0.0596161	0.0559599
P04949	fliC	C	1	0	0	0	0.709127	0.846548	0.774797
P0ABZ1	fliG	C	1	0	0	0	0.0525279	0.0476929	0.050052
P31068	fliH	C	1	0	0	0	0.013132	0.0238464	0.0176961
P52612	fliI	C	1	0	0	0	0.013132	0.0476929	0.025026
P06974	fliM	C	1	0	0	0	0.026264	0.0357696	0.0306505
P0AEM9	fliY	C	0	0.0697058	0.0771903	0.0733527	0.0656599	0.0834625	0.074028
P0A9E5	fnr	O	0	0.0418235	0.0257301	0.0328043	0.0393959	0.0238464	0.0306505
P24186	folD	O	0	0.0278823	0.012865	0.0189396	0.013132	0.0119232	0.012513
P0A6T5	folE	A	0	0.167294	0.167246	0.16727	0.249508	0.190771	0.218172
P0AEN1	fre	A	1	0.0139412	0.012865	0.0133923	0.0393959	0	0
P25437	frmA	O	0	0.0278823	0.0385951	0.0328043	0.0393959	0.0119232	0.0216732
P0A805	frr	R	0	0.0557647	0.0643252	0.0598922	0.0525279	0.0476929	0.050052
P04335	frsA	A	1	0.0139412	0.012865	0.0133923	0	0	0
P0AEW9	fruK	no sector assignment	1	0.0139412	0.012865	0.0133923	0	0	0
P0A998	ftnA	S	1	0	0.012865	0	0.013132	0.0119232	0.012513
P0ABH0	ftsA	S	1	0.0139412	0.012865	0.0133923	0	0.0119232	0
P0AAI3	ftsH	O	0	0.0139412	0.0514602	0.0267846	0.0525279	0.0357696	0.0433463
P10121	ftsY	O	0	0.0697058	0.0900553	0.0792299	0.0656599	0.0953857	0.0791392
P0A9A6	ftsZ	S	0	0.264882	0.244436	0.254454	0.288903	0.238464	0.262475
P0AC33	fumA	C	0	0.153353	0.180111	0.166194	0.144452	0.107309	0.124503
P0A9A9	fur	O	0	0.0557647	0.0385951	0.0463923	0.0393959	0.0357696	0.037539
P0A6M8	fusA	R	0	1.58929	1.64673	1.61775	1.48391	1.27578	1.37592
P09147	galE	U	1	0.0278823	0.0514602	0.0378792	0	0.0119232	0
P0A6T3	galK	A	0	0	0.0257301	0	0.013132	0	0
P0A9C3	galM	U	0	0.0418235	0.0385951	0.0401769	0.0393959	0.0238464	0.0306505
P0AEP3	galU	A	0	0.0557647	0.115785	0.0803538	0.118188	0.119232	0.118709
P0A9B2	gapA	A	0	0.724941	1.50521	1.0446	0.669731	1.28771	0.928664
P0A6T9	gcvH	no sector assignment	1	0	0.012865	0	0.013132	0.0119232	0.012513
P33195	gcvP	A	0	0.125471	0.115785	0.120531	0.157584	0.0953857	0.122602
P27248	gcvT	A	0	0.0557647	0.0257301	0.0378792	0.0393959	0.0119232	0.0216732
P00370	gdhA	C	0	0.320647	0.347356	0.333734	0.407091	0.36962	0.387903
P75913	ghrA	O	0	0.0139412	0.0257301	0.0189396	0.013132	0.0119232	0.012513
P37666	ghrB	S	0	0.0975882	0.0643252	0.0792299	0.0525279	0.0476929	0.050052
P37330	glcB	C	0	0	0.012865	0	0.013132	0	0
P0A6U8	glgA	S	1	0.0139412	0.0257301	0.0189396	0.013132	0	0
P07762	glgB	A	1	0.0139412	0.0257301	0.0189396	0	0.0119232	0
P0A6V1	glgC	C	0	0.0418235	0.0257301	0.0328043	0.013132	0.0238464	0.0176961
P0AC86	glgP	A	1	0.0418235	0.012865	0.0231961	0.013132	0	0
P0A6V8	glk	S	0	0.0418235	0.0257301	0.0328043	0.0393959	0.0119232	0.0216732
P31120	glmM	S	0	0.139412	0.154381	0.146705	0.0787919	0.0834625	0.0810936
P17169	glmS	U	0	0.237	0.231571	0.23427	0.288903	0.262311	0.275286
P0ACC7	glmU	A	0	0.0278823	0.012865	0.0189396	0.026264	0.0119232	0.0176961
P0A9C5	glnA	A	0	0.683117	0.784768	0.732181	0.722259	0.989627	0.845439
P0A9Z1	glnB	S	0	0.0278823	0.0257301	0.0267846	0.0393959	0.0238464	0.0306505
P0AEQ3	glnH	O	0	0.125471	0.0771903	0.0984129	0.144452	0.143079	0.143764
P00962	glnS	U	0	0.125471	0.154381	0.139177	0.0919238	0.0715393	0.0810936
P0AC81	gloA	no sector assignment	1	0.0139412	0	0	0.026264	0.0119232	0.0176961
P0ABH7	gltA	S	0	0.487941	0.437412	0.461986	0.459619	0.453082	0.456339
P09831	gltB	U	0	1.11529	0.990609	1.0511	0.945502	0.786932	0.862581
P09832	gltD	U	0	0.390353	0.398816	0.394562	0.315167	0.274234	0.293989
P37902	gltI	S	0	0.125471	0.0900553	0.106298	0.0919238	0.190771	0.132425
P0AAG3	gltL	S	0	0.0139412	0.012865	0.0133923	0.013132	0.0119232	0.012513
P04805	gltX	O	0	0.153353	0.10292	0.125631	0.144452	0.155002	0.149634
P0A825	glyA	A	0	0.627353	0.668982	0.647833	0.420223	0.536545	0.474835
P00960	glyQ	R	0	0.0557647	0.0385951	0.0463923	0.0656599	0.0357696	0.0484627
P00961	glyS	U	0	0.278823	0.283031	0.280919	0.275772	0.274234	0.275002
P63224	gmhA	O	0	0.153353	0.141516	0.147315	0.118188	0.143079	0.130039
P60546	gmk	U	0	0.0139412	0.0257301	0.0189396	0.026264	0.0119232	0.0176961
P00350	gnd	A	0	0.334588	0.424547	0.376893	0.302035	0.310004	0.305994
P77695	gnsB	S	0	0.0278823	0.0514602	0.0378792	0.026264	0.0238464	0.025026
P06715	gor	A	0	0.0278823	0.0257301	0.0267846	0.0393959	0.0238464	0.0306505
P62707	gpmA	A	0	0.223059	0.295896	0.256909	0.210112	0.286157	0.245204
P37689	gpmI	O	0	0.153353	0.115785	0.133252	0.183848	0.166925	0.175182
P0A9M5	gpt	R	1	0.0278823	0.012865	0.0189396	0.026264	0	0
P68066	grcA	A	0	0.0139412	0.0257301	0.0189396	0.0393959	0.0357696	0.037539
P0A6W5	greA	R	0	0.0418235	0.0771903	0.0568187	0.118188	0.0834625	0.0993189
P0A6F5	groL	C	0	1.00376	1.13212	1.06601	0.93237	0.953857	0.943053
P0A6F9	groS	C	0	0.250941	0.270166	0.260376	0.144452	0.119232	0.131238
P09372	grpE	R	0	0.0418235	0.0385951	0.0401769	0.0656599	0.0715393	0.0685366
P0AC62	grxC	S	1	0.0278823	0.012865	0.0189396	0.026264	0	0
P0AC69	grxD	O	0	0.0418235	0.0514602	0.0463923	0.0525279	0.0715393	0.061301
P0A6W9	gshA	A	1	0	0.012865	0	0.013132	0.0357696	0.0216732
P04425	gshB	S	0	0.0418235	0.0514602	0.0463923	0.0656599	0.0357696	0.0484627
P75797	gsiB	U	0	0.0278823	0	0	0	0.0119232	0
P0ACA7	gstB	A	0	0.0139412	0.012865	0.0133923	0.013132	0.0357696	0.0216732
P04079	guaA	U	0	0.167294	0.180111	0.173584	0.288903	0.321927	0.304968
P0ADG7	guaB	U	0	0.209118	0.205841	0.207473	0.249508	0.262311	0.255829
P60560	guaC	A	0	0.0557647	0.0385951	0.0463923	0.013132	0.0119232	0.012513
P0AES4	gyrA	O	0	0.167294	0.218706	0.19128	0.236376	0.155002	0.191412
P0AES6	gyrB	U	0	0.083647	0.141516	0.1088	0.118188	0.107309	0.112617
P0ACB2	hemB	U	0	0.0278823	0.012865	0.0189396	0.026264	0.0238464	0.025026
P06983	hemC	A	0	0.0139412	0.012865	0.0133923	0.013132	0.0119232	0.012513
P23893	hemL	A	0	0.0697058	0.0900553	0.0792299	0.13132	0.0834625	0.104691
P0ABC3	hflC	S	0	0.0139412	0.0257301	0.0189396	0.026264	0.0119232	0.0176961
P25746	hflD	R	1	0.0139412	0	0	0.013132	0.0119232	0.012513
P0ABC7	hflK	A	0	0.0697058	0.0900553	0.0792299	0.0787919	0.0953857	0.0866927
P25519	hflX	S	1	0.0278823	0.012865	0.0189396	0.026264	0	0
P0A6X3	hfq	O	0	0.0557647	0.0385951	0.0463923	0.0656599	0.0357696	0.0484627
P0ACE7	hinT	O	1	0	0.012865	0	0.026264	0.0357696	0.0306505
P10371	hisA	A	0	0.0697058	0.0771903	0.0733527	0.105056	0.0476929	0.0707843
P06987	hisB	A	0	0.181235	0.205841	0.193147	0.19698	0.166925	0.181331
P06986	hisC	A	0	0.139412	0.192976	0.164022	0.170716	0.202695	0.186019
P06988	hisD	A	0	0.0975882	0.0900553	0.0937461	0.13132	0.0715393	0.0969253
P60664	hisF	A	0	0.111529	0.0643252	0.0847004	0.0787919	0.0715393	0.075078
P60757	hisG	A	0	0.195176	0.180111	0.187492	0.157584	0.155002	0.156287
P60595	hisH	A	0	0.0697058	0.0514602	0.0598922	0.0525279	0.0476929	0.050052
P06989	hisI	A	0	0.0278823	0.0385951	0.0328043	0.013132	0.0238464	0.0176961
P0AEU0	hisJ	A	0	0.167294	0.141516	0.153866	0.302035	0.286157	0.293989
P60906	hisS	U	0	0.139412	0.0643252	0.0946979	0.13132	0.107309	0.118709
P67910	hldD	A	0	0.125471	0.115785	0.120531	0.13132	0.0834625	0.104691
P76658	hldE	A	0	0.083647	0.0514602	0.0656086	0.105056	0.0715393	0.0866927
P0ACF8	hns	O	0	0.432176	0.360221	0.394562	0.380827	0.405389	0.392916
P0AFX0	hpf	no sector assignment	1	0.0139412	0.012865	0.0133923	0	0.0119232	0
P0A9M2	hpt	O	1	0.0139412	0	0	0.013132	0.0119232	0.012513
P0A6Z1	hscA	R	1	0.0139412	0.0257301	0.0189396	0.026264	0	0
P08957	hsdM	R	0	0.0278823	0.0257301	0.0267846	0.0525279	0.0596161	0.0559599
P0A6Y5	hslO	R	0	0.0418235	0.0771903	0.0568187	0.0393959	0.0596161	0.0484627
P0A6H5	hslU	U	0	0.0975882	0.12865	0.112048	0.0919238	0.0953857	0.0936388
P0A7B8	hslV	O	0	0.0139412	0	0	0	0.0119232	0
P0A6Z3	htpG	C	0	0.209118	0.192976	0.200885	0.275772	0.202695	0.236426
P0ACF0	hupA	S	0	0.167294	0.192976	0.179677	0.249508	0.286157	0.267205
P0ACF4	hupB	S	0	0.153353	0.205841	0.177669	0.249508	0.453082	0.336225
P08200	icd	S	0	1.31047	1.33796	1.32415	1.10309	1.06117	1.08192
P0A6X7	ihfA	O	0	0.0418235	0.0385951	0.0401769	0.026264	0.0357696	0.0306505
P00956	ileS	O	0	0.278823	0.283031	0.280919	0.328299	0.286157	0.306505
P04968	ilvA	A	1	0	0	0	0.157584	0.119232	0.137073
P08142	ilvB	S	0	0.083647	0.0900553	0.086792	0.0919238	0.0596161	0.074028
P05793	ilvC	U	0	1.26865	1.37656	1.3215	0.551543	0.727316	0.633361
P05791	ilvD	O	1	0.111529	0.0643252	0.0847004	0.354563	0.417313	0.384661
P0AB80	ilvE	A	0	0.153353	0.115785	0.133252	0.26264	0.238464	0.25026
P00892	ilvG	A	1	0	0	0	0.0393959	0.0476929	0.0433463
P00894	ilvH	S	0	0.0278823	0.0257301	0.0267846	0.026264	0.0357696	0.0306505
P00893	ilvI	S	0	0.0557647	0.10292	0.0757583	0.0393959	0.0834625	0.0573418
P0ADF8	ilvN	S	1	0.0278823	0.012865	0.0189396	0	0.0119232	0
P69222	infA	R	0	0.0418235	0.0514602	0.0463923	0.0393959	0.0357696	0.037539
P0A705	infB	R	0	0.320647	0.373086	0.345874	0.407091	0.36962	0.387903
P0A707	infC	O	0	0.0557647	0.0385951	0.0463923	0.0393959	0.0119232	0.0216732
P0AAC8	iscA	R	0	0.0278823	0.0257301	0.0267846	0.013132	0.0357696	0.0216732
P0AGK8	iscR	O	0	0.083647	0.0900553	0.086792	0.0919238	0.0953857	0.0936388
P0A6B7	iscS	R	0	0.320647	0.347356	0.333734	0.249508	0.274234	0.261579
P0C0L9	iscX	A	0	0.0139412	0.012865	0.0133923	0.013132	0.0119232	0.012513
P62617	ispF	S	1	0	0.012865	0	0.013132	0.0238464	0.0176961
P62620	ispG	O	0	0.0278823	0.0257301	0.0267846	0.0393959	0.0357696	0.037539
P62623	ispH	U	0	0.0139412	0.012865	0.0133923	0.013132	0.0238464	0.0176961
P0AD59	ivy	C	1	0.0278823	0.012865	0.0189396	0	0	0
P13029	katG	S	0	0.209118	0.231571	0.220058	0.183848	0.238464	0.209383
P37647	kdgK	no sector assignment	1	0.0139412	0.012865	0.0133923	0	0	0
P76268	kdgR	R	0	0.0278823	0.0257301	0.0267846	0.026264	0.0357696	0.0306505
P0A715	kdsA	A	0	0.125471	0.0771903	0.0984129	0.0393959	0.0357696	0.037539
P04951	kdsB	R	0	0.0418235	0.012865	0.0231961	0.0525279	0.0238464	0.0353921
P0ABZ4	kdsC	O	0	0.0139412	0.012865	0.0133923	0.013132	0.0119232	0.012513
P45395	kdsD	A	1	0.0139412	0.012865	0.0133923	0.013132	0	0
P52643	ldhA	S	0	0.0278823	0.012865	0.0189396	0.013132	0.0238464	0.0176961
P60785	lepA	R	0	0.111529	0.0514602	0.0757583	0.0787919	0.0953857	0.0866927
P09151	leuA	A	0	0.181235	0.192976	0.187013	0.236376	0.238464	0.237418
P30125	leuB	O	0	0.167294	0.205841	0.185569	0.157584	0.166925	0.162187
P0A6A6	leuC	A	0	0.209118	0.167246	0.187013	0.210112	0.155002	0.180465
P30126	leuD	A	0	0.153353	0.10292	0.125631	0.13132	0.107309	0.118709
P07813	leuS	U	0	0.223059	0.192976	0.207473	0.249508	0.310004	0.278116
P15042	ligA	R	0	0.0139412	0	0	0	0.0119232	0
P22731	livF	U	0	0.0278823	0.0257301	0.0267846	0.013132	0.0119232	0.012513
P0A9S7	livG	C	1	0.0139412	0.012865	0.0133923	0	0.0119232	0
P0AD96	livJ	S	0	0.237	0.231571	0.23427	0.26264	0.274234	0.268374
P04816	livK	R	0	0.0278823	0.0643252	0.0423502	0.0787919	0.0834625	0.0810936
P0A9M0	lon	O	0	0.153353	0.0900553	0.117517	0.275772	0.131155	0.190181
P0A9P0	lpdA	S	0	0.697058	0.656117	0.676278	0.630335	0.548468	0.587978
P69776	lpp	S	0	0.0697058	0.0514602	0.0598922	0.0525279	0.0357696	0.0433463
P0A9V1	lptB	S	0	0.0418235	0.0514602	0.0463923	0.0393959	0.0357696	0.037539
P31554	lptD	A	0	0.0278823	0.0257301	0.0267846	0.026264	0.0238464	0.025026
P21645	lpxD	A	1	0	0	0	0.013132	0.0238464	0.0176961
P0ACJ0	lrp	S	0	0.0418235	0.0257301	0.0328043	0.026264	0.0119232	0.0176961
P75823	ltaE	O	1	0	0	0	0.013132	0.0119232	0.012513
P45578	luxS	A	0	0.083647	0.0900553	0.086792	0.0919238	0.0715393	0.0810936
P00861	lysA	U	0	0.0418235	0.0257301	0.0328043	0.0393959	0.0119232	0.0216732
P08660	lysC	A	0	0.278823	0.360221	0.31692	0.341431	0.405389	0.372038
P0A8N3	lysS	R	0	0.250941	0.154381	0.196826	0.288903	0.166925	0.219602
P26616	maeA	S	0	0.0278823	0.0771903	0.0463923	0.026264	0.0715393	0.0433463
P76558	maeB	C	0	0.139412	0.167246	0.152696	0.0787919	0.0834625	0.0810936
P00946	manA	R	0	0.0278823	0.0643252	0.0423502	0.026264	0.0476929	0.0353921
P69797	manX	U	0	0.125471	0.154381	0.139177	0.144452	0.0953857	0.117382
P69805	manZ	A	1	0.0139412	0.012865	0.0133923	0	0	0
P0AE18	map	O	0	0.0557647	0.012865	0.0267846	0.0919238	0.0238464	0.0468194
P61889	mdh	S	0	0.878294	1.2865	1.06298	0.682863	0.870395	0.770948
P40120	mdoD	U	0	0.0139412	0.012865	0.0133923	0.0525279	0.0476929	0.050052
P33136	mdoG	O	0	0.0278823	0.0257301	0.0267846	0.0525279	0.0357696	0.0433463
P0AFV4	mepS	no sector assignment	1	0.0139412	0.012865	0.0133923	0	0.0119232	0
P07623	metA	S	0	0.083647	0.0385951	0.0568187	0.0393959	0.0715393	0.0530882
P00935	metB	S	0	0.0975882	0.0643252	0.0792299	0.118188	0.107309	0.112617
P06721	metC	O	0	0.0418235	0.115785	0.0695884	0.0919238	0.0834625	0.0875911
P25665	metE	U	0	3.97323	4.2712	4.11952	4.05778	4.45928	4.2538
P0AEZ1	metF	R	0	0.195176	0.231571	0.212596	0.249508	0.321927	0.283413
P00959	metG	A	0	0.181235	0.141516	0.160149	0.236376	0.226541	0.231406
P13009	metH	A	0	0.181235	0.205841	0.193147	0.236376	0.155002	0.191412
P31547	metI	O	1	0	0	0	0.013132	0.0119232	0.012513
P0A817	metK	A	0	0.418235	0.385951	0.401769	0.472751	0.441159	0.456682
P00562	metL	O	0	0.0697058	0.0385951	0.0518682	0.13132	0.131155	0.131238
P30750	metN	O	0	0.0278823	0.0514602	0.0378792	0.0787919	0.0238464	0.0433463
P28635	metQ	S	0	0.167294	0.257301	0.207473	0.275772	0.226541	0.249947
P30958	mfd	A	0	0.0278823	0.012865	0.0189396	0.0393959	0.0238464	0.0306505
P0AAG8	mglA	C	0	0.0139412	0	0	0	0.0119232	0
P0AEE5	mglB	C	0	0.0697058	0.0385951	0.0518682	0.0656599	0.0238464	0.0395696
P0A731	mgsA	S	1	0.0139412	0.012865	0.0133923	0	0.0119232	0
P0AEI1	miaB	R	0	0.083647	0.0643252	0.0733527	0.105056	0.0596161	0.0791392
P0AEZ3	minD	S	0	0.0975882	0.10292	0.100219	0.105056	0.0596161	0.0791392
P0A734	minE	S	0	0.0557647	0.0257301	0.0378792	0.013132	0.0238464	0.0176961
P03817	mioC	O	0	0.0139412	0.012865	0.0133923	0.013132	0.0119232	0.012513
P0A908	mipA	O	0	0.0697058	0.0900553	0.0792299	0.0525279	0.0715393	0.061301
P25745	mnmA	U	1	0	0	0	0.026264	0.0238464	0.025026
P0AEZ9	moaB	no sector assignment	1	0.0278823	0	0	0.013132	0.0119232	0.012513
P0A738	moaC	S	1	0.0139412	0	0	0.026264	0.0119232	0.0176961
P30749	moaE	no sector assignment	1	0	0	0	0.013132	0.0119232	0.012513
P0A9G8	modE	A	1	0	0.012865	0	0.013132	0.0119232	0.012513
P31060	modF	U	0	0.0278823	0.012865	0.0189396	0.026264	0.0119232	0.0176961
P12281	moeA	O	1	0.0139412	0.0257301	0.0189396	0	0.0357696	0
P37773	mpl	no sector assignment	1	0	0	0	0.026264	0.0119232	0.0176961
P33940	mqo	R	1	0	0	0	0.013132	0.0238464	0.0176961
P0A9X4	mreB	R	0	0.181235	0.218706	0.199091	0.19698	0.190771	0.193851
P0A746	msrB	S	1	0	0	0	0.013132	0.0119232	0.012513
P76270	msrC	C	1	0.0139412	0.012865	0.0133923	0	0	0
P0AF12	mtnN	O	0	0.0418235	0.0771903	0.0568187	0.0787919	0.0357696	0.0530882
P22523	mukB	A	0	0.0697058	0.0385951	0.0518682	0.0656599	0.0596161	0.062565
P0A749	murA	O	0	0.0975882	0.0643252	0.0792299	0.026264	0.0476929	0.0353921
P14900	murD	A	1	0.0278823	0.012865	0.0189396	0.013132	0	0
P22188	murE	O	0	0.0557647	0.0643252	0.0598922	0.0525279	0.0476929	0.050052
P11880	murF	no sector assignment	0	0.0418235	0.012865	0.0231961	0.0393959	0.0238464	0.0306505
P30011	nadC	no sector assignment	0	0.0139412	0.012865	0.0133923	0.026264	0.0357696	0.0306505
P18843	nadE	A	0	0.0697058	0.0771903	0.0733527	0.0787919	0.0476929	0.061301
P0AF28	narL	A	1	0.0139412	0.012865	0.0133923	0	0	0
P0A763	ndk	C	0	0.223059	0.270166	0.245485	0.223244	0.214618	0.218888
P38489	nfnB	no sector assignment	0	0.0418235	0.0385951	0.0401769	0.0393959	0.0238464	0.0306505
P63020	nfuA	O	0	0.0418235	0.10292	0.0656086	0.0919238	0.0715393	0.0810936
P0ACD4	nifU	no sector assignment	0	0.083647	0.115785	0.0984129	0.13132	0.119232	0.12513
P04846	nlpA	R	0	0.0278823	0.0514602	0.0378792	0.013132	0.0119232	0.012513
P0ADA3	nlpD	R	1	0.0278823	0	0	0.013132	0.0119232	0.012513
P21420	nmpC	C	0	0.738882	1.14499	0.919789	0.840446	1.31155	1.0499
P00452	nrdA	A	0	0.125471	0.141516	0.133252	0.0919238	0.119232	0.104691
P69924	nrdB	S	0	0.0418235	0.0257301	0.0328043	0.013132	0.0119232	0.012513
P33599	nuoC	O	0	0.167294	0.10292	0.131217	0.13132	0.0953857	0.11192
P31979	nuoF	S	0	0.083647	0.0643252	0.0733527	0.0393959	0.0238464	0.0306505
P33602	nuoG	O	0	0.139412	0.154381	0.146705	0.0787919	0.0953857	0.0866927
P0AFF6	nusA	R	0	0.320647	0.231571	0.272493	0.315167	0.155002	0.221024
P0AFG0	nusG	O	0	0.167294	0.115785	0.139177	0.105056	0.107309	0.106176
P42641	obgE	R	0	0.0278823	0.0385951	0.0328043	0.0393959	0.0119232	0.0216732
P0A910	ompA	A	0	0.808588	0.823363	0.815942	0.695995	0.775009	0.73444
P06996	ompC	C	0	0.153353	0.231571	0.188446	0.118188	0.0953857	0.106176
P02931	ompF	O	0	0.376412	0.643252	0.492065	0.367695	0.870395	0.565721
P09169	ompT	A	0	0.432176	0.347356	0.387452	0.236376	0.214618	0.225234
P0A917	ompX	O	0	0.125471	0.0771903	0.0984129	0.157584	0.143079	0.150156
P23843	oppA	S	1	0.0278823	0.0257301	0.0267846	0.118188	0.131155	0.124503
P0ADB1	osmE	S	1	0.0139412	0.012865	0.0133923	0	0	0
P0A912	pal	R	0	0.111529	0.0900553	0.100219	0.19698	0.143079	0.16788
P31057	panB	R	0	0.0697058	0.115785	0.0898383	0.026264	0.107309	0.0530882
P31663	panC	A	0	0.111529	0.141516	0.125631	0.0656599	0.0715393	0.0685366
P0A790	panD	A	0	0.0418235	0.0385951	0.0401769	0.0393959	0.0596161	0.0484627
P0AFI2	parC	U	1	0	0	0	0.013132	0.0119232	0.012513
P22259	pckA	O	0	0.153353	0.115785	0.133252	0.0787919	0.0476929	0.061301
P05459	pdxB	A	1	0.0278823	0	0	0.0656599	0.0476929	0.0559599
P0A794	pdxJ	S	0	0.0139412	0.0257301	0.0189396	0.013132	0.0119232	0.012513
P68767	pepA	O	0	0.111529	0.10292	0.107138	0.105056	0.0834625	0.0936388
P37095	pepB	O	0	0.111529	0.10292	0.107138	0.118188	0.119232	0.118709
P15288	pepD	S	0	0.111529	0.141516	0.125631	0.183848	0.155002	0.16881
P04825	pepN	S	0	0.195176	0.12865	0.15846	0.105056	0.107309	0.106176
P15034	pepP	S	0	0.0139412	0.0257301	0.0189396	0.013132	0.0119232	0.012513
P21165	pepQ	S	0	0.0557647	0.0257301	0.0378792	0.0656599	0.0596161	0.062565
P0A796	pfkA	O	0	0.0278823	0.0900553	0.0501094	0.0525279	0.0715393	0.061301
P06999	pfkB	A	1	0.0139412	0.0385951	0.0231961	0	0	0
P0A9N4	pflA	A	1	0	0	0	0.013132	0.0119232	0.012513
P09373	pflB	S	0	0.543706	0.398816	0.465659	0.393959	0.381543	0.387701
P0A6T1	pgi	A	0	0.153353	0.141516	0.147315	0.144452	0.131155	0.137643
P0A799	pgk	A	0	0.794647	1.05493	0.915587	0.669731	0.763086	0.714886
P52697	pgl	S	1	0.0139412	0.0257301	0.0189396	0	0	0
P36938	pgm	S	0	0.0557647	0.0643252	0.0598922	0.026264	0.0357696	0.0306505
P0A9J8	pheA	A	1	0	0.012865	0	0.013132	0.0238464	0.0176961
P08312	pheS	A	0	0.153353	0.0643252	0.09932	0.13132	0.0715393	0.0969253
P07395	pheT	A	0	0.376412	0.308761	0.340912	0.367695	0.274234	0.317545
P23836	phoP	O	0	0.0139412	0.012865	0.0133923	0.0656599	0.0357696	0.0484627
P10030	pifC	O	0	0.0139412	0.012865	0.0133923	0.026264	0.0238464	0.025026
P0A7A7	plsB	C	0	0.0139412	0.012865	0.0133923	0.013132	0.0238464	0.0176961
P0AFK0	pmbA	S	0	0.0557647	0.0514602	0.0535692	0.0525279	0.0238464	0.0353921
P18133	pncB	O	1	0.0278823	0.012865	0.0189396	0	0.0119232	0
P05055	pnp	O	0	0.348529	0.295896	0.321136	0.367695	0.274234	0.317545
P07001	pntA	A	0	0.0557647	0.0643252	0.0598922	0.0525279	0.0476929	0.050052
P0AB67	pntB	A	0	0.0418235	0.0257301	0.0328043	0.0393959	0.0476929	0.0433463
P00582	polA	O	0	0.0418235	0.0257301	0.0328043	0.026264	0.0238464	0.025026
P0AFK9	potD	S	0	0.083647	0.0643252	0.0733527	0.0787919	0.107309	0.0919515
P31133	potF	O	0	0.139412	0.0771903	0.103736	0.13132	0.131155	0.131238
P0A7A9	ppa	U	0	0.237	0.205841	0.220872	0.170716	0.166925	0.16881
P00864	ppc	A	0	0.613411	0.463142	0.533007	0.472751	0.357696	0.411219
P0AFL3	ppiA	A	0	0.0278823	0.0385951	0.0328043	0.0393959	0.0476929	0.0433463
P23869	ppiB	A	0	0.0418235	0.0900553	0.0613712	0.0525279	0.0715393	0.061301
P0ADY1	ppiD	O	0	0.0557647	0.0257301	0.0378792	0.0656599	0.0476929	0.0559599
P23538	ppsA	C	0	0.334588	0.295896	0.314648	0.249508	0.190771	0.218172
P0AFL6	ppx	U	1	0	0.012865	0	0.013132	0.0119232	0.012513
P23865	prc	A	0	0.0697058	0.0643252	0.0669615	0.105056	0.0596161	0.0791392
P07012	prfB	R	0	0.0557647	0.0514602	0.0535692	0.0525279	0.0715393	0.061301
P0A7I4	prfC	R	0	0.0697058	0.0385951	0.0518682	0.0656599	0.0357696	0.0484627
P27298	prlC	A	0	0.125471	0.12865	0.127051	0.183848	0.214618	0.198638
P0A8T1	prmA	no sector assignment	1	0	0	0	0.0393959	0.0119232	0.0216732
P39199	prmB	O	1	0.0139412	0.0385951	0.0231961	0	0.0238464	0
P07004	proA	A	0	0.111529	0.0643252	0.0847004	0.0787919	0.0596161	0.0685366
P0A7B5	proB	O	0	0.0278823	0.0257301	0.0267846	0.026264	0.0476929	0.0353921
P0A9L8	proC	C	0	0.0139412	0.012865	0.0133923	0.013132	0.0119232	0.012513
P45577	proQ	R	0	0.0418235	0.0385951	0.0401769	0.0393959	0.0238464	0.0306505
P16659	proS	U	0	0.36247	0.295896	0.327496	0.315167	0.29808	0.306505
P0A717	prs	U	0	0.278823	0.244436	0.261064	0.328299	0.262311	0.293456
P0A8K1	psd	S	0	0.0278823	0.012865	0.0189396	0.013132	0.0119232	0.012513
P0A9M8	pta	S	0	0.139412	0.12865	0.133923	0.249508	0.119232	0.17248
P69786	ptsG	U	0	0.0278823	0.0257301	0.0267846	0.0393959	0.0238464	0.0306505
P0AA04	ptsH	U	0	0.181235	0.205841	0.193147	0.19698	0.29808	0.242313
P08839	ptsI	A	0	0.487941	0.591792	0.537364	0.551543	0.500775	0.525546
P69829	ptsN	O	1	0	0	0	0.013132	0.0119232	0.012513
P0A7D4	purA	A	0	0.432176	0.373086	0.401546	0.420223	0.36962	0.39411
P0AB89	purB	U	0	0.139412	0.141516	0.14046	0.13132	0.155002	0.14267
P0A7D7	purC	U	0	0.306706	0.295896	0.301252	0.26264	0.238464	0.25026
P15640	purD	U	0	0.0557647	0.0514602	0.0535692	0.105056	0.107309	0.106176
P0AG18	purE	U	0	0.0278823	0.0643252	0.0423502	0.026264	0.0596161	0.0395696
P0AG16	purF	U	0	0.0697058	0.0900553	0.0792299	0.183848	0.155002	0.16881
P15639	purH	U	0	0.348529	0.295896	0.321136	0.380827	0.286157	0.330116
P09029	purK	U	1	0.0278823	0	0	0.026264	0.0238464	0.025026
P15254	purL	U	0	0.404294	0.373086	0.388377	0.485883	0.453082	0.469196
P08178	purM	U	0	0.153353	0.154381	0.153866	0.13132	0.107309	0.118709
P0ACP7	purR	R	0	0.0418235	0.0385951	0.0401769	0.0656599	0.0357696	0.0484627
P33221	purT	U	0	0.0557647	0.0385951	0.0463923	0.0919238	0.0953857	0.0936388
P37051	purU	R	0	0.0557647	0.0643252	0.0598922	0.0393959	0.0238464	0.0306505
P21599	pykA	S	0	0.139412	0.141516	0.14046	0.0787919	0.155002	0.110512
P0AD61	pykF	U	0	0.390353	0.295896	0.339859	0.367695	0.33385	0.350364
P0A786	pyrB	S	0	0.0278823	0.0385951	0.0328043	0.013132	0.0119232	0.012513
P05020	pyrC	S	0	0.0418235	0.0514602	0.0463923	0.026264	0.0357696	0.0306505
P0A7E1	pyrD	C	0	0.0557647	0.0643252	0.0598922	0.0525279	0.0596161	0.0559599
P08244	pyrF	O	0	0.0697058	0.0385951	0.0518682	0.026264	0.0238464	0.025026
P0A7E5	pyrG	U	0	0.111529	0.12865	0.119784	0.19698	0.190771	0.193851
P0A7E9	pyrH	U	0	0.0139412	0.0257301	0.0189396	0.013132	0.0238464	0.0176961
P0A7F3	pyrI	no sector assignment	1	0.0139412	0.0257301	0.0189396	0.013132	0	0
P28304	qorA	A	0	0.0139412	0.012865	0.0133923	0.013132	0.0119232	0.012513
P24554	radA	no sector assignment	1	0.0278823	0	0	0.026264	0.0119232	0.0176961
P04983	rbsA	S	1	0	0	0	0.0393959	0.0238464	0.0306505
P02925	rbsB	S	1	0.0278823	0.012865	0.0189396	0.223244	0.202695	0.212721
P04982	rbsD	C	1	0	0	0	0.026264	0.0119232	0.0176961
P0A9J6	rbsK	C	1	0	0.012865	0	0.0393959	0.0834625	0.0573418
P64534	rcnB	no sector assignment	0	0.0139412	0.012865	0.0133923	0.013132	0.0119232	0.012513
P0A7G6	recA	S	0	0.111529	0.141516	0.125631	0.105056	0.0953857	0.100104
P0AG20	relA	A	1	0	0.0257301	0	0.013132	0.0238464	0.0176961
P27833	rffA	A	1	0	0.0257301	0	0.026264	0.0357696	0.0306505
P0AG30	rho	R	0	0.250941	0.167246	0.204863	0.223244	0.178848	0.199817
P0AFU8	ribC	no sector assignment	1	0.0278823	0.0385951	0.0328043	0.013132	0	0
P61714	ribE	O	0	0.195176	0.180111	0.187492	0.170716	0.178848	0.174735
P0AF93	ridA	C	0	0.0278823	0.0257301	0.0267846	0.013132	0.0238464	0.0176961
P0A7X6	rimM	A	1	0.0139412	0.012865	0.0133923	0	0.0119232	0
P0A8A8	rimP	no sector assignment	0	0.0139412	0.012865	0.0133923	0.013132	0.0119232	0.012513
P75876	rlmI	R	0	0.0278823	0.0385951	0.0328043	0.0393959	0.0357696	0.037539
P75864	rlmL	R	0	0.0139412	0	0	0	0.0119232	0
P36979	rlmN	U	0	0.0139412	0.012865	0.0133923	0.013132	0.0119232	0.012513
P30850	rnb	R	0	0.223059	0.180111	0.200438	0.19698	0.131155	0.160732
P21513	rne	R	0	0.0975882	0.0900553	0.0937461	0.105056	0.119232	0.11192
P0A9J0	rng	A	0	0.0139412	0	0	0	0.0119232	0
P0AFW4	rnk	no sector assignment	1	0.0139412	0.012865	0.0133923	0	0.0119232	0
P27434	rodZ	C	1	0	0.012865	0	0.026264	0.0119232	0.0176961
P0AG07	rpe	S	0	0.0139412	0.0643252	0.0299461	0.0393959	0.0238464	0.0306505
P0CG19	rph	R	0	0.0139412	0.012865	0.0133923	0.013132	0.0119232	0.012513
P0A7Z0	rpiA	A	0	0.0557647	0.0771903	0.0656086	0.0525279	0.0476929	0.050052
P0A7L0	rplA	R	0	0.515823	0.810498	0.646586	0.512147	0.810779	0.64439
P60422	rplB	R	0	0.195176	0.167246	0.180672	0.210112	0.190771	0.200208
P60438	rplC	R	0	0.0975882	0.154381	0.122742	0.105056	0.107309	0.106176
P60723	rplD	R	0	0.250941	0.257301	0.254101	0.210112	0.202695	0.20637
P62399	rplE	R	0	0.432176	0.360221	0.394562	0.420223	0.453082	0.436344
P0AG55	rplF	R	0	0.320647	0.308761	0.314648	0.275772	0.29808	0.286709
P0A7R1	rplI	R	0	0.474	0.437412	0.455338	0.499015	0.453082	0.475494
P0A7J3	rplJ	R	0	0.111529	0.115785	0.113637	0.157584	0.131155	0.143764
P0A7J7	rplK	R	0	0.237	0.205841	0.220872	0.236376	0.286157	0.260078
P0A7K2	rplL	R	0	0.529764	0.707578	0.612249	0.420223	0.500775	0.458734
P0AA10	rplM	R	0	0.223059	0.180111	0.200438	0.170716	0.119232	0.14267
P0ADY3	rplN	R	0	0.153353	0.154381	0.153866	0.105056	0.107309	0.106176
P02413	rplO	R	0	0.264882	0.141516	0.19361	0.223244	0.131155	0.171113
P0ADY7	rplP	U	0	0.195176	0.167246	0.180672	0.157584	0.143079	0.150156
P0AG44	rplQ	R	0	0.0975882	0.10292	0.100219	0.0787919	0.0715393	0.075078
P0A7K6	rplS	R	0	0.0418235	0.0514602	0.0463923	0.0393959	0.0357696	0.037539
P0A7L3	rplT	R	0	0.0139412	0.012865	0.0133923	0.026264	0.0119232	0.0176961
P0AG48	rplU	R	0	0.0418235	0.0771903	0.0568187	0.0656599	0.0715393	0.0685366
P61175	rplV	R	0	0.404294	0.231571	0.305978	0.288903	0.29808	0.293456
P0ADZ0	rplW	U	0	0.0278823	0.0257301	0.0267846	0.026264	0.0357696	0.0306505
P60624	rplX	R	0	0.195176	0.141516	0.166194	0.170716	0.178848	0.174735
P68919	rplY	R	0	0.320647	0.231571	0.272493	0.354563	0.345773	0.350141
P0A7L8	rpmA	R	0	0.111529	0.0643252	0.0847004	0.170716	0.0953857	0.127608
P0A7M2	rpmB	R	0	0.0557647	0.0385951	0.0463923	0.0525279	0.0357696	0.0433463
P0A7M6	rpmC	R	0	0.0418235	0.0385951	0.0401769	0.026264	0.0238464	0.025026
P0AG51	rpmD	R	0	0.111529	0.10292	0.107138	0.0919238	0.0953857	0.0936388
P0A7M9	rpmE	R	0	0.111529	0.0900553	0.100219	0.105056	0.119232	0.11192
P0A7N4	rpmF	R	0	0.111529	0.0771903	0.0927846	0.170716	0.0596161	0.100883
P0A7N9	rpmG	R	0	0.0697058	0.0771903	0.0733527	0.0787919	0.0715393	0.075078
P0A7Q1	rpmI	R	0	0.0697058	0.0771903	0.0733527	0.0393959	0.0596161	0.0484627
P0A7Z4	rpoA	O	0	0.501882	0.540332	0.520752	0.472751	0.524621	0.498011
P0A8V2	rpoB	O	0	1.07347	1.10639	1.08981	1.02429	1.14463	1.08279
P0A8T7	rpoC	A	0	1.04559	0.836228	0.935067	0.892974	0.953857	0.922914
P00579	rpoD	S	1	0.0278823	0	0	0.0656599	0.0476929	0.0559599
P0A800	rpoZ	U	0	0.083647	0.0643252	0.0733527	0.0787919	0.0476929	0.061301
P0AG67	rpsA	U	0	1.61718	1.65959	1.63825	1.66776	1.51425	1.58915
P0A7V0	rpsB	R	0	0.460059	0.360221	0.407091	0.564675	0.453082	0.50581
P0A7V3	rpsC	R	0	0.250941	0.218706	0.23427	0.249508	0.190771	0.218172
P0A7V8	rpsD	R	0	0.237	0.218706	0.227669	0.236376	0.202695	0.218888
P0A7W1	rpsE	R	0	0.432176	0.424547	0.428344	0.472751	0.36962	0.418017
P02358	rpsF	R	0	0.334588	0.270166	0.300656	0.328299	0.214618	0.265441
P02359	rpsG	R	0	0.306706	0.257301	0.280919	0.288903	0.274234	0.281473
P0A7W7	rpsH	R	0	0.292765	0.231571	0.260376	0.302035	0.262311	0.281473
P0A7X3	rpsI	R	0	0.278823	0.180111	0.224096	0.236376	0.143079	0.183903
P0A7R5	rpsJ	R	0	0.125471	0.115785	0.120531	0.118188	0.166925	0.140458
P0A7R9	rpsK	R	0	0.0975882	0.0385951	0.0613712	0.13132	0.107309	0.118709
P0A7S3	rpsL	R	1	0.0418235	0.012865	0.0231961	0.0393959	0	0
P0A7S9	rpsM	R	0	0.167294	0.141516	0.153866	0.170716	0.119232	0.14267
P0AG59	rpsN	R	0	0.0278823	0.0257301	0.0267846	0.026264	0.0238464	0.025026
P0A7T3	rpsP	R	0	0.125471	0.180111	0.150328	0.144452	0.119232	0.131238
P0AG63	rpsQ	R	0	0.0418235	0.0257301	0.0328043	0.026264	0.0238464	0.025026
P0A7T7	rpsR	R	0	0.0278823	0.0514602	0.0378792	0.026264	0.0476929	0.0353921
P0A7U3	rpsS	R	0	0.0975882	0.0514602	0.0708654	0.0919238	0.0476929	0.0662126
P0A7U7	rpsT	R	0	0.0557647	0.0385951	0.0463923	0.13132	0.0596161	0.0884803
P68679	rpsU	R	0	0.0278823	0.0257301	0.0267846	0.026264	0.0119232	0.0176961
P0A8R0	rraA	O	0	0.0278823	0.0643252	0.0423502	0.0393959	0.0476929	0.0433463
P0AAT6	rsfS	no sector assignment	1	0.0139412	0.012865	0.0133923	0.013132	0	0
P39286	rsgA	S	0	0.0139412	0	0	0	0.0119232	0
P39406	rsmC	U	0	0.0139412	0.012865	0.0133923	0.0525279	0.0238464	0.0353921
P67087	rsmI	A	0	0.0139412	0.012865	0.0133923	0.013132	0.0119232	0.012513
P0AC41	sdhA	C	0	0.376412	0.360221	0.368227	0.328299	0.321927	0.325097
P07014	sdhB	C	0	0.195176	0.231571	0.212596	0.170716	0.0953857	0.127608
P10408	secA	O	0	0.139412	0.115785	0.127051	0.144452	0.155002	0.149634
P0AG86	secB	O	0	0.111529	0.0900553	0.100219	0.0656599	0.0596161	0.062565
P14081	selB	A	0	0.0278823	0.012865	0.0189396	0.026264	0.0238464	0.025026
P16456	selD	O	1	0.0278823	0.012865	0.0189396	0.0393959	0	0
P0A9T0	serA	A	0	0.348529	0.257301	0.299461	0.249508	0.226541	0.237747
P0AGB0	serB	R	1	0	0	0	0.013132	0.0119232	0.012513
P23721	serC	A	0	0.613411	0.437412	0.51799	0.512147	0.405389	0.455652
P0A8L1	serS	A	0	0.139412	0.141516	0.14046	0.144452	0.155002	0.149634
P0AEU7	skp	S	0	0.0418235	0.0385951	0.0401769	0.0525279	0.0357696	0.0433463
P0A905	slyB	O	0	0.083647	0.0900553	0.086792	0.0656599	0.0357696	0.0484627
P0A9K9	slyD	O	0	0.0557647	0.0385951	0.0463923	0.0525279	0.0476929	0.050052
P00448	sodA	U	0	0.153353	0.180111	0.166194	0.0919238	0.155002	0.119366
P0AGD3	sodB	O	0	0.0418235	0.0385951	0.0401769	0.0525279	0.0953857	0.0707843
P40874	solA	A	0	0.0418235	0.0643252	0.0518682	0.0393959	0.0596161	0.0484627
P62556	sopA	C	0	0.0278823	0.0385951	0.0328043	0.026264	0.0357696	0.0306505
P21170	speA	A	0	0.153353	0.154381	0.153866	0.210112	0.190771	0.200208
P60651	speB	C	0	0.0418235	0.0514602	0.0463923	0.0656599	0.0596161	0.062565
P21169	speC	no sector assignment	0	0	0.012865	0	0.013132	0	0
P0A7F6	speD	U	0	0.0557647	0.0514602	0.0535692	0.026264	0.0476929	0.0353921
P09158	speE	U	0	0.0278823	0.012865	0.0189396	0.013132	0.0238464	0.0176961
P0AGE0	ssb	C	0	0.0418235	0.0385951	0.0401769	0.0393959	0.0238464	0.0306505
P0ACA3	sspA	O	0	0.167294	0.141516	0.153866	0.170716	0.107309	0.135349
P0ACG1	stpA	U	0	0.111529	0.115785	0.113637	0.0919238	0.0834625	0.0875911
P0AFG3	sucA	C	0	0.515823	0.373086	0.438687	0.472751	0.417313	0.444168
P0AFG6	sucB	C	0	0.195176	0.180111	0.187492	0.223244	0.202695	0.212721
P0A836	sucC	C	0	0.585529	0.411681	0.49097	0.499015	0.441159	0.469196
P0AGE9	sucD	C	0	0.320647	0.270166	0.294326	0.236376	0.29808	0.265441
P77522	sufB	no sector assignment	1	0	0.012865	0	0.013132	0.0119232	0.012513
P77499	sufC	no sector assignment	1	0	0.0257301	0	0.0393959	0.0476929	0.0433463
P0ADG4	suhB	U	0	0.0975882	0.0900553	0.0937461	0.0787919	0.0953857	0.0866927
P0ABZ6	surA	O	0	0.083647	0.0385951	0.0568187	0.0525279	0.0238464	0.0353921
P0A867	talA	S	0	0.125471	0.141516	0.133252	0.0656599	0.0238464	0.0395696
P0A870	talB	A	0	0.376412	0.308761	0.340912	0.275772	0.238464	0.25644
P07018	tap	C	1	0	0	0	0.026264	0.0119232	0.0176961
P07017	tar	C	1	0	0	0	0.0656599	0.0476929	0.0559599
P0A9T4	tas	S	1	0.0278823	0	0	0.013132	0.0238464	0.0176961
P23331	tdk	U	1	0	0.012865	0	0.013132	0.0119232	0.012513
P0A847	tgt	R	0	0.0139412	0.012865	0.0133923	0.013132	0.0119232	0.012513
P77718	thiI	R	0	0.0278823	0.0257301	0.0267846	0.026264	0.0119232	0.0176961
P0AGG0	thiL	no sector assignment	1	0.0139412	0.012865	0.0133923	0.013132	0	0
P00561	thrA	A	0	1.07347	1.14499	1.10865	0.577807	0.643854	0.609937
P00547	thrB	S	0	0.111529	0.0900553	0.100219	0.0787919	0.0834625	0.0810936
P00934	thrC	O	0	0.641294	0.630387	0.635817	0.420223	0.453082	0.436344
P0A8M3	thrS	R	0	0.0975882	0.0771903	0.086792	0.105056	0.0834625	0.0936388
P0A884	thyA	S	0	0.0278823	0.012865	0.0189396	0.0393959	0.0238464	0.0306505
P0A850	tig	R	0	0.947999	0.849093	0.897184	0.827315	0.834625	0.830962
P27302	tktA	U	0	0.334588	0.334491	0.33454	0.223244	0.286157	0.25275
P0AGG8	tldD	no sector assignment	1	0.0278823	0.012865	0.0189396	0	0	0
P0A855	tolB	A	0	0.0975882	0.12865	0.112048	0.105056	0.0953857	0.100104
P02930	tolC	O	0	0.223059	0.167246	0.193147	0.144452	0.226541	0.180898
P06612	topA	O	0	0.0139412	0	0	0	0.0357696	0
P0A858	tpiA	A	0	0.153353	0.0771903	0.1088	0.0656599	0.0953857	0.0791392
P0A862	tpx	U	0	0.250941	0.231571	0.241061	0.26264	0.357696	0.306505
P13979	traT	O	0	0.083647	0.10292	0.0927846	0.0919238	0.107309	0.0993189
P0A877	trpA	U	0	0.0418235	0.0514602	0.0463923	0.0525279	0.107309	0.075078
P0A879	trpB	U	0	0.0975882	0.154381	0.122742	0.0919238	0.166925	0.123872
P00909	trpC	U	0	0.0278823	0.0514602	0.0378792	0.0393959	0.0238464	0.0306505
P00895	trpE	U	0	0.0418235	0.0514602	0.0463923	0.0656599	0.0476929	0.0559599
P00904	trpGD	U	0	0.0697058	0.0514602	0.0598922	0.0919238	0.0715393	0.0810936
P00954	trpS	A	0	0.0557647	0.0514602	0.0535692	0.0787919	0.0834625	0.0810936
P0AA25	trxA	A	0	0.125471	0.115785	0.120531	0.144452	0.131155	0.137643
P0A9P4	trxB	S	0	0.153353	0.154381	0.153866	0.13132	0.178848	0.153252
P0AGG4	trxC	O	1	0.0139412	0.012865	0.0133923	0	0	0
P45748	tsaC	R	1	0	0.012865	0	0.026264	0.0238464	0.025026
P05852	tsaD	no sector assignment	1	0.0278823	0	0	0.0393959	0.0238464	0.0306505
P0A6P1	tsf	U	0	0.334588	0.334491	0.33454	0.315167	0.274234	0.293989
P02942	tsr	C	1	0	0	0	0.105056	0.107309	0.106176
P0A927	tsx	O	0	0.0557647	0.0385951	0.0463923	0.026264	0.0357696	0.0306505
P76055	ttcA	R	1	0.0278823	0	0	0.026264	0.0238464	0.025026
P0CE47	tufA	R	0	4.82364	5.72495	5.25501	4.56993	5.27006	4.90752
P32132	typA	O	0	0.292765	0.244436	0.267511	0.26264	0.214618	0.237418
P07023	tyrA	U	1	0.0139412	0.012865	0.0133923	0.0656599	0.0476929	0.0559599
P04693	tyrB	S	0	0.083647	0.0643252	0.0733527	0.0919238	0.0596161	0.074028
P0AGJ9	tyrS	A	0	0.181235	0.180111	0.180672	0.105056	0.119232	0.11192
P0AAB4	ubiD	U	0	0.0139412	0	0	0	0.0119232	0
P0A887	ubiE	A	0	0.0139412	0.012865	0.0133923	0.0393959	0.0119232	0.0216732
P17993	ubiG	U	0	0.0139412	0.012865	0.0133923	0.013132	0.0238464	0.0176961
P12758	udp	S	0	0.0278823	0.0385951	0.0328043	0.013132	0.0119232	0.012513
P0AGA6	uhpA	no sector assignment	1	0	0	0	0.013132	0.0119232	0.012513
P0A8F0	upp	R	0	0.0975882	0.115785	0.106298	0.0919238	0.0715393	0.0810936
P08390	usg	O	0	0.0139412	0.0257301	0.0189396	0.026264	0.0357696	0.0306505
P0AED0	uspA	S	0	0.0975882	0.0514602	0.0708654	0.0393959	0.0238464	0.0306505
P0AAC0	uspE	S	1	0.0278823	0.012865	0.0189396	0	0.0119232	0
P43672	uup	R	1	0	0.0385951	0	0.013132	0.0238464	0.0176961
P07118	valS	U	0	0.125471	0.0514602	0.0803538	0.210112	0.202695	0.20637
P27829	wecC	no sector assignment	1	0.0139412	0	0	0.026264	0.0119232	0.0176961
P09030	xthA	A	0	0.0278823	0.0257301	0.0267846	0.026264	0.0119232	0.0176961
P62768	yaeH	S	0	0.0139412	0.012865	0.0133923	0.026264	0.0238464	0.025026
P0C037	yaiE	S	1	0	0	0	0.013132	0.0238464	0.0176961
P0ADZ7	yajC	C	1	0.0139412	0	0	0.0393959	0.0238464	0.0306505
P0ADA5	yajG	O	0	0.0139412	0.0643252	0.0299461	0.0393959	0.0715393	0.0530882
P0A8E7	yajQ	R	0	0.0418235	0.0643252	0.0518682	0.0525279	0.0476929	0.050052
P0A8B5	ybaB	R	0	0.0557647	0.0771903	0.0656086	0.0393959	0.0715393	0.0530882
P77395	ybbN	A	1	0.0557647	0	0	0.0393959	0.0357696	0.037539
P77806	ybdL	no sector assignment	1	0	0.012865	0	0.026264	0.0119232	0.0176961
P0A8J4	ybeD	S	0	0.0557647	0.0900553	0.0708654	0.0787919	0.107309	0.0919515
P0A9K3	ybeZ	S	1	0	0.012865	0	0.026264	0.0238464	0.025026
P45955	ybgF	O	1	0	0.0257301	0	0.026264	0.0596161	0.0395696
P0AFP6	ybgI	S	0	0.0557647	0.0514602	0.0535692	0.026264	0.0119232	0.0176961
P46130	ybhC	R	1	0	0.0385951	0	0.0393959	0.0238464	0.0306505
P30177	ybiB	S	1	0.0139412	0	0	0.013132	0.0119232	0.012513
P30178	ybiC	A	0	0.111529	0.10292	0.107138	0.0656599	0.0953857	0.0791392
P0AAX8	ybiS	A	0	0.0139412	0.012865	0.0133923	0.013132	0.0357696	0.0216732
P0A9U3	ybiT	O	1	0	0.012865	0	0.013132	0.0357696	0.0216732
P75838	ycaO	R	0	0.0139412	0.012865	0.0133923	0.0393959	0.0119232	0.0216732
P0AAZ7	ycaR	no sector assignment	1	0.0139412	0.012865	0.0133923	0.013132	0	0
P75849	ycbL	U	1	0.0139412	0.012865	0.0133923	0.013132	0	0
P75874	yccU	no sector assignment	1	0	0	0	0.026264	0.0119232	0.0176961
P75915	ycdY	O	1	0.0139412	0.0385951	0.0231961	0	0.0238464	0
P0AB28	yceD	R	1	0.0278823	0	0	0.013132	0.0119232	0.012513
P29217	yceH	O	1	0.0139412	0.012865	0.0133923	0	0.0119232	0
P0A8X2	yceI	A	0	0.0278823	0.0257301	0.0267846	0.0525279	0.0476929	0.050052
P27431	ycfD	A	1	0.0139412	0.012865	0.0133923	0	0	0
P0AB43	ycgL	R	1	0	0.012865	0	0.013132	0.0119232	0.012513
P76010	ycgR	C	1	0	0	0	0.0525279	0.0357696	0.0433463
P0ABU2	ychF	U	0	0.139412	0.154381	0.146705	0.157584	0.143079	0.150156
P0AB52	ychN	S	1	0.0139412	0.012865	0.0133923	0	0.0119232	0
P76034	yciT	R	1	0	0	0	0.026264	0.0357696	0.0306505
P76035	yciW	no sector assignment	1	0	0.012865	0	0.013132	0.0119232	0.012513
P39831	ydfG	S	0	0.0418235	0.0257301	0.0328043	0.0393959	0.0596161	0.0484627
P77804	ydgA	O	0	0.0418235	0.0385951	0.0401769	0.013132	0.0715393	0.0306505
P76177	ydgH	S	0	0.083647	0.0900553	0.086792	0.0919238	0.0715393	0.0810936
P77781	ydiI	C	0	0.0278823	0.012865	0.0189396	0.013132	0.0238464	0.0176961
P77748	ydiJ	U	0	0.0557647	0.0900553	0.0708654	0.026264	0.0834625	0.0468194
P0ACY1	ydjA	R	0	0.0557647	0.0514602	0.0535692	0.013132	0.0476929	0.025026
P39173	yeaD	U	0	0.0278823	0.0385951	0.0328043	0.0656599	0.0476929	0.0559599
P0A8A0	yebC	R	1	0.0139412	0	0	0.013132	0.0119232	0.012513
P0ADI7	yecD	no sector assignment	1	0	0	0	0.013132	0.0119232	0.012513
P33014	yeeD	no sector assignment	1	0	0.012865	0	0.013132	0.0119232	0.012513
P0A8A2	yeeN	no sector assignment	0	0	0.0257301	0	0.013132	0	0
P76403	yegQ	R	1	0	0.012865	0	0.013132	0.0119232	0.012513
P0A6N8	yeiP	R	0	0.0557647	0.0257301	0.0378792	0.0787919	0.0476929	0.061301
P33920	yejK	R	0	0.0278823	0.012865	0.0189396	0.026264	0.0238464	0.025026
P0A8W8	yfbU	S	1	0.0278823	0.0257301	0.0267846	0	0.0119232	0
P65556	yfcD	A	1	0.0139412	0.0385951	0.0231961	0.013132	0	0
P76536	yfeX	A	1	0.0139412	0	0	0.013132	0.0119232	0.012513
P76576	yfgM	A	1	0.0139412	0.012865	0.0133923	0	0	0
P0AGJ5	yfiF	O	0	0.0697058	0.012865	0.0299461	0.026264	0.0357696	0.0306505
P0ADR8	ygdH	S	1	0	0.012865	0	0.013132	0.0119232	0.012513
P0ADE8	ygfZ	S	0	0.111529	0.0643252	0.0847004	0.0525279	0.0596161	0.0559599
P0ADS6	yggE	A	1	0.0278823	0.012865	0.0189396	0.013132	0	0
P0A8P3	yggX	A	0	0.0418235	0.0385951	0.0401769	0.0525279	0.0596161	0.0559599
P0ADT5	ygiC	C	0	0.0557647	0.0257301	0.0378792	0.0393959	0.0238464	0.0306505
P30871	ygiF	O	1	0	0.012865	0	0.013132	0.0119232	0.012513
P0ADT8	ygiM	S	1	0	0.012865	0	0.026264	0.0119232	0.0176961
P0A894	yhbJ	O	1	0	0	0	0.013132	0.0357696	0.0216732
P46837	yhgF	U	0	0.083647	0.0643252	0.0733527	0.0787919	0.0834625	0.0810936
P0ADK8	yibL	O	1	0.0139412	0	0	0.026264	0.0119232	0.0176961
P0AG27	yibN	R	1	0.0418235	0	0	0.0525279	0.0357696	0.0433463
P23839	yicC	S	1	0.0278823	0	0	0.026264	0.0119232	0.0176961
P0A8Y5	yidA	A	0	0.0278823	0.012865	0.0189396	0.026264	0.0119232	0.0176961
P09996	yidB	no sector assignment	1	0.0139412	0.012865	0.0133923	0.013132	0	0
P0ADN2	yifE	O	0	0.083647	0.0643252	0.0733527	0.0525279	0.0596161	0.0559599
P0ADP9	yihD	A	0	0.0139412	0.0257301	0.0189396	0.026264	0.0238464	0.025026
P32680	yjaG	no sector assignment	0	0	0.012865	0	0.013132	0	0
P0A9W3	yjjK	no sector assignment	0	0.111529	0.115785	0.113637	0.118188	0.214618	0.159265
P76116	yncE	S	0	0.195176	0.154381	0.173584	0.183848	0.166925	0.175182
P76170	ynfB	O	1	0.0139412	0	0	0.026264	0.0119232	0.0176961
P0AEB7	yoaB	A	0	0.0418235	0.0257301	0.0328043	0.0393959	0.0357696	0.037539
Q46856	yqhD	A	0	0.125471	0.0900553	0.106298	0.0919238	0.131155	0.109801
P64581	yqjD	S	1	0.0139412	0.012865	0.0133923	0	0.0119232	0
Q46871	yqjH	no sector assignment	1	0.0139412	0	0	0.013132	0.0119232	0.012513
P64588	yqjI	R	1	0.0139412	0	0	0.013132	0.0119232	0.012513
P0A9W9	yrdA	no sector assignment	0	0.0139412	0.0385951	0.0231961	0.026264	0.0238464	0.025026
P56262	ysgA	S	1	0.0139412	0.012865	0.0133923	0.013132	0	0
P0AE48	ytfP	A	1	0	0	0	0.013132	0.0119232	0.012513
Q9JMR6	yuaY	C	1	0.0278823	0.0385951	0.0328043	0	0	0
P0AC53	zwf	A	0	0.0697058	0.115785	0.0898383	0.0787919	0.0834625	0.0810936

## Sheet: 3 - NQ1399 vary cAMP relative
Uniprot ID	E.coli gene name	Sector assignment	0	10	30	70	100	300	800	1000	1500	3000	cAMP concentration [uM]
			0.23	0.28	0.49	0.78	0.85	0.93	0.74	0.67	0.53	0.31	growth rate [h-1]
P0ABD5	accA	O	1.00665	1.01977	1.04144	1.12994	0.935407	1	0.931096	0.918971	0.868271	0.870339
P0ABD8	accB	U	0.873823	1.04898	1.07253	1.26094	1.05766	1	1.02404	1.07186	0.850159	0.897117
P24182	accC	U	1.56712	1.09945	1.38779	1.08343	0.996209	1	0.827828	0.794432	0.73673	0.748731
P0A9Q5	accD	R	1.34327	1.12868	1.26509	1.12522	1.02451	1	1.00372	0.951522	0.885784	0.853426
P0A9G6	aceA	excluded	1.34403	1.40213	1.20441	0.413582	0.277609	1	0.356504	0.379641	0.635253	1.10842
P08997	aceB	no sector assignment	1	NaN	NaN	NaN	NaN	NaN	NaN	NaN	NaN	NaN
P0AFG8	aceE	O	1.20543	1.11031	0.969048	0.927429	0.889523	1	0.946386	0.971478	0.953047	1.26731
P06959	aceF	A	1.37512	1.24654	1.07014	0.961937	0.912792	1	0.953339	0.954239	0.982611	1.21981
P0A6A3	ackA	O	1.3965	0.998256	2.29967	0.743652	0.714765	1	1.16115	1.1866	1.35495	1.75274
P25516	acnA	excluded	NaN	0.713441	NaN	1	NaN	1.48226	NaN	NaN	NaN	NaN
P36683	acnB	S	1.10702	1.11701	1.17539	0.91342	0.920544	1	1.10702	1.12101	1.20679	0.896159
P0A6A8	acpP	O	1.05521	1.02999	1.16939	0.991709	0.973897	1	0.883569	0.895703	0.864035	0.86073
P0AE06	acrA	S	2.15047	1.65205	NaN	1.1259	0.962561	1	1.01608	0.971501	0.973141	0.964116
P31224	acrB	no sector assignment	1.36816	1.69547	1.47132	1.23502	0.987058	1	1.68565	1.22852	1.0363	NaN
P27550	acs	C	1.19049	1.23559	1.5271	0.833075	0.894142	1	1.10363	1.45533	2.38066	4.5609
P26646	acuI	excluded	0.299579	NaN	NaN	NaN	NaN	NaN	NaN	0.427504	NaN	1
P22333	add	no sector assignment	5.00592	0.816516	3.21526	1.02125	0.947244	1	0.859682	0.846386	0.878954	0.736541
P0A9Q7	adhE	A	1.76883	1.61253	1.67139	0.82504	0.770429	1	1.04361	1.06819	1.0769	1.18793
P69441	adk	A	1.14026	1.13536	1.35226	1.20299	1.14694	1	0.846219	0.814952	0.708385	0.587132
P19926	agp	no sector assignment	1.89329	NaN	1.99385	NaN	NaN	NaN	NaN	2.95332	1	2.92345
P0AE08	ahpC	S	1.29092	1.3146	1.36754	1.20268	1.00721	1	0.972487	0.920232	1.01627	1.31833
P35340	ahpF	O	0.745199	0.778567	0.957182	1.02107	0.736011	1	0.938954	0.840938	0.834878	0.873157
P0A959	alaA	excluded	1	NaN	NaN	NaN	NaN	NaN	NaN	NaN	NaN	NaN
P00957	alaS	A	1.20961	1.32977	1.27632	1.28965	1.14346	1	0.977086	0.950011	0.845952	0.791787
P25553	aldA	C	2.65238	1.10185	4.65808	0.965962	0.814922	1	2.11272	2.46968	3.76389	6.9097
P37685	aldB	no sector assignment	NaN	1.5061	NaN	1.56575	1	0.870131	1.15819	2.61129	1.04011	1.20717
P0AE12	amn	no sector assignment	3.47298	3.5094	2.59211	1.63429	NaN	NaN	NaN	1	1.29474	NaN
P0A9Q1	arcA	O	2.16421	2.13143	2.20034	1.19276	1.1532	1	1.11467	0.993094	1.11704	1.47773
P0A6C5	argA	A	0.820913	0.802706	1.00088	1.01211	1.01852	1	0.93177	0.762717	0.754034	0.69123
P0A6C8	argB	A	0.848347	0.829207	1.00451	1.12991	0.969094	1	0.997438	0.803212	0.710361	0.619774
P11446	argC	A	0.52808	0.666743	0.817198	0.913951	1.01989	1	0.822771	2.29379	0.697625	0.565428
P18335	argD	A	0.767487	0.824736	0.911448	1.29812	1.23038	1	0.806958	0.801869	0.71753	0.677703
P23908	argE	A	1.28613	1.12395	1.13499	0.921972	0.859188	1	0.923486	0.901231	0.834926	0.662095
P0A6E4	argG	A	0.760641	0.856491	0.973537	1.14175	1.06805	1	0.937772	0.827965	0.695727	0.520998
P11447	argH	A	0.856429	0.906159	1.14725	1.16274	1.06632	1	0.864373	0.866614	0.810875	0.689144
P11875	argS	O	1.02358	1.05037	NaN	1.17798	1	0.970033	1.02647	0.876658	0.843822	0.716145
P09551	argT	S	0.90235	3.54703	1.09199	1.03897	3.39241	1	0.439433	0.484468	0.771291	1.90198
P0A6D3	aroA	A	1.58369	1.54334	2.26278	1.52675	1.20617	1	0.780707	1.10126	0.699843	0.920721
P07639	aroB	O	2.73697	2.43167	NaN	NaN	1.34983	NaN	NaN	NaN	1	NaN
P12008	aroC	excluded	NaN	1.47275	NaN	0.963065	1	0.944266	0.892481	0.84085	0.932323	NaN
P05194	aroD	no sector assignment	0.431302	0.319032	0.390895	NaN	NaN	NaN	1	NaN	0.960195	NaN
P00888	aroF	excluded	NaN	NaN	NaN	0.478829	0.730387	1	1.23796	1.39855	1.46602	1.50775
P0AB91	aroG	A	0.89014	0.914526	1.03135	1.12661	1.06457	1	0.865601	0.755703	0.659467	0.394421
P00887	aroH	no sector assignment	NaN	1	NaN	0.783643	NaN	NaN	NaN	NaN	NaN	NaN
P0A6D7	aroK	excluded	2.3097	1.62605	1.95174	1.62324	1.79889	1	1.2496	1.05485	1.16783	1.12745
P30859	artI	O	0.66186	0.696481	NaN	0.745652	0.69952	1	1.08057	1.1442	1.627	1.55532
P30860	artJ	A	0.507147	0.465793	0.723555	0.803064	0.829263	1	1.18217	1.16677	1.1506	0.960153
P0A9Q9	asd	A	0.914985	0.88353	1.05808	1.2771	1.04336	1	0.882312	0.857707	0.737707	0.616405
P00963	asnA	A	0.562936	0.515803	0.463845	0.68449	0.798577	1	1.09897	1.00544	1.2095	1.09832
P22106	asnB	A	1.0706	0.933678	1.10171	1.32165	1.57197	1	1.2864	1.16239	1.0661	1.20445
P0A8M0	asnS	U	0.910345	0.894757	0.986453	1.16296	0.975556	1	0.979734	0.9393	0.873053	0.655453
P0AC38	aspA	no sector assignment	NaN	0.855699	NaN	NaN	1	0.840202	0.89473	1.03329	1.74032	3.6941
P00509	aspC	S	1.4971	1.3291	1.34223	0.935793	0.917853	1	1.08681	1.08845	1.0279	0.909817
P21889	aspS	O	1.19893	1.18262	1.11236	0.918435	0.944969	1	0.892484	0.914049	0.852978	0.697149
P0ABB0	atpA	C	0.703089	0.651911	0.677268	0.779444	0.820582	1	1.03214	1.03319	1.08096	1.14552
P0A6E6	atpC	S	0.551236	0.675858	0.542288	NaN	NaN	NaN	NaN	1.10995	1	1.04677
P0ABB4	atpD	C	0.664348	0.699589	0.737715	0.790866	0.813519	1	1.02999	1.07185	1.0778	1.09674
P68699	atpE	no sector assignment	NaN	0.509794	NaN	0.920426	0.806125	1	1.05012	1.00745	1.04161	1.06889
P0ABA0	atpF	C	1	NaN	1.35737	NaN	NaN	NaN	NaN	NaN	NaN	NaN
P0ABA6	atpG	C	0.644743	0.666634	0.738508	0.725817	0.75866	1	0.884714	0.909599	0.924417	1.04802
P0ABA4	atpH	U	0.592547	0.646179	0.665141	0.802311	0.795677	1	1.07742	1.00201	1.07398	1.11189
P09053	avtA	O	NaN	NaN	1.37088	NaN	1	NaN	NaN	0.752074	NaN	NaN
P41407	azoR	no sector assignment	0.896083	0.976414	1.16658	1.36073	0.998045	1	1.20943	1.12719	1.49474	2.68196
P0A940	bamA	S	0.876213	0.95386	1.22857	0.996516	1.06407	1	0.85697	1.00759	1.02522	1.05448
P77774	bamB	O	1.31734	1.28247	1.2958	2.07171	0.925234	1	1.87887	1.0791	1.02618	1.76501
P0A903	bamC	S	1.36229	1.19721	1.07338	1.05387	1.07289	1	1.01158	0.870682	1.21465	0.986455
P0AC02	bamD	no sector assignment	NaN	0.919388	0.792899	0.803863	0.710485	1	0.91246	0.661553	0.883481	0.749779
P0A937	bamE	excluded	NaN	1.44851	NaN	1.2147	1.03225	1	0.951389	0.951366	0.89707	0.962142
P0AE52	bcp	A	1.49243	1.58045	1.59015	1.29193	NaN	1	4.22985	4.65553	4.83384	0.737721
P0ABD3	bfr	no sector assignment	5.10809	4.12309	NaN	1	NaN	NaN	NaN	NaN	NaN	2.58296
Q46829	bglA	S	NaN	1.02731	NaN	NaN	0.934577	1	NaN	NaN	NaN	NaN
P12996	bioB	no sector assignment	NaN	NaN	NaN	NaN	NaN	NaN	NaN	NaN	0.912679	1
P06610	btuE	excluded	3.54642	2.89257	NaN	NaN	NaN	1	NaN	1.10939	NaN	NaN
P61517	can	A	2.04409	1.80623	2.03604	1.22028	1.17468	1	1.1039	1.14494	0.986791	NaN
P0A6F1	carA	U	0.854713	0.759818	0.88885	0.761245	0.973877	1	0.773481	0.774131	0.677846	0.492875
P00968	carB	A	0.972766	0.975888	0.926484	1.04458	0.992216	1	0.839898	0.7715	0.64495	0.493301
P07363	cheA	excluded	NaN	NaN	NaN	NaN	NaN	NaN	0.805462	1	1.36062	1.06899
P17315	cirA	U	0.566517	0.413891	NaN	0.85069	NaN	1	1.35936	0.752527	0.843008	NaN
P0ABH9	clpA	excluded	1.65146	1.36534	1.81577	1	0.901692	NaN	0.907439	0.875803	0.967727	1.06666
P63284	clpB	S	2.89408	2.58844	1.87963	1.95703	1.06959	1	0.904304	0.884364	0.866266	1.04169
P0A6G7	clpP	A	1.08299	0.87849	1	NaN	NaN	NaN	NaN	NaN	1.27768	1.39281
P0A6H1	clpX	O	1.1911	1.18889	0.997761	1.16978	1.05104	1	0.990182	1.0342	0.84704	0.859256
P69826	cmtA	no sector assignment	1.93328	1.80133	3.8115	1.00775	1.34385	1	0.889537	0.833405	0.782823	0.446676
P0ABQ0	coaBC	A	1	NaN	NaN	NaN	NaN	NaN	NaN	NaN	NaN	1.10973
P25524	codA	U	NaN	NaN	1	NaN	NaN	NaN	NaN	NaN	NaN	NaN
Q59385	copA	O	0.920605	0.744712	0.940191	0.419186	0.517518	1	0.403057	0.505219	0.548045	0.31641
P0AE85	cpxP	no sector assignment	NaN	NaN	NaN	NaN	NaN	4.25194	1	NaN	NaN	NaN
P0AE88	cpxR	excluded	1.3385	1.41759	1.14036	1.18294	NaN	NaN	1	NaN	NaN	NaN
P0ACJ8	crp	S	2.37825	2.21998	1.99812	1.14226	1.2291	1	1.04483	0.974837	1.03833	1.50183
P69783	crr	A	1.58467	1.4894	1.30396	0.956029	0.901977	1	1.08002	1.08037	1.18755	1.30857
P0A9X9	cspA	R	NaN	NaN	NaN	0.893542	1	1.35444	1.12619	1.04027	1.04994	0.613721
P0A9Y6	cspC	R	0.615195	0.675952	0.728412	0.839592	0.917139	1	0.865392	0.877908	0.837984	0.971224
P0A968	cspD	no sector assignment	0.600111	0.665793	NaN	0.526885	2.92279	1	1.15355	1.32422	2.70627	3.69445
P0A972	cspE	C	0.828574	0.809503	1.02539	0.751311	0.926481	1	1.08519	0.962192	0.977108	0.905764
P15078	cstA	no sector assignment	NaN	NaN	NaN	NaN	NaN	NaN	0.869516	1	1.56247	2.35875
P76113	curA	no sector assignment	NaN	0.828986	NaN	0.459297	1.1548	1	0.897263	0.542645	0.841801	NaN
P38054	cusA	no sector assignment	1.51355	1.11085	3.20908	0.828297	1	1.41654	0.750765	0.700774	0.579225	0.538649
P77239	cusB	U	1.35427	1.15999	0.813217	1.17739	1.09022	1	0.756517	0.719818	0.662072	NaN
P77211	cusC	R	1.28539	1.07316	0.829518	0.827166	0.978078	1	0.855644	0.803455	0.792434	0.75121
P77214	cusF	no sector assignment	0.789075	0.579849	0.565891	0.715046	1	1.47529	1.52946	1.57041	1.64998	0.856449
P0ACZ8	cusR	O	1.7662	1.36997	1.09908	NaN	1	0.868082	NaN	NaN	1.05125	NaN
P77485	cusS	no sector assignment	1	0.848462	NaN	NaN	NaN	NaN	NaN	NaN	NaN	NaN
P0AAE0	cycA	no sector assignment	1.37201	1.12626	1.10142	0.998348	0.826572	1	1.03032	1.29922	1.65317	3.60364
P0ABJ9	cydA	no sector assignment	2.3342	1.83132	NaN	NaN	NaN	1	NaN	NaN	NaN	NaN
P0ABJ1	cyoA	O	0.609523	0.673889	0.514289	0.849191	0.790848	1	0.867583	0.820674	0.816713	0.940792
P0ABI8	cyoB	no sector assignment	NaN	NaN	NaN	1	NaN	1.20916	NaN	NaN	NaN	NaN
P16676	cysA	U	NaN	NaN	NaN	1.11881	1	NaN	0.363192	0.313253	0.382317	0.368633
P0A6J1	cysC	excluded	NaN	0.885096	NaN	0.704919	0.919668	1	0.764211	0.684733	0.682491	NaN
P21156	cysD	U	0.539488	0.789742	2.24576	1.12695	1.03992	1	0.957503	0.793314	0.847951	0.334412
P17854	cysH	U	NaN	0.255528	1.49618	1	1.03501	NaN	NaN	NaN	2.05653	NaN
P17846	cysI	U	0.572016	0.66579	0.69678	0.92576	0.930096	1	0.85566	0.801938	0.670445	0.513364
P38038	cysJ	U	0.682915	0.678171	0.706558	0.950745	0.981035	1	0.878174	0.781022	0.672671	0.538823
P0ABK5	cysK	O	1.05981	1.0683	1.10764	1.08576	0.974557	1	1.00488	0.985532	1.02606	0.986114
P16703	cysM	R	0.552708	0.777682	NaN	1.05265	0.732593	1	0.884426	0.968971	1.03892	2.06293
P23845	cysN	U	0.793818	0.733933	0.907053	1.02342	0.998125	1	0.873409	0.886823	0.708201	0.486629
P16700	cysP	O	0.656774	0.71597	0.858004	0.906255	0.907552	1	1.14297	1.13451	1.19001	1.25493
P21888	cysS	A	0.953489	0.878703	0.863162	NaN	1.29169	1	0.518801	NaN	0.506449	0.454772
P0AEB2	dacA	U	2.08274	1.41586	2.7364	1.15285	0.809621	1	1.04535	1.14286	0.986853	0.4235
P08506	dacC	excluded	3.41571	1.67939	NaN	1	NaN	1.08892	0.724255	0.756497	0.877222	1.23624
P0A6J5	dadA	no sector assignment	NaN	NaN	1.21958	1.08501	1	0.896284	1.17886	1.02416	1.21942	NaN
P11557	damX	no sector assignment	1.74282	1.76279	1.49779	1.3343	0.942882	1	0.944116	0.90393	0.953694	0.902141
P0A6L2	dapA	S	1.29747	1.35792	1.33106	1.11861	0.999263	1	0.99567	0.813145	1.03202	1.24577
P0A9D8	dapD	A	0.696084	0.712871	0.870409	1.26563	1.1282	1	0.782475	0.758908	0.61391	0.459297
P24171	dcp	S	NaN	1.55521	NaN	1	NaN	0.940446	1.11467	1.06101	1.6598	NaN
P0AEE1	dcrB	no sector assignment	1.47207	1.35668	1.30098	0.926506	1.02254	1	0.855481	0.704737	0.963703	NaN
P76316	dcyD	O	NaN	1.78386	NaN	0.966139	NaN	NaN	1	1.03423	NaN	NaN
P76128	ddpA	no sector assignment	1.85813	1.22839	NaN	NaN	1.16283	NaN	1	1.23113	1.15012	1.57914
P0A9P6	deaD	R	NaN	NaN	NaN	1	0.970932	NaN	1.26203	1.30155	0.962712	NaN
P0C0V0	degP	S	1.25795	1.24208	1.32974	1.41014	1.22091	1	0.680715	0.664489	0.702493	0.87694
P39099	degQ	S	1.04423	0.896263	0.839282	1	NaN	NaN	NaN	NaN	NaN	1.01037
P0A6K6	deoB	S	2.20951	1.90373	2.06067	1.05329	0.793051	1	0.824525	0.886491	0.965719	1.52391
P0A6L0	deoC	S	5.66282	4.17882	NaN	2.67528	1.71031	1	1.0274	1.1856	1.37051	2.23539
P0ABP8	deoD	C	2.18486	1.33707	3.21828	1.06913	1.9643	1	0.744204	0.781263	0.641144	0.683429
P0A6P5	der	excluded	1.25421	0.651028	1	NaN	NaN	NaN	NaN	NaN	NaN	NaN
P76015	dhaK	no sector assignment	NaN	4.06919	4.15514	0.620708	3.85314	1	1.30217	0.765891	1.25329	4.24581
P76014	dhaL	no sector assignment	NaN	NaN	NaN	NaN	NaN	1	1.40389	1.45591	NaN	6.1377
Q46857	dkgA	no sector assignment	NaN	NaN	0.470817	1	NaN	NaN	NaN	NaN	NaN	NaN
P0ABS1	dksA	O	1.106	1.07471	1.03637	0.839355	0.83896	1	0.981104	1.03705	1.02769	1.21109
P06149	dld	no sector assignment	1.67953	1.84716	1.57084	1.0475	0.897882	1	1.15362	1.07944	1.42118	1.64352
P08622	dnaJ	no sector assignment	0.451749	1.0773	0.473881	NaN	0.911197	NaN	1	0.844988	0.945481	0.760713
P0A6Y8	dnaK	U	1.08851	1.02645	1.01651	1.09313	0.976259	1	0.948107	0.935488	0.920188	0.960119
P0A988	dnaN	no sector assignment	1.31683	NaN	NaN	NaN	NaN	NaN	1.04436	1	NaN	NaN
P23847	dppA	O	0.965324	0.952132	1.18045	0.893025	0.711616	1	1.43395	1.52557	2.09859	2.59633
P0AAG0	dppD	excluded	1.69988	1.69071	1.46893	1.20485	1.11957	1	1.97228	1.94161	1.21543	NaN
P0ABT2	dps	no sector assignment	3.36871	2.35192	1	NaN	NaN	NaN	NaN	NaN	NaN	NaN
P0AEG4	dsbA	U	0.673044	0.767547	NaN	0.840047	0.937362	1	1.11679	1.12208	1.07075	1.36604
P06968	dut	excluded	2.07702	1.08351	1.6699	1.38501	0.842526	1	0.825294	0.970838	0.719928	0.765395
P0ADB7	ecnB	excluded	3.83666	3.42567	2.56134	1	NaN	NaN	NaN	0.838021	1.15648	2.40888
P0A955	eda	A	1.18882	1.20883	1.33515	0.986516	0.875195	1	0.775042	0.831363	0.712278	0.607441
P0AB24	efeO	no sector assignment	NaN	1.34882	NaN	NaN	1	NaN	NaN	NaN	NaN	NaN
P0A6N4	efp	U	0.734031	0.758415	0.820725	0.907111	0.907503	1	0.936899	0.966598	0.896144	0.827669
P0AEH5	elaB	no sector assignment	4.33552	4.13287	2.55941	1	NaN	NaN	NaN	NaN	NaN	3.40007
P0ABU5	elbB	no sector assignment	1	1.00109	NaN	NaN	NaN	NaN	NaN	NaN	NaN	NaN
P0A6P9	eno	A	1.31498	1.21971	1.08893	0.91947	0.928271	1	0.908723	0.876134	0.776315	0.736145
P0ACC3	erpA	O	1.3747	1.11414	0.833271	1.09608	1.01486	1	1.00168	0.94867	0.761878	1.03294
P0A6Q3	fabA	R	NaN	NaN	NaN	0.835199	0.883715	1	NaN	NaN	NaN	NaN
P0A953	fabB	O	1.43896	1.38602	1.20192	1.14309	0.910575	1	0.960583	1.00101	0.969697	1.05701
P0AAI9	fabD	A	1.18231	1.26226	1.36456	0.977809	0.992074	1	0.861121	0.951234	0.85392	0.795222
P0AAI5	fabF	O	1.12543	0.989434	1.2454	1.10292	0.998844	1	1.06065	0.984058	1.00445	0.929215
P0AEK2	fabG	O	1.10445	1.1351	0.994185	0.906333	0.902588	1	0.859002	0.87764	0.746132	1.29054
P0A6R0	fabH	O	1.20882	1.23259	1.36414	1.36249	1.01775	1	1.15852	1.19478	1.12309	0.86431
P0AEK4	fabI	A	1.59535	1.45793	1.27108	1.15138	0.999269	1	0.928117	0.803663	0.815889	0.634143
P0A6Q6	fabZ	R	1.11428	1.22429	1.9034	1.1119	0.916805	1	1.0585	1.04552	1.03572	0.977375
P21151	fadA	no sector assignment	NaN	NaN	7.08542	NaN	NaN	NaN	NaN	NaN	1	1.8069
P21177	fadB	no sector assignment	NaN	0.822147	0.830959	NaN	NaN	0.512418	1	1.09749	2.10811	3.87672
Q47146	fadE	no sector assignment	NaN	NaN	NaN	NaN	NaN	NaN	NaN	NaN	NaN	1
P10384	fadL	no sector assignment	1.23764	NaN	1.67614	1	0.452847	NaN	NaN	0.23189	0.406343	0.940154
P0AB71	fbaA	A	1.42035	1.33738	1.20207	0.876553	0.93487	1	0.879852	0.904271	0.829968	0.743058
P0A991	fbaB	no sector assignment	3.57117	2.7588	1.79233	0.510528	1	NaN	NaN	2.00668	NaN	0.777767
P0A993	fbp	U	NaN	1.43857	1.49758	1.22648	0.937978	1	NaN	0.798947	NaN	0.661608
P0A9R4	fdx	R	1.27879	1.29703	NaN	1.23119	0.971264	1	1.09089	1.09398	1.04709	1.47712
P0AGD7	ffh	R	0.438726	NaN	2.08861	1.77461	1.20707	1	1.49175	1.55268	NaN	1.23226
P06971	fhuA	R	NaN	NaN	2.72781	1.2702	NaN	NaN	1	0.962712	NaN	NaN
P0A6R3	fis	R	0.612344	0.271115	0.897549	0.814389	1.07797	1	0.723011	0.721137	0.626888	0.395066
P0A9L3	fklB	U	0.856562	0.8336	1.02802	0.911832	0.901788	1	2.2819	0.86335	0.796533	0.784815
P45523	fkpA	S	0.738206	0.730934	0.845629	0.948446	0.935063	1	0.97724	0.985133	0.954815	0.897424
P61949	fldA	U	1.34593	1.31239	1.29424	1.06523	0.952682	1	1.03194	0.995341	1.02434	0.999301
P04949	fliC	excluded	4.33215	3.26615	1.87876	6.35122	3.77749	1	13.3755	19.1205	NaN	19.7456
P31068	fliH	excluded	NaN	NaN	1	NaN	NaN	NaN	NaN	NaN	NaN	0.803136
P0AEM9	fliY	C	0.51679	0.852352	0.670868	0.878733	1.06472	1	1.44964	1.28411	1.1371	1.01861
P0A9E5	fnr	O	NaN	NaN	NaN	1.00326	NaN	NaN	1	1.04623	1.01526	NaN
P0ABQ4	folA	no sector assignment	0.862479	1.42724	NaN	NaN	NaN	0.842153	NaN	NaN	1	NaN
P24186	folD	O	NaN	NaN	NaN	1	NaN	NaN	0.855708	0.909448	NaN	NaN
P0A6T5	folE	A	0.98544	1.0784	1.05909	1.06629	0.924358	1	0.961937	0.909053	0.818643	0.493512
P0AC19	folX	no sector assignment	0.547842	1.2767	0.494124	0.855393	NaN	1	0.922524	1.09357	0.652282	0.50943
P25437	frmA	O	NaN	NaN	NaN	NaN	1	1.3937	NaN	NaN	1.6524	NaN
P0A805	frr	R	1.08213	1.02927	1.12452	1.1088	1.00991	1	0.941718	0.881677	0.831298	0.763918
P0A998	ftnA	excluded	1.08147	1.11945	1.09057	1.04052	1.01336	1	0.916899	0.903619	1.05123	0.906522
P0AAI3	ftsH	O	1.49331	1.48386	1.22819	1.22952	0.888448	1	1.18937	1.283	1.47117	1.31253
P10121	ftsY	O	1.43423	1.73584	NaN	1.08447	0.974815	1	0.965832	0.971716	0.447472	1.05299
P0A9A6	ftsZ	S	1.45464	1.75872	1.00119	1.28014	0.968917	1	1.03767	0.878128	0.883271	0.872911
P0AC33	fumA	C	0.704211	0.552319	0.892494	0.817354	0.805361	1	1.39113	1.5021	2.03684	2.31184
P05042	fumC	no sector assignment	3.73285	2.19375	4.00924	NaN	0.682596	NaN	NaN	NaN	1	1.33119
P0A9A9	fur	O	0.621999	1.80497	1.64247	1.37559	1.3037	1	1.21844	1.26743	1.29984	1.08491
P0A6M8	fusA	R	0.923752	0.909064	0.94936	1.00019	0.965909	1	0.943417	0.906773	0.832708	0.668106
P25526	gabD	no sector assignment	0.719935	0.580145	1.05927	NaN	NaN	1	0.260276	0.296146	0.380251	0.592244
P22256	gabT	no sector assignment	4.19262	NaN	NaN	1	NaN	NaN	1.89647	2.35046	3.84808	7.4272
P69908	gadA	no sector assignment	5.4523	3.09391	0.596918	1	NaN	NaN	NaN	NaN	NaN	NaN
P63235	gadC	no sector assignment	NaN	1	NaN	NaN	NaN	NaN	NaN	NaN	NaN	NaN
P09147	galE	excluded	NaN	1.15244	NaN	1	1.02742	NaN	1.52352	0.980006	1.20349	1.56093
P0A6T3	galK	A	NaN	0.740616	NaN	NaN	NaN	0.738139	1	1.0537	0.988414	1.35218
P0AEP3	galU	A	1.34472	1.70543	1.902	1.23964	1.05384	1	0.837584	0.785344	0.706209	0.749557
P0A9B2	gapA	A	0.825246	0.805551	0.894624	0.848919	0.895266	1	0.947099	0.90982	0.857281	0.793666
P33195	gcvP	A	0.685764	0.641811	NaN	0.891474	0.948982	1	1.05001	0.852511	0.819491	0.697055
P27248	gcvT	A	NaN	1.0913	NaN	1.17432	1	1.18102	1.03656	1.09983	1.0154	1.58261
P00370	gdhA	C	0.702204	0.696816	0.997177	0.9332	1.13189	1	1.34316	1.37451	1.54806	0.952921
P75913	ghrA	O	0.718971	NaN	0.82691	0.786217	0.975642	1	NaN	NaN	NaN	NaN
P37666	ghrB	S	2.54728	2.40058	2.03028	1.47966	0.939459	1	0.922209	1.23051	1.27403	0.910162
P37330	glcB	C	0.564213	0.624982	0.825957	0.862661	0.536268	1	0.956774	0.928536	0.609459	1.20245
P0A6U8	glgA	excluded	1.53215	1.30038	1.42006	0.553548	0.707946	1	0.602066	0.650215	0.694081	0.722283
P0A6V1	glgC	C	4.14174	3.51068	6.49278	NaN	1	NaN	1.18347	0.981254	1.43726	1.6574
P0AC86	glgP	excluded	2.31251	1.83028	1.51635	1.10617	1.14849	1	1.2922	1.01532	1.17224	1.53241
P0A6V8	glk	excluded	NaN	0.848865	NaN	NaN	0.398014	1	1.13687	1.25692	1.86594	1.15355
P31120	glmM	S	1.0383	0.899813	3.40284	0.909892	0.834621	1	0.887652	0.888238	0.886625	0.965468
P17169	glmS	U	1.52144	1.44486	1.2361	1.11009	0.975898	1	0.863455	0.836038	0.695246	0.592593
P0A9C5	glnA	A	0.287734	0.277962	0.3272	0.738338	0.851204	1	0.767278	0.717128	0.539864	0.432774
P0AEQ3	glnH	O	1.06091	1.14402	1.31117	1.0788	0.783795	1	1.7054	1.97301	3.10966	5.67413
P10346	glnQ	no sector assignment	NaN	1.39393	1.32776	1.07929	1	NaN	0.987754	1.09585	1.33763	2.08105
P00962	glnS	U	1.17466	1.07207	1.12677	1.11648	0.966444	1	0.970867	0.940896	0.913364	0.816462
P0A6F3	glpK	no sector assignment	2.58982	NaN	2.17779	0.463125	1	NaN	0.596881	0.558184	0.662896	1.35182
P0ABH7	gltA	S	0.569138	0.543795	0.557564	0.890385	0.771801	1	1.66367	1.79328	2.24881	2.48659
P09831	gltB	U	2.05301	2.08582	2.0755	1.53457	1.32851	1	0.654559	0.581578	0.423174	0.397819
P09832	gltD	U	2.19432	2.2243	2.20658	1.53678	1.36157	1	0.622611	0.547276	0.351561	0.30752
P37902	gltI	S	NaN	1.24289	NaN	0.874512	0.940985	1	1.68809	2.09622	3.42041	6.42645
P04805	gltX	O	1.30184	1.36069	1.21065	1.14717	1.01428	1	0.887112	0.907369	0.794434	0.780349
P0A825	glyA	A	1.25223	1.21085	1.21087	0.986918	0.952482	1	0.924237	0.864555	0.790287	0.715653
P00960	glyQ	R	NaN	1.03166	0.926485	1.01405	0.939493	1	0.992719	0.997628	1.09557	0.832723
P00961	glyS	U	1.22728	1.10174	1.05146	1.08886	1.02216	1	1.00215	0.907874	0.992325	0.929664
P63224	gmhA	O	1.22446	0.969835	1.26114	0.796862	0.880114	1	0.871478	0.92377	1.09239	1.35058
P60546	gmk	U	NaN	NaN	NaN	1.59422	1.40197	1	1.39772	1.25943	1.17646	NaN
P00350	gnd	A	1.83129	1.9679	2.1693	1.35147	1.13664	1	0.827159	0.83411	0.742227	0.627492
P06715	gor	A	1.09047	1.06734	1.12768	0.51929	0.905498	1	0.561678	0.427618	0.78206	0.353648
P62707	gpmA	A	1.32935	1.31212	1.05615	1.10325	1.10513	1	0.885415	0.821573	0.824548	0.877761
P37689	gpmI	O	1.58813	0.925415	NaN	0.865743	0.92669	1	0.918828	0.833087	0.733069	0.525666
P0A9M5	gpt	excluded	1.30208	1.22554	1.08069	0.895677	NaN	1	NaN	NaN	NaN	0.780386
P68066	grcA	A	1.68011	1.65396	NaN	1.21071	1.17843	1	1.58278	1.49352	1.60055	2.53629
P0A6W5	greA	R	0.919369	0.850214	0.919654	0.79714	0.860627	1	1.04869	1.07547	1.19878	0.884734
P0A6F5	groL	C	1.25371	1.17857	1.09609	1.31984	0.954257	1	0.966785	0.945893	1.01661	1.15692
P0A6F9	groS	C	1.15442	NaN	1.12085	1.38553	0.879442	1	0.752489	1.12192	1.00112	1.21376
P09372	grpE	R	NaN	0.960508	0.893751	0.983133	0.932322	1	0.950221	0.914684	0.897953	0.862736
P0AC59	grxB	no sector assignment	NaN	1.06344	0.581638	0.280506	0.327502	1	0.251098	1.60788	0.422585	0.315658
P0AC62	grxC	excluded	1.76701	1.53598	1.92682	1.28774	1.0476	1	1.04039	1.03723	1.07113	1.23339
P0AC69	grxD	O	1.69843	1.81681	1.56863	1.43639	1.18397	1	0.994195	0.946576	0.940621	NaN
P0A6W9	gshA	excluded	NaN	1.62024	NaN	1.96848	NaN	NaN	NaN	NaN	NaN	1
P04425	gshB	S	1.84576	1.94274	1.53522	1.28732	1.05792	1	1.1056	0.99977	2.20568	1.15476
P0AES0	gss	no sector assignment	1.03234	1	NaN	NaN	NaN	NaN	NaN	NaN	NaN	NaN
P0A9D2	gstA	no sector assignment	1.37946	NaN	1	NaN	NaN	NaN	NaN	NaN	NaN	NaN
P0ACA7	gstB	A	3.98742	3.69166	2.76494	1.47769	1.12613	1	1.17767	1.12178	1.16328	1.57996
P04079	guaA	U	2.51112	2.3034	2.10523	1.35576	1.14946	1	0.767372	0.748228	0.643398	0.538342
P0ADG7	guaB	U	3.6413	3.36998	3.04679	1.76449	1.4965	1	0.820664	0.705281	0.570565	0.40374
P60560	guaC	A	1.26693	1.2916	1.09471	1.06449	1.03219	1	0.833674	0.794117	0.727252	NaN
P0AES4	gyrA	O	1.0651	1.28864	1.37926	1.23835	0.933271	1	0.923835	0.906625	0.960223	0.804315
P0AES6	gyrB	U	1.06278	2.70196	NaN	1	NaN	NaN	0.901873	0.874229	0.874098	0.636072
P31658	hchA	no sector assignment	0.924535	NaN	NaN	NaN	NaN	1	NaN	NaN	NaN	NaN
P0AES9	hdeA	no sector assignment	5.55279	3.76475	1	NaN	NaN	NaN	NaN	NaN	NaN	NaN
P0AET2	hdeB	no sector assignment	1.71543	1.14588	0.671472	NaN	NaN	NaN	NaN	1	NaN	0.813466
P0ACB2	hemB	U	NaN	NaN	NaN	1.08433	NaN	NaN	NaN	1	1.23883	0.424097
P23893	hemL	A	1.62443	1.38325	1.44847	0.94312	1.13904	1	0.891435	0.951355	0.872394	0.857871
P09127	hemX	no sector assignment	2.52587	1.70437	1.5302	1.11569	0.964063	1	0.93227	NaN	1.18249	1.38519
P0ABC3	hflC	S	1.34514	1.22222	1.47901	1.01466	0.93032	1	NaN	0.699812	NaN	1.04912
P0ABC7	hflK	A	1.40071	1.35649	1.27391	1.03428	1.01198	1	0.999044	1.0005	1.04794	1.21558
P0A6X3	hfq	O	NaN	1.28607	NaN	1.08609	1.04636	1	1.0978	1.03326	1.0927	1.06458
P0ACE7	hinT	excluded	1.71307	1.49345	NaN	1.0541	NaN	NaN	NaN	NaN	1	NaN
P10371	hisA	A	1.28618	1.40095	1.739	1.46593	1.2334	1	1.01364	0.853863	0.884206	0.889405
P06987	hisB	A	1.36486	1.41248	1.91331	1.56606	1.25479	1	0.861833	0.772725	0.632129	0.70738
P06986	hisC	A	1.19431	1.3088	1.56353	1.34086	1.15343	1	0.79885	0.766427	0.692843	0.71694
P06988	hisD	A	1.1519	1.23198	1.60139	1.41467	1.14888	1	0.811335	0.781289	0.675514	0.73963
P60664	hisF	A	0.474184	1.05008	1.52268	1.4557	1.29103	1	1.0752	1.09571	0.800369	0.772716
P60757	hisG	A	1.0347	1.1682	1.61932	1.61956	1.10976	1	0.886686	0.844928	0.713475	0.820419
P60595	hisH	A	1.44356	1.32882	2.40586	1.79558	1.19969	1	0.638223	1.05874	0.605604	NaN
P0AEU0	hisJ	A	0.373854	0.363219	0.618426	0.883572	0.852412	1	1.14023	1.12895	1.14344	1.07695
P60906	hisS	U	1.38747	1.14089	1.55957	0.908598	1.09987	1	0.827252	0.86197	0.730657	0.699159
P67910	hldD	A	1.53082	1.35865	1.19892	1.02978	0.993475	1	0.827172	0.875325	0.832412	1.10059
P76658	hldE	A	1.41398	2.39122	1.37438	2.25374	1.07399	1	0.892191	0.916455	0.960449	1.28847
P24232	hmp	no sector assignment	NaN	NaN	NaN	NaN	1	NaN	NaN	NaN	0.484344	1.95062
P0ACF8	hns	O	1.18303	1.17199	1.18442	0.94656	0.961589	1	1.19396	1.26063	1.42461	1.61793
P0A6Z1	hscA	excluded	0.330232	0.602018	NaN	0.950008	NaN	NaN	1	0.974062	0.865898	1.03676
P08957	hsdM	R	NaN	NaN	0.980008	1	0.854362	NaN	2.0046	1.52912	1.50026	2.604
P0A6Y5	hslO	R	NaN	NaN	NaN	1.10761	NaN	NaN	1	NaN	NaN	NaN
P0A6H5	hslU	U	0.943599	0.963162	NaN	0.761577	0.928235	1	0.968925	0.915244	0.978892	0.616225
P0A7B8	hslV	O	0.933934	0.998575	1.0994	0.974313	0.949328	1	0.893349	0.810315	0.818364	NaN
P0A6Z3	htpG	C	0.777749	0.904762	0.739441	1.32234	1.02866	1	0.979857	1.01912	1.01969	1.20784
P0ACF0	hupA	S	1.52225	1.64488	1.6599	1.2382	1.06066	1	1.04698	1.0216	1.11112	1.26724
P0ACF4	hupB	S	1.06672	1.11042	1.09352	0.980021	0.935585	1	1.18869	1.27352	1.4172	NaN
P39377	iadA	no sector assignment	0.791446	NaN	NaN	NaN	NaN	1	NaN	NaN	NaN	NaN
P08200	icd	S	1.78133	1.77979	1.79533	1.20446	1.06406	1	0.896504	0.9397	0.989738	0.999573
P0A8S1	iciA	no sector assignment	NaN	1.78225	1.12528	0.998372	1	NaN	0.663627	0.675951	NaN	0.513591
P0A6X7	ihfA	O	2.36072	2.4539	1.88237	1.19974	1.11264	1	1.02504	1.09381	1.25596	1.47205
P00956	ileS	O	1.08162	1.0809	1.09224	1.04026	0.979607	1	0.948719	0.984193	0.943743	0.868196
P08142	ilvB	S	2.35794	1.82158	1.64368	0.919269	0.815316	1	1.25234	1.44309	1.62032	1.81976
P05793	ilvC	U	0.604544	0.61918	0.797498	0.932104	0.955892	1	1.00464	1.02539	1.03443	0.893866
P05791	ilvD	excluded	3.57797	1.71193	4.35056	1.47141	1	2.60116	1.64563	1.81995	2.28157	1.77157
P0AB80	ilvE	A	0.796947	0.808915	0.9712	0.879843	0.843014	1	1.0893	1.07969	NaN	1.97969
P00894	ilvH	S	1.86591	1.86136	1.77591	1.07692	1.22217	1	0.880198	0.885703	0.936519	0.820012
P00893	ilvI	S	2.12607	1.78618	1.85428	1.88964	0.851009	1	2.18815	2.3552	0.957287	1.02387
P69222	infA	R	0.879181	0.873834	NaN	1.08223	0.985611	1	1.03326	1.00233	0.915027	0.658017
P0A705	infB	R	0.98584	0.952009	0.965036	1.06963	0.937574	1	0.989882	0.988817	0.974096	0.823235
P0A707	infC	O	1.00575	0.981871	0.964675	1.10079	0.979503	1	1.04849	1.03442	0.965408	0.993463
P0AAC8	iscA	R	NaN	NaN	0.963413	1	NaN	1.04432	1.49573	NaN	NaN	1.63759
P0AGK8	iscR	O	0.858181	0.890157	0.865714	0.744083	0.738687	1	1.44722	1.46063	1.70393	1.9238
P0A6B7	iscS	R	0.989739	0.952729	0.894233	0.913191	0.856998	1	1.30929	1.36662	1.56768	1.67371
P0C0L9	iscX	A	NaN	NaN	NaN	0.848762	NaN	NaN	1	0.870694	NaN	0.80142
P62617	ispF	excluded	1.26991	1.44591	1.26304	1.06967	NaN	1	0.773158	0.895925	0.906454	0.836708
P62620	ispG	O	NaN	NaN	NaN	NaN	NaN	NaN	0.989893	1	1.03405	NaN
P62623	ispH	U	NaN	NaN	NaN	1.06371	NaN	NaN	1	1.00865	NaN	NaN
P0AD59	ivy	excluded	4.05763	4.66384	NaN	5.48538	4.14637	1	0.829296	2.81885	3.25222	NaN
P21179	katE	S	4.17586	3.92693	3.2637	0.938108	0.795576	1	0.645128	0.614824	0.873108	1.01395
P13029	katG	S	2.19854	2.08371	1.69119	1.36147	1.10014	1	1.11887	1.13861	1.40313	2.22886
P76268	kdgR	R	1	NaN	NaN	NaN	NaN	1.0813	NaN	NaN	NaN	NaN
P0A715	kdsA	A	1.81102	1.75319	1.47736	1.11353	0.96904	1	0.922743	0.86888	0.836437	0.807805
P04951	kdsB	R	1.57445	1.69414	0.931834	0.918255	1	NaN	0.639073	NaN	0.661366	NaN
P02943	lamB	no sector assignment	1.05388	1.50292	5.22675	1.39073	0.750205	1	NaN	1.17034	1.03704	4.1181
P52643	ldhA	S	NaN	NaN	1.15135	NaN	1	1.09377	NaN	NaN	NaN	NaN
P60785	lepA	R	NaN	0.912942	NaN	0.860337	1	1.30299	1.27976	0.889031	0.937754	0.365855
P09151	leuA	A	1.63214	1.48609	1.5696	1.32168	1.10894	1	1.08783	1.05314	1.14451	1.43334
P30125	leuB	O	1.75094	1.81658	1.79604	1.44504	1.16084	1	1.01323	1.01046	1.14233	1.2379
P0A6A6	leuC	A	1.99022	1.85342	1.95156	1.13001	1.20422	1	0.840224	0.74844	0.734836	NaN
P30126	leuD	A	2.00627	1.80216	1.57662	1.0728	1.15765	1	0.859246	0.770561	0.717876	0.447482
P07813	leuS	U	1.20143	1.0493	1.02867	1.01972	0.890805	1	1.0115	0.874103	0.976304	0.666057
P22731	livF	excluded	NaN	NaN	NaN	1.17918	NaN	NaN	1	1.05494	1.06907	NaN
P0A9S7	livG	excluded	NaN	NaN	NaN	1.02658	NaN	NaN	1	NaN	NaN	0.968987
P0AD96	livJ	S	0.886003	0.852356	1.03197	0.833788	0.876238	1	1.17072	1.22841	1.4159	1.56131
P04816	livK	R	0.464668	0.318779	0.540129	0.541445	0.715099	1	0.996346	1.07607	1.02854	0.742043
P25894	loiP	no sector assignment	1.57812	1.66458	2.62519	1.21667	0.988044	1	1.00237	1.08127	1.22562	2.09361
P61316	lolA	A	1.00218	1.0858	1.31701	NaN	NaN	1	NaN	NaN	NaN	NaN
P61320	lolB	no sector assignment	NaN	1.60508	NaN	NaN	NaN	1.13818	1	0.993815	1.13191	NaN
P75957	lolD	no sector assignment	NaN	1.54506	NaN	NaN	1	0.957892	NaN	NaN	0.963589	NaN
P0A9M0	lon	O	1.69052	1.27859	1.44924	1.0245	1.17232	1	1.02231	1.04271	0.959751	1.18924
P0A9P0	lpdA	S	1.18419	1.22389	1.08518	0.975057	0.859771	1	1.26061	1.30816	1.41551	1.35207
P45464	lpoA	no sector assignment	1.2472	1.04724	1.02712	0.863479	0.838596	1	1.15449	NaN	1.25433	NaN
P0AB38	lpoB	no sector assignment	NaN	1.41742	2.79358	1.00341	0.84302	1	NaN	NaN	NaN	NaN
P69776	lpp	S	1.49878	1.37112	1.31163	1.05413	0.932275	1	1.07954	1.00161	1.21112	1.31074
P0ADV1	lptA	no sector assignment	NaN	1.23669	NaN	1.15328	1	0.991205	1.27518	1.10208	1.17284	NaN
P0A9V1	lptB	S	0.838846	0.892786	0.656185	0.907295	1.09569	1	0.998238	1.27847	0.996144	1.24373
P31554	lptD	A	1.32952	1.24774	1.29708	1.01419	1.33267	1	0.936996	3.48349	0.87206	1.38781
P0ADC1	lptE	no sector assignment	NaN	0.96412	NaN	NaN	0.820102	1	NaN	NaN	NaN	NaN
P0ACJ0	lrp	S	2.83709	1.16307	2.4488	1.54583	1.1745	1	1.12239	1.07248	0.978734	1.61208
P45578	luxS	A	3.46651	4.15422	1.99487	1.49331	1.29502	1	0.879784	0.879516	1.04737	NaN
P08660	lysC	A	0.846149	0.827936	0.915715	1.14368	1.07004	1	1.00521	0.997564	1.00343	0.8838
P0A8N3	lysS	R	0.800416	1.01511	1.47689	0.954238	1.98044	1	1.33582	0.985783	0.814707	0.730474
P76558	maeB	C	0.599833	0.766335	0.61218	0.671538	0.740485	1	1.48532	1.76804	2.2875	3.15853
P23917	mak	no sector assignment	NaN	NaN	NaN	1.22387	NaN	NaN	1	0.971243	NaN	NaN
P0AEX9	malE	no sector assignment	0.222755	0.324023	0.481854	0.460196	0.285895	1	0.172298	0.176326	0.348932	1.51541
P02916	malF	no sector assignment	NaN	1.17609	NaN	NaN	1.01281	1	1.34641	1.48991	1.88953	4.37328
P68187	malK	no sector assignment	NaN	NaN	NaN	1	0.590501	NaN	0.448338	NaN	0.411739	1.6522
P03841	malM	no sector assignment	NaN	NaN	NaN	NaN	NaN	NaN	NaN	NaN	0.515644	1
P00490	malP	no sector assignment	4.88604	0.635687	3.21745	1	NaN	NaN	0.74569	0.949174	1.50068	4.29933
P15977	malQ	no sector assignment	0.68819	0.777247	0.514334	NaN	0.814715	1	NaN	NaN	0.165879	0.690332
P69797	manX	U	NaN	NaN	NaN	1.09237	0.74888	1	2.01599	2.46461	3.59957	7.01978
P69801	manY	no sector assignment	NaN	NaN	NaN	NaN	NaN	NaN	NaN	NaN	1	1.27383
P69805	manZ	excluded	NaN	NaN	NaN	NaN	NaN	0.524721	NaN	1	1.49164	2.50273
P0AE18	map	O	NaN	2.26125	NaN	1.43634	0.906041	1	0.802571	0.819766	0.79646	NaN
P61889	mdh	S	0.888528	0.81318	0.815103	0.949163	0.770281	1	1.40876	1.53649	1.68808	2.03502
P33136	mdoG	O	NaN	NaN	1.05709	1	NaN	NaN	NaN	NaN	0.487466	NaN
P76397	mdtA	no sector assignment	NaN	1.92345	NaN	1.42966	1	NaN	1.26882	1.25599	1.26583	1.68907
P37636	mdtE	no sector assignment	2.50586	1.71209	0.498756	0.934881	0.399718	1	NaN	NaN	1.617	NaN
P0AFV4	mepS	excluded	NaN	NaN	NaN	NaN	NaN	0.843373	1	1.00753	1.08112	1.19647
P07623	metA	S	NaN	NaN	0.797082	1.43819	0.954974	1	0.977502	0.942757	0.668775	0.88817
P00935	metB	S	NaN	0.992792	NaN	NaN	0.834487	1	NaN	1.34464	1.49716	1.23581
P06721	metC	O	0.383537	1.15903	1.15339	0.930378	0.97377	1	0.987084	0.938624	0.947556	0.917406
P25665	metE	U	0.282859	0.288844	0.374032	0.571428	0.727921	1	0.972774	0.920839	0.814982	0.635575
P0AEZ1	metF	R	0.510981	0.531695	0.41121	0.646439	0.735055	1	1.11422	1.12208	1.02598	0.883957
P00959	metG	A	1.41896	1.3433	1.4382	1.22563	1.1103	1	0.976755	1.21281	0.816778	0.744637
P13009	metH	A	1.26322	0.612281	1.28544	1.06894	1.23044	1	1.02234	1.15416	1.22371	1.4634
P0A817	metK	A	0.760254	0.835967	0.979401	1.12042	0.935052	1	0.866197	0.793674	0.704416	0.489181
P00562	metL	O	1.33889	1.14731	1.78142	1.12032	1.08655	1	0.875126	1.16452	1.06412	1.08197
P28635	metQ	S	1.2381	1.19372	1.02332	0.854579	0.915971	1	1.14258	1.10686	1.16218	1.16156
P0AAG8	mglA	C	NaN	NaN	NaN	NaN	NaN	0.470948	1	1.23737	2.31638	4.0439
P0AEE5	mglB	C	0.749892	0.710287	0.779928	0.576182	0.397856	1	0.157859	0.231162	0.536678	1.2719
P0AEI1	miaB	R	NaN	0.805945	0.802436	0.874569	0.941744	1	0.74398	0.65987	NaN	0.720527
P0AEZ3	minD	S	1.48309	1.5735	1.37706	1.16876	0.910658	1	1.12682	1.11865	1.1914	1.52136
P0A734	minE	S	1.21335	1.15378	NaN	0.896319	0.837714	1	1.02166	0.879582	NaN	NaN
P0A908	mipA	O	0.355924	0.706211	0.718313	1.00551	0.931545	1	0.998957	0.870474	0.799003	NaN
P0ADV7	mlaC	no sector assignment	2.42565	0.987071	1.41272	1.00225	1	NaN	0.675049	1.27494	1.28548	1.49001
P64604	mlaD	no sector assignment	1.06106	1.0792	0.941703	1.10764	0.957158	1	0.913539	0.905662	0.84352	0.839308
P0AEZ9	moaB	excluded	1.23516	2.0579	1.05573	1.24693	0.938138	1	1.33314	NaN	1.56838	2.32484
P0A738	moaC	excluded	1.11655	1	NaN	NaN	NaN	0.680892	NaN	NaN	NaN	NaN
P30749	moaE	excluded	6.90772	NaN	NaN	NaN	NaN	NaN	0.828589	NaN	1	1.12544
P37329	modA	no sector assignment	NaN	NaN	NaN	0.495434	NaN	NaN	1	1.29529	1.92746	2.63351
P12281	moeA	excluded	1.27212	1.80693	0.757111	1.15812	0.979623	1	1.08304	1.05595	NaN	NaN
P0AF03	mog	excluded	NaN	NaN	NaN	1	NaN	7.24322	NaN	9.83511	NaN	2.06698
P0A9X4	mreB	R	1.17781	1.1791	0.993746	1.18508	0.996411	1	0.90719	0.911665	0.820481	0.809478
P0AF08	mrp	no sector assignment	1	NaN	1.07191	NaN	NaN	NaN	NaN	NaN	NaN	NaN
P0C0S1	mscS	no sector assignment	4.0115	3.58552	1.95457	2.08927	0.738536	1	NaN	NaN	NaN	4.09617
P0A744	msrA	no sector assignment	2.14555	1.96979	NaN	1.83305	1.09651	1	1.03951	1.10093	1.07075	1.11251
P0A746	msrB	excluded	NaN	0.941803	NaN	1	0.760645	NaN	1.01545	0.993736	1.11906	1.5174
P76270	msrC	excluded	2.66314	NaN	2.16633	1.18655	1.17574	1	0.94556	0.807224	0.883678	0.773448
P25738	msyB	no sector assignment	1.07713	1	NaN	NaN	0.853021	NaN	NaN	NaN	NaN	NaN
P76346	mtfA	no sector assignment	1	NaN	NaN	NaN	NaN	NaN	NaN	NaN	NaN	1.73771
P0AF12	mtnN	O	1.81862	1.82542	1.52516	1.07936	1.03659	1	1.00185	0.840491	0.848347	2.32983
P22523	mukB	excluded	NaN	0.843926	1.02393	0.748486	NaN	1	NaN	NaN	NaN	1.87338
P0A749	murA	O	0.579602	1.0068	0.544514	1.166	0.987539	1	0.912649	0.846606	0.758409	0.644387
P14900	murD	excluded	NaN	1.57806	2.92261	1.11899	1.06005	1	0.819043	0.793901	0.881201	0.721021
P22188	murE	O	1.09965	1.18136	1	0.781082	NaN	NaN	NaN	NaN	NaN	0.659688
P11880	murF	excluded	NaN	NaN	NaN	NaN	NaN	1	NaN	0.0989729	NaN	NaN
P18843	nadE	A	1.60336	1.38749	1.8564	1.14896	0.846602	1	0.955983	0.750847	0.811356	0.660229
P0AF18	nagA	no sector assignment	NaN	1	NaN	NaN	NaN	NaN	NaN	NaN	1.40871	NaN
P0AF24	nagD	no sector assignment	NaN	NaN	NaN	1	1.00875	NaN	0.870742	0.806106	0.950122	0.932657
P09323	nagE	no sector assignment	NaN	NaN	NaN	NaN	NaN	1	NaN	NaN	2.03103	NaN
P00393	ndh	no sector assignment	NaN	0.845246	NaN	0.854497	0.799692	1	0.866024	0.810971	0.754315	0.774086
P0A763	ndk	C	0.343541	0.370175	0.49515	0.831613	0.812393	1	1.18127	1.22403	1.37462	1.59797
P63020	nfuA	O	1.0863	1.04768	1.02439	1.19259	0.819586	1	1.36458	3.47813	1.21288	2.0357
P0ACD4	nifU	no sector assignment	0.966709	0.975442	0.96918	0.916647	0.795628	1	1.27177	1.45376	1.67593	1.87746
P04846	nlpA	R	NaN	0.582162	NaN	0.846237	1.12178	1	0.9199	0.976711	1.09499	0.711689
P0ADA3	nlpD	excluded	0.233055	NaN	0.499562	0.392172	1	0.77925	1.01302	NaN	0.902199	NaN
P21420	nmpC	C	0.981339	0.225121	0.638264	0.273205	0.364449	1	1.45801	1.60774	1.65484	1.18213
P00452	nrdA	A	1.00535	1.11712	1.02491	0.93208	0.719892	1	1.25198	1.20798	1.29621	1.63632
P69924	nrdB	S	NaN	1.36287	NaN	1.02177	0.931532	1	NaN	NaN	NaN	1.25553
P0AFC7	nuoB	no sector assignment	NaN	1.1988	NaN	0.916536	0.770052	1	1.20128	1.26591	1.1717	1.10803
P33599	nuoC	O	1.114	1.18378	0.766102	0.924076	0.797862	1	1.35502	1.4164	1.52301	1.5304
P31979	nuoF	S	1.33729	0.859974	1.01464	0.714247	0.900575	1	0.897551	1.09407	0.791595	1.60938
P33602	nuoG	O	1.15018	1.27475	NaN	0.824575	0.760032	1	1.10653	1.14344	1.08416	1.03265
P0AFF6	nusA	R	1.03916	1.09562	0.991975	1.02246	0.956145	1	0.95167	0.909773	0.89981	0.811984
P0AFG0	nusG	O	0.981463	1.09413	1.21353	0.975827	0.970841	1	0.91226	0.900631	0.915163	1.08276
P0A910	ompA	A	1.22161	1.16496	1.04184	0.971807	0.900575	1	1.10727	1.15344	1.13844	0.952239
P06996	ompC	C	7.3467	6.51793	4.815	3.04797	1.85466	1	1.02647	0.940586	1.14946	0.994689
P02931	ompF	O	0.232346	0.273114	0.57943	0.839071	0.938836	1	1.08984	1.16287	1.52846	1.82981
P0AA16	ompR	no sector assignment	0.847205	0.85388	NaN	0.761662	1.03027	1	0.833177	0.847608	0.930443	1.08543
P09169	ompT	A	1.06297	0.968856	1.03234	1.42323	0.896314	1	0.999269	0.97486	1.0971	0.869673
P0A917	ompX	O	3.46623	3.26571	2.22984	1.59166	1.28679	1	0.739093	0.680355	0.547667	0.531384
P23843	oppA	excluded	1.78934	1.57204	1.55029	1.3649	1.09638	1	1.62604	1.98309	2.06477	2.64163
P0C0L2	osmC	no sector assignment	0.599887	0.509293	0.335323	NaN	0.282612	1	1.04609	0.110206	0.116432	0.203584
P0ADB1	osmE	excluded	NaN	3.0376	2.56497	0.762656	1.30408	1	0.633556	0.927322	1.99496	1.93194
P0AFH8	osmY	A	1.57435	1.61462	1.96165	0.496438	0.72048	1	0.470437	0.461492	0.631898	0.311678
P31677	otsA	no sector assignment	1.06212	1.01887	0.890782	1.2384	1.15729	1	0.783432	0.897485	0.482052	0.514955
P0A912	pal	R	1.06298	1.05736	1.0399	1.01139	0.903215	1	1.12643	1.13223	1.1563	0.844079
P31057	panB	R	NaN	1.24856	1.21749	1.02317	1.73308	1	0.859835	0.91817	0.837764	0.797109
P31663	panC	A	1.69229	1.58843	1.45128	1.25694	1.16792	1	0.889542	0.918591	0.803379	0.832817
P0A790	panD	A	0.769346	0.852314	0.83921	1.20542	0.964444	1	0.77384	0.773928	0.583004	0.404017
P22259	pckA	O	1.27738	1.18351	NaN	2.26691	8.17235	1	2.1577	2.50034	3.94435	6.57861
P05459	pdxB	excluded	0.518167	NaN	0.710152	1	NaN	NaN	NaN	NaN	NaN	0.737303
P0AFI7	pdxH	no sector assignment	NaN	NaN	NaN	1.19828	NaN	NaN	NaN	NaN	NaN	1
P0A794	pdxJ	S	1.52835	1.41991	1.30319	0.965839	1.04737	1	0.911177	0.819115	0.808832	0.832484
P68767	pepA	O	1.34459	1.23107	1.33267	1.4182	0.94451	1	0.910685	1.84744	1.27232	1.12992
P37095	pepB	O	1.52252	1.2579	2.04608	0.896153	0.844113	1	1.21159	1.33878	1.6143	1.74579
P15288	pepD	S	0.749769	0.886246	NaN	0.668691	0.614843	1	0.728029	0.589664	0.727732	0.67602
P04825	pepN	S	1.55636	1.45689	1.615	1.09671	0.965985	1	0.954214	0.974114	1.1742	1.43368
P15034	pepP	S	NaN	2.22182	NaN	1.01236	NaN	NaN	1	1.21908	NaN	1.63201
P21165	pepQ	S	1.80221	1.27557	1.75724	0.997807	0.787666	1	0.8586	0.788025	0.859173	0.815808
P29745	pepT	no sector assignment	1.37441	1.35286	NaN	0.973068	1.19212	1	1.27548	1.17455	1.00643	1.17623
P0A796	pfkA	O	1.68755	1.52263	1.30721	1.0114	1.05693	1	1.02401	1.13619	0.973251	2.4554
P06999	pfkB	excluded	3.02667	2.83892	2.67798	1.81905	1.13628	1	0.817312	0.606996	0.56875	0.695776
P09373	pflB	S	1.86116	1.66071	1.60815	1.22153	1.05662	1	1.03796	1.05855	1.15835	1.49717
P0A6T1	pgi	A	1.20749	1.12886	1.14686	1.0198	0.957873	1	0.960162	0.939602	0.962166	0.811897
P0A799	pgk	A	1.15063	1.08669	1.00244	0.90322	0.873096	1	0.882762	0.860416	0.813855	0.75956
P52697	pgl	excluded	2.66318	2.0946	2.00566	1.55565	0.882379	1	1.31688	1.10198	1.19013	1.17084
P36938	pgm	S	1.32892	1.44827	1.20545	0.989436	0.800818	1	0.90862	0.586988	0.638817	0.583901
P0A9J8	pheA	excluded	1.78961	0.797502	1.41036	1.23256	1	0.958079	0.695888	0.758282	NaN	0.501486
P08312	pheS	A	1.04998	0.932846	2.37084	1.16505	0.955328	1	0.953326	0.952121	0.868152	0.823139
P07395	pheT	A	0.874298	0.96895	1.18562	1.09556	1.00184	1	0.935722	0.947701	0.870241	0.853979
P23836	phoP	O	NaN	NaN	NaN	NaN	NaN	NaN	NaN	NaN	NaN	1
P10030	pifC	O	NaN	NaN	0.630985	NaN	1	1.35898	NaN	NaN	0.595624	0.989797
P0A7A7	plsB	C	2.22335	1.55485	1.10515	1.4449	1.02181	1	0.685899	0.730425	NaN	1.08301
P0AFK0	pmbA	S	1.80887	1.30794	1.80261	0.521194	1.53008	1	0.33498	NaN	0.463321	0.694864
P05055	pnp	O	1.18313	1.12763	1.07823	1.0393	1.00022	1	1.05376	1.10744	1.05104	1.08313
P07001	pntA	A	0.663292	0.682711	0.9013	1.04439	1.05628	1	0.828681	0.793679	0.710701	0.586502
P0AB67	pntB	A	0.641999	0.733377	0.483923	1.10079	1.02875	1	0.822699	0.794055	0.675715	0.56363
P00582	polA	O	NaN	NaN	1.19686	1	0.594789	NaN	1.24915	NaN	NaN	NaN
P0AFK9	potD	S	2.22723	NaN	1	NaN	NaN	NaN	NaN	1.69856	NaN	5.26635
P31133	potF	O	1.4156	1.48504	1.29703	1.07249	0.93478	1	1.05146	0.979944	0.973797	1.26009
P0A7A9	ppa	U	1.14582	1.21568	1.18	1.04921	0.967769	1	0.9698	0.871329	0.899786	0.943913
P00864	ppc	A	1.10506	1.03646	1.20681	1.26131	1.09922	1	0.923102	0.878874	0.783259	0.612716
P0AFL3	ppiA	A	NaN	NaN	NaN	NaN	NaN	1	NaN	0.938906	NaN	NaN
P23869	ppiB	A	1.63878	1.66582	1.36784	1.11287	1.0361	1	0.830812	0.7383	0.792573	1.60328
P0A9L5	ppiC	U	NaN	1.20812	NaN	0.963538	NaN	NaN	1	0.97033	0.888109	0.988217
P0ADY1	ppiD	O	1.12719	1.00103	0.701994	0.839202	0.789418	1	0.779381	0.798284	0.859052	0.891731
P23538	ppsA	C	2.13627	2.31355	2.55409	1.36747	1.13481	1	0.780131	0.743245	0.835947	1.01274
P23865	prc	A	1.71178	1.25867	NaN	1.20192	0.927387	1	0.973047	1.03625	0.885385	NaN
P07012	prfB	R	1.14567	1.05732	0.995082	1.06308	1.1092	1	1.04002	1.236	1.04148	2.14862
P0A7I4	prfC	R	0.698946	0.74954	0.870731	0.786693	1	1.0646	0.697512	0.718802	0.571926	0.178191
P27298	prlC	A	0.375391	0.585528	0.523964	0.550973	0.430167	1	0.482144	0.467668	2.0968	0.84238
P39199	prmB	excluded	2.65918	2.84613	2.41827	1.52417	1.32222	1	1.0566	1.01018	0.967688	0.969273
P07004	proA	A	0.410685	1.61379	1.38656	1.22422	1.0385	1	0.919079	0.967012	0.938918	1.15412
P0A7B5	proB	O	NaN	1.07236	NaN	1.33735	0.993218	1	0.9921	0.953861	0.958029	0.716935
P0A9L8	proC	C	NaN	NaN	NaN	1	NaN	NaN	0.87012	1.25582	1.2905	1.41397
P45577	proQ	R	NaN	1.10921	1.08797	1.04677	1.0409	1	0.918773	0.798019	0.726113	0.708821
P16659	proS	U	0.869541	1.06983	1.02562	1.06811	1.01337	1	0.964455	0.971058	0.815953	0.771259
P77674	prr	no sector assignment	NaN	NaN	NaN	2.13421	1.11132	1	NaN	NaN	NaN	3.06662
P0A717	prs	U	1.38904	1.41577	1.18905	1.02698	0.934076	1	0.902542	0.874659	0.892222	0.817507
P0A8K1	psd	S	1.55504	1.34614	1.10185	0.902873	0.987844	1	0.685103	NaN	0.636068	0.838183
P0AG82	pstS	no sector assignment	NaN	0.615513	NaN	NaN	NaN	NaN	1	1.24691	1.29158	NaN
P0A9M8	pta	S	1.37986	1.38821	1.28772	1.00413	0.85742	1	1.02835	1.09554	1.2173	1.64967
P69786	ptsG	U	1.42104	0.897228	1.32502	0.637788	0.701558	1	1.21771	1.14896	1.28261	1.52949
P0AA04	ptsH	U	1.12232	0.983926	0.841654	0.70621	0.721627	1	1.19962	1.25834	1.29022	1.02444
P08839	ptsI	A	0.854548	0.858904	0.793834	0.797266	0.817869	1	1.30525	1.24152	1.03598	0.84736
P0A7D4	purA	A	0.796655	0.764631	0.817685	0.832327	0.938918	1	0.772593	0.770428	0.702645	0.726896
P0AB89	purB	U	1.04314	1.33564	1.20844	1.09551	0.824134	1	0.830087	0.903102	0.936517	0.714987
P0A7D7	purC	U	1.28186	1.25124	1.19751	1.00103	0.963596	1	0.925146	0.817816	0.735188	0.673631
P15640	purD	U	0.996873	0.875232	0.91042	0.698097	0.986097	1	0.800275	0.55992	0.502724	0.788347
P0AG16	purF	U	0.790592	0.822612	1.10295	1.23003	0.971265	1	0.799954	0.737803	1.08123	1.37392
P15639	purH	U	0.937936	0.914708	0.982366	1.03375	0.920674	1	0.834235	0.756088	0.633384	0.57505
P15254	purL	U	1.23612	1.18576	1.0986	1.05159	1.01394	1	0.824114	0.782149	0.730447	0.528371
P08178	purM	U	0.984568	1.05551	1.00143	0.940183	0.906101	1	0.91417	0.763	0.751163	NaN
P0ACP7	purR	R	NaN	0.946101	NaN	1	NaN	0.830934	NaN	NaN	NaN	4.05296
P33221	purT	U	1.17727	1.20588	0.770168	1.04743	0.957931	1	0.800276	0.824246	0.635486	0.567896
P37051	purU	R	1.13671	1.2139	0.951746	1.0463	1.04456	1	0.807625	0.586147	0.526072	NaN
P21599	pykA	S	1.30343	1.237	1.08242	0.780528	0.724365	1	1.12373	1.22945	1.36192	1.59607
P0AD61	pykF	U	1.16587	1.0554	0.998881	0.822512	0.865153	1	0.823433	0.721836	0.652263	0.594426
P0A786	pyrB	S	3.26897	3.74819	2.91032	1.16619	1	3.24249	1.4387	1.61076	1.25948	0.840663
P05020	pyrC	S	1.82633	1.78082	2.01851	1.25504	1.09633	1	0.848215	0.849345	0.67882	0.604396
P0A7E1	pyrD	C	NaN	2.59449	NaN	1.37801	0.792712	1	NaN	NaN	1.16743	NaN
P08244	pyrF	O	1.74424	1.31244	1.20953	1.1212	0.930297	1	0.790655	0.818468	0.710956	NaN
P0A7E5	pyrG	U	1.66555	1.08792	1.05709	1.00849	0.965855	1	0.857684	0.829878	0.742578	0.557917
P0A7E9	pyrH	U	0.955142	NaN	1.15196	1.36783	NaN	1	1.47728	NaN	NaN	NaN
P0A7F3	pyrI	excluded	1.70081	1.28766	0.74217	0.922888	1	1.08029	1.16335	1.07676	0.985719	0.631121
P28304	qorA	A	5.33804	4.4181	3.58823	1.74178	NaN	1	1.14298	1.05186	1.55997	2.87378
P0AD49	raiA	no sector assignment	1	NaN	NaN	NaN	NaN	NaN	NaN	NaN	NaN	NaN
P02925	rbsB	excluded	3.74836	1.61425	5.31187	1.97368	NaN	1	2.19843	2.89952	4.25112	7.00446
P64534	rcnB	no sector assignment	1.77438	1.70497	NaN	NaN	1	NaN	0.854753	NaN	0.784732	1.01766
P69407	rcsB	no sector assignment	0.984766	NaN	1	0.891872	NaN	NaN	NaN	NaN	NaN	0.580842
P39838	rcsD	no sector assignment	0.73533	0.755319	0.88351	NaN	0.785693	1	NaN	0.405103	0.488497	0.40427
P69411	rcsF	no sector assignment	2.38861	2.36649	1.90412	1.74473	1.14978	1	1.19544	1.25838	0.977074	1.13438
P0A7G6	recA	S	1.27485	1.45915	1.64099	1.20376	0.979338	1	1.00101	1.07994	1.00403	1.21962
P0AG30	rho	R	1.21542	1.13437	1.09914	1.08949	0.939718	1	0.947123	0.927519	0.85383	0.765778
P0AFU8	ribC	excluded	0.393948	1	0.392405	NaN	NaN	NaN	NaN	NaN	NaN	NaN
P61714	ribE	O	1.11494	1.17091	0.894306	1.28575	0.92012	1	1.27464	1.08888	1.03723	1.13361
P0AF93	ridA	C	NaN	1.28851	NaN	NaN	NaN	1	1.12562	1.21383	1.51609	2.1564
P0C0R7	rlmE	no sector assignment	NaN	1.06775	NaN	1	1.01548	NaN	1.01764	NaN	0.969693	NaN
P30850	rnb	R	2.23509	0.915769	NaN	1.31555	1.2042	1	1.19984	1.12997	1.15604	NaN
P21513	rne	R	1.29814	1.26965	1.24682	1.1502	1.03626	1	0.929943	0.953398	0.942305	1.12487
P77285	rnfG	no sector assignment	NaN	NaN	1.00199	1	NaN	0.2083	0.96741	0.924742	NaN	0.907412
P21499	rnr	no sector assignment	NaN	NaN	NaN	NaN	NaN	NaN	1.10582	1	NaN	NaN
P27434	rodZ	excluded	0.877811	0.837925	0.683345	0.835614	0.509038	1	0.485523	0.63332	NaN	NaN
P0AFW8	rof	no sector assignment	NaN	2.43089	NaN	1.35573	1.14362	1	NaN	NaN	NaN	1.56716
P0AG07	rpe	S	2.27457	2.30609	1.73597	NaN	NaN	1	NaN	NaN	NaN	NaN
P0A7Z0	rpiA	A	1.90416	1.81047	1.62141	1.15551	1.02116	1	1.01724	1.00209	1.037	1.14839
P0A7L0	rplA	R	0.630912	0.664243	0.745671	0.927974	0.949246	1	0.91247	0.86406	0.788911	0.589837
P60422	rplB	R	0.635311	0.657325	0.758976	0.946383	0.861478	1	0.924417	0.904479	0.804896	0.600136
P60438	rplC	R	0.626543	0.661661	0.732308	0.942109	0.891113	1	0.952637	0.906608	0.795695	0.622775
P60723	rplD	R	0.66915	0.68402	0.798621	0.945125	0.967998	1	0.931245	0.884147	0.832349	0.628293
P62399	rplE	R	0.683542	0.745952	0.781438	0.923748	0.907386	1	0.910677	0.792759	0.741397	0.635564
P0AG55	rplF	R	0.655815	0.665823	0.765972	0.878377	0.913809	1	0.932505	0.889087	0.80342	0.612685
P0A7R1	rplI	R	0.626956	0.611365	0.73504	0.916413	0.869406	1	0.888813	0.880761	0.762061	0.634995
P0A7J3	rplJ	R	0.751652	0.786415	0.633102	0.960363	0.925171	1	0.864466	0.792623	0.758008	0.677324
P0A7J7	rplK	R	0.596494	0.63181	0.733823	0.889127	0.898522	1	0.947097	0.881075	0.775576	0.65516
P0A7K2	rplL	R	0.669008	0.693776	0.470847	0.886263	0.904968	1	0.919343	0.896309	0.78742	0.577365
P0AA10	rplM	R	0.701069	0.715712	1.40532	0.99502	0.976961	1	1.01329	0.882772	0.799407	0.673104
P0ADY3	rplN	R	0.655672	0.684276	0.658029	0.939339	0.920233	1	0.908712	0.833504	0.748073	0.581478
P02413	rplO	R	0.635313	0.662488	0.72355	0.905156	0.906304	1	0.925796	0.888984	0.76892	0.603418
P0ADY7	rplP	U	0.746057	0.736538	0.77504	0.924764	0.946145	1	0.904604	0.884388	0.82331	0.629599
P0AG44	rplQ	R	0.674692	0.777088	0.812198	0.941833	0.933946	1	0.912595	0.86048	0.768304	0.672268
P0A7K6	rplS	R	0.716576	0.676901	0.788539	0.996684	0.958248	1	0.918366	0.838183	0.786492	0.633227
P0A7L3	rplT	R	1.1921	0.718451	0.474853	0.956928	0.961049	1	0.9422	0.889867	0.752158	0.607981
P0AG48	rplU	R	0.568708	0.652487	0.781184	0.910971	0.90924	1	0.911339	1.61133	1.92388	0.655971
P61175	rplV	R	0.741593	0.742043	0.818354	1.00481	0.950667	1	0.972785	0.902902	0.826409	0.710029
P0ADZ0	rplW	U	0.814243	0.811471	0.825902	1.38333	NaN	1	1.03871	1.05781	1.06012	0.858054
P60624	rplX	R	0.624598	0.676381	0.785382	0.878327	0.95509	1	0.888748	0.869561	0.78802	0.61747
P68919	rplY	R	0.698268	0.672411	0.760199	0.942604	0.949602	1	0.905467	0.865758	0.77881	0.542312
P0A7L8	rpmA	R	0.646739	0.624974	0.711034	0.827415	0.911945	1	0.779025	0.820889	0.735696	NaN
P0A7M2	rpmB	R	0.589227	0.652429	NaN	0.851561	0.927042	1	0.883325	NaN	NaN	NaN
P0A7M6	rpmC	R	0.732953	0.716458	0.891838	0.979045	0.994992	1	0.923461	0.904993	0.803251	0.657773
P0AG51	rpmD	R	0.591312	0.613707	NaN	0.968772	0.942866	1	0.926595	0.950707	0.818819	NaN
P0A7M9	rpmE	R	0.609421	0.620205	0.759539	0.866906	0.905571	1	0.887616	0.822855	0.731648	0.570365
P0A7N4	rpmF	R	0.676706	0.648048	0.650744	0.994966	0.934267	1	0.906832	0.898513	0.800748	0.54498
P0A7N9	rpmG	R	0.548052	0.623814	0.723716	0.865908	0.928163	1	0.884329	0.877465	0.774717	0.581869
P0A7P5	rpmH	no sector assignment	NaN	NaN	0.398534	1	0.307383	NaN	0.294164	0.259758	NaN	0.267464
P0A7Q1	rpmI	R	0.700614	0.717169	0.854286	0.889095	0.930077	1	0.88176	0.947469	0.747754	0.633094
P0A7Z4	rpoA	O	1.19033	1.21101	1.17673	1.04341	1.04827	1	1.01405	0.98411	0.931825	0.858918
P0A8V2	rpoB	O	1.26166	1.20187	1.20798	1.09287	1.0108	1	0.912263	0.917571	0.913084	0.849471
P0A8T7	rpoC	A	1.26419	1.24439	1.20363	1.08703	1.00417	1	0.932974	0.894075	0.888069	0.871587
P00579	rpoD	excluded	NaN	1.21795	NaN	0.695412	1	NaN	0.50811	NaN	0.551305	0.434098
P0A800	rpoZ	U	1.22966	0.781742	2.79894	1.54945	0.928275	1	1.1468	0.920308	0.689014	NaN
P0AG67	rpsA	U	0.718943	0.759832	0.8396	0.971626	0.895958	1	0.847422	0.853132	0.74625	0.604527
P0A7V0	rpsB	R	0.747175	0.744974	0.842322	0.96596	0.968354	1	0.963434	0.948119	0.821491	0.645151
P0A7V3	rpsC	R	0.674091	0.731608	0.778753	0.948782	0.954204	1	0.934767	0.891141	0.801379	0.620693
P0A7V8	rpsD	R	0.637421	0.731249	0.838219	0.946787	0.932396	1	0.950145	0.917299	0.82465	0.703139
P0A7W1	rpsE	R	0.712902	0.686012	0.729872	0.935067	0.955828	1	0.932789	0.915362	0.831666	0.613267
P02358	rpsF	R	0.660904	0.720534	0.797847	0.936905	0.963711	1	0.997707	0.882902	0.869798	0.654921
P02359	rpsG	R	0.713782	0.703756	0.853101	0.954326	0.94569	1	0.979493	0.941069	0.836154	0.71722
P0A7W7	rpsH	R	0.602602	0.677484	0.738019	0.830943	0.841048	1	0.872393	0.826342	0.751773	0.680245
P0A7X3	rpsI	R	0.581802	0.718585	0.516711	0.953691	0.941306	1	0.92928	1.01048	0.859436	1.15205
P0A7R5	rpsJ	R	0.646397	0.648825	0.815277	0.897512	0.941481	1	0.937338	0.911276	0.830524	0.620836
P0A7R9	rpsK	R	0.647649	0.781055	0.73908	0.799264	0.905238	1	0.877015	0.831156	0.794387	0.650068
P0A7S3	rpsL	excluded	0.693138	0.689422	0.784496	0.918214	0.940724	1	0.964683	0.880794	0.819655	0.648323
P0A7S9	rpsM	R	0.674109	0.719893	0.770561	0.985314	0.999081	1	1.00308	0.939801	0.829738	0.654088
P0AG59	rpsN	R	1.45575	1.18319	1.03781	1.06483	0.987202	1	1.11501	1.08073	1.48185	1.5297
P0A7T3	rpsP	R	0.761334	0.636952	0.791072	0.952086	0.904821	1	0.965757	0.836516	0.856092	0.521455
P0AG63	rpsQ	R	0.61828	0.74901	0.800325	0.916941	0.957943	1	0.855056	0.828918	0.792574	0.586759
P0A7T7	rpsR	R	0.643835	0.698444	0.830699	0.950689	0.903583	1	0.980934	0.917678	0.812969	0.728913
P0A7U3	rpsS	R	0.580231	0.599774	0.757111	0.841872	0.860388	1	0.935292	0.842479	0.783988	0.567928
P0A7U7	rpsT	R	0.590548	0.631688	0.734573	0.912429	0.883339	1	0.851308	0.827284	0.717483	0.547182
P68679	rpsU	R	NaN	0.730009	0.734382	0.973391	0.9796	1	0.850282	0.901443	1.01563	0.687823
P0A8R0	rraA	O	3.46717	2.86194	2.4336	1.18684	0.953344	1	0.816432	0.882655	0.956534	1.0467
P60390	rsmH	no sector assignment	1.93842	1.61849	1.38364	0.936043	0.979277	1	0.639063	0.640204	1.65286	NaN
P0AC41	sdhA	C	0.223257	0.262018	0.367422	0.764455	0.781043	1	1.16607	1.19263	1.28101	1.22863
P07014	sdhB	C	0.360864	0.231704	0.315252	0.756965	0.797172	1	1.06253	1.26553	0.994712	0.862887
P10408	secA	O	1.01581	1.15038	1.36325	2.05385	0.914681	1	1.31489	1.05802	1.11893	0.894881
P0AG86	secB	O	1.07216	1.10461	1.15698	0.988904	0.916548	1	1.15947	1.29736	1.50685	1.95954
P0AG90	secD	no sector assignment	1.11843	0.955592	0.977079	0.972747	0.90725	1	1.01651	0.912485	0.956678	0.931316
P0AG99	secG	no sector assignment	NaN	1.16134	1.38531	0.919274	0.743478	1	1.00037	0.954654	0.916518	0.923079
P0AGA2	secY	no sector assignment	0.870458	0.917713	NaN	NaN	0.782558	1	NaN	NaN	NaN	NaN
P16456	selD	excluded	1.22601	1.3958	1.75626	0.928959	1.10035	1	1.03457	0.882542	1.27565	1.15587
P0AFY8	seqA	no sector assignment	0.955276	0.939451	0.839573	1.1869	1	NaN	NaN	NaN	0.834327	0.818204
P0A9T0	serA	A	1.56577	1.61385	1.49731	1.36386	1.17751	1	0.819728	0.747635	0.553551	0.294768
P23721	serC	A	1.75137	1.8274	1.85015	1.45917	1.2383	1	0.764096	0.689087	0.605484	0.411973
P0A8L1	serS	A	1.11908	1.1799	0.954019	1.04793	0.929282	1	0.955674	0.884136	0.930661	0.864027
P0AEU7	skp	S	2.60265	2.31969	2.23514	1.13519	1.16645	1	1.05259	0.973234	1.0005	1.00938
P37194	slp	no sector assignment	0.498082	0.240815	1	NaN	NaN	NaN	NaN	NaN	NaN	NaN
P0A905	slyB	O	1.59938	1.65513	1.32169	1.21874	1.09221	1	1.23018	1.20543	1.33796	1.35148
P0A9K9	slyD	O	1.31252	1.34522	0.781204	0.989032	0.960496	1	0.772053	0.683518	0.811948	0.945109
P00448	sodA	U	1.25619	1.25757	0.880399	0.855343	0.893519	1	1.096	1.09158	1.14541	1.08847
P0AGD3	sodB	O	0.954371	0.922567	0.825871	1.24256	1.06583	1	0.790203	0.852705	0.744016	0.807885
P40874	solA	A	NaN	1.79836	NaN	1.37515	1.23408	1	1.01709	1.01988	NaN	1.0761
P62556	sopA	C	0.946837	0.853227	1.08978	NaN	1.34767	1	NaN	NaN	NaN	NaN
P21170	speA	A	0.702658	0.68214	0.647656	1.22663	0.878679	1	1.08473	0.729694	0.635298	0.620636
P60651	speB	C	NaN	0.98385	0.734052	0.731526	0.703051	1	0.920401	0.926592	0.971596	NaN
P09158	speE	U	NaN	0.569265	NaN	0.627337	0.773091	1	0.64206	0.630526	0.48692	0.49442
P08395	sppA	no sector assignment	1.32962	NaN	1.16625	2.59281	1	0.909559	1.30826	3.27643	NaN	3.43383
P77754	spy	no sector assignment	NaN	1.35328	NaN	NaN	0.717238	NaN	NaN	NaN	1	NaN
P21507	srmB	no sector assignment	1.83595	1.5418	1.30215	0.582048	1.00164	1	0.890263	0.814922	0.886904	0.941355
P0AGE0	ssb	C	0.810472	0.911307	NaN	0.875223	0.847676	1	0.962546	1.01783	1.02418	1.40244
P31142	sseA	no sector assignment	NaN	0.815641	NaN	NaN	NaN	NaN	0.471514	NaN	NaN	1
P0ACA3	sspA	O	2.14042	1.31535	2.04924	0.990338	0.99497	1	0.964086	0.979531	0.961053	0.911898
P27306	sthA	no sector assignment	NaN	NaN	NaN	1	NaN	NaN	1.88645	2.00706	2.83623	2.89492
P0ACG1	stpA	U	1.71123	1.86116	1.8565	2.17718	1.2203	1	1.11592	0.969369	0.845294	0.680657
P0AFG3	sucA	C	0.376068	0.44802	0.522855	0.789389	0.882064	1	0.98384	0.987811	0.938395	0.75044
P0AFG6	sucB	C	0.512656	0.51668	0.62763	0.885753	0.93016	1	0.986485	1.01862	0.96252	0.766777
P0A836	sucC	C	0.369398	0.416739	0.49883	0.77583	0.774754	1	1.27591	1.30575	1.39966	1.13336
P0AGE9	sucD	C	0.29625	0.372871	0.404007	0.687128	0.734701	1	1.20598	1.2339	1.26071	1.13974
P0ADG4	suhB	U	2.67904	0.677553	0.828262	1.3118	1.50019	1	1.62538	1.52082	2.06306	0.894947
P0ABZ6	surA	O	1.35316	0.97981	2.18445	0.866068	1.06762	1	0.799097	1.03047	1.19184	1.24888
P0A867	talA	S	2.1207	1.92273	1.78987	1.317	1.0871	1	1.15108	1.19222	0.89142	0.930816
P0A870	talB	A	1.55654	1.61086	1.45092	1.19389	0.91102	1	1.09073	0.990863	0.884484	0.697476
P07017	tar	excluded	NaN	0.0935352	NaN	NaN	0.0791743	NaN	NaN	NaN	NaN	1
P0A9T4	tas	excluded	0.715194	1.91125	0.466992	NaN	1.31743	NaN	1	0.964449	0.953556	1.03251
P77718	thiI	R	0.658374	0.956962	NaN	0.900649	1.08599	1	NaN	0.687325	NaN	0.58534
P00561	thrA	A	0.757138	0.772598	0.882345	0.879858	0.918999	1	0.877193	0.827993	0.714715	0.46483
P00547	thrB	S	0.667788	0.723157	0.871349	0.808939	0.891723	1	0.849462	0.709391	0.662197	0.334303
P00934	thrC	O	0.788288	0.818903	0.987779	0.894049	0.93651	1	0.864383	0.797503	0.688705	0.45817
P0A8M3	thrS	R	NaN	0.850336	0.261359	0.985565	1.07641	1	1.15177	1.06596	1.24488	0.888973
P0A884	thyA	excluded	NaN	1.0948	2.57224	NaN	1.19562	1	NaN	NaN	1.00228	NaN
P0A850	tig	R	0.688645	0.7475	0.86801	0.963235	0.985361	1	0.916979	0.86573	0.805615	0.689041
P27302	tktA	U	0.907144	0.898669	0.925538	0.897719	0.924777	1	1.03414	0.998303	0.941594	0.85977
P33570	tktB	no sector assignment	1.71652	1.6942	0.933354	0.356387	0.732347	1	0.996401	1.12054	0.674741	0.783226
P0AGG8	tldD	excluded	NaN	1.33474	NaN	NaN	NaN	NaN	NaN	1.13774	1	0.991832
P0A855	tolB	A	1.73527	1.52066	NaN	1.13915	1.03321	1	1.09745	1.12599	1.15243	1.08144
P02930	tolC	O	1.27164	1.21469	1.14183	1.16777	1.12884	1	1.03446	0.917473	0.905119	0.959758
P0A858	tpiA	A	1.53575	1.50219	1.71754	1.09205	1.01919	1	0.852586	0.884682	0.803472	0.75434
P0A862	tpx	U	1.67387	1.68534	1.72433	1.234	1.11788	1	1.01021	1.04998	1.07904	0.856609
P13979	traT	O	0.415566	0.445192	0.642329	0.819959	0.770215	1	1.21414	1.25861	1.63875	2.84962
P13482	treA	no sector assignment	NaN	0.645442	NaN	0.889171	0.97541	1	0.953186	0.769109	0.783106	0.504792
P0A877	trpA	U	NaN	0.481831	NaN	0.679575	0.593283	1	0.6399	0.754863	0.72654	0.72999
P0A879	trpB	U	1.12258	1.04049	1.21534	0.944856	0.882963	1	1.07957	1.05055	1.1625	0.909694
P00909	trpC	U	NaN	NaN	NaN	1.02134	0.924763	1	0.661116	0.50047	NaN	0.317322
P00895	trpE	U	NaN	NaN	0.174423	0.855075	0.897385	1	1.01052	0.885335	0.976558	NaN
P00904	trpGD	U	0.845519	0.912015	NaN	0.935872	0.892029	1	1.09444	1.14024	1.14757	1.036
P00954	trpS	A	0.63133	0.321131	0.703479	0.265163	0.501341	1	0.182436	0.147194	0.156346	0.146569
Q57261	truD	no sector assignment	NaN	NaN	1	NaN	NaN	NaN	NaN	NaN	4.05099	NaN
P0AA25	trxA	A	2.43423	2.3782	1.85638	1.24811	1.08034	1	0.983016	0.933848	0.990819	1.12776
P0A9P4	trxB	S	1.63036	1.62569	1.47851	1.20918	1.00337	1	1.00186	0.93861	0.884003	0.97427
P0AGG4	trxC	excluded	NaN	1.06014	NaN	0.147357	1.33837	1	NaN	NaN	NaN	NaN
P05852	tsaD	excluded	1.01906	NaN	0.983893	NaN	NaN	NaN	NaN	NaN	1	0.8295
P0AF67	tsaE	no sector assignment	1.2343	1.23817	NaN	0.85446	0.876333	1	0.853776	1.14218	1.46683	NaN
P0A6P1	tsf	U	0.898889	0.942944	1.0022	0.971747	1.02775	1	0.93528	0.872945	0.764281	0.606929
P0A927	tsx	O	6.53055	6.69368	6.47518	1.61531	NaN	NaN	1	0.897334	1.66225	NaN
P0CE47	tufA	R	0.864897	0.8531	0.963074	1.00185	0.964097	1	0.908178	0.908597	0.866479	0.79052
P32132	typA	O	1.02383	1.11719	1.0789	1.0801	1.04474	1	0.858909	0.776528	0.654699	0.5828
P04693	tyrB	S	1.13699	1.30307	1.49903	1.016	1.03095	1	0.911756	0.877531	0.906595	0.648475
P0AGJ9	tyrS	A	1.04444	0.988995	1.35947	1.32653	1.08187	1	1.0856	1.21522	0.953606	0.925202
P75728	ubiF	no sector assignment	NaN	NaN	1	NaN	NaN	NaN	NaN	NaN	NaN	NaN
P12758	udp	S	2.42714	2.3905	2.86906	1.87439	1.27072	1	0.946685	1.00607	1.37762	3.5498
P0AG80	ugpB	no sector assignment	NaN	1.38719	1.40687	0.974826	0.838066	1	0.89687	1.14232	1.08493	0.877507
P0A8F0	upp	R	1.13542	1.34721	0.409192	1.08559	1.00853	1	NaN	0.944205	NaN	NaN
P0AED0	uspA	S	2.55029	2.40905	1.82599	1.27064	1.03261	1	0.997802	1.16775	1.31317	1.78808
P0AAC0	uspE	excluded	3.98277	4.18203	2.72535	1.22329	0.996732	1	1.23173	1.30821	1.79682	3.07109
P37903	uspF	no sector assignment	NaN	NaN	NaN	1	NaN	NaN	NaN	0.106916	0.181246	0.493713
P0A698	uvrA	no sector assignment	NaN	2.65932	NaN	1	1.54708	NaN	1.82315	1.46748	1.18466	1.42471
P07118	valS	U	1.01023	0.984126	1.27626	1.10504	1.01094	1	0.980162	0.907656	0.852457	0.649176
P0A8G6	wrbA	S	2.15678	1.94181	1.37848	1	NaN	NaN	2.51728	NaN	0.393482	0.833173
P76372	wzzB	no sector assignment	0.589371	NaN	1.22719	1.11084	NaN	1	0.91084	0.865209	NaN	0.861394
P09030	xthA	A	1.49426	1.02464	0.542958	0.832495	0.854576	1	0.736961	0.675602	0.955044	0.565048
P37387	xylF	no sector assignment	NaN	NaN	NaN	0.911228	1	0.699016	0.852507	0.873995	0.703904	NaN
P0A8H8	yacG	no sector assignment	1.46142	1	1.0961	NaN	NaN	NaN	NaN	NaN	NaN	NaN
P62768	yaeH	S	NaN	0.171906	1.01551	0.0887727	0.77056	1	0.730248	0.63743	0.99881	0.18251
P75691	yahK	no sector assignment	0.237085	0.222622	0.417847	0.0689559	0.0544046	1	NaN	0.843865	0.0859806	NaN
P75694	yahO	no sector assignment	2.2118	NaN	NaN	NaN	NaN	NaN	NaN	NaN	1	2.37917
P0C037	yaiE	excluded	NaN	1.28003	1.29374	NaN	1.14735	1	NaN	NaN	NaN	NaN
P0ADZ7	yajC	excluded	1.20629	1.71845	10.1259	1.02816	NaN	1	NaN	1.16477	1.1687	NaN
P0ADA5	yajG	O	0.714723	0.73494	0.686568	0.797395	0.807422	1	1.05439	1.05159	1.10949	0.847446
P0A8E7	yajQ	R	1.12313	1.09521	1.02806	0.908701	0.841486	1	0.77181	0.802619	0.752772	0.824632
P77717	ybaY	no sector assignment	6.67455	5.29113	NaN	1	NaN	NaN	NaN	NaN	0.810615	1.00209
P77395	ybbN	excluded	1.28477	1.31613	1.16331	1.16262	1	NaN	1.10112	NaN	NaN	NaN
P0A8J4	ybeD	S	1.4826	1.15553	1.21314	0.691733	0.938441	1	0.792357	0.977707	0.857807	0.6426
P0A9K3	ybeZ	excluded	1.25189	1.18974	1.18561	0.960566	1.065	1	0.947346	0.98342	0.932207	1.04842
P45955	ybgF	excluded	NaN	NaN	NaN	1	NaN	1.51474	1.44423	1.55376	1.46117	NaN
P0AFP6	ybgI	S	0.730227	1.8397	4.00509	1.15654	1.44931	1	0.826665	1.30869	1.15248	1.58525
P46130	ybhC	excluded	NaN	0.715618	NaN	0.894675	1.02778	1	NaN	0.627649	0.740104	1.22569
P30177	ybiB	excluded	NaN	1.73087	NaN	1.23647	NaN	NaN	1	1.02444	1.01294	NaN
P30178	ybiC	A	0.739481	0.853248	0.748929	0.784976	0.682406	1	0.728205	0.94813	1.11119	1.07268
P0A9U3	ybiT	excluded	1.02962	0.749453	1.22306	1	NaN	1.09878	1.09763	1.14074	0.997033	0.703595
P75818	ybjP	no sector assignment	3.04164	2.55293	2.27935	1.27775	0.909871	1	0.923759	0.859498	1.16947	1.6063
P21367	ycaC	no sector assignment	4.14275	3.55287	NaN	NaN	NaN	NaN	NaN	NaN	NaN	1
P75849	ycbL	excluded	1.67873	1.52099	1.53432	1.33111	1.44547	1	NaN	NaN	1.33052	NaN
P75915	ycdY	excluded	1	NaN	NaN	NaN	NaN	NaN	NaN	NaN	NaN	NaN
P0A729	yceF	excluded	3.60588	2.31313	1.81248	1.17117	NaN	NaN	NaN	1	1.12007	NaN
P29217	yceH	excluded	1	NaN	NaN	NaN	NaN	NaN	NaN	NaN	NaN	NaN
P0A8X2	yceI	A	1.53999	0.909803	0.70857	0.901669	0.665878	1	0.901918	0.913885	0.874187	NaN
P27431	ycfD	excluded	NaN	1.6036	NaN	1	0.934011	NaN	0.767605	0.84022	0.812941	0.888163
P0A8E1	ycfP	no sector assignment	2.24388	2.12594	1.4553	1.25847	1.08343	1	1.0184	0.986321	0.989863	0.951886
P0ABU2	ychF	U	0.522107	0.500347	0.864977	0.970577	0.924918	1	0.806193	0.798585	0.62659	0.602226
P0AB52	ychN	excluded	NaN	NaN	NaN	1.02669	1.1832	1	1.1789	NaN	NaN	0.193937
P0AB55	yciI	no sector assignment	0.225971	NaN	NaN	NaN	NaN	NaN	NaN	0.962528	1	1.26571
P0AFR4	yciO	no sector assignment	NaN	2.34155	NaN	1.32935	1.05676	1	1.0894	1.03744	1.07568	1.42911
P25906	ydbC	no sector assignment	NaN	1	NaN	NaN	NaN	NaN	NaN	NaN	NaN	2.544
P64451	ydcL	no sector assignment	0.58573	0.445408	0.918292	0.691995	0.172417	1	0.343537	0.251084	0.168171	0.315805
P76108	ydcS	no sector assignment	NaN	0.637975	NaN	NaN	0.847098	1	1.49786	NaN	0.534044	0.419762
P39831	ydfG	S	1.78908	1.73131	1.4823	1.17765	1.01652	1	1.08908	1.05227	1.17611	1.32009
P77804	ydgA	O	2.76351	3.44646	NaN	1.04966	0.96564	1	2.34135	1.878	3.14205	2.62412
P76177	ydgH	S	1.02371	1.22963	1.04142	0.923319	0.909951	1	0.939149	0.970406	0.998525	1.21548
P77376	ydgJ	no sector assignment	4.46194	3.92233	2.73538	1.12251	1.0639	1	0.890871	0.863523	1.0006	NaN
P76187	ydhF	no sector assignment	NaN	0.903535	1	NaN	NaN	NaN	NaN	NaN	NaN	NaN
P77748	ydiJ	U	1.51931	1.2459	1.31592	1.21371	1.11283	1	0.82319	0.759767	0.659297	0.334155
P0ACY1	ydjA	R	NaN	1.69349	NaN	1.14206	0.970623	1	1.08941	1.04805	1.11895	1.29825
P77529	ydjN	no sector assignment	1.31554	1.21603	1.1883	1.32945	1.06322	1	0.854628	0.732256	0.679304	0.401961
P39173	yeaD	U	NaN	0.919988	NaN	0.813045	0.861306	1	1.12267	1.11015	1.04619	0.819813
P0ACY3	yeaG	no sector assignment	2.99895	3.17203	1.60858	2.72076	6.31337	1	NaN	0.591081	1.19835	1.66066
P31063	yedD	excluded	0.937831	0.907215	0.169454	1.09403	0.846919	1	NaN	0.153502	0.163251	NaN
P0AA31	yedF	no sector assignment	NaN	0.629269	NaN	NaN	1	1.51818	NaN	NaN	3.62473	5.92879
P0A8A2	yeeN	no sector assignment	0.740641	0.738253	0.970479	NaN	0.91596	1	0.391862	0.599625	NaN	NaN
P76402	yegP	no sector assignment	NaN	1.66417	NaN	NaN	NaN	NaN	NaN	NaN	1	1.71756
P0A6N8	yeiP	R	NaN	0.753576	0.53706	0.916073	1.08503	1	0.918325	0.721753	0.762597	0.623505
P0A8W8	yfbU	excluded	NaN	1.37854	7.82415	2.11237	1.3393	1	NaN	NaN	NaN	2.18653
P0AD33	yfcZ	no sector assignment	NaN	1.2397	NaN	1.41298	NaN	1	NaN	1.39564	NaN	1.04896
P76537	yfeY	no sector assignment	NaN	1.12043	NaN	0.765705	0.888363	1	0.674171	0.695052	0.837324	NaN
P0AGJ5	yfiF	O	NaN	1.54762	NaN	1	NaN	NaN	0.728574	0.762871	0.705008	NaN
P0ADQ7	ygaM	no sector assignment	1.62053	NaN	1	NaN	NaN	NaN	NaN	NaN	NaN	1.43002
P0ADE6	ygaU	no sector assignment	6.31293	4.74559	2.90423	1	NaN	NaN	NaN	NaN	1.05724	2.08385
P0ADR8	ygdH	excluded	NaN	NaN	NaN	1	NaN	NaN	NaN	1.08152	NaN	0.54725
P65292	ygdI	no sector assignment	5.71609	5.17499	5.11729	1.45122	1	NaN	NaN	NaN	1.30187	2.22592
P65294	ygdR	no sector assignment	0.656472	1.17691	0.695372	0.607662	NaN	NaN	1	0.68121	0.993299	NaN
P0A8C4	ygfB	no sector assignment	3.4416	3.27746	4.53909	1.00588	1	NaN	2.50736	9.19761	NaN	NaN
P0ADE8	ygfZ	S	3.13297	1.77408	NaN	1.28777	1.1292	1	0.861867	1.09402	1.09475	1.30881
P0ADS6	yggE	excluded	2.74631	3.07527	2.37295	1.54948	1.28759	1	0.88992	0.909017	0.892847	1.07572
P0A8P3	yggX	A	2.11323	1.83098	1.60249	1.24402	1.14096	1	1.15198	1.16315	1.66933	0.938616
P0AG84	yghA	no sector assignment	NaN	1	NaN	NaN	NaN	NaN	NaN	NaN	NaN	NaN
Q46845	yghU	no sector assignment	1	NaN	0.59833	NaN	NaN	NaN	NaN	NaN	NaN	NaN
P0ADT8	ygiM	excluded	NaN	1.44594	3.88831	1.22009	1.13823	1	0.720202	0.809248	0.834688	1.07397
P0ADU2	ygiN	no sector assignment	NaN	1	NaN	NaN	NaN	NaN	NaN	NaN	NaN	NaN
P0A894	yhbJ	excluded	1.04452	1	NaN	NaN	NaN	NaN	NaN	NaN	0.518688	NaN
P45470	yhbO	no sector assignment	1.11046	1	0.666797	NaN	NaN	NaN	NaN	NaN	NaN	NaN
P0ADW3	yhcB	O	NaN	0.794708	1.01277	NaN	0.844511	1	0.658323	0.927069	0.916926	0.370645
P46837	yhgF	U	1.01337	1.05947	1.29449	1.77556	1.29124	1	0.69121	2.34213	0.610324	NaN
P46853	yhhX	no sector assignment	NaN	1	NaN	NaN	NaN	NaN	NaN	NaN	NaN	NaN
P37648	yhjJ	no sector assignment	0.962042	0.172353	0.830555	0.817833	NaN	1	0.912881	NaN	1.068	0.17393
P0ADK0	yiaF	no sector assignment	NaN	1.32884	1.22583	NaN	0.969525	1	1.02476	1.16543	1.25014	NaN
P0AG27	yibN	excluded	1.12848	0.929992	NaN	1.16768	0.951238	1	1.18854	1.28586	1.36532	1.25277
P23839	yicC	excluded	NaN	0.513055	NaN	NaN	1.19301	1	NaN	NaN	NaN	NaN
P0A8Y5	yidA	A	1.87041	1.81418	2.08825	1.73385	1.16719	1	NaN	1.92256	NaN	NaN
P25714	yidC	no sector assignment	0.830384	0.95596	0.571523	NaN	0.592926	1	0.888173	0.972479	0.950695	0.572621
P0AGE6	yieF	no sector assignment	3.46306	3.21046	1.98573	1.30142	1.03305	1	0.719578	0.764398	0.912435	NaN
P0ADN2	yifE	O	0.884915	0.940775	0.979544	0.914608	0.891341	1	0.738578	0.706073	0.758224	0.675823
P0AF70	yjeI	no sector assignment	1.60163	1.73603	1.77118	1.54483	1.14875	1	1.18173	1.29118	1.42085	1.74166
P27250	yjgB	no sector assignment	4.49546	3.75999	2.73583	NaN	NaN	1	NaN	NaN	NaN	NaN
P0A9W3	yjjK	no sector assignment	0.955583	0.928137	0.945167	0.931423	0.792238	1	1.07251	1.11247	0.952223	1.0697
P76116	yncE	S	0.873964	1.07777	1.17204	1.02627	0.89462	1	0.825864	0.863335	0.751415	0.709605
P0AEB7	yoaB	A	NaN	1.58512	NaN	NaN	NaN	NaN	0.995305	1	NaN	NaN
Q46856	yqhD	A	5.61187	5.96787	6.20236	2.22847	1	1.09506	1.91526	2.27579	1.98118	NaN
P64581	yqjD	excluded	2.54469	2.35842	1.73081	NaN	NaN	NaN	NaN	1	0.989856	NaN
P64596	yraP	no sector assignment	1.68467	1.78371	1.46839	NaN	1.13957	1	0.888621	0.986877	1.47041	1.46019
P56262	ysgA	excluded	NaN	NaN	NaN	NaN	NaN	NaN	NaN	NaN	0.889332	1
Q9JMR7	yuaX	no sector assignment	NaN	22.9631	NaN	NaN	NaN	1	1.5305	NaN	NaN	7.84423
Q9JMR6	yuaY	excluded	1.37697	4.52623	3.52113	0.611287	NaN	NaN	1	1.06436	1.37335	2.89779
P0ADS2	zapA	no sector assignment	NaN	NaN	1	0.488709	NaN	NaN	NaN	NaN	NaN	NaN
P0AF36	zapB	no sector assignment	1.47809	1.45203	1.47195	1.21818	1.0138	1	0.913078	NaN	0.855555	0.810964
P0AC53	zwf	A	1.94491	2.02378	2.19653	1.4419	1.26778	1	0.88031	0.948312	0.878305	0.979213

## Sheet: 4 - proteome sectors
	catabolic limitation	catabolic limitation	catabolic limitation	catabolic limitation	catabolic limitation	anabolic limitation	anabolic limitation	anabolic limitation	anabolic limitation	anabolic limitation	cAMP	cAMP	cAMP	cAMP	cAMP	cAMP	cAMP	cAMP	cAMP	cAMP	Series
	0.45	0.58	0.67	0.87	1.04	0.46	0.6	0.72	0.88	0.97	0.23	0.28	0.49	0.78	0.85	0.93	0.74	0.67	0.53	0.31	growth rate [h-1]
Sector	NA	NA	NA	NA	NA	NA	NA	NA	NA	NA	0	10	30	70	100	300	800	1000	1500	3000	cAMP concentration [uM]
A	0.15072	0.165986	0.168554	0.196565	0.222915	0.266045	0.261875	0.247899	0.204175	0.206076	0.244262	0.242786	0.257667	0.246312	0.244413	0.231906	0.218929	0.225975	0.205144	0.172994
C	0.157139	0.146336	0.141776	0.119594	0.0788827	0.0815035	0.0800671	0.083197	0.102218	0.104055	0.0560123	0.0611998	0.0604758	0.0763986	0.0815773	0.0897752	0.111195	0.115287	0.14077	0.169753
O	0.12127	0.12345	0.123387	0.121712	0.112284	0.134746	0.135076	0.130662	0.1194	0.121577	0.143371	0.1428	0.137289	0.129836	0.136335	0.137358	0.138881	0.134158	0.137422	0.138117
R	0.155534	0.160979	0.173001	0.18677	0.221685	0.150855	0.162836	0.169948	0.194843	0.201922	0.157417	0.152463	0.163514	0.187169	0.199393	0.197567	0.185826	0.17967	0.166641	0.148302
S	0.162517	0.150388	0.138149	0.1187	0.108469	0.158542	0.150577	0.142817	0.120854	0.118157	0.157246	0.152597	0.150616	0.127609	0.122126	0.121805	0.133614	0.133841	0.142596	0.166049
U	0.104875	0.119807	0.126573	0.1507	0.185444	0.113777	0.122646	0.138276	0.16202	0.161368	0.1605	0.163065	0.161364	0.179516	0.179757	0.187712	0.167319	0.16635	0.148684	0.128395
no sector assignment	0.0189539	0.0170617	0.0152026	0.0124756	0.0115717	0.0320757	0.0272484	0.0236618	0.0155828	0.0180868	0.0366564	0.0410683	0.027515	0.0161425	0.00909962	0.00985525	0.00827565	0.0076118	0.00989195	0.0231481
excluded	0.12899	0.115992	0.113358	0.0934842	0.0587487	0.0624558	0.0596735	0.06354	0.0809082	0.0687579	0.0445358	0.0440209	0.0415592	0.0370164	0.0272989	0.0240222	0.0359615	0.0371075	0.048851	0.0532407

## Sheet: 5 - abs protein A&C lim & cAMP
Uniprot	E.coli gene ID	Sector assignment	catabolic limitation	catabolic limitation	catabolic limitation	catabolic limitation	catabolic limitation	anabolic limitation	anabolic limitation	anabolic limitation	anabolic limitation	anabolic limitation	cAMP	cAMP	cAMP	cAMP	cAMP	cAMP	cAMP	cAMP	cAMP	cAMP	Series
			0.45	0.58	0.67	0.87	1.04	0.46	0.6	0.72	0.88	0.97	0.23	0.28	0.49	0.78	0.85	0.93	0.74	0.67	0.53	0.31	growth rate [h-1]
			NA	NA	NA	NA	NA	NA	NA	NA	NA	NA	0	10	30	70	100	300	800	1000	1500	3000	cAMP concentration [uM]
P31119	aas	no sector assignment	0	0	0	0	0.00423263	0	0	0.0028097	0	0	0	0	0	0	0	0	0	0	0	0
P0A8P1	aat	no sector assignment	0	0	0	0.00329424	0	0	0	0	0	0	0	0	0	0	0	0	0	0	0	0
P0ABD5	accA	O	0.112214	0.128818	0.128696	0.128475	0.118514	0.152014	0.150171	0.140485	0.13596	0.151873	0.170823	0.160772	0.21447	0.138908	0.175299	0.184388	0.164992	0.142337	0.151837	0.169335
P0ABD8	accB	U	0.0388433	0.0338995	0.0376671	0.0296482	0.0423263	0.0309659	0.0283342	0.0337164	0.0347132	0.0449994	0.0341647	0.0133976	0.0428939	0.0277816	0.0478088	0.0307314	0.0149993	0	0.0607349	0.0307882
P24182	accC	U	0.13811	0.111868	0.144391	0.154829	0.169305	0.0844523	0.0906695	0.115198	0.13596	0.134998	0.0683293	0.160772	0.185874	0.208362	0.223108	0.138291	0.19499	0.158153	0.167021	0.169335
P0A9Q5	accD	R	0.0474752	0.0677989	0.0753343	0.0724733	0.126979	0.0619317	0.0708356	0.0927201	0.0809974	0.0590618	0.0683293	0.120579	0.0857878	0.111127	0.0796813	0.0768285	0.104995	0.0790764	0.0911023	0.107759
P0A9G6	aceA	excluded	0.185585	0.0949185	0.0627786	0.0197655	0.00846525	0.0478563	0.0311677	0.028097	0.0202494	0.0337496	0.136659	0.187567	0.114384	0.0555633	0.0318725	0.0153657	0.0299985	0.0632611	0.0759186	0.169335
P08997	aceB	S	0.11653	0.0372894	0.0219725	0	0.00423263	0.0140754	0.0283342	0.0168582	0	0	0.051247	0.0669882	0.0857878	0	0	0	0	0	0	0.0307882
P0AFG8	aceE	O	0.461804	0.467812	0.455145	0.596258	0.732244	0.72629	0.722523	0.679947	0.532269	0.520306	0.768705	0.844051	0.77209	0.777886	0.956175	0.829748	0.824959	0.964732	0.865472	0.908251
P06959	aceF	A	0.21148	0.227126	0.23542	0.316247	0.423263	0.430707	0.42218	0.390548	0.344239	0.329058	0.392894	0.442122	0.371747	0.388943	0.430279	0.414874	0.419979	0.442828	0.516247	0.431034
P0A6A3	ackA	O	0.142426	0.183057	0.17578	0.154829	0.156607	0.140754	0.150171	0.134866	0.138853	0.126561	0.0341647	0.120579	0.0857878	0.0694541	0.063745	0.138291	0.149993	0.189783	0.212572	0.184729
P25516	acnA	excluded	0.13811	0.0847486	0.0627786	0.0362367	0.0211631	0.129494	0.124671	0.0955298	0.0376059	0.0534368	0.0854117	0.107181	0.0714898	0	0	0	0	0	0.0151837	0.0769704
P36683	acnB	S	1.29046	1.27123	1.1206	0.952036	0.850758	0.754441	0.847193	0.856958	0.821545	0.78749	1.00786	1.00482	0.91507	0.750104	0.844622	0.952674	0.974951	1.07544	1.03249	0.723522
P0A6A8	acpP	O	0.0345274	0.0338995	0.0251114	0.0263539	0.033861	0.0168905	0.019834	0.0224776	0.0260349	0.0224997	0.051247	0.0535906	0.0285959	0.0277816	0.0159363	0.0153657	0.0299985	0.0158153	0.0303674	0.0307882
P0AE06	acrA	S	0.056107	0.064409	0.0565007	0.0494136	0.105816	0.0844523	0.073669	0.0899104	0.0838902	0.078749	0.153741	0.107181	0.128682	0.111127	0.175299	0.153657	0.119994	0.110707	0.0911023	0.123153
P31224	acrB	A	0.0474752	0.0542391	0.043945	0.0461194	0.0592568	0.0760071	0.0680022	0.0814813	0.0636408	0.0759366	0.119576	0.0803859	0.0571919	0.0416725	0.0318725	0.0460971	0.0749963	0.0474458	0.0607349	0.0307882
P24180	acrE	no sector assignment	0	0	0	0.00329424	0	0	0	0	0	0	0	0	0	0	0	0	0	0	0	0
P27550	acs	C	0.712128	0.63392	0.517923	0.220714	0.0380936	0.0760071	0.0821693	0.115198	0.138853	0.120936	0	0	0	0	0	0.0153657	0.20999	0.332121	0.53143	0.723522
P32705	actP	S	0.0388433	0.0237296	0.0156946	0	0	0	0	0	0	0	0	0	0	0	0	0	0	0	0	0
P26646	acuI	excluded	0.0345274	0.0169497	0.00941679	0.00658848	0.00423263	0.036596	0.0311677	0.0224776	0.00578553	0.0112499	0.0341647	0.0401929	0.0285959	0.0138908	0.0159363	0	0	0.0158153	0.0151837	0.0769704
P06134	ada	no sector assignment	0	0	0	0	0	0	0	0	0	0	0	0	0	0	0	0	0	0	0.0151837	0
P22333	add	no sector assignment	0.0129478	0.0101698	0	0	0	0.0225206	0.0113337	0.0140485	0.00578553	0	0.0341647	0.0267953	0.014298	0	0	0	0	0	0	0
P31441	ade	no sector assignment	0	0	0	0	0	0	0	0	0	0	0	0	0	0	0	0.0153657	0	0	0	0
P0A9Q7	adhE	A	0.246008	0.294925	0.266809	0.49743	0.533311	0.506714	0.473182	0.446742	0.352917	0.272809	0.495388	0.468917	0.371747	0.236144	0.239044	0.307314	0.374981	0.379567	0.288491	0.354064
P69441	adk	A	0.0906344	0.061019	0.0847511	0.115298	0.122746	0.0928976	0.0878361	0.109578	0.0809974	0.0843739	0.153741	0.0937835	0.157278	0.0972357	0.111554	0.122926	0.119994	0.0790764	0.0759186	0.0307882
P50466	aer	C	0.0302115	0.0406793	0.043945	0.0592963	0	0	0	0.0028097	0.0202494	0.0196873	0	0	0	0	0	0	0	0	0	0
P42904	agaV	no sector assignment	0	0	0	0	0	0	0	0	0	0	0	0	0	0	0	0	0	0	0	0.0153941
P19926	agp	S	0.0302115	0.0271196	0.00627786	0	0	0.00281508	0.00283342	0	0	0	0	0	0	0	0	0	0	0	0.0151837	0.0307882
P0AE08	ahpC	S	0.401381	0.376284	0.313893	0.322836	0.385169	0.385666	0.385346	0.354022	0.315311	0.320621	0.444141	0.375134	0.371747	0.444506	0.350598	0.368777	0.344983	0.316306	0.334042	0.41564
P35340	ahpF	O	0.060423	0.0745788	0.0721954	0.118593	0.114281	0.0900825	0.102003	0.0927201	0.0896757	0.078749	0.051247	0.147374	0.128682	0.125017	0.143426	0.122926	0.149993	0.173968	0.136654	0.138547
P27250	ahr	no sector assignment	0.00863185	0.00338995	0	0	0	0	0	0	0	0	0.0341647	0.0401929	0	0	0	0	0	0	0	0
P45565	ais	A	0	0.0101698	0.00941679	0.013177	0.00846525	0.0337809	0.0340011	0.028097	0.0289277	0.0281246	0	0	0	0	0	0	0	0	0	0
P0A959	alaA	excluded	0.0258956	0.0237296	0.0188336	0.013177	0.00423263	0.00281508	0.0113337	0.0056194	0.00578553	0.0084374	0.051247	0.0133976	0.0285959	0.0555633	0	0	0	0	0	0
P77434	alaC	no sector assignment	0	0.00677989	0.00941679	0.00658848	0.00423263	0.0112603	0.019834	0.0140485	0.00289276	0.0168748	0	0.0133976	0	0	0	0	0	0	0	0
P00957	alaS	A	0.176953	0.227126	0.269948	0.256951	0.376704	0.292768	0.320177	0.342783	0.283491	0.314996	0.2904	0.28135	0.400343	0.388943	0.318725	0.338045	0.344983	0.363751	0.227756	0.184729
P25553	aldA	C	1.1912	0.867826	0.765899	0.405192	0.220097	0.211131	0.243674	0.255683	0.312419	0.253122	0	0	0.014298	0.0833449	0.175299	0.399508	0.614969	0.695872	0.941391	1.35468
P37685	aldB	C	0.0733707	0.00338995	0	0	0	0	0.00283342	0	0	0	0	0	0	0	0	0	0	0	0	0.184729
P77671	allB	no sector assignment	0	0	0.00313893	0	0	0	0	0	0	0	0	0	0	0	0	0	0	0	0	0
P75713	allE	no sector assignment	0	0	0	0	0	0.00281508	0	0	0	0	0	0	0	0	0	0	0	0	0	0
P0ACN4	allR	excluded	0	0	0.00627786	0	0	0	0.00850027	0.0056194	0.0086783	0.00281247	0	0	0	0	0	0	0	0	0	0
P0ACR0	allS	no sector assignment	0	0	0	0	0	0	0.00283342	0	0	0	0	0	0	0	0	0	0	0	0	0
P0A6B4	alr	no sector assignment	0.00863185	0	0	0.00329424	0.00846525	0.00281508	0.00283342	0.0084291	0	0.0084374	0	0	0	0	0	0	0	0	0	0
P39265	alsB	no sector assignment	0.00863185	0	0	0	0	0	0	0	0	0	0	0	0	0	0	0	0	0	0	0
P32719	alsE	no sector assignment	0	0.00338995	0	0	0	0	0.00283342	0	0	0	0	0	0	0	0	0	0	0	0	0
P36548	amiA	no sector assignment	0	0	0	0	0	0	0	0.0028097	0.00289276	0	0	0	0	0	0	0	0	0	0	0
P63883	amiC	no sector assignment	0	0	0	0	0	0	0.00283342	0	0	0	0	0	0	0	0	0	0	0	0	0
P0AE12	amn	S	0.0215796	0.0271196	0.0156946	0.013177	0.0296284	0.0760071	0.0453348	0.0421455	0.0173566	0.0140623	0.0170823	0.0535906	0.014298	0.0138908	0	0	0	0	0	0
P13016	ampD	no sector assignment	0	0	0	0	0	0.00281508	0	0	0	0	0	0	0	0	0	0	0	0	0	0
P26612	amyA	no sector assignment	0.00431593	0	0	0	0.00423263	0.00281508	0.00566685	0.0028097	0	0	0.0170823	0	0	0	0	0	0	0	0	0
P77570	anmK	no sector assignment	0	0	0	0	0	0	0	0	0	0	0	0.0133976	0	0	0	0	0	0	0	0
P0A962	ansA	no sector assignment	0	0	0	0.00329424	0	0.00563016	0	0.0028097	0.00289276	0.00562493	0.0170823	0.0133976	0	0.0138908	0.0318725	0.0153657	0.0149993	0.0316306	0.0151837	0
P05637	apaH	U	0	0	0.00313893	0	0	0.00281508	0	0	0.00289276	0.00281247	0	0	0	0	0	0	0	0	0	0
P0AE22	aphA	C	0.00863185	0.0101698	0.00627786	0	0	0	0	0	0.00578553	0	0	0	0	0	0	0	0	0	0	0.0153941
P07102	appA	no sector assignment	0	0	0	0	0	0	0	0	0	0	0.0170823	0	0	0	0	0	0	0	0	0
P69503	apt	R	0.0431593	0.0305095	0.0627786	0.0658848	0.0507915	0.0534865	0.0623353	0.0702425	0.0781047	0.0843739	0	0.0133976	0	0.0416725	0.0318725	0.0153657	0.0449978	0.0474458	0.0455512	0
P08204	araB	no sector assignment	0	0	0	0	0.00423263	0	0	0	0	0	0	0	0	0	0	0	0	0	0	0
P02924	araF	no sector assignment	0.0302115	0.0372894	0.0156946	0	0	0	0	0	0	0	0	0	0	0	0	0	0	0	0	0.0307882
P0A9Q1	arcA	O	0.146741	0.152548	0.144391	0.10871	0.0846525	0.118233	0.102003	0.103959	0.086783	0.0984363	0.170823	0.187567	0.171576	0.0833449	0.0478088	0.0768285	0.0749963	0.0632611	0.0759186	0.107759
P0AEC3	arcB	no sector assignment	0.00431593	0	0.00313893	0	0	0.0112603	0.00850027	0	0.00289276	0.00562493	0	0.0133976	0	0	0	0	0	0	0	0
P37306	arcC	no sector assignment	0	0	0	0	0	0	0	0	0	0.00281247	0	0	0	0	0	0	0	0	0	0
P0A6C5	argA	A	0.0302115	0.0237296	0.0313893	0.0395309	0.0846525	0.0760071	0.073669	0.0646231	0.0404987	0.0646867	0	0.0401929	0.0428939	0.0416725	0.0478088	0.0460971	0.0299985	0.0158153	0.0607349	0.0307882
P0A6C8	argB	A	0.056107	0.0779687	0.0784732	0.0922388	0.114281	0.143569	0.136004	0.118007	0.0896757	0.0899989	0.051247	0.0937835	0.0857878	0.0972357	0.0796813	0.0768285	0.0749963	0.0948917	0.0911023	0.0923645
P11446	argC	A	0.0302115	0.0440693	0.043945	0.0560021	0.131211	0.123863	0.093503	0.0871007	0.049177	0.0618742	0.0170823	0.0535906	0.0428939	0.0555633	0.063745	0.0614628	0.0449978	0.0632611	0.0607349	0.0153941
P18335	argD	A	0.159689	0.183057	0.210308	0.227303	0.24126	0.278693	0.272009	0.247254	0.202494	0.199685	0.136659	0.174169	0.228768	0.263926	0.25498	0.184388	0.239988	0.221414	0.212572	0.138547
P23908	argE	A	0.0474752	0.0779687	0.0973068	0.10871	0.131211	0.185795	0.133171	0.148914	0.127282	0.143436	0.051247	0.0669882	0.0714898	0.0694541	0.111554	0.0768285	0.0899955	0.0790764	0.0759186	0.0461823
P0A6E4	argG	A	0.185585	0.237296	0.222864	0.355778	0.465589	0.34907	0.393846	0.393358	0.30374	0.36562	0.136659	0.160772	0.243065	0.361161	0.302789	0.291948	0.20999	0.189783	0.151837	0.184729
P11447	argH	A	0.0690548	0.0915285	0.0910289	0.181183	0.253958	0.230836	0.221007	0.199489	0.150424	0.168748	0.0341647	0.0401929	0.114384	0.263926	0.12749	0.0768285	0.059997	0.0632611	0.0303674	0.0923645
P04391	argI	A	0.0517911	0.0745788	0.0753343	0.0625906	0.0592568	0.109788	0.0878361	0.0899104	0.0636408	0.0590618	0.0170823	0.0267953	0.014298	0.0138908	0.0159363	0.0307314	0.0149993	0	0.0303674	0.0153941
P27254	argK	no sector assignment	0	0	0	0	0	0	0	0	0	0.00281247	0	0	0	0	0	0	0	0	0	0
P0A8S1	argP	no sector assignment	0.00863185	0	0.0125557	0.00658848	0.00423263	0.0309659	0.0368345	0.0252873	0.0144638	0.0140623	0	0.0401929	0.0428939	0.0416725	0.0318725	0.0307314	0.0299985	0.0158153	0.0151837	0.0153941
P0A6D0	argR	A	0.00431593	0.00338995	0.00627786	0.00329424	0.0126979	0.00844523	0.00850027	0.0112388	0.0173566	0.00562493	0	0	0.014298	0	0	0	0	0	0	0
P11875	argS	O	0.0258956	0.0372894	0.0659175	0.0790618	0.0973504	0.0647468	0.0680022	0.0702425	0.0636408	0.078749	0.051247	0.0401929	0.0857878	0.0694541	0	0.0460971	0.0449978	0.0316306	0.0303674	0.0615764
P09551	argT	S	0.340958	0.254246	0.197753	0.102121	0.0211631	0.118233	0.093503	0.0927201	0.0636408	0.0534368	0.0683293	0.0133976	0.0571919	0.0416725	0.0478088	0.0614628	0.20999	0.189783	0.273307	0.554187
P75993	ariR	no sector assignment	0	0	0	0	0.00423263	0	0	0	0	0	0	0	0	0	0	0	0	0	0	0
P77398	arnA	S	0.0431593	0.0576291	0.043945	0.0560021	0.0592568	0.140754	0.150171	0.137675	0.086783	0.0703116	0	0	0	0	0	0	0	0	0	0
P77690	arnB	O	0.0431593	0.0372894	0.0313893	0.0296482	0.0169305	0.0563016	0.0481682	0.0533843	0.0404987	0.0393745	0	0	0	0	0	0	0	0	0	0
P77757	arnC	O	0.00431593	0.0203397	0.0125557	0.0164712	0.0169305	0.0422262	0.0340011	0.0393358	0.0318204	0.0253122	0	0	0	0	0	0	0	0	0	0
P76472	arnD	no sector assignment	0.00431593	0.0101698	0.00313893	0.00658848	0.00423263	0.00844523	0.00566685	0.0056194	0.00289276	0	0	0	0	0	0	0	0	0	0	0
P0A6D3	aroA	A	0.0474752	0.0372894	0.0596397	0.0922388	0.0973504	0.0788222	0.102003	0.109578	0.0954613	0.0843739	0.136659	0.160772	0.14298	0.194471	0.111554	0.122926	0.0449978	0.0632611	0.0607349	0.0153941
P07639	aroB	O	0.0431593	0.0508492	0.0376671	0.0395309	0.0296284	0.0647468	0.0680022	0.0618134	0.049177	0.0393745	0.0683293	0.0803859	0.0285959	0.0277816	0.0159363	0.0153657	0.0449978	0.0158153	0.0151837	0
P12008	aroC	excluded	0.0172637	0.0169497	0.0219725	0.0197655	0.0380936	0.036596	0.0283342	0.0337164	0.0347132	0.0224997	0.0341647	0.0535906	0.0428939	0.0277816	0.0159363	0.0153657	0.0149993	0.0158153	0.0303674	0
P05194	aroD	A	0.00431593	0.0169497	0.00941679	0.00658848	0.00423263	0.0309659	0.0226674	0.0252873	0.00578553	0.00562493	0.0341647	0.0535906	0.0285959	0	0	0.0153657	0	0	0	0
P15770	aroE	excluded	0.00431593	0.00677989	0.00941679	0.00658848	0	0.0140754	0.0113337	0.0168582	0.0115711	0.0112499	0	0	0	0	0	0	0	0	0	0
P00888	aroF	excluded	0.0345274	0.0508492	0.0565007	0.0625906	0.0973504	0.0112603	0.0170005	0.028097	0.098354	0.0674992	0	0	0	0.0138908	0.0159363	0.0307314	0.0749963	0.0632611	0.0759186	0.0923645
P0AB91	aroG	A	0.120846	0.132208	0.138113	0.171301	0.245492	0.154829	0.187006	0.19106	0.176459	0.174373	0.273317	0.241158	0.300257	0.236144	0.334661	0.291948	0.269987	0.237229	0.258123	0.0923645
P00887	aroH	R	0.00431593	0.0101698	0.00941679	0.0230597	0.0211631	0.00844523	0.0141671	0.0168582	0.0202494	0.0253122	0.0170823	0.0133976	0	0.0277816	0.0159363	0	0.0149993	0.0158153	0.0151837	0
P0A6D7	aroK	excluded	0.0431593	0.0406793	0.0596397	0.0527079	0.067722	0.036596	0.0396679	0.056194	0.0694264	0.0618742	0.0683293	0.0401929	0.014298	0.0972357	0.0478088	0.0153657	0.0449978	0.0158153	0.0151837	0.0461823
P0A6E1	aroL	no sector assignment	0	0.0169497	0.0188336	0.0164712	0.00423263	0.0112603	0.00283342	0.0112388	0.00578553	0.0112499	0	0	0.014298	0	0	0	0	0	0.0151837	0
P15993	aroP	no sector assignment	0	0.00338995	0	0	0	0	0	0	0	0	0	0	0	0	0	0	0	0	0	0
P76205	arpB	no sector assignment	0	0	0	0	0	0	0	0.0028097	0	0	0	0	0	0	0	0	0	0	0	0
P30859	artI	O	0.0949504	0.0847486	0.0784732	0.0658848	0	0.0760071	0.053835	0.0393358	0.0462842	0.0562493	0	0.0267953	0.014298	0.0138908	0.0159363	0.0614628	0.0299985	0.0316306	0.0607349	0.0769704
P30860	artJ	A	0.125162	0.149158	0.153808	0.168006	0.0423263	0.222391	0.232341	0.213537	0.159102	0.168748	0.0341647	0.0401929	0.0857878	0.0833449	0.0956175	0.0921942	0.119994	0.0948917	0.0911023	0.0923645
P0AAF6	artP	R	0.00863185	0.00677989	0.00941679	0.00988273	0.0126979	0.00844523	0.00283342	0.0056194	0.0115711	0.0112499	0	0	0	0	0	0	0	0	0	0
P0A9Q9	asd	A	0.246008	0.261026	0.273087	0.280011	0.389402	0.430707	0.467515	0.410216	0.234314	0.334683	0.324564	0.361736	0.500429	0.583414	0.525896	0.460971	0.509975	0.553535	0.425144	0.307882
P28249	asmA	no sector assignment	0.00431593	0	0.00627786	0.00329424	0	0.00563016	0.00566685	0	0	0	0	0	0	0	0	0	0	0	0	0
P00963	asnA	A	0.0258956	0.0338995	0.0533618	0.0461194	0.0550241	0.18298	0.172839	0.134866	0.0376059	0.0478119	0	0	0	0.0277816	0.0159363	0.0307314	0.0749963	0.0632611	0.0455512	0.0769704
P22106	asnB	A	0.0474752	0.0711889	0.0596397	0.0889445	0.0592568	0.140754	0.155838	0.160153	0.0665336	0.0899989	0.0683293	0.0803859	0.100086	0.16669	0.063745	0.0921942	0.0449978	0.142337	0.0911023	0.107759
P0A8M0	asnS	U	0.172637	0.193227	0.200891	0.253657	0.283586	0.199871	0.19834	0.244444	0.269027	0.258747	0.273317	0.294748	0.300257	0.402834	0.350598	0.338045	0.359982	0.427012	0.379593	0.33867
P0AC38	aspA	no sector assignment	0.056107	0.0406793	0.0345282	0	0	0	0	0	0	0	0	0	0	0	0	0	0.0149993	0.0316306	0.0759186	0.215517
P00509	aspC	S	0.353906	0.376284	0.329588	0.372249	0.372471	0.416631	0.379679	0.382119	0.378952	0.334683	0.51247	0.495713	0.600515	0.375052	0.494024	0.414874	0.449978	0.442828	0.379593	0.354064
P21889	aspS	O	0.142426	0.210177	0.169502	0.197655	0.220097	0.199871	0.221007	0.216347	0.208279	0.213747	0.22207	0.22776	0.257363	0.194471	0.25498	0.307314	0.224989	0.253044	0.167021	0.184729
P77581	astC	no sector assignment	0.00431593	0.0101698	0	0	0	0.00563016	0.00283342	0.0028097	0	0	0	0	0	0	0	0	0	0	0	0.0307882
P76459	atoA	no sector assignment	0	0	0	0	0	0	0	0	0	0.00281247	0	0	0	0	0	0	0	0	0	0
P76458	atoD	no sector assignment	0	0	0	0	0	0.00281508	0	0	0	0	0	0	0	0	0	0	0	0	0	0
P0ABB0	atpA	C	0.79413	0.796637	0.79101	0.767558	0.85499	0.664358	0.677188	0.708044	0.691371	0.680616	0.546635	0.602894	0.629111	0.763995	0.828685	0.937308	0.929954	0.996362	0.986942	1.00062
P0AB98	atpB	U	0	0.0101698	0.00627786	0	0.0169305	0.00563016	0.00283342	0.0056194	0.00289276	0.00562493	0	0	0	0	0	0	0	0	0	0
P0A6E6	atpC	S	0.056107	0.0508492	0.043945	0.0527079	0.0550241	0.0422262	0.0453348	0.0449552	0.0462842	0.036562	0.0854117	0.0401929	0.014298	0.0277816	0.0318725	0.0460971	0.059997	0.0474458	0.0607349	0.0615764
P0ABB4	atpD	C	0.927924	0.959355	0.8789	0.961919	0.93541	0.698139	0.73669	0.741761	0.749226	0.793115	0.768705	0.817256	0.743494	0.861231	0.988048	1.16779	1.27494	1.15452	1.38172	1.0468
P68699	atpE	U	0.00431593	0.0101698	0.00627786	0.00329424	0.00846525	0.00844523	0.00566685	0.0028097	0.00289276	0.00281247	0	0	0	0	0.0159363	0.0307314	0	0.0158153	0.0151837	0
P0ABA0	atpF	C	0.185585	0.203397	0.194614	0.164712	0.203166	0.180165	0.184172	0.18263	0.18803	0.202497	0.0854117	0.0267953	0.0285959	0.125017	0.0478088	0.0460971	0.0749963	0.0316306	0.0455512	0.215517
P0ABA6	atpG	C	0.120846	0.125428	0.119279	0.118593	0.0804199	0.106973	0.102003	0.120817	0.118603	0.101249	0.0683293	0.0803859	0.14298	0.0972357	0.159363	0.0921942	0.134993	0.142337	0.151837	0.138547
P0ABA4	atpH	U	0.107898	0.101698	0.0721954	0.082356	0.135444	0.0816372	0.073669	0.0674328	0.086783	0.0843739	0.0341647	0.0401929	0.014298	0.0416725	0.0318725	0.0768285	0.0299985	0.0474458	0.0303674	0.0615764
P09053	avtA	O	0.00863185	0.0169497	0.0219725	0.0164712	0.0126979	0.0253357	0.0255008	0.0140485	0.0202494	0.0281246	0.0170823	0.0401929	0.0285959	0.0138908	0.0318725	0.0153657	0.0149993	0.0316306	0.0151837	0.0153941
P41407	azoR	no sector assignment	0	0.00677989	0	0.00988273	0.0126979	0.0225206	0.0113337	0.0140485	0	0	0	0.0267953	0.0428939	0.0694541	0.0478088	0.0614628	0.059997	0.0474458	0.0455512	0.107759
P69228	baeR	excluded	0	0.00338995	0.00313893	0	0	0.00844523	0.00566685	0.0084291	0.00289276	0	0.0170823	0	0	0	0	0	0	0	0	0
P0A940	bamA	S	0.202849	0.240686	0.20403	0.164712	0.114281	0.18298	0.187006	0.199489	0.179351	0.191248	0.22207	0.160772	0.185874	0.236144	0.25498	0.276583	0.254987	0.237229	0.288491	0.184729
P77774	bamB	O	0.0647389	0.064409	0.0533618	0.0494136	0.0380936	0.0591166	0.0453348	0.0477649	0.0462842	0.0562493	0.102494	0.0937835	0.0714898	0.0694541	0.111554	0.122926	0.059997	0.0632611	0.106286	0.0769704
P0A903	bamC	S	0.0863185	0.0881386	0.08789	0.0790618	0.0846525	0.0816372	0.0623353	0.0730522	0.0607481	0.078749	0.136659	0.133976	0.114384	0.0972357	0.111554	0.138291	0.104995	0.0474458	0.106286	0.0769704
P0AC02	bamD	A	0.0258956	0.0305095	0.043945	0.0428251	0.0126979	0.0394111	0.0368345	0.0421455	0.0260349	0.0393745	0.0170823	0.0267953	0.0571919	0.0833449	0.063745	0.0153657	0.0749963	0.0474458	0.0151837	0.0461823
P0A937	bamE	excluded	0.0215796	0.0203397	0.0156946	0.0230597	0.0169305	0.0225206	0.0170005	0.0196679	0.0202494	0.0196873	0.0170823	0.0133976	0.014298	0.0138908	0.0159363	0.0153657	0.0149993	0.0158153	0.0151837	0.0153941
P30843	basR	S	0.0302115	0.0203397	0.0282504	0.0230597	0.033861	0.0281508	0.0283342	0.028097	0.0347132	0.0168748	0	0	0	0	0	0	0	0	0	0
P30844	basS	no sector assignment	0	0.00677989	0.00313893	0	0	0.0197055	0.0113337	0.0168582	0.0202494	0.0168748	0	0	0	0	0	0	0	0	0	0
P0AE52	bcp	A	0.0388433	0.0677989	0.0596397	0.0889445	0.0592568	0.0675619	0.0765024	0.0674328	0.0520698	0.0703116	0.256235	0.160772	0.114384	0.152799	0.175299	0.169023	0.164992	0.142337	0.151837	0.0923645
P37652	bcsB	no sector assignment	0	0	0	0	0	0.00281508	0	0.0056194	0	0	0	0.0133976	0.014298	0	0	0	0	0	0	0
P37650	bcsC	no sector assignment	0	0	0	0	0	0.00281508	0.00283342	0	0	0	0	0.0267953	0	0	0	0	0	0	0	0
P37659	bcsG	no sector assignment	0	0	0	0	0	0	0	0	0	0	0	0.0133976	0	0	0	0	0	0	0	0
P39334	bdcR	no sector assignment	0	0	0	0	0	0	0.00283342	0	0	0	0	0	0	0	0	0	0	0	0	0
P66948	bepA	no sector assignment	0.00431593	0.00677989	0	0	0.00846525	0.0225206	0.019834	0.0084291	0	0.00281247	0	0.0267953	0.014298	0	0	0	0	0	0	0.0153941
P17444	betA	no sector assignment	0	0	0	0	0	0	0	0	0.00578553	0	0	0	0	0	0	0	0	0	0	0
P17445	betB	R	0	0.00338995	0.00627786	0.00329424	0	0.0225206	0.0255008	0.0112388	0.00578553	0.0140623	0	0	0	0	0	0	0	0	0	0
P0ABD3	bfr	S	0.0863185	0.0338995	0.00627786	0	0.00423263	0.0478563	0.0368345	0	0	0.0224997	0.0854117	0.0401929	0.014298	0	0	0	0	0	0	0.0461823
Q46829	bglA	S	0.0258956	0.0271196	0.0188336	0.0263539	0	0.0394111	0.0311677	0.0337164	0.0318204	0.0253122	0.0341647	0.0535906	0.0285959	0.0416725	0.0478088	0.0460971	0.0449978	0.0474458	0.0151837	0
P33363	bglX	excluded	0.00863185	0.0135598	0.0125557	0.00988273	0.0211631	0.0225206	0.0311677	0.0168582	0.0173566	0.0196873	0	0.0133976	0	0.0277816	0.0159363	0	0	0	0.0151837	0.0153941
P12995	bioA	no sector assignment	0	0	0	0	0	0.00281508	0	0.0028097	0	0	0	0	0	0	0	0	0	0	0	0
P12996	bioB	A	0	0.0237296	0.0125557	0.0329424	0.0465589	0.0225206	0.0311677	0.0309067	0.0260349	0.0309371	0	0.0133976	0.014298	0.0138908	0.0318725	0.0307314	0.0299985	0.0158153	0.0151837	0
P12999	bioC	no sector assignment	0	0	0	0	0	0	0	0	0	0	0.0170823	0	0	0.0138908	0	0.0153657	0	0	0	0
P13000	bioD1	no sector assignment	0	0.00338995	0.00313893	0.00658848	0	0.00563016	0.0113337	0.0028097	0.0086783	0.00562493	0	0	0	0.0138908	0	0	0	0	0	0
P12998	bioF	no sector assignment	0	0	0	0	0	0.00281508	0.00283342	0	0	0	0	0	0	0	0	0	0	0	0	0
P13001	bioH	no sector assignment	0	0	0	0	0	0	0	0.0028097	0	0	0	0	0	0	0	0	0	0	0	0
P20099	bisC	no sector assignment	0	0	0	0	0	0.00563016	0.00283342	0.0028097	0	0.00281247	0	0	0	0	0	0	0	0	0	0
P0A901	blc	no sector assignment	0	0	0	0	0	0.00563016	0	0	0	0	0	0	0	0	0	0	0	0	0	0
P75990	bluF	no sector assignment	0	0	0	0	0	0	0	0	0.00289276	0	0	0	0	0	0	0	0	0	0	0
P75989	bluR	no sector assignment	0	0	0	0	0	0	0.00283342	0	0.00289276	0	0	0	0	0	0	0	0	0	0	0
P0ABE2	bolA	no sector assignment	0.00431593	0.00338995	0.00313893	0.00658848	0.00423263	0.0140754	0.00850027	0.0056194	0.0086783	0.00562493	0	0	0	0	0	0	0	0	0	0
P77330	borD	R	0.0388433	0.0305095	0.0376671	0.0494136	0	0.0394111	0.0368345	0.0449552	0.0607481	0.0674992	0	0	0.014298	0	0	0	0	0	0.0151837	0
P06129	btuB	excluded	0.060423	0.0508492	0.0313893	0.0428251	0	0.0478563	0.0623353	0.0730522	0.0549625	0.0731241	0	0.0267953	0.0285959	0.0833449	0.12749	0.0768285	0.0449978	0.0474458	0.0303674	0.0461823
P06610	btuE	excluded	0.0215796	0.0135598	0.00941679	0	0	0.0337809	0.0255008	0.0224776	0.0086783	0.0112499	0.0170823	0.0267953	0.0285959	0	0	0	0	0	0	0
P0A9H5	btuR	S	0.00863185	0.0101698	0.00941679	0.00329424	0.0126979	0.00844523	0.00850027	0.0056194	0.0086783	0.00562493	0	0	0	0	0	0	0	0	0	0
P60584	caiA	no sector assignment	0	0	0	0	0	0	0.00283342	0	0	0.00281247	0	0.0133976	0	0	0	0	0	0	0	0
P61517	can	A	0.0388433	0.0440693	0.0502229	0.0428251	0.067722	0.0563016	0.0680022	0.0758619	0.0607481	0.0590618	0.153741	0.0669882	0.114384	0.0972357	0.0956175	0.10756	0.0449978	0.0316306	0.0455512	0.0153941
P0A6F1	carA	U	0.060423	0.108478	0.113001	0.151535	0.232794	0.118233	0.121837	0.129246	0.124389	0.129373	0.0854117	0.0937835	0.0714898	0.125017	0.0956175	0.122926	0.0899955	0.0948917	0.0455512	0.0307882
P00968	carB	A	0.375486	0.349164	0.37981	0.424957	0.575637	0.405371	0.442014	0.427074	0.451271	0.475307	0.546635	0.535906	0.486131	0.458397	0.621514	0.614628	0.509975	0.490274	0.409961	0.230911
P36659	cbpA	no sector assignment	0	0.00338995	0	0	0	0.00281508	0.00566685	0	0.00289276	0	0	0	0	0	0	0	0	0	0	0
P06961	cca	no sector assignment	0	0	0.00313893	0	0	0.00281508	0	0	0	0	0	0	0	0	0	0	0	0	0	0
P62552	ccdA	no sector assignment	0.00431593	0.00338995	0.00313893	0.00329424	0	0	0.00283342	0	0	0	0	0	0	0	0	0	0	0	0	0
P62554	ccdB	excluded	0.0129478	0.00338995	0.00627786	0.00658848	0.00423263	0	0.00283342	0.0028097	0	0.00562493	0	0	0	0	0	0	0	0	0	0
P69490	ccmE	no sector assignment	0	0	0	0	0	0.00563016	0.00566685	0	0.00289276	0.00281247	0	0	0	0	0	0	0	0	0	0
P33927	ccmF	no sector assignment	0	0.00338995	0	0	0	0	0	0	0	0	0	0	0	0	0	0	0	0	0	0
P0ABM9	ccmH	no sector assignment	0	0	0	0	0	0	0	0.0028097	0	0	0	0	0	0	0	0	0	0	0	0
P0ABF6	cdd	no sector assignment	0	0	0	0	0	0.0253357	0.0170005	0.0056194	0	0.00281247	0	0	0	0	0	0	0	0	0	0.0461823
P06282	cdh	no sector assignment	0	0.00338995	0	0.00988273	0	0	0	0.0084291	0.00289276	0	0	0	0	0	0	0	0	0	0	0
P0A9H7	cfa	A	0.00863185	0	0.00313893	0	0	0.0112603	0.0113337	0.0196679	0.00289276	0	0	0	0.0285959	0	0	0	0	0	0	0
P69791	chbA	no sector assignment	0	0	0	0	0	0.00281508	0	0	0	0	0	0	0	0	0	0	0	0	0	0
P07363	cheA	excluded	0.384117	0.440693	0.433172	0.365661	0.118514	0.00281508	0.0311677	0.0899104	0.318204	0.233435	0	0	0	0	0	0	0.0299985	0.0632611	0.106286	0.0307882
P07330	cheB	S	0.0345274	0.0372894	0.0282504	0.0296482	0.00423263	0	0	0	0.0231421	0.0112499	0	0	0	0	0	0	0	0	0	0
P07364	cheR	C	0.00863185	0.0271196	0.0219725	0.00658848	0	0	0	0	0.0086783	0	0	0	0	0	0	0	0	0	0	0
P0A964	cheW	excluded	0.0431593	0.0576291	0.0596397	0.0625906	0.0126979	0.00281508	0.00566685	0.0224776	0.0520698	0.0393745	0	0	0	0	0	0	0.0299985	0.0158153	0.0455512	0.0307882
P0AE67	cheY	excluded	0.13811	0.138988	0.128696	0.121887	0.0253958	0.0337809	0.0340011	0.0618134	0.112818	0.0871864	0	0	0	0	0	0	0.0449978	0.0316306	0.0303674	0.0769704
P0A9H9	cheZ	excluded	0.129478	0.128818	0.134974	0.135064	0.0550241	0.0197055	0.0368345	0.0365261	0.109925	0.0984363	0	0	0	0	0	0	0.0299985	0	0	0.0615764
P0AGE6	chrR	no sector assignment	0	0.00338995	0.00313893	0	0	0.0281508	0.0141671	0.0084291	0.00289276	0.00281247	0.051247	0.0535906	0	0.0138908	0	0.0153657	0	0.0158153	0.0151837	0.0307882
P17315	cirA	U	0	0	0	0	0	0.00281508	0.0113337	0.0168582	0.0549625	0.0843739	0	0	0.014298	0.0138908	0.0159363	0.0460971	0.0299985	0.0632611	0.0303674	0.0153941
P69330	citD	no sector assignment	0	0	0	0	0	0.00281508	0	0	0	0	0	0	0	0	0	0	0	0	0	0
P0ABH9	clpA	excluded	0.0215796	0.0203397	0.0219725	0.00988273	0.0169305	0.073192	0.0510016	0.0449552	0.0260349	0.0224997	0.0683293	0.0401929	0.0285959	0.0138908	0.0159363	0	0.0149993	0.0158153	0.0303674	0.0307882
P63284	clpB	S	0.21148	0.183057	0.17578	0.214126	0.194701	0.267432	0.204006	0.216347	0.170673	0.174373	0.427058	0.267953	0.271661	0.291707	0.159363	0.0921942	0.104995	0.0632611	0.12147	0.0923645
P0A6G7	clpP	A	0.0215796	0.0338995	0.0251114	0.0329424	0.033861	0.0450412	0.0481682	0.0421455	0.0404987	0.036562	0.051247	0.0267953	0.0428939	0.0138908	0.0318725	0.0460971	0.0149993	0.0158153	0.0151837	0.0307882
P0A8Q6	clpS	no sector assignment	0	0	0	0	0	0	0	0	0	0.00281247	0	0	0	0	0	0	0	0	0	0
P0A6H1	clpX	O	0.11653	0.0915285	0.100446	0.112004	0.16084	0.121048	0.136004	0.126436	0.107032	0.129373	0.136659	0.133976	0.14298	0.16669	0.159363	0.10756	0.119994	0.0948917	0.12147	0.107759
P0A6H8	clsA	no sector assignment	0	0.00338995	0	0	0	0.0225206	0.00850027	0.0028097	0.00289276	0.00281247	0	0	0	0	0	0	0	0	0	0
P0A6I0	cmk	excluded	0.00863185	0.00677989	0.00941679	0.013177	0.0126979	0.00844523	0.00850027	0.0112388	0.0086783	0.0084374	0	0	0	0	0	0	0	0	0	0
P76290	cmoA	U	0	0	0.00313893	0.00658848	0.0253958	0	0	0.0056194	0	0	0	0	0	0	0	0	0	0	0	0
P76291	cmoB	no sector assignment	0	0	0	0	0	0	0	0	0.00289276	0.0084374	0	0	0	0.0138908	0	0	0	0	0.0151837	0.0153941
P0A6I3	coaA	no sector assignment	0.00431593	0.00677989	0.00627786	0	0.00423263	0.00281508	0.00283342	0.0056194	0	0.00281247	0	0	0	0	0	0	0	0	0	0.0153941
P0ABQ0	coaBC	A	0.0129478	0.0101698	0.0188336	0.0164712	0	0.0281508	0.0283342	0.0365261	0.0202494	0.0168748	0.0341647	0.0401929	0.0285959	0.0138908	0	0.0307314	0.0149993	0.0316306	0.0303674	0.0307882
P0A6I6	coaD	no sector assignment	0	0	0	0	0	0.00281508	0	0.0028097	0	0	0	0	0	0	0	0	0	0	0	0
P75960	cobB	no sector assignment	0.0172637	0.0169497	0.00627786	0.00329424	0.00423263	0.0197055	0.00850027	0.0168582	0.00578553	0.0084374	0.0170823	0.0401929	0.0285959	0.0138908	0	0	0	0	0	0
P36562	cobT	no sector assignment	0	0	0.00313893	0	0	0	0	0.0028097	0	0.00281247	0	0.0133976	0	0	0	0	0	0	0	0
P25524	codA	U	0.0258956	0.0508492	0.0313893	0.0560021	0.0296284	0.0253357	0.0255008	0.028097	0.0549625	0.0562493	0.0170823	0.0267953	0.0428939	0.0277816	0.0318725	0.0153657	0.0149993	0.0158153	0.0151837	0
P0AA82	codB	no sector assignment	0	0	0	0	0	0	0	0	0.00289276	0.00281247	0	0	0	0	0	0	0	0	0	0
P75952	comR	no sector assignment	0	0.00338995	0.00627786	0.00329424	0	0	0.00283342	0.0028097	0.00289276	0	0	0	0	0	0	0	0	0	0	0
Q59385	copA	O	0.00863185	0.0135598	0.00941679	0.00658848	0.0126979	0.0675619	0.0481682	0.0618134	0.0433915	0.036562	0.0683293	0.0803859	0.0428939	0.0555633	0.0318725	0.0460971	0.0299985	0.0632611	0.0607349	0.0461823
P0ABI4	corA	R	0.0129478	0	0.00313893	0.00329424	0	0.0197055	0.0170005	0.0196679	0.0086783	0.0112499	0	0	0.014298	0	0	0	0	0	0	0
P0AE78	corC	R	0	0	0.0156946	0.013177	0.0126979	0.0112603	0.019834	0.0252873	0.0202494	0.0196873	0	0	0	0	0	0	0	0	0	0
P08331	cpdB	no sector assignment	0.0302115	0.0406793	0.0282504	0.013177	0	0.00844523	0.0141671	0.0056194	0.0115711	0.00562493	0	0	0	0	0	0	0.0149993	0.0316306	0.0151837	0.0615764
P64559	cptB	no sector assignment	0.00431593	0.00677989	0.00627786	0.00329424	0	0.00281508	0.00850027	0.0028097	0.00289276	0.00281247	0	0	0	0	0	0	0	0	0	0
P0AE82	cpxA	no sector assignment	0	0	0	0	0	0.00281508	0.00566685	0	0	0	0	0	0	0	0	0	0	0	0	0
P0AE85	cpxP	no sector assignment	0	0	0	0	0	0.00281508	0.00283342	0.0028097	0	0	0	0	0	0	0	0	0	0	0	0.0307882
P0AE88	cpxR	excluded	0.0302115	0.0203397	0.00941679	0.00988273	0.0211631	0.0450412	0.0425013	0.0365261	0.0347132	0.0281246	0.0341647	0.0267953	0.0285959	0.0277816	0	0	0.0149993	0	0	0.0153941
P0ACP1	cra	no sector assignment	0.0129478	0.0135598	0.00941679	0.00329424	0.00423263	0.0168905	0.00850027	0.0140485	0.00289276	0	0	0.0133976	0	0.0138908	0	0	0.0149993	0	0.0151837	0.0461823
P0AE91	creA	excluded	0	0	0.00313893	0	0	0.00563016	0.00283342	0	0	0	0.0170823	0	0	0	0	0	0	0	0	0
P08368	creB	no sector assignment	0	0	0	0	0	0	0	0.0028097	0	0	0	0	0	0	0	0	0	0	0	0
P24251	crl	A	0.00863185	0.0203397	0.0156946	0.0197655	0.0126979	0.0563016	0.0453348	0.0449552	0.0404987	0.0337496	0.0170823	0	0.0285959	0.0138908	0.0318725	0.0307314	0.0149993	0.0316306	0	0
P0ACJ8	crp	S	0.133794	0.105088	0.109863	0.082356	0.0888851	0.112603	0.113337	0.106769	0.098354	0.0984363	0.153741	0.174169	0.0857878	0.125017	0.111554	0.10756	0.0749963	0.110707	0.12147	0.169335
P69783	crr	A	0.194217	0.159327	0.134974	0.187772	0.211631	0.298398	0.269175	0.255683	0.222743	0.247497	0.324564	0.28135	0.257363	0.194471	0.223108	0.245851	0.19499	0.26886	0.288491	0.230911
P0AGF2	csdE	no sector assignment	0.0129478	0	0.00313893	0.00329424	0.00846525	0.0168905	0.00850027	0.0028097	0.0115711	0.00281247	0	0.0133976	0	0.0138908	0.0159363	0	0	0.0158153	0	0
P0A9X9	cspA	R	0	0	0.00313893	0	0.00423263	0.00281508	0.00283342	0.0056194	0.0115711	0.0084374	0.0170823	0	0	0.0138908	0.0159363	0.0153657	0.0149993	0.0158153	0.0151837	0.0153941
P0A9Y6	cspC	R	0.11653	0.135598	0.11614	0.148241	0.17777	0.149199	0.155838	0.148914	0.13596	0.179998	0.22207	0.160772	0.128682	0.194471	0.175299	0.199754	0.164992	0.221414	0.24294	0.184729
P0A968	cspD	S	0.0517911	0.0406793	0.0376671	0.0164712	0.00846525	0.0140754	0.0113337	0.0140485	0.0173566	0.0112499	0.0170823	0.0133976	0.014298	0	0	0	0.0299985	0.0316306	0.0455512	0.0769704
P0A972	cspE	C	0.0690548	0.0711889	0.0690564	0.0691791	0.0719546	0.0394111	0.0283342	0.0477649	0.0462842	0.0393745	0.0854117	0.0669882	0.0714898	0.0555633	0.063745	0.0921942	0.059997	0.0948917	0.0759186	0.0615764
P0A976	cspF	no sector assignment	0	0	0	0	0	0	0	0	0	0	0	0.0133976	0	0	0	0	0	0	0	0
P69913	csrA	no sector assignment	0.00431593	0.0101698	0.00941679	0.00658848	0.00423263	0.00844523	0.00283342	0.0056194	0.0086783	0.00281247	0	0	0	0	0	0	0	0	0	0
P15078	cstA	C	0.125162	0.101698	0.0659175	0.0263539	0	0.00844523	0.00850027	0.0112388	0.0144638	0.0084374	0	0	0	0	0	0	0.0149993	0.0158153	0.0455512	0.0307882
P36649	cueO	A	0.00431593	0.00338995	0.00313893	0.00329424	0	0.0309659	0.0425013	0.0309067	0.0115711	0.0337496	0.0170823	0.0535906	0.0285959	0.0138908	0.063745	0.0307314	0	0.0158153	0.0303674	0.0307882
P76113	curA	no sector assignment	0.00863185	0	0	0	0	0.00844523	0.00850027	0	0	0	0.0341647	0.0401929	0.014298	0	0	0	0	0	0	0.0153941
P38054	cusA	U	0	0	0	0	0	0.0337809	0.0283342	0.0309067	0.0376059	0.042187	0.204988	0.147374	0.0857878	0.125017	0.175299	0.0768285	0.104995	0.0790764	0.0759186	0
P77239	cusB	U	0.00431593	0	0	0	0	0.0591166	0.0651687	0.0674328	0.0781047	0.0703116	0.22207	0.187567	0.21447	0.194471	0.223108	0.199754	0.179991	0.189783	0.12147	0.107759
P77211	cusC	R	0.00431593	0	0.00313893	0	0	0.0253357	0.053835	0.0477649	0.0578553	0.0506244	0.153741	0.147374	0.171576	0.125017	0.223108	0.184388	0.179991	0.158153	0.106286	0.0923645
P77214	cusF	no sector assignment	0	0	0	0	0	0.00563016	0.00850027	0.0140485	0.0115711	0.0224997	0.051247	0.0133976	0.014298	0	0.0159363	0.0307314	0.0149993	0.0316306	0.0303674	0.0307882
P0ACZ8	cusR	O	0	0	0	0	0	0.0168905	0.0170005	0.0168582	0.0173566	0.0224997	0.0341647	0.0133976	0.0428939	0.0138908	0.0159363	0.0307314	0	0	0	0
P77485	cusS	no sector assignment	0	0	0	0	0	0.00281508	0.00566685	0.0028097	0	0.00562493	0.0341647	0.0401929	0.0285959	0.0138908	0	0.0307314	0.0149993	0	0.0303674	0.0153941
P69488	cutA	no sector assignment	0.00431593	0	0	0	0	0.00563016	0	0	0	0	0.0170823	0	0	0	0	0	0	0	0	0
P67826	cutC	no sector assignment	0	0	0	0.00329424	0	0.0140754	0.00283342	0	0	0	0	0	0	0	0	0	0	0	0	0
P76007	cvrA	no sector assignment	0	0.00677989	0.0156946	0	0	0	0	0	0	0	0	0	0	0	0	0	0	0	0	0
P00936	cyaA	no sector assignment	0	0	0	0	0.00423263	0.00844523	0.00566685	0	0.00289276	0	0	0	0	0	0	0	0	0	0	0
P27838	cyaY	R	0.0129478	0.00677989	0.00627786	0.013177	0.00423263	0.00844523	0.0113337	0.0112388	0.0115711	0.0084374	0	0	0	0	0	0	0	0	0	0
P0AAE0	cycA	C	0.00863185	0.00677989	0.00313893	0.00329424	0	0	0	0.0028097	0	0	0	0.0133976	0	0	0	0	0.0149993	0.0158153	0.0151837	0.0153941
P0ABJ9	cydA	S	0.0215796	0.0101698	0.00627786	0.00988273	0.00423263	0.0563016	0.0425013	0.0224776	0.0289277	0.0224997	0.0170823	0.0267953	0	0	0	0	0	0	0	0
P0ABK2	cydB	no sector assignment	0	0	0	0	0.00423263	0.00281508	0	0.0028097	0	0	0	0	0	0	0	0	0	0	0	0
P23886	cydC	no sector assignment	0	0	0	0	0	0	0.00283342	0	0	0	0	0	0	0	0	0	0	0	0	0
P29018	cydD	no sector assignment	0	0	0	0	0	0	0	0	0.00289276	0	0	0	0	0	0	0	0	0	0	0
P0ABJ1	cyoA	O	0.0431593	0.0440693	0.043945	0.0691791	0.0465589	0.036596	0.0566685	0.0449552	0.0289277	0.0309371	0.051247	0.0669882	0.0285959	0.0555633	0.063745	0.10756	0.059997	0.0948917	0.0759186	0.0307882
P0ABI8	cyoB	U	0.0215796	0.0237296	0.0125557	0.0263539	0.0211631	0.0140754	0.0226674	0.0196679	0.0144638	0.0140623	0.0170823	0.0133976	0.014298	0.0138908	0.0159363	0.0153657	0.0149993	0	0	0
P16676	cysA	U	0.0388433	0.0406793	0.0627786	0.082356	0.067722	0.0534865	0.0708356	0.084291	0.086783	0.0984363	0	0.0133976	0.0285959	0.0972357	0.0956175	0.0307314	0.059997	0.0316306	0.0151837	0.0461823
P0A9F3	cysB	excluded	0.0129478	0.0135598	0.00941679	0.0164712	0.0169305	0.036596	0.0255008	0.028097	0.0202494	0.0112499	0	0.0401929	0.014298	0.0277816	0	0.0153657	0	0	0	0
P0A6J1	cysC	excluded	0.00863185	0.0305095	0.0282504	0.0461194	0.0550241	0.0197055	0.0226674	0.0477649	0.0520698	0.0449994	0	0	0.014298	0.0416725	0.0159363	0.0307314	0.0299985	0.0158153	0.0303674	0.0153941
P21156	cysD	U	0.0474752	0.0745788	0.0753343	0.0922388	0.101583	0.0506714	0.0680022	0.084291	0.0954613	0.0928113	0	0.0267953	0.0428939	0.0694541	0.111554	0.0921942	0.059997	0.0474458	0.0455512	0.0153941
P0A9D4	cysE	A	0.0172637	0.0237296	0.0251114	0.0197655	0.0126979	0.0112603	0.0141671	0.0252873	0.0115711	0.0140623	0.0170823	0.0133976	0.0285959	0.0138908	0	0	0	0	0	0.0153941
P0AEA8	cysG	no sector assignment	0	0	0	0	0	0.00281508	0.00566685	0.0056194	0	0	0	0	0	0	0	0	0	0	0	0
P17854	cysH	U	0.0388433	0.0542391	0.043945	0.0592963	0.0719546	0.0337809	0.0311677	0.0533843	0.0607481	0.0534368	0.0854117	0.0803859	0.0571919	0.0555633	0.0478088	0.0768285	0.0299985	0.0158153	0.0303674	0.0153941
P17846	cysI	U	0.164005	0.230516	0.238559	0.263539	0.317447	0.149199	0.172839	0.18825	0.251671	0.236247	0.136659	0.214362	0.171576	0.263926	0.302789	0.32268	0.224989	0.205599	0.212572	0.153941
P38038	cysJ	U	0.112214	0.183057	0.191475	0.237185	0.33861	0.129494	0.153005	0.196679	0.21985	0.219372	0.102494	0.200965	0.228768	0.222253	0.334661	0.245851	0.284986	0.205599	0.227756	0.153941
P0ABK5	cysK	O	0.517911	0.508492	0.568146	0.619317	0.330145	0.602427	0.64602	0.578798	0.566982	0.579368	0.973693	0.763666	0.814984	0.750104	0.844622	0.845114	0.869957	0.774949	0.956575	0.892857
P16703	cysM	R	0.0258956	0.0745788	0.0690564	0.082356	0.067722	0.0478563	0.0396679	0.0449552	0.0636408	0.0590618	0	0.0401929	0.0428939	0.111127	0.063745	0.0460971	0.059997	0.0790764	0.0303674	0.0461823
P23845	cysN	U	0.112214	0.125428	0.150669	0.227303	0.237027	0.106973	0.136004	0.205108	0.228528	0.272809	0.136659	0.133976	0.257363	0.180581	0.302789	0.307314	0.239988	0.237229	0.167021	0.107759
P16700	cysP	O	0.194217	0.186447	0.150669	0.168006	0.152375	0.18298	0.184172	0.18544	0.196708	0.177185	0.051247	0.0401929	0.157278	0.111127	0.143426	0.138291	0.179991	0.126522	0.136654	0.138547
P22255	cysQ	excluded	0.0129478	0.00677989	0.00313893	0.00329424	0	0.00844523	0.00566685	0.0028097	0	0.00562493	0	0	0.0285959	0	0	0	0	0	0	0
P21888	cysS	A	0.0431593	0.0305095	0.0251114	0.0625906	0.0719546	0.0647468	0.0566685	0.0477649	0.0462842	0.0506244	0	0.107181	0.0571919	0.0277816	0.0796813	0.0460971	0.0149993	0.0158153	0.0303674	0
P16701	cysU	no sector assignment	0	0.00338995	0.00313893	0.00329424	0.0126979	0	0	0.0056194	0	0.00562493	0	0	0	0	0	0	0	0	0	0
P0ACN7	cytR	no sector assignment	0	0	0.00941679	0.00658848	0.00423263	0	0.00283342	0	0	0.00281247	0	0	0	0	0	0	0	0	0	0
P0AEB2	dacA	U	0.0302115	0.0576291	0.043945	0.0494136	0.0804199	0.0478563	0.0566685	0.0618134	0.0578553	0.0478119	0.0854117	0.107181	0.0571919	0.111127	0.0318725	0.0768285	0.0449978	0.0632611	0.0303674	0.0461823
P24228	dacB	no sector assignment	0	0	0.00313893	0.00329424	0	0	0.00850027	0	0	0	0	0	0	0	0	0	0	0	0	0
P08506	dacC	excluded	0.0172637	0.0237296	0.0219725	0.00329424	0.00846525	0.0394111	0.0396679	0.0309067	0.0115711	0.0140623	0.102494	0.107181	0.0714898	0.0555633	0.0318725	0.0153657	0.0149993	0.0474458	0.0455512	0.0769704
P0A6J5	dadA	no sector assignment	0.00863185	0.00677989	0	0.00329424	0	0.00281508	0.00566685	0	0.00578553	0.00281247	0	0	0	0	0	0	0	0	0.0303674	0
P11557	damX	O	0.0388433	0.0169497	0.0219725	0.0230597	0.033861	0.0140754	0.0141671	0.0252873	0.0144638	0.0084374	0.051247	0.0401929	0.0571919	0.0555633	0.063745	0.0460971	0.0449978	0.0316306	0.0607349	0.0307882
P0A6L2	dapA	S	0.0517911	0.0576291	0.043945	0.0658848	0.0380936	0.0563016	0.0680022	0.0618134	0.0578553	0.0646867	0.136659	0.133976	0.128682	0.111127	0.0796813	0.122926	0.134993	0.0948917	0.12147	0.0461823
P04036	dapB	A	0.0388433	0.0271196	0.0282504	0.082356	0.0634894	0.205501	0.226674	0.174201	0.0665336	0.0871864	0.0341647	0.0267953	0.014298	0.0277816	0.0159363	0.0153657	0	0.0158153	0.0151837	0
P0A9D8	dapD	A	0.172637	0.213567	0.222864	0.260245	0.385169	0.343439	0.371178	0.334354	0.269027	0.278434	0.187906	0.241158	0.300257	0.388943	0.350598	0.338045	0.299985	0.347936	0.303674	0.246305
P0AED7	dapE	no sector assignment	0	0.00338995	0.00627786	0.013177	0.0126979	0.0112603	0.0113337	0.0084291	0.0115711	0.0168748	0	0	0	0	0.0159363	0	0	0	0	0
P0A6K1	dapF	no sector assignment	0	0	0	0	0	0.00563016	0	0	0	0	0	0.0133976	0	0	0	0	0	0	0	0
P28248	dcd	no sector assignment	0.0129478	0.0203397	0.0125557	0.0197655	0.0126979	0.0197055	0.0113337	0.0112388	0.0086783	0.0084374	0	0	0	0	0	0	0	0	0.0151837	0
P0AED9	dcm	no sector assignment	0	0	0	0	0	0.00281508	0	0	0.00289276	0.00281247	0	0	0	0	0	0	0	0	0	0
P24171	dcp	S	0.0690548	0.0677989	0.0533618	0.0428251	0.0761873	0.0703769	0.0793358	0.0674328	0.0694264	0.0506244	0.0854117	0.107181	0.0714898	0.0555633	0.063745	0.0460971	0.0299985	0.0158153	0	0.0153941
P0AEE1	dcrB	S	0.0129478	0.0203397	0.0188336	0.0164712	0.033861	0.0422262	0.0396679	0.0309067	0.0231421	0.0224997	0.0854117	0.0803859	0.0285959	0.0138908	0.0159363	0.0153657	0.0149993	0	0.0303674	0.0615764
P0ABN5	dcuA	no sector assignment	0	0.00338995	0	0.00329424	0	0	0.00283342	0.0028097	0.00289276	0	0	0	0	0	0	0	0	0	0	0
P76316	dcyD	O	0.0647389	0.0677989	0.0627786	0.0428251	0.00846525	0.0450412	0.0396679	0.0309067	0.0318204	0.036562	0.0683293	0.0669882	0.0428939	0.0416725	0.0318725	0.0460971	0.059997	0.0790764	0.0607349	0.0307882
P0A6J8	ddlA	R	0	0	0	0.00329424	0.00846525	0	0.00283342	0	0.00289276	0.00281247	0	0	0	0	0	0	0	0	0	0
P07862	ddlB	excluded	0.0172637	0.00338995	0	0.00988273	0	0.0140754	0.00566685	0.0168582	0.0115711	0.0196873	0.051247	0.0267953	0.0428939	0	0.0318725	0	0	0	0.0151837	0
P0A9P6	deaD	R	0.00863185	0.0135598	0.0313893	0.0527079	0.0931178	0.0197055	0.019834	0.0365261	0.0694264	0.078749	0	0.0133976	0.014298	0.0555633	0.063745	0.0768285	0.0899955	0.0790764	0.0303674	0
P09549	dedD	no sector assignment	0	0	0	0	0	0.00281508	0	0	0.00289276	0	0	0	0	0	0	0	0	0	0	0
P0A6K3	def	R	0.0215796	0.0338995	0.0282504	0.0230597	0.0169305	0.0225206	0.019834	0.0196679	0.0289277	0.0337496	0	0	0	0	0	0	0	0	0	0
P0C0V0	degP	S	0.125162	0.0881386	0.08789	0.0625906	0.067722	0.0928976	0.0821693	0.0618134	0.0636408	0.0562493	0.256235	0.241158	0.257363	0.250035	0.207171	0.230486	0.149993	0.126522	0.151837	0.184729
P39099	degQ	S	0.0258956	0.0372894	0.0282504	0.013177	0.0423263	0.0591166	0.0453348	0.0477649	0.0289277	0.0309371	0.136659	0.0937835	0.0571919	0.0277816	0.0159363	0.0307314	0.0299985	0.0158153	0.0303674	0.0307882
P0AEE3	degS	no sector assignment	0	0	0	0	0	0	0	0.0028097	0	0	0.0170823	0.0267953	0	0	0	0	0	0	0	0
P07650	deoA	no sector assignment	0	0	0	0.00329424	0	0.00844523	0.00566685	0.0028097	0	0	0.0170823	0.0401929	0.014298	0	0.0159363	0	0	0	0	0
P0A6K6	deoB	S	0.0647389	0.0305095	0.0345282	0.00658848	0.0211631	0.0478563	0.0425013	0.0365261	0.0231421	0.0337496	0.119576	0.107181	0.100086	0.0555633	0.063745	0.0307314	0.0749963	0.0316306	0.0607349	0.0923645
P0A6L0	deoC	S	0.00863185	0.00677989	0.00941679	0.00329424	0	0.0337809	0.0255008	0.0168582	0.0115711	0.0140623	0.051247	0.0267953	0.014298	0.0277816	0	0	0	0	0	0
P0ABP8	deoD	C	0.0906344	0.111868	0.106724	0.102121	0.0804199	0.0900825	0.0793358	0.0786716	0.10414	0.0984363	0.0170823	0.0401929	0.0571919	0.0277816	0.0318725	0.0460971	0.0299985	0.0474458	0.0455512	0.0153941
P0A6P5	der	excluded	0.0215796	0.0101698	0.0282504	0.0395309	0.0296284	0.0478563	0.0425013	0.0337164	0.0318204	0.036562	0.0683293	0.0535906	0.0571919	0.0972357	0.0318725	0.0307314	0.0149993	0.0474458	0.0303674	0.0461823
Q6BF17	dgoD	no sector assignment	0	0	0	0	0	0	0	0	0	0	0	0	0	0	0	0	0	0	0	0.0153941
P31460	dgoR	no sector assignment	0	0.00338995	0	0	0	0	0	0.0028097	0	0	0	0	0	0	0	0	0	0	0	0
P76015	dhaK	A	0.0517911	0.0203397	0.00941679	0.00658848	0.0126979	0.0309659	0.0283342	0.0252873	0.0144638	0.0168748	0	0	0	0	0	0	0.0449978	0.0948917	0.136654	0.400246
P76014	dhaL	A	0.00431593	0	0	0	0.00423263	0.0112603	0.00850027	0.0140485	0	0.00562493	0	0	0	0	0	0	0.0149993	0	0.0303674	0.138547
P37349	dhaM	U	0.00431593	0.00338995	0	0.00988273	0.00423263	0.0253357	0.0113337	0.0140485	0.00289276	0.0112499	0	0	0	0	0	0	0	0	0.0455512	0.0769704
P66817	diaA	no sector assignment	0.00431593	0.00677989	0.00627786	0.00329424	0	0.00844523	0.00566685	0.0028097	0.00289276	0.00562493	0	0	0	0	0	0	0	0	0	0
P06966	dicA	no sector assignment	0	0	0.00313893	0	0	0.00844523	0	0.0056194	0.00289276	0.00281247	0	0	0	0	0	0	0	0	0	0
Q47150	dinJ	no sector assignment	0	0	0	0	0	0.00281508	0.00283342	0	0	0	0	0	0	0	0	0	0	0	0	0
P31680	djlA	no sector assignment	0	0	0	0	0	0	0	0	0	0	0	0	0.014298	0	0	0	0.0149993	0	0	0.0153941
Q46857	dkgA	no sector assignment	0.00431593	0	0	0	0	0.00844523	0.00566685	0.0028097	0	0	0.0341647	0.0267953	0.0285959	0.0138908	0	0	0	0	0	0
P30863	dkgB	no sector assignment	0	0	0	0	0	0	0	0	0.00289276	0	0	0	0	0	0	0	0	0	0	0
P0ABS1	dksA	O	0.155373	0.125428	0.14753	0.125181	0.110048	0.135124	0.121837	0.134866	0.121496	0.123748	0.0683293	0.0535906	0.0428939	0.0416725	0.0318725	0.0460971	0.0299985	0.0316306	0.0455512	0.107759
P06149	dld	A	0.0215796	0.0135598	0.0156946	0.00988273	0	0.036596	0.0396679	0.0365261	0.0144638	0.0084374	0.051247	0.0803859	0.114384	0.0138908	0.0159363	0.0307314	0.0149993	0	0.0303674	0.0769704
P18775	dmsA	no sector assignment	0	0	0.00313893	0	0	0	0	0	0	0	0	0	0	0	0	0	0	0	0	0
P03004	dnaA	R	0	0	0	0.00329424	0.00423263	0	0.00283342	0	0.00289276	0.00281247	0	0	0	0	0	0	0	0	0	0
P0ACB0	dnaB	R	0	0.00677989	0	0.00329424	0.00423263	0.00844523	0.00566685	0.0056194	0.00289276	0.00281247	0	0.0133976	0	0	0	0	0	0	0	0
P10443	dnaE	no sector assignment	0	0	0	0	0	0	0	0.0028097	0	0.00281247	0	0	0	0	0	0	0	0	0	0
P0ABS5	dnaG	no sector assignment	0	0.00338995	0	0	0	0.00281508	0	0	0	0	0	0	0	0	0	0	0	0	0	0
P08622	dnaJ	R	0.0258956	0.0271196	0.0345282	0.0362367	0.0253958	0.0140754	0.019834	0.0168582	0.0260349	0.0168748	0.0341647	0.0267953	0.014298	0.0416725	0.0478088	0.0460971	0.0449978	0.0632611	0.0303674	0.0461823
P0A6Y8	dnaK	U	0.448856	0.528831	0.489673	0.583081	0.77457	0.408186	0.425013	0.446742	0.45995	0.489369	0.751623	0.629689	0.529025	0.68065	0.573705	0.814382	0.704965	0.632611	0.637716	0.631158
P0A988	dnaN	O	0.00863185	0.00677989	0.0125557	0.0164712	0.00846525	0.0140754	0.0141671	0.0140485	0.0115711	0.0112499	0.0170823	0.0133976	0.014298	0	0.0159363	0.0153657	0.0149993	0.0158153	0.0151837	0.0153941
P06710	dnaX	no sector assignment	0	0.00338995	0.00313893	0.00329424	0	0.00563016	0.00566685	0.0028097	0.00578553	0.00562493	0	0	0	0	0	0	0	0	0	0
P0AA89	dosC	no sector assignment	0	0	0	0.00329424	0	0	0	0	0	0	0	0	0	0	0	0	0	0	0	0
P23847	dppA	O	0.569702	0.579681	0.508506	0.375544	0.211631	0.250542	0.274842	0.28097	0.367381	0.320621	0.204988	0.174169	0.185874	0.194471	0.207171	0.261217	0.40498	0.347936	0.501063	0.569581
P0AEF8	dppB	no sector assignment	0	0.00677989	0	0	0	0	0	0	0	0	0	0	0	0	0	0	0	0	0	0
P0AEG1	dppC	S	0	0.00338995	0.00313893	0.00329424	0	0	0	0	0.00578553	0	0	0	0	0	0	0	0	0.0158153	0	0.0153941
P0AAG0	dppD	excluded	0.0431593	0.0711889	0.0659175	0.0560021	0.0169305	0.036596	0.0311677	0.0365261	0.0520698	0.0562493	0	0.0267953	0	0	0	0	0	0	0	0
P37313	dppF	C	0.0302115	0.0203397	0.0251114	0.0197655	0.00846525	0.0112603	0.00850027	0.0140485	0.0202494	0.0084374	0	0	0	0	0	0	0	0	0	0
P0ABT2	dps	A	0.0388433	0.0237296	0.00627786	0	0.0126979	0.0675619	0.0396679	0.0252873	0.00578553	0.0140623	0.256235	0.147374	0.0428939	0	0	0	0	0	0	0
P0AEG4	dsbA	U	0	0.00338995	0.00313893	0.00658848	0.00423263	0.0225206	0.0283342	0.0224776	0.0144638	0.0140623	0.0341647	0.0401929	0.014298	0.0277816	0.0318725	0.0460971	0.0449978	0.0316306	0.0303674	0.0307882
P0A6M2	dsbB	no sector assignment	0	0	0	0	0	0.00281508	0.00283342	0.0028097	0.00289276	0	0	0	0	0	0	0	0	0	0	0
P0AEG6	dsbC	no sector assignment	0	0.00338995	0.00313893	0.00658848	0.00423263	0.00281508	0.00850027	0.0028097	0.00289276	0	0.0170823	0	0	0	0	0.0153657	0	0	0	0
P36655	dsbD	no sector assignment	0	0	0	0	0	0	0	0	0.00289276	0	0	0	0	0	0	0	0	0	0	0
P77202	dsbG	no sector assignment	0	0	0	0	0.00423263	0.00281508	0.00283342	0.0056194	0	0.00562493	0	0	0	0.0138908	0	0	0	0	0	0
P0A6M4	dtd	excluded	0.00431593	0.00338995	0	0.00329424	0	0.0112603	0.00283342	0.0112388	0.00578553	0	0	0	0	0	0	0	0	0.0158153	0	0
P77304	dtpA	no sector assignment	0	0	0	0	0	0	0	0	0.00289276	0	0	0	0	0	0	0	0	0	0	0
P36837	dtpB	no sector assignment	0	0	0	0	0	0	0	0.0028097	0	0	0	0	0	0	0	0	0	0	0	0
P39276	dtpC	no sector assignment	0	0	0	0	0	0	0	0	0.00289276	0	0	0	0	0	0	0	0	0	0	0
P32695	dusA	no sector assignment	0	0.00338995	0.00313893	0	0	0.00563016	0.00566685	0.0028097	0.00289276	0.0112499	0	0	0	0	0	0	0	0	0	0
P0ABT5	dusB	no sector assignment	0	0.00338995	0	0	0	0	0	0	0	0	0	0	0	0	0	0	0	0	0	0
P06968	dut	excluded	0.0215796	0.0271196	0.0282504	0.0395309	0.0169305	0.036596	0.0368345	0.0365261	0.0318204	0.0337496	0.0341647	0.0401929	0.0714898	0.0277816	0.0318725	0.0460971	0.0299985	0.0316306	0.0151837	0.0153941
P45568	dxr	no sector assignment	0	0.00338995	0	0	0	0	0	0	0	0	0	0	0	0	0	0.0153657	0	0	0	0
P77488	dxs	U	0.0258956	0.0135598	0.0188336	0.0164712	0.0126979	0.0168905	0.0113337	0.0224776	0.0173566	0.0224997	0	0	0	0	0	0	0	0	0	0
P0ADB7	ecnB	excluded	0.0215796	0.0135598	0.0125557	0.00329424	0.0253958	0.0197055	0.0170005	0.0168582	0.00578553	0.0140623	0.0341647	0.0267953	0.0285959	0.0138908	0.0159363	0.0153657	0.0299985	0.0316306	0.0303674	0.0615764
P0A955	eda	A	0.0647389	0.0745788	0.08789	0.095533	0.0804199	0.0844523	0.093503	0.0927201	0.086783	0.0928113	0.0683293	0.120579	0.114384	0.125017	0.12749	0.10756	0.104995	0.126522	0.0911023	0.0769704
P0ADF6	edd	no sector assignment	0	0	0	0.00329424	0.00423263	0	0	0	0.00289276	0	0	0	0	0	0	0	0	0	0	0
P0AB24	efeO	no sector assignment	0	0	0	0.00329424	0.00423263	0.0140754	0.0311677	0.0168582	0.0318204	0.042187	0.0683293	0.0267953	0.0714898	0.0416725	0.0318725	0.0307314	0.0149993	0.0158153	0	0
P0A6N4	efp	U	0.0474752	0.0542391	0.0627786	0.0658848	0.0380936	0.0591166	0.0566685	0.0505746	0.049177	0.0646867	0.119576	0.0937835	0.128682	0.0972357	0.111554	0.138291	0.0899955	0.0790764	0.0759186	0.0923645
P0AEH5	elaB	S	0.0129478	0.0135598	0.00627786	0.00658848	0.0169305	0.0281508	0.0226674	0.0168582	0.0115711	0.0140623	0.0170823	0.0133976	0.0285959	0.0138908	0	0	0	0	0	0.0153941
Q47013	elaD	no sector assignment	0	0	0	0	0	0	0.00283342	0	0	0	0	0	0	0	0	0	0	0	0	0
P0ABU5	elbB	O	0.0431593	0.0305095	0.0219725	0.0296482	0.0253958	0.0281508	0.019834	0.0196679	0.0260349	0.0140623	0.0170823	0.0133976	0.014298	0.0277816	0.0159363	0	0.0149993	0.0158153	0.0151837	0.0153941
P75858	elfG	no sector assignment	0	0	0	0	0	0.00281508	0	0	0	0	0	0	0	0	0	0	0	0	0	0
P27303	emrA	C	0.00431593	0.00338995	0.00941679	0.0197655	0.0126979	0.00844523	0.00566685	0.0056194	0	0.0140623	0	0	0	0	0	0	0	0	0	0
P0C960	emtA	no sector assignment	0.00431593	0	0	0	0.00846525	0.00563016	0.00283342	0.0056194	0	0	0	0	0	0	0	0	0	0	0	0
P0A6P7	engB	A	0.0258956	0.0237296	0.0188336	0.0263539	0.0126979	0.0253357	0.0226674	0.028097	0.0173566	0.0281246	0.0170823	0.0401929	0.014298	0.0138908	0.0159363	0	0.0149993	0.0158153	0.0151837	0.0153941
P0A6P9	eno	A	0.358222	0.406793	0.448867	0.533667	0.880386	0.529235	0.549684	0.500126	0.535162	0.528743	0.597882	0.549303	0.557621	0.541742	0.50996	0.522434	0.479976	0.521904	0.455512	0.41564
P15047	entA	no sector assignment	0	0	0	0	0	0	0.00283342	0.0084291	0.0086783	0.00562493	0	0	0	0	0	0	0	0	0	0
P0ADI4	entB	excluded	0	0	0	0	0	0	0.00566685	0.0028097	0.0202494	0.0140623	0	0.0133976	0.0285959	0.0138908	0.0318725	0.0153657	0	0	0	0
P0AEJ2	entC	no sector assignment	0	0	0	0	0	0	0.00283342	0	0.0086783	0.00562493	0	0	0.014298	0	0	0	0	0	0	0
P10378	entE	excluded	0	0	0	0	0	0.00281508	0.00566685	0.0056194	0.0260349	0.0196873	0	0	0.0285959	0	0	0	0	0	0	0
P11454	entF	no sector assignment	0.00431593	0	0	0	0	0	0.00283342	0.0056194	0.0173566	0.00562493	0	0	0	0	0	0	0	0	0	0
P37690	envC	no sector assignment	0	0	0	0	0	0.00844523	0.00283342	0	0	0.00281247	0	0	0	0	0	0	0	0	0	0
P10805	envY	no sector assignment	0	0	0	0	0	0	0	0.0028097	0	0	0	0	0	0	0	0	0	0	0	0
P0AEJ4	envZ	no sector assignment	0	0	0	0	0	0	0	0	0	0.00281247	0	0	0	0	0	0	0	0	0	0
P0A9B6	epd	no sector assignment	0	0	0	0.00329424	0	0	0	0.0056194	0	0.00281247	0	0	0	0	0	0	0	0	0	0
P0A8N7	epmA	no sector assignment	0	0	0	0	0.00423263	0	0	0	0	0	0	0	0	0	0	0	0	0	0	0
P30845	eptA	no sector assignment	0.00431593	0.0135598	0.00941679	0.0164712	0.0126979	0.00844523	0.00283342	0.0112388	0.0086783	0.0112499	0	0	0	0	0	0	0.0149993	0	0	0
P0CB39	eptC	U	0.0302115	0.0440693	0.0502229	0.0625906	0.033861	0.0281508	0.0255008	0.0533843	0.0694264	0.0534368	0	0	0	0	0	0	0	0	0	0
P06616	era	U	0.00431593	0	0.0188336	0.00658848	0.00846525	0.0140754	0	0.0056194	0.0086783	0.00562493	0	0	0	0	0.0159363	0	0	0.0158153	0	0
P0ACC3	erpA	O	0.0258956	0.0169497	0.0188336	0.0263539	0.0211631	0.0197055	0.0170005	0.0196679	0.0086783	0.0084374	0.051247	0.0401929	0.0428939	0.0555633	0.0318725	0.0307314	0.0299985	0.0632611	0.0607349	0.0153941
P0A9W3	ettA	U	0.13811	0.142378	0.169502	0.168006	0.169305	0.118233	0.141671	0.123627	0.159102	0.143436	0.0683293	0.200965	0.114384	0.152799	0.0956175	0.138291	0.119994	0.173968	0.106286	0.0923645
P0AEJ6	eutB	no sector assignment	0	0	0	0	0	0.00281508	0	0	0	0	0	0	0	0	0	0	0	0	0	0
P77445	eutE	no sector assignment	0	0	0	0	0	0	0	0	0	0	0.0170823	0	0	0	0	0	0	0	0.0151837	0
P76552	eutH	no sector assignment	0	0	0.00313893	0	0	0	0	0	0	0	0	0	0	0	0	0	0	0	0	0
P76541	eutL	no sector assignment	0	0	0	0	0	0.00281508	0.00283342	0.0056194	0	0	0	0	0	0	0	0	0	0	0	0
P0ABU7	exbB	U	0.00431593	0.00677989	0.00627786	0.00988273	0.00423263	0.0253357	0.0311677	0.0365261	0.0433915	0.036562	0	0.0133976	0.0285959	0	0.0159363	0	0	0	0	0
P0ABV2	exbD	no sector assignment	0	0	0	0	0	0	0	0	0	0.00281247	0	0	0	0	0	0	0	0	0	0
P0AEK0	exoX	no sector assignment	0	0	0.00313893	0	0	0.00563016	0.00283342	0.0028097	0.00289276	0.00281247	0	0	0	0	0	0	0	0	0	0
P0A6Q3	fabA	R	0.0258956	0.0508492	0.0376671	0.0395309	0.0126979	0.0168905	0.019834	0.028097	0.0289277	0.0196873	0	0.0133976	0.0285959	0.0277816	0.0318725	0.0614628	0.0449978	0.0474458	0.0303674	0
P0A953	fabB	O	0.133794	0.132208	0.144391	0.13177	0.173538	0.17735	0.153005	0.146104	0.121496	0.118124	0.204988	0.214362	0.14298	0.0972357	0.175299	0.138291	0.149993	0.158153	0.136654	0.0769704
P0AAI9	fabD	A	0.0863185	0.111868	0.109863	0.102121	0.122746	0.115418	0.119004	0.115198	0.107032	0.0899989	0.0683293	0.120579	0.114384	0.16669	0.12749	0.0768285	0.104995	0.0948917	0.0607349	0.0923645
P0AAI5	fabF	O	0.060423	0.0881386	0.0847511	0.0856503	0.122746	0.0478563	0.0623353	0.0590037	0.0607481	0.0759366	0.0854117	0.107181	0.0857878	0.0972357	0.143426	0.10756	0.119994	0.110707	0.0759186	0.0769704
P0AEK2	fabG	O	0.0776867	0.0881386	0.100446	0.10871	0.101583	0.0928976	0.0793358	0.0758619	0.0752119	0.101249	0.119576	0.0803859	0.0714898	0.0972357	0.111554	0.10756	0.0899955	0.0790764	0.0759186	0.0461823
P0A6R0	fabH	O	0.060423	0.0745788	0.0784732	0.0757676	0.067722	0.0816372	0.0793358	0.0758619	0.0838902	0.0731241	0.153741	0.187567	0.114384	0.111127	0.12749	0.153657	0.119994	0.0632611	0.12147	0.0461823
P0AEK4	fabI	A	0.155373	0.230516	0.197753	0.207537	0.182003	0.281508	0.280509	0.261302	0.292169	0.269997	0.273317	0.28135	0.300257	0.250035	0.318725	0.291948	0.20999	0.173968	0.258123	0.0923645
P0ACU5	fabR	no sector assignment	0	0.00338995	0	0.00329424	0.00423263	0.00281508	0.00283342	0.0028097	0.00289276	0.00281247	0	0	0	0	0	0	0	0	0	0
P0A6Q6	fabZ	R	0.0949504	0.0813587	0.103585	0.0988273	0	0.0928976	0.10767	0.0983395	0.101247	0.118124	0.102494	0.107181	0.0714898	0.0555633	0.111554	0.0768285	0.104995	0.110707	0.0911023	0.0615764
P21151	fadA	S	0.155373	0.105088	0.0973068	0.00988273	0	0.0253357	0.0170005	0.0140485	0.0115711	0.00562493	0	0	0	0	0	0	0	0	0.0151837	0.0769704
P21177	fadB	S	0.293483	0.230516	0.141252	0.013177	0.00423263	0.0478563	0.0481682	0.0365261	0.0202494	0.0281246	0	0.0133976	0	0	0	0	0.0149993	0.0474458	0.0759186	0.230911
P69451	fadD	S	0.0647389	0.0305095	0.0345282	0.00329424	0	0	0.00283342	0	0.00289276	0.00281247	0	0	0	0	0	0	0	0	0	0.0307882
Q47146	fadE	S	0.0992663	0.0711889	0.0533618	0	0	0.0225206	0.0170005	0.0168582	0.0086783	0	0	0	0	0	0	0	0	0	0.0151837	0.0307882
P76503	fadI	no sector assignment	0.0172637	0.00677989	0.0156946	0	0	0	0	0	0	0	0	0	0	0	0	0	0	0	0	0.0153941
P77399	fadJ	no sector assignment	0	0	0	0	0	0	0	0	0	0	0	0	0	0	0	0	0	0	0	0.0153941
P38135	fadK	no sector assignment	0	0	0	0	0	0	0	0	0	0	0	0.0133976	0	0	0	0	0	0	0	0
P10384	fadL	S	0.120846	0.138988	0.08789	0.0461194	0	0.00281508	0.00283342	0.0196679	0.0115711	0.0112499	0	0	0	0	0	0	0.0449978	0.0474458	0.0911023	0.230911
P0A8V6	fadR	O	0.00863185	0.00338995	0.00627786	0.00658848	0	0.0112603	0.00566685	0.0140485	0.0086783	0.00562493	0	0	0	0	0	0	0	0	0	0.0153941
P0AB71	fbaA	A	0.189901	0.233906	0.232281	0.233891	0.296284	0.213946	0.209673	0.221966	0.193815	0.196873	0.375811	0.321543	0.314555	0.291707	0.334661	0.291948	0.314984	0.26886	0.303674	0.2617
P0A991	fbaB	A	0.0431593	0.0135598	0.00313893	0	0	0.109788	0.0651687	0.0337164	0	0.00562493	0.324564	0.267953	0.21447	0.0694541	0	0	0	0	0.0151837	0.0923645
P0A993	fbp	U	0.0388433	0.0474592	0.0565007	0.0560021	0.0592568	0.0422262	0.0368345	0.0533843	0.0520698	0.042187	0.0854117	0.133976	0.100086	0.0833449	0.063745	0.0460971	0.0299985	0.0158153	0.0151837	0
P13024	fdhE	no sector assignment	0.00431593	0.0101698	0.00313893	0.00329424	0	0.00844523	0.00566685	0.0056194	0.0086783	0.0084374	0	0.0133976	0	0	0	0	0	0	0	0.0153941
P07658	fdhF	no sector assignment	0	0	0	0	0	0	0	0	0	0	0	0	0	0	0	0	0	0	0.0151837	0
Q47208	fdrA	no sector assignment	0	0	0	0	0	0	0	0	0	0	0.0170823	0	0	0	0	0	0	0	0	0
P0A9R4	fdx	R	0.0258956	0.0169497	0.0376671	0.0296482	0.0169305	0.0281508	0.0340011	0.0337164	0.0318204	0.0337496	0.0683293	0.0267953	0.0285959	0.0416725	0.0318725	0.0307314	0.0299985	0.0474458	0.0303674	0.0307882
P80668	feaB	no sector assignment	0	0	0.00313893	0	0	0	0	0	0	0	0	0	0	0	0	0	0	0	0	0
P13036	fecA	no sector assignment	0	0	0	0	0	0	0	0	0	0.00281247	0	0	0	0	0	0	0	0	0	0
P23484	fecI	no sector assignment	0	0	0	0	0	0	0	0	0	0.00281247	0	0	0	0	0	0	0	0	0	0
P33650	feoB	no sector assignment	0	0	0	0	0	0.00281508	0	0	0	0.00562493	0	0	0	0	0	0	0	0	0	0
P05825	fepA	no sector assignment	0	0	0	0	0	0.00563016	0.0141671	0.0168582	0.0231421	0.0506244	0	0	0.014298	0.0277816	0.0159363	0	0	0	0	0
P0AEL6	fepB	no sector assignment	0	0	0	0	0	0.00281508	0	0	0.00289276	0	0	0	0	0	0	0	0	0	0	0
P23876	fepD	no sector assignment	0	0	0	0	0	0	0	0	0	0.00281247	0	0	0	0	0	0	0	0	0	0
P77279	fetA	no sector assignment	0	0	0	0	0	0.00281508	0	0	0	0	0	0	0	0	0	0	0	0	0	0
P77307	fetB	no sector assignment	0	0	0.00313893	0	0	0	0	0	0	0	0	0	0	0	0	0	0	0	0	0
P0AGD7	ffh	R	0.0258956	0.0237296	0.043945	0.0691791	0.033861	0.0675619	0.0510016	0.0674328	0.0752119	0.0618742	0.0341647	0.0267953	0.014298	0.0694541	0.0318725	0.0460971	0.0149993	0.0158153	0.0455512	0.0153941
P19323	fhlA	no sector assignment	0	0	0	0.00329424	0	0	0	0	0	0	0	0	0	0	0	0	0	0	0	0
P06971	fhuA	R	0	0	0.00313893	0.00988273	0	0.0394111	0.0453348	0.0786716	0.0520698	0.0674992	0.051247	0.0401929	0.100086	0.0555633	0.0796813	0.0460971	0.0749963	0.0632611	0.0303674	0.0461823
P16869	fhuE	no sector assignment	0	0	0	0	0	0.00281508	0	0	0	0	0	0	0	0	0	0	0	0	0	0
P69380	fieF	no sector assignment	0	0	0	0	0	0.00281508	0	0	0	0	0	0	0	0	0	0	0	0	0	0
P04128	fimA	no sector assignment	0	0	0	0	0	0	0.00283342	0	0	0	0	0	0	0	0	0	0	0	0	0
P31697	fimC	no sector assignment	0	0	0	0.00329424	0	0	0	0	0	0	0	0	0	0	0	0	0	0	0	0
P0AEL8	fimZ	no sector assignment	0	0	0	0	0	0	0	0.0028097	0	0	0	0	0	0	0	0	0	0	0	0
P22707	finO	no sector assignment	0	0.00338995	0	0.00329424	0	0	0.00283342	0	0	0	0	0	0	0	0	0	0	0	0	0.0307882
P0A6R3	fis	R	0.00863185	0.0237296	0.0251114	0.0230597	0.0296284	0.00563016	0.0170005	0.0196679	0.0231421	0.0196873	0	0	0.014298	0.0138908	0.0318725	0.0307314	0.0299985	0.0316306	0.0151837	0.0153941
P75780	fiu	excluded	0	0	0	0	0	0	0	0.0028097	0.00578553	0.0112499	0	0	0	0	0	0.0153657	0	0	0	0
P0A9L3	fklB	U	0.0647389	0.0576291	0.0533618	0.0658848	0.0804199	0.0478563	0.0453348	0.0505746	0.0520698	0.0590618	0.0854117	0.0669882	0.100086	0.0972357	0.0478088	0.0921942	0.0899955	0.0948917	0.0911023	0.107759
P45523	fkpA	S	0.189901	0.172887	0.182058	0.171301	0.207399	0.143569	0.138838	0.140485	0.150424	0.137811	0.204988	0.187567	0.21447	0.236144	0.191235	0.307314	0.269987	0.237229	0.258123	0.230911
P0AEM0	fkpB	excluded	0.0172637	0.0101698	0.00941679	0.00988273	0.00423263	0.00844523	0.0141671	0.0112388	0.0173566	0.0112499	0.0170823	0.0133976	0.014298	0.0138908	0.0159363	0.0153657	0.0149993	0.0158153	0.0303674	0
P61949	fldA	U	0.0345274	0.0338995	0.043945	0.0461194	0.0169305	0.036596	0.0481682	0.0365261	0.0376059	0.0393745	0.102494	0.0803859	0.0714898	0.0694541	0.063745	0.0768285	0.0749963	0.0632611	0.0303674	0.0615764
P0ABY4	fldB	no sector assignment	0	0	0.00313893	0	0	0.00563016	0	0	0.00289276	0	0	0	0	0	0	0	0	0	0	0
P75933	flgA	no sector assignment	0	0	0	0	0	0	0.00283342	0	0	0	0	0	0	0	0	0	0	0	0	0
P0ABW9	flgB	no sector assignment	0	0.00338995	0.00941679	0.00988273	0	0	0	0	0	0.00281247	0	0	0	0	0	0	0	0	0	0
P0ABX2	flgC	no sector assignment	0	0.00338995	0.00313893	0	0	0	0	0	0	0	0	0	0	0	0	0	0	0	0	0
P75936	flgD	no sector assignment	0	0.00677989	0.00313893	0	0	0	0	0	0	0.00562493	0	0	0	0	0	0	0	0	0	0
P75937	flgE	excluded	0.0690548	0.0779687	0.0910289	0.082356	0	0.00281508	0	0.0084291	0.0636408	0.0337496	0	0	0	0	0	0	0	0.0158153	0.0303674	0.0153941
P75938	flgF	no sector assignment	0	0	0	0	0	0	0.00283342	0	0	0	0	0	0	0	0	0	0	0	0	0
P0ABX5	flgG	excluded	0.00863185	0.0101698	0.00941679	0.00658848	0	0	0	0	0.00578553	0.00562493	0	0	0	0	0	0	0	0	0	0
P0A6S0	flgH	excluded	0.0215796	0.0203397	0.0219725	0.0164712	0	0	0	0.0028097	0.00578553	0.00281247	0	0	0	0	0	0	0.0149993	0.0158153	0.0151837	0
P0A6S3	flgI	A	0.0215796	0.0203397	0.0219725	0.0164712	0	0	0	0	0.0115711	0.0140623	0	0	0	0	0	0	0	0	0	0
P33235	flgK	excluded	0.0690548	0.0338995	0.0345282	0.0263539	0	0	0	0	0.0144638	0.0168748	0	0	0	0	0	0	0.0149993	0.0158153	0.0151837	0
P29744	flgL	excluded	0.0431593	0.0372894	0.0502229	0.0362367	0.0126979	0	0	0.0084291	0.0376059	0.0281246	0	0	0	0	0	0	0	0.0158153	0.0455512	0.0153941
P0AEM4	flgM	excluded	0.00863185	0.0203397	0.00941679	0.00658848	0.00423263	0	0	0	0	0	0	0	0	0	0	0	0.0299985	0.0158153	0.0151837	0.0461823
P43533	flgN	excluded	0.0302115	0.0406793	0.0376671	0.0395309	0.0126979	0	0	0.0084291	0.0347132	0.0253122	0	0	0	0	0	0	0.0449978	0.0316306	0.0455512	0.0153941
P76298	flhA	no sector assignment	0.00431593	0.0169497	0.0188336	0.00658848	0	0	0	0	0.00289276	0.00281247	0	0	0	0	0	0	0	0	0	0
P0A8S9	flhD	no sector assignment	0.00431593	0.00677989	0.00941679	0.00329424	0	0	0	0	0.0086783	0.00281247	0	0	0	0	0	0	0	0	0	0
P76297	flhE	no sector assignment	0	0.00677989	0	0	0	0	0	0	0	0.00281247	0	0	0	0	0	0	0	0	0	0
P0AEM6	fliA	excluded	0.0431593	0.0305095	0.0502229	0.0329424	0.033861	0.00281508	0.00283342	0.0084291	0.0376059	0.0309371	0	0	0	0	0	0	0	0	0	0.0153941
P04949	fliC	excluded	2.04575	1.71192	2.07483	1.50876	0.351308	0.160459	0.119004	0.328735	1.48977	0.846552	0	0	0	0	0	0.0307314	0.449978	0.664242	1.03249	0.661946
P24216	fliD	C	0.194217	0.186447	0.23542	0.168006	0	0	0	0.0084291	0.0954613	0.0478119	0	0	0	0	0	0	0.0149993	0	0.0607349	0
P0A8T5	fliE	no sector assignment	0	0.00677989	0.00627786	0.00658848	0	0	0	0	0.00289276	0.00281247	0	0	0	0	0	0	0	0	0	0
P25798	fliF	C	0.0388433	0.0406793	0.0533618	0.0263539	0	0	0	0	0.0376059	0.0224997	0	0	0	0	0	0	0	0.0158153	0.0303674	0.0153941
P0ABZ1	fliG	excluded	0.0388433	0.0474592	0.043945	0.0329424	0.00423263	0.00281508	0.00566685	0.0028097	0.0376059	0.0224997	0	0	0	0	0	0	0	0	0.0151837	0.0153941
P31068	fliH	excluded	0.0129478	0.0169497	0.0156946	0.00658848	0	0	0	0.0056194	0.0260349	0.0112499	0	0	0	0	0	0	0.0149993	0.0158153	0.0151837	0.0307882
P52612	fliI	excluded	0.0345274	0.0372894	0.0408061	0.0362367	0.00423263	0	0	0	0.0202494	0.0224997	0	0	0	0	0	0	0	0	0	0
P0ABX8	fliL	U	0.0258956	0.0135598	0.0156946	0.00988273	0	0	0	0.0028097	0.0173566	0.0084374	0	0	0	0	0	0	0	0	0	0
P06974	fliM	excluded	0.0215796	0.0474592	0.0376671	0.0230597	0	0	0	0.0056194	0.0289277	0.0140623	0	0	0	0	0	0	0	0	0.0151837	0
P15070	fliN	C	0.0258956	0.00677989	0.0188336	0.00329424	0	0	0	0.0028097	0.0115711	0.0112499	0	0	0	0	0	0	0	0	0	0
P22586	fliO	no sector assignment	0	0.00338995	0.00941679	0.00329424	0	0	0	0	0.00289276	0.00281247	0	0	0	0	0	0	0	0	0	0
P26608	fliS	C	0.0215796	0.0169497	0.0219725	0.0164712	0	0	0	0	0.0115711	0.0196873	0	0	0	0	0	0	0	0	0	0
P0AEM9	fliY	C	0.176953	0.220346	0.17578	0.181183	0	0.160459	0.138838	0.177011	0.190923	0.210935	0.051247	0.0133976	0.014298	0.0555633	0.0956175	0.0768285	0.0449978	0.110707	0.12147	0.184729
P52627	fliZ	C	0.0388433	0.0372894	0.0470839	0.0263539	0	0	0	0	0.0231421	0.0224997	0	0	0	0	0	0	0.0149993	0	0	0.0307882
P15286	flk	no sector assignment	0	0	0	0	0.00423263	0	0.00283342	0.0028097	0	0.00281247	0	0	0	0	0	0	0	0	0	0
P23882	fmt	U	0	0.00677989	0.00627786	0.00658848	0.00846525	0.00563016	0.0113337	0.0084291	0.0115711	0.0112499	0	0	0	0	0	0	0	0	0	0.0153941
P0A9E5	fnr	O	0.0345274	0.0271196	0.0313893	0.0263539	0.0253958	0.0197055	0.019834	0.0196679	0.0260349	0.0253122	0.0170823	0.0133976	0	0.0277816	0.0159363	0.0307314	0	0.0158153	0	0.0153941
P0ABQ4	folA	no sector assignment	0	0.00677989	0	0.00329424	0	0	0	0	0	0	0	0.0133976	0	0.0138908	0.0159363	0.0153657	0.0149993	0.0158153	0.0151837	0.0153941
P0AC16	folB	R	0	0.00677989	0.00313893	0	0	0.00281508	0.00283342	0.0028097	0	0.00562493	0	0	0	0	0	0	0	0	0	0
P08192	folC	no sector assignment	0	0.00338995	0.00627786	0.0164712	0.0169305	0.0168905	0.0141671	0.0140485	0.0115711	0.0168748	0	0.0133976	0	0.0138908	0	0.0153657	0	0	0	0
P24186	folD	O	0.0172637	0.00677989	0.0251114	0.0263539	0.0126979	0.0197055	0.0255008	0.0224776	0.0202494	0.0309371	0	0.0267953	0.014298	0.0138908	0.0318725	0	0.0149993	0.0158153	0	0
P0A6T5	folE	A	0.056107	0.061019	0.08789	0.0988273	0.067722	0.106973	0.10767	0.103959	0.10414	0.106874	0.119576	0.133976	0.100086	0.111127	0.111554	0.10756	0.119994	0.126522	0.136654	0.0461823
P26281	folK	no sector assignment	0	0	0	0	0	0.00281508	0	0	0.00289276	0.00281247	0	0	0	0	0	0	0	0	0	0
P0AC13	folP	U	0	0	0.0125557	0.00329424	0	0.00844523	0.00566685	0.0084291	0.0173566	0.00562493	0	0	0	0	0	0	0	0	0	0
P0AC19	folX	S	0.0258956	0.0237296	0.0313893	0.0263539	0	0.0337809	0.0311677	0.0365261	0.0202494	0.0337496	0.0170823	0.0267953	0.0285959	0.0277816	0.0159363	0	0.0149993	0	0	0.0307882
P28861	fpr	no sector assignment	0.00863185	0	0	0.00329424	0	0.00563016	0.00850027	0.0056194	0	0.00281247	0	0	0	0	0	0	0	0	0	0
P00363	frdA	no sector assignment	0.0129478	0.0101698	0.00313893	0	0	0	0	0.0028097	0	0	0	0	0	0	0	0	0	0	0	0.0307882
P0AC47	frdB	no sector assignment	0	0	0.00313893	0.00329424	0	0	0	0	0	0	0	0	0	0	0	0	0	0	0	0
P0AEN1	fre	excluded	0.0258956	0.0169497	0.0156946	0.013177	0.0126979	0.0225206	0.0113337	0.0196679	0.0115711	0.0140623	0.0170823	0	0.014298	0	0	0	0	0.0158153	0	0
P45544	frlR	no sector assignment	0	0	0	0	0	0	0	0.0028097	0	0	0	0	0	0	0	0	0	0	0	0
P25437	frmA	O	0.0215796	0.0203397	0.0251114	0.0263539	0.067722	0.036596	0.0425013	0.0477649	0.0404987	0.0253122	0.0341647	0.0267953	0.0285959	0.0277816	0.0318725	0.0307314	0.0149993	0.0474458	0.0455512	0
P51025	frmB	no sector assignment	0.00431593	0.00338995	0.00627786	0.00658848	0.00846525	0.00844523	0.00850027	0.0112388	0.0086783	0.0112499	0	0	0	0	0	0	0.0149993	0	0	0
P0AAP3	frmR	no sector assignment	0	0.00338995	0	0.00329424	0	0.00563016	0	0	0.00289276	0.00281247	0	0	0	0	0	0	0	0	0	0
P0A805	frr	R	0.0690548	0.0881386	0.0816122	0.095533	0.0465589	0.073192	0.093503	0.0786716	0.0752119	0.0899989	0.153741	0.0937835	0.114384	0.152799	0.143426	0.10756	0.104995	0.0948917	0.0911023	0.0923645
P04335	frsA	excluded	0	0	0	0	0	0.0112603	0.0141671	0.0112388	0	0.00281247	0.0170823	0.0133976	0.014298	0	0	0	0	0	0	0.0153941
P20966	fruA	no sector assignment	0.0129478	0.00677989	0.0125557	0.013177	0.0126979	0.0112603	0.0113337	0.0168582	0.0086783	0.0084374	0	0	0	0	0	0	0	0	0	0
P69811	fruB	no sector assignment	0	0.00338995	0	0.00329424	0	0.00281508	0.00283342	0.0056194	0	0	0	0	0	0	0	0	0.0149993	0.0158153	0.0151837	0.0153941
P0AEW9	fruK	excluded	0	0.00338995	0	0	0	0.0140754	0.00566685	0.0084291	0.0086783	0.0084374	0	0	0	0	0	0	0	0	0	0
P32154	frvB	no sector assignment	0	0	0	0	0	0	0	0	0.00289276	0	0	0	0	0	0	0	0	0	0	0
P0A998	ftnA	excluded	0.056107	0.0677989	0.043945	0.0592963	0.033861	0.0506714	0.0368345	0.0393358	0.0347132	0.0337496	0	0	0.014298	0.0555633	0.0318725	0.0153657	0.0449978	0.0158153	0	0.0461823
P0A9A2	ftnB	no sector assignment	0	0.00338995	0	0	0	0	0	0	0	0	0	0	0	0	0	0	0	0	0	0
P0ABH0	ftsA	excluded	0	0.0135598	0.00627786	0.013177	0.0211631	0.0140754	0.019834	0.0224776	0.0173566	0.0196873	0.051247	0.107181	0.0857878	0.0416725	0.0478088	0	0.0299985	0.0158153	0.0151837	0.0153941
P0A6S5	ftsB	no sector assignment	0	0	0	0	0	0	0	0	0.00289276	0	0	0	0	0	0	0	0	0	0	0
P0A9R7	ftsE	R	0.0172637	0.0169497	0.0125557	0.0197655	0.0169305	0.0197055	0.019834	0.0112388	0.00578553	0.0112499	0.0170823	0.0133976	0.0285959	0.0138908	0.0159363	0	0	0.0158153	0	0
P0AAI3	ftsH	O	0.172637	0.186447	0.197753	0.174595	0.220097	0.230836	0.263508	0.264112	0.185137	0.210935	0.256235	0.321543	0.228768	0.180581	0.270916	0.169023	0.20999	0.221414	0.227756	0.153941
P46889	ftsK	no sector assignment	0	0	0	0	0.00423263	0.00281508	0.00283342	0.0028097	0.00578553	0.00281247	0	0	0	0	0	0	0	0	0	0
P0AEN4	ftsL	no sector assignment	0	0	0	0	0	0	0	0.0028097	0	0	0	0	0	0	0	0	0	0	0	0
P29131	ftsN	no sector assignment	0	0	0	0	0	0	0	0.0028097	0	0	0	0.0133976	0	0	0	0	0	0	0	0
P26648	ftsP	no sector assignment	0.00431593	0	0	0.00329424	0	0.00281508	0.00566685	0.0028097	0	0	0	0	0	0	0	0.0153657	0	0	0	0
P06136	ftsQ	no sector assignment	0.00431593	0	0	0	0	0	0	0	0	0	0	0	0	0	0	0	0	0	0	0
P0AC30	ftsX	no sector assignment	0	0	0	0	0	0.00563016	0	0.0056194	0.00289276	0	0	0.0133976	0	0	0	0	0	0	0	0
P10121	ftsY	O	0.0215796	0.0271196	0.0565007	0.0329424	0.033861	0.0675619	0.0566685	0.0505746	0.0578553	0.0393745	0.0341647	0.0937835	0.0714898	0.0555633	0.063745	0.0460971	0.0449978	0.0474458	0.0455512	0.0769704
P0A9A6	ftsZ	S	0.202849	0.189837	0.191475	0.177889	0.207399	0.216761	0.212507	0.224776	0.159102	0.191248	0.341647	0.254555	0.300257	0.236144	0.223108	0.245851	0.20999	0.221414	0.24294	0.169335
P0AB87	fucA	no sector assignment	0	0	0	0	0	0	0	0	0	0	0	0	0	0	0	0	0	0	0	0.0153941
P11553	fucK	no sector assignment	0	0	0	0	0	0	0.00283342	0	0.00289276	0	0	0	0	0	0	0	0	0	0	0
P0A9S1	fucO	no sector assignment	0.00863185	0.00338995	0	0	0	0	0	0	0	0	0	0	0	0	0	0	0	0	0	0
P11551	fucP	no sector assignment	0	0	0	0	0	0	0	0	0	0.00281247	0	0	0	0	0	0	0	0	0	0
P0ACK8	fucR	no sector assignment	0	0	0.00313893	0	0	0	0	0	0	0	0	0	0	0	0	0	0	0	0	0
P0AEN8	fucU	no sector assignment	0.0129478	0	0.00313893	0	0	0.00563016	0.00850027	0.0056194	0	0	0	0	0	0	0	0	0	0	0	0
P0AC33	fumA	C	0.32801	0.359334	0.313893	0.250362	0.237027	0.123863	0.138838	0.165772	0.196708	0.185623	0.0341647	0.0937835	0.114384	0.194471	0.286853	0.230486	0.40498	0.379567	0.455512	0.446429
P14407	fumB	no sector assignment	0	0	0.00313893	0	0	0	0	0.0028097	0	0	0	0	0	0	0	0	0	0	0	0
P05042	fumC	S	0.0517911	0.0372894	0.0533618	0.0197655	0.00846525	0.00844523	0.00850027	0.0084291	0.0086783	0.0112499	0.0854117	0.0535906	0.0285959	0	0	0	0.0149993	0	0.0455512	0.0923645
P0A9A9	fur	O	0.0474752	0.0474592	0.0502229	0.0362367	0.033861	0.0450412	0.0566685	0.0421455	0.0404987	0.0337496	0.0854117	0.0267953	0.0428939	0.0277816	0.0318725	0.0460971	0.0299985	0.0316306	0.0303674	0.0153941
P0A6M8	fusA	R	1.12646	1.15936	1.22732	1.3177	1.96394	1.06691	1.10503	1.14074	1.29596	1.2853	1.02494	1.1388	1.27252	1.31963	1.6255	1.42901	1.42493	1.39174	1.33617	1.12377
P25526	gabD	no sector assignment	0.0474752	0.0338995	0.0156946	0	0	0.036596	0.019834	0.0056194	0.00289276	0.0084374	0.0170823	0.0401929	0	0	0	0	0.0299985	0.0158153	0.0455512	0.107759
P25527	gabP	no sector assignment	0	0	0	0	0	0.00281508	0	0	0	0	0	0	0	0	0	0	0	0	0	0
P22256	gabT	S	0.0647389	0.061019	0.043945	0	0.00423263	0.0534865	0.0311677	0.0140485	0	0.00562493	0.0170823	0	0	0	0	0	0.0149993	0.0474458	0.0455512	0.138547
P69908	gadA	no sector assignment	0	0	0	0.00329424	0	0.0168905	0.00566685	0.0112388	0.00289276	0.0112499	0.22207	0.187567	0.0285959	0	0	0	0	0	0	0
P63235	gadC	no sector assignment	0	0	0	0	0	0	0	0	0	0	0.0170823	0.0133976	0	0	0	0	0	0	0	0
P09147	galE	excluded	0.0906344	0.108478	0.113001	0.158124	0.308982	0.00563016	0.00566685	0.0084291	0.0202494	0.00562493	0	0.0267953	0.0285959	0.0138908	0.0159363	0.0307314	0.0149993	0.0158153	0.0303674	0.0153941
P0A6T3	galK	A	0.103582	0.122038	0.153808	0.168006	0.173538	0.00844523	0.0113337	0.0056194	0.0086783	0.0084374	0.0170823	0.0401929	0	0	0.0159363	0.0307314	0.0449978	0.0316306	0.0455512	0.0615764
P0A9C3	galM	U	0.103582	0.149158	0.144391	0.161418	0.207399	0.0675619	0.0651687	0.0477649	0.0578553	0.0506244	0.0341647	0.0267953	0.0285959	0.0138908	0.0159363	0.0153657	0.0149993	0.0158153	0.0455512	0.0153941
P03024	galR	no sector assignment	0	0	0.00313893	0	0	0	0	0	0	0	0	0	0	0	0	0	0	0	0	0
P25748	galS	no sector assignment	0	0.00338995	0	0	0	0	0	0	0	0	0	0	0	0	0	0	0	0	0	0
P09148	galT	U	0.056107	0.061019	0.0627786	0.095533	0.126979	0	0.00283342	0	0.00289276	0	0	0	0	0	0	0.0153657	0	0	0	0
P0AEP3	galU	A	0.060423	0.0508492	0.0533618	0.0724733	0.0761873	0.0647468	0.0623353	0.0786716	0.0376059	0.0506244	0.136659	0.160772	0.157278	0.111127	0.159363	0.153657	0.149993	0.110707	0.12147	0.0615764
P0A9B2	gapA	A	0.427277	0.491542	0.543035	0.780735	0.490985	1.07817	1.01153	0.986204	0.81576	0.815615	0.495388	0.576099	0.600515	0.611196	0.653386	0.722188	0.689966	0.790764	0.668084	0.554187
P23524	garK	no sector assignment	0	0	0	0	0	0	0	0	0	0.00281247	0	0	0	0	0	0	0	0	0	0
P0ABQ2	garR	no sector assignment	0	0	0	0	0	0	0	0	0	0.00281247	0	0	0	0	0	0	0	0	0	0
P0C8J6	gatY	no sector assignment	0	0	0	0	0	0	0	0	0	0.00281247	0	0	0	0	0	0	0	0	0	0
P15877	gcd	no sector assignment	0	0	0.00313893	0	0.0126979	0.036596	0.0340011	0.0224776	0.00289276	0.0084374	0.0854117	0.133976	0.014298	0	0	0	0	0	0	0
P0A9F6	gcvA	no sector assignment	0.00431593	0.00338995	0.00313893	0	0	0	0	0	0	0	0	0	0	0	0	0	0	0	0	0
P0A6T9	gcvH	excluded	0	0	0	0.00329424	0	0	0	0	0	0	0	0	0	0.0138908	0	0	0	0	0	0
P33195	gcvP	A	0.0215796	0.0406793	0.0470839	0.0592963	0.0888851	0.0281508	0.0340011	0.0449552	0.0549625	0.0168748	0.0170823	0.0669882	0.0428939	0.0555633	0.0956175	0.0768285	0.134993	0.142337	0.0455512	0.0307882
P0A9I3	gcvR	no sector assignment	0	0	0.00313893	0	0	0.00281508	0	0.0028097	0	0	0.0170823	0	0.0285959	0	0	0	0	0	0	0
P27248	gcvT	A	0.00863185	0.0101698	0.0156946	0.0164712	0.033861	0.00281508	0.0226674	0.0140485	0.0173566	0.0084374	0.0170823	0.0133976	0.0428939	0.0416725	0.0318725	0.0614628	0.0449978	0.0474458	0.0455512	0
P00370	gdhA	C	0.483384	0.61358	0.599535	0.60614	0.372471	0	0	0	0	0.447182	0.170823	0.267953	0.371747	0.305598	0.478088	0.384143	0.40498	0.521904	0.546614	0.384852
P18956	ggt	no sector assignment	0	0	0	0	0	0.0112603	0.00850027	0	0	0	0	0	0	0	0	0	0	0	0	0
P75913	ghrA	O	0.0345274	0.0271196	0.0219725	0.0362367	0.0423263	0.0534865	0.0481682	0.0505746	0.0376059	0.0337496	0	0.0267953	0.0714898	0.0277816	0.0159363	0	0.0449978	0	0.0151837	0.0153941
P37666	ghrB	S	0.0388433	0.0406793	0.0376671	0.0527079	0.0507915	0.0957126	0.0821693	0.0533843	0.0376059	0.042187	0.119576	0.120579	0.0857878	0.0972357	0.063745	0.0460971	0.059997	0.0474458	0.0151837	0.0307882
P0AF52	ghxP	no sector assignment	0.00431593	0.00338995	0.00627786	0.0164712	0.0169305	0.0140754	0.0113337	0.0112388	0.0173566	0.0140623	0	0	0	0	0	0	0	0	0	0
P37330	glcB	C	0.125162	0.0915285	0.106724	0.0362367	0	0.0253357	0.0226674	0.0168582	0.0115711	0.0281246	0.0170823	0.0401929	0.014298	0	0	0	0.0299985	0.0158153	0.0455512	0.107759
P0ACL5	glcC	no sector assignment	0.00431593	0.00338995	0	0	0	0	0	0	0	0	0	0	0	0	0	0	0	0	0	0
P0AEQ1	glcG	no sector assignment	0.00863185	0.00338995	0.00941679	0	0	0.00281508	0	0	0	0.00281247	0	0	0	0	0	0	0	0	0.0151837	0.0153941
P0A9S5	gldA	no sector assignment	0	0	0	0	0	0	0	0.0028097	0	0.00281247	0	0	0	0	0	0	0	0	0	0
P0A6U8	glgA	excluded	0.0517911	0.0271196	0.043945	0.0230597	0.0169305	0.112603	0.0906695	0.0730522	0.0144638	0.0337496	0.0683293	0.120579	0.0857878	0.0277816	0.0478088	0.0307314	0.0299985	0.0474458	0.0759186	0.0461823
P07762	glgB	excluded	0.00863185	0.0271196	0.0219725	0.013177	0.00423263	0.073192	0.0396679	0.0449552	0.0086783	0.0112499	0	0.0133976	0	0.0277816	0.0159363	0	0.0149993	0.0158153	0.0151837	0.0307882
P0A6V1	glgC	C	0.0172637	0.0101698	0.0156946	0.013177	0.0169305	0.0422262	0.0396679	0.0337164	0.0086783	0.0196873	0	0.0401929	0.014298	0	0	0	0.0149993	0	0.0607349	0.0307882
P0AC86	glgP	excluded	0.0215796	0.0305095	0.0156946	0.00988273	0.00423263	0.0760071	0.0481682	0.028097	0.0115711	0.0112499	0.102494	0.0803859	0.0571919	0.0277816	0.063745	0.0153657	0.0449978	0.0474458	0.0151837	0.0769704
P15067	glgX	no sector assignment	0.00431593	0	0	0	0	0.0253357	0.0170005	0.0112388	0	0	0	0	0	0	0	0	0	0	0	0.0153941
P0A6V8	glk	excluded	0.0345274	0.0440693	0.0408061	0.0658848	0.00423263	0.0281508	0.0226674	0.0365261	0.0347132	0.0337496	0	0.0401929	0	0.0277816	0.0318725	0.0460971	0.0449978	0.0948917	0.0607349	0.0615764
P31120	glmM	S	0.0388433	0.0474592	0.0470839	0.0625906	0.0931178	0.0563016	0.0510016	0.0449552	0.0578553	0.042187	0.0854117	0.0937835	0.0857878	0.0833449	0.0796813	0.0768285	0.059997	0.0632611	0.0607349	0.107759
P17169	glmS	U	0.107898	0.125428	0.109863	0.13177	0.17777	0.132309	0.144505	0.143295	0.153317	0.137811	0.341647	0.308146	0.21447	0.305598	0.25498	0.291948	0.20999	0.284675	0.197388	0.138547
P0ACC7	glmU	A	0.0129478	0.0101698	0.0156946	0.0329424	0.0465589	0.0253357	0.0283342	0.0337164	0.0260349	0.036562	0.0170823	0.0133976	0.014298	0.0138908	0	0.0153657	0.0299985	0.0474458	0.0151837	0
P0A9C5	glnA	A	0.340958	0.352554	0.4112	0.454605	0.626429	0.675619	0.651687	0.609705	0.665336	0.554056	0.170823	0.267953	0.257363	0.486179	0.589641	0.706822	0.584971	0.553535	0.455512	0.384852
P0A9Z1	glnB	S	0.00431593	0	0.00313893	0.00329424	0	0.0197055	0.0113337	0.0056194	0	0.00281247	0	0.0133976	0.014298	0	0	0	0	0	0	0
P27249	glnD	no sector assignment	0	0	0	0	0	0.00563016	0.0141671	0.0084291	0	0.00281247	0.0341647	0.0401929	0	0	0	0.0153657	0	0	0	0
P30870	glnE	no sector assignment	0.00431593	0	0	0	0	0.00844523	0.00283342	0.0056194	0.00578553	0	0	0.0133976	0	0.0138908	0	0	0	0	0	0
P0AFB8	glnG	A	0.00431593	0.00338995	0.00313893	0.013177	0.00846525	0.0140754	0.00850027	0.0168582	0.0231421	0.0112499	0	0	0	0	0	0	0	0	0	0
P0AEQ3	glnH	O	0.379801	0.264416	0.229142	0.118593	0.00423263	0.126678	0.121837	0.129246	0.121496	0.0984363	0.153741	0.107181	0.114384	0.125017	0.12749	0.0768285	0.149993	0.173968	0.24294	0.446429
P0AEQ6	glnP	no sector assignment	0	0	0	0	0	0	0.00283342	0	0	0	0	0	0	0	0	0	0	0	0	0
P10346	glnQ	A	0.0302115	0.0338995	0.0282504	0.013177	0	0.00281508	0.00850027	0.0084291	0.00578553	0.0084374	0	0.0133976	0	0.0277816	0	0	0.0149993	0.0158153	0.0151837	0.0307882
P00962	glnS	U	0.0820026	0.0949185	0.0847511	0.125181	0.0931178	0.073192	0.0850027	0.0955298	0.098354	0.101249	0.0683293	0.160772	0.114384	0.16669	0.159363	0.153657	0.19499	0.189783	0.0911023	0.123153
P0AC81	gloA	excluded	0	0	0	0	0	0	0	0	0.00289276	0	0	0	0	0	0	0	0	0	0	0
P0AC84	gloB	no sector assignment	0.00431593	0	0	0	0	0.00281508	0.00283342	0.0028097	0.00289276	0.00281247	0	0	0	0	0	0	0	0	0	0
P13035	glpD	no sector assignment	0	0	0	0	0	0.00281508	0	0	0.00289276	0	0	0	0	0	0	0	0	0	0	0
P0A6V5	glpE	no sector assignment	0	0	0	0	0	0	0	0.0028097	0	0	0	0	0	0	0	0	0	0	0	0
P0AER0	glpF	A	0	0	0	0	0	0	0	0	0	0.00281247	0	0	0	0	0	0	0	0	0	0
P0A6F3	glpK	S	0.056107	0.0372894	0.0313893	0	0	0.205501	0.164339	0.146104	0.115711	0.00281247	0	0	0	0	0	0	0	0.0158153	0.0303674	0.230911
P09394	glpQ	no sector assignment	0	0	0	0	0	0.0281508	0.0113337	0.0196679	0.0086783	0	0	0	0	0	0	0	0	0	0	0
P0ACL0	glpR	no sector assignment	0.00431593	0	0	0	0	0.00563016	0.00850027	0.0084291	0.00289276	0.00281247	0	0	0	0	0	0	0	0	0	0
P08194	glpT	no sector assignment	0	0	0	0	0	0.00281508	0	0	0	0	0	0	0	0	0	0	0	0	0	0
P0A9C9	glpX	A	0	0	0	0	0.00423263	0	0.00283342	0	0	0.00281247	0	0	0	0	0	0	0	0	0	0
P0ABH7	gltA	S	0.781183	0.786467	0.828677	0.76097	0.550241	0.889565	0.830193	0.74738	0.743441	0.618742	0.307482	0.267953	0.285959	0.375052	0.446215	0.460971	0.614969	0.632611	0.804737	0.723522
P09831	gltB	U	0.474752	0.60002	0.596397	0.803795	1.06239	0.346255	0.444847	0.590037	1.13686	0.888739	1.9303	1.78189	1.83014	1.45854	1.59363	1.24462	0.854957	0.822394	0.501063	0.123153
P09832	gltD	U	0.151057	0.179667	0.188336	0.250362	0.308982	0.073192	0.127504	0.151724	0.318204	0.298121	0.546635	0.468917	0.557621	0.375052	0.446215	0.399508	0.269987	0.158153	0.12147	0.0153941
P37902	gltI	S	0.828658	0.552561	0.480256	0.296482	0.114281	0.287138	0.280509	0.247254	0.248778	0.219372	0.102494	0.0803859	0.0857878	0.0833449	0.063745	0.138291	0.374981	0.379567	0.470695	0.908251
P0AER3	gltJ	C	0.0431593	0.0474592	0.0345282	0.00988273	0.00846525	0.00281508	0.00566685	0.0028097	0.0086783	0.00281247	0	0	0	0	0	0	0	0	0	0
P0AER5	gltK	no sector assignment	0.00431593	0	0	0	0	0	0	0	0	0	0	0	0	0	0	0	0	0	0	0
P0AAG3	gltL	S	0.0302115	0.0542391	0.043945	0.0197655	0.00846525	0.0112603	0.0113337	0.0168582	0.0173566	0.0084374	0	0	0	0	0	0	0	0.0158153	0.0303674	0.0153941
P04805	gltX	O	0.0863185	0.0474592	0.0910289	0.0922388	0.0931178	0.118233	0.10767	0.0983395	0.10414	0.112499	0.136659	0.174169	0.200172	0.16669	0.159363	0.153657	0.149993	0.126522	0.0911023	0.123153
P0A825	glyA	A	0.271903	0.281365	0.273087	0.319541	0.33861	0.346255	0.357011	0.387738	0.335561	0.354371	0.444141	0.495713	0.529025	0.444506	0.573705	0.476337	0.494975	0.506089	0.394777	0.33867
P00960	glyQ	R	0.0431593	0.0372894	0.0376671	0.0428251	0.0592568	0.0337809	0.0396679	0.0505746	0.0462842	0.0590618	0.0170823	0.0535906	0.0857878	0.0555633	0.0796813	0.0614628	0.0899955	0.0948917	0.12147	0.0769704
P00961	glyS	U	0.215796	0.237296	0.276226	0.263539	0.245492	0.230836	0.229507	0.238824	0.254563	0.261559	0.307482	0.334941	0.271661	0.291707	0.191235	0.291948	0.239988	0.253044	0.212572	0.292488
P63224	gmhA	O	0.107898	0.0779687	0.0847511	0.0625906	0.0592568	0.0703769	0.0651687	0.0730522	0.0752119	0.0562493	0.0854117	0.133976	0.114384	0.0833449	0.111554	0.122926	0.104995	0.0948917	0.136654	0.138547
P63228	gmhB	no sector assignment	0.00431593	0.00338995	0	0	0.00423263	0	0	0.0056194	0	0	0	0	0	0	0	0	0	0	0	0
P60546	gmk	U	0.00863185	0.00338995	0.00627786	0.00658848	0.0169305	0.00563016	0.00566685	0.0112388	0.00578553	0.0112499	0.0170823	0.0133976	0.014298	0	0	0	0.0149993	0	0	0
P00350	gnd	A	0.146741	0.176277	0.194614	0.237185	0.296284	0.382851	0.31451	0.303448	0.202494	0.23906	0.324564	0.415327	0.443237	0.375052	0.318725	0.353411	0.284986	0.316306	0.258123	0.184729
P0AC92	gnsA	R	0	0	0.00313893	0.00329424	0.00423263	0.0112603	0.0170005	0.0112388	0.0086783	0.0140623	0	0	0	0.0138908	0	0	0	0	0	0
P77695	gnsB	S	0.0258956	0.0169497	0.00627786	0.00988273	0.0296284	0.0309659	0.00850027	0.0168582	0.0173566	0.0112499	0.0341647	0	0	0.0138908	0	0	0.0149993	0	0.0151837	0.0153941
P46859	gntK	no sector assignment	0	0.00338995	0	0	0	0.00281508	0	0	0	0	0	0	0	0	0	0	0	0	0	0
P0ACP5	gntR	no sector assignment	0	0	0.00313893	0	0	0	0.00283342	0	0.00289276	0.00281247	0	0	0	0	0	0	0	0	0	0
P06715	gor	A	0.0258956	0.0203397	0.0125557	0.0164712	0.0211631	0.0506714	0.0453348	0.0337164	0.0289277	0.0168748	0.170823	0.120579	0.128682	0.0694541	0.0478088	0.0153657	0.059997	0.0632611	0.0607349	0.0615764
P32662	gph	no sector assignment	0.00431593	0.00338995	0.00627786	0.00658848	0.0126979	0.00281508	0.0113337	0.0112388	0.00578553	0.00562493	0	0	0	0	0	0	0	0	0	0
P62707	gpmA	A	0.228744	0.196617	0.226003	0.204243	0.203166	0.208316	0.20684	0.224776	0.254563	0.236247	0.2904	0.22776	0.200172	0.194471	0.207171	0.261217	0.149993	0.173968	0.212572	0.169335
P0A7A2	gpmB	R	0.00431593	0	0.00941679	0.00658848	0	0.00281508	0	0.0028097	0	0.00281247	0	0	0	0	0	0	0	0	0	0
P37689	gpmI	O	0.056107	0.0542391	0.0659175	0.138358	0.0846525	0.143569	0.133171	0.132056	0.121496	0.118124	0.0854117	0.120579	0.100086	0.152799	0.0956175	0.122926	0.149993	0.142337	0.12147	0.0769704
P25552	gppA	no sector assignment	0	0	0	0	0	0.00281508	0.00566685	0.0056194	0.00289276	0.00281247	0	0.0133976	0.014298	0	0.0159363	0.0153657	0	0	0	0
Q46851	gpr	C	0.0258956	0.0338995	0.0282504	0.00658848	0	0.00281508	0.00566685	0	0.00289276	0	0	0	0	0	0	0	0	0	0	0.0615764
P0A6S7	gpsA	C	0.0172637	0.00677989	0.0125557	0.013177	0.0126979	0.0140754	0.00566685	0.0168582	0.0144638	0.0140623	0	0	0	0	0	0	0	0.0158153	0	0.0153941
P0A9M5	gpt	excluded	0.0215796	0.0169497	0.0313893	0.0362367	0.0126979	0.0112603	0.0141671	0.0168582	0.0173566	0.0168748	0.0341647	0.0401929	0.0285959	0.0277816	0.0159363	0.0153657	0.0299985	0	0.0303674	0
P68066	grcA	A	0.0129478	0.0237296	0.0125557	0.013177	0.0126979	0.0309659	0.0396679	0.0309067	0.0318204	0.0196873	0.0170823	0.0133976	0	0.0138908	0.0159363	0	0.0149993	0.0158153	0.0151837	0.0153941
P0A6W5	greA	R	0.0647389	0.0542391	0.0627786	0.0527079	0.0507915	0.0450412	0.0481682	0.0449552	0.0578553	0.0506244	0.0683293	0.0937835	0.0571919	0.0138908	0.0796813	0.10756	0.104995	0.0948917	0.0759186	0.0615764
P0A6F5	groL	C	1.02287	0.922065	0.982485	0.984978	1.08355	0.833263	0.918029	0.814813	0.885186	0.914051	0.819952	0.73687	0.700601	1.23628	0.733068	0.814382	0.749963	0.83821	0.89584	1.01601
P0A6F9	groS	C	0.164005	0.159327	0.172641	0.164712	0.173538	0.160459	0.147338	0.140485	0.161995	0.140623	0.273317	0.200965	0.157278	0.208362	0.223108	0.184388	0.239988	0.237229	0.227756	0.215517
P09372	grpE	R	0.056107	0.0677989	0.0627786	0.0790618	0.0931178	0.0506714	0.0481682	0.0505746	0.0462842	0.0506244	0.051247	0.0401929	0.0571919	0.0555633	0.0318725	0.0460971	0.0449978	0.0316306	0.0303674	0.0461823
P68688	grxA	no sector assignment	0	0	0	0	0	0	0.00566685	0	0	0	0	0	0	0	0	0	0	0	0	0
P0AC59	grxB	S	0.060423	0.0542391	0.0376671	0.0263539	0.0126979	0.126678	0.104837	0.0899104	0.0289277	0.0224997	0.0683293	0.0803859	0.0857878	0.0138908	0	0	0	0	0	0.0307882
P0AC62	grxC	excluded	0.0474752	0.0338995	0.0376671	0.0329424	0	0.0422262	0.0481682	0.0337164	0.0347132	0.0449994	0.051247	0.0133976	0.0428939	0.0138908	0.0159363	0	0.0149993	0.0158153	0.0151837	0.0307882
P0AC69	grxD	O	0.056107	0.0745788	0.0659175	0.0757676	0.0846525	0.104158	0.102003	0.101149	0.101247	0.0899989	0.153741	0.107181	0.114384	0.0694541	0.111554	0.0921942	0.059997	0.0474458	0.0455512	0.0769704
P0A6W9	gshA	excluded	0.0172637	0.0237296	0.0188336	0.00658848	0.0126979	0.0478563	0.0425013	0.0505746	0.0086783	0.0281246	0	0.0267953	0.0428939	0.0416725	0	0.0307314	0	0.0158153	0.0151837	0
P04425	gshB	S	0.0388433	0.0474592	0.043945	0.0395309	0.0296284	0.0619317	0.0651687	0.0618134	0.0376059	0.0534368	0.119576	0.0401929	0.114384	0.0555633	0.143426	0.0460971	0.059997	0.0632611	0.0455512	0.0461823
P75796	gsiA	no sector assignment	0	0	0	0	0	0.00844523	0.00283342	0.0028097	0	0.00281247	0	0	0	0	0	0	0	0	0	0
P75797	gsiB	U	0.0302115	0.0135598	0.0376671	0.0164712	0.0126979	0.0478563	0.0481682	0.0505746	0.0260349	0.0337496	0.0341647	0.0401929	0.0285959	0	0	0	0	0.0158153	0	0
P75798	gsiC	no sector assignment	0	0	0	0	0	0.00281508	0.00283342	0	0	0	0	0	0	0	0	0	0	0	0	0
P0AEW6	gsk	no sector assignment	0	0	0.00313893	0.00658848	0.0126979	0.00281508	0.00566685	0.0140485	0.0115711	0.00562493	0	0	0	0	0	0	0	0	0	0
P41442	gspG	no sector assignment	0.00431593	0	0	0	0	0	0	0	0	0	0	0	0	0	0	0	0	0	0	0
P0AES0	gss	no sector assignment	0	0	0	0.00329424	0.00423263	0.0281508	0.0283342	0.0168582	0.0086783	0.00281247	0.0854117	0.0669882	0.0428939	0.0138908	0.0159363	0	0	0	0.0151837	0
P0A9D2	gstA	O	0.0431593	0.0338995	0.0345282	0.0164712	0.00846525	0.0478563	0.0396679	0.0477649	0.0115711	0.0168748	0.119576	0.0267953	0.014298	0.0138908	0	0	0	0	0	0.0153941
P0ACA7	gstB	A	0.0345274	0.0372894	0.0219725	0.0164712	0.0296284	0.0591166	0.0481682	0.0337164	0.0260349	0.0309371	0.0341647	0.0803859	0.0428939	0.0416725	0.0318725	0.0153657	0.0299985	0.0158153	0.0607349	0.0461823
P04079	guaA	U	0.0820026	0.108478	0.131835	0.168006	0.211631	0.101343	0.104837	0.129246	0.182244	0.18281	0.461223	0.442122	0.371747	0.263926	0.223108	0.169023	0.0899955	0.142337	0.12147	0.0769704
P0ADG7	guaB	U	0.0863185	0.132208	0.150669	0.19436	0.389402	0.135124	0.141671	0.154533	0.21985	0.236247	0.546635	0.576099	0.400343	0.361161	0.318725	0.245851	0.164992	0.142337	0.167021	0.0307882
P60560	guaC	A	0.0258956	0.0203397	0.0251114	0.0362367	0.0296284	0.036596	0.0396679	0.0421455	0.0260349	0.036562	0.0683293	0.0535906	0.0285959	0.0694541	0.0796813	0.0768285	0.0449978	0.0632611	0.0303674	0.0307882
Q46916	gudP	no sector assignment	0	0	0	0.00329424	0	0	0	0	0	0	0	0	0	0	0	0	0	0	0	0
Q46915	gudX	no sector assignment	0	0	0	0	0	0	0	0	0	0	0	0	0	0	0.0159363	0	0	0	0	0
P17115	gutQ	no sector assignment	0	0.00338995	0	0	0.00846525	0	0	0	0	0	0	0	0	0	0	0	0	0	0	0
P0AES4	gyrA	O	0.11653	0.111868	0.141252	0.128475	0.0973504	0.140754	0.141671	0.140485	0.127282	0.151873	0.187906	0.133976	0.157278	0.125017	0.12749	0.199754	0.134993	0.142337	0.136654	0.138547
P0AES6	gyrB	U	0.0906344	0.0949185	0.100446	0.118593	0.173538	0.118233	0.119004	0.134866	0.115711	0.112499	0.136659	0.200965	0.157278	0.125017	0.0956175	0.10756	0.0899955	0.142337	0.106286	0.107759
P31658	hchA	no sector assignment	0.0172637	0.00677989	0	0	0	0.0422262	0.0170005	0.0084291	0	0.0112499	0.0683293	0.0535906	0.0285959	0.0416725	0	0	0	0	0	0.0307882
P0AES9	hdeA	no sector assignment	0	0	0	0	0	0	0	0	0	0	0.153741	0.107181	0.0428939	0.0138908	0	0	0	0	0	0
P0AET2	hdeB	no sector assignment	0	0	0	0	0	0.0140754	0.00566685	0.0084291	0.00289276	0	0.204988	0.0803859	0.014298	0	0	0	0	0	0	0
P0A8R9	hdfR	no sector assignment	0.00431593	0	0	0.00329424	0	0	0	0	0	0	0	0	0	0	0	0	0	0	0	0
P0AET8	hdhA	no sector assignment	0	0	0	0	0	0.0140754	0.00566685	0.0028097	0	0	0.0170823	0	0.0285959	0	0	0	0	0	0	0.0153941
P15038	helD	no sector assignment	0	0	0.00313893	0	0	0	0.00283342	0	0	0	0	0	0.014298	0	0	0	0	0	0	0
P0ACB2	hemB	U	0.0129478	0.0169497	0.0188336	0.0263539	0.0380936	0.0140754	0.0170005	0.0112388	0.0173566	0.0084374	0.0341647	0.0401929	0	0	0	0.0153657	0.0149993	0	0	0
P06983	hemC	A	0	0.00677989	0.00627786	0.00329424	0	0.0112603	0.0141671	0.0112388	0.0086783	0.0112499	0	0	0	0	0	0	0	0	0	0
P29680	hemE	C	0	0.00338995	0	0.00658848	0.00423263	0.0112603	0.00283342	0.0056194	0.0086783	0.0084374	0	0	0	0	0	0	0	0	0	0
P0ACB4	hemG	no sector assignment	0.00431593	0	0	0.00329424	0.00423263	0.00844523	0.00283342	0.0028097	0.00289276	0.00281247	0	0	0	0	0	0	0	0	0	0
P23893	hemL	A	0.0949504	0.0949185	0.0910289	0.105416	0.0931178	0.0844523	0.0821693	0.0983395	0.086783	0.0984363	0.0854117	0.147374	0.14298	0.0833449	0.0956175	0.0921942	0.149993	0.173968	0.12147	0.138547
P32131	hemN	A	0	0	0.00313893	0.00329424	0.0169305	0.0140754	0.0113337	0.0084291	0.00289276	0.0112499	0	0	0	0	0	0	0	0	0	0
P09127	hemX	O	0.056107	0.0203397	0.0156946	0.013177	0.0211631	0.0281508	0.0283342	0.0365261	0.0260349	0.0224997	0.0341647	0.0267953	0.0857878	0.0138908	0.0478088	0	0.0149993	0.0158153	0.0455512	0.0153941
P0ACB7	hemY	C	0.00863185	0.0169497	0.00941679	0.013177	0.00846525	0.0140754	0.0141671	0.0168582	0.0115711	0.0168748	0	0	0	0	0	0	0	0	0.0151837	0.0153941
P46118	hexR	U	0.00863185	0.0101698	0.00627786	0.00329424	0	0	0	0.0028097	0.00289276	0	0	0	0	0	0	0	0	0	0.0151837	0
P0ABC3	hflC	S	0.0517911	0.0576291	0.0345282	0.0560021	0.0465589	0.0675619	0.0651687	0.0533843	0.0433915	0.0534368	0.0341647	0.0267953	0.0285959	0.0555633	0.0159363	0	0	0	0.0151837	0.0769704
P25746	hflD	excluded	0.00431593	0.00677989	0.00941679	0.00658848	0.00846525	0.0197055	0.0113337	0.0140485	0.0115711	0.0084374	0	0	0	0	0	0	0	0.0158153	0	0
P0ABC7	hflK	A	0.056107	0.0745788	0.0659175	0.0691791	0.0846525	0.0872674	0.0821693	0.0758619	0.0752119	0.0871864	0.170823	0.160772	0.185874	0.125017	0.143426	0.153657	0.19499	0.158153	0.151837	0.107759
P25519	hflX	excluded	0.0172637	0.00677989	0.0125557	0.0164712	0.00846525	0.0394111	0.0425013	0.0309067	0.0260349	0.0168748	0	0	0	0.0277816	0	0	0	0	0	0.0153941
P0A6X3	hfq	O	0.00863185	0.0169497	0.00941679	0.0230597	0	0.0168905	0.0141671	0.0196679	0.0144638	0.0196873	0.0170823	0.0267953	0.0571919	0.0138908	0	0.0307314	0.0149993	0	0.0303674	0.0461823
P0ACE3	hha	no sector assignment	0	0.00338995	0	0	0	0.00563016	0.00566685	0.0028097	0.00289276	0.00562493	0	0	0	0	0	0	0	0	0	0
P0ACE7	hinT	excluded	0.060423	0.0440693	0.0502229	0.0494136	0.0423263	0.0675619	0.053835	0.056194	0.0462842	0.036562	0.0341647	0.0267953	0.0285959	0.0277816	0	0	0.0149993	0	0	0
P10371	hisA	A	0.0302115	0.0305095	0.0156946	0.0296482	0.0253958	0.126678	0.0878361	0.0871007	0.0347132	0.0562493	0.170823	0.107181	0.185874	0.16669	0.143426	0.138291	0.0749963	0.0948917	0.0607349	0.0769704
P06987	hisB	A	0.0647389	0.0949185	0.08789	0.082356	0.0804199	0.211131	0.178506	0.165772	0.124389	0.0899989	0.102494	0.200965	0.257363	0.250035	0.25498	0.138291	0.119994	0.142337	0.106286	0.0769704
P06986	hisC	A	0.0863185	0.101698	0.0847511	0.105416	0.105816	0.233651	0.204006	0.171392	0.127282	0.115311	0.153741	0.200965	0.314555	0.222253	0.270916	0.199754	0.149993	0.142337	0.151837	0.123153
P06988	hisD	A	0.060423	0.0915285	0.0627786	0.0889445	0.110048	0.146384	0.144505	0.118007	0.0809974	0.0815615	0.119576	0.147374	0.200172	0.16669	0.159363	0.138291	0.119994	0.126522	0.12147	0.0923645
P60664	hisF	A	0.056107	0.0576291	0.0345282	0.0592963	0.0761873	0.149199	0.119004	0.106769	0.0694264	0.0646867	0.0683293	0.0803859	0.128682	0.0972357	0.111554	0.10756	0.0299985	0.0316306	0.0303674	0.0307882
P60757	hisG	A	0.0820026	0.0813587	0.0941679	0.112004	0.135444	0.154829	0.133171	0.134866	0.109925	0.0928113	0.119576	0.0937835	0.114384	0.16669	0.111554	0.10756	0.0899955	0.0790764	0.0607349	0.107759
P60595	hisH	A	0.0474752	0.0508492	0.0533618	0.0625906	0.0550241	0.0844523	0.0963364	0.0927201	0.0404987	0.0534368	0.0170823	0.0669882	0.100086	0.0694541	0.0159363	0.0307314	0.0299985	0.0158153	0.0151837	0.0153941
P06989	hisI	A	0.0172637	0.0169497	0.0125557	0.0263539	0.0380936	0.0506714	0.053835	0.0533843	0.0289277	0.0253122	0.0170823	0.0267953	0.0428939	0.0833449	0.0318725	0.0614628	0.0449978	0.0474458	0.0303674	0.0461823
P0AEU0	hisJ	A	0.362538	0.345774	0.35156	0.405192	0.317447	0.422262	0.42218	0.435503	0.448379	0.413432	0.136659	0.0803859	0.157278	0.180581	0.207171	0.230486	0.284986	0.253044	0.24294	0.246305
P0AEU3	hisM	no sector assignment	0	0	0	0	0.00423263	0	0.00283342	0	0	0.00562493	0	0	0	0	0	0	0	0	0	0
P07109	hisP	A	0.0172637	0.0135598	0.0219725	0.0197655	0.0169305	0.0478563	0.0566685	0.0477649	0.0462842	0.0337496	0	0.0133976	0	0.0138908	0	0	0.0149993	0	0	0
P52094	hisQ	no sector assignment	0	0	0	0	0.00846525	0.00281508	0.00566685	0	0	0	0	0	0	0	0	0	0.0149993	0	0	0
P60906	hisS	U	0.0992663	0.108478	0.134974	0.148241	0.156607	0.137939	0.124671	0.123627	0.147531	0.120936	0.153741	0.160772	0.157278	0.208362	0.159363	0.138291	0.119994	0.110707	0.12147	0.0923645
P67910	hldD	A	0.0690548	0.064409	0.0721954	0.095533	0.067722	0.0703769	0.073669	0.0702425	0.0578553	0.0674992	0.204988	0.174169	0.14298	0.138908	0.12749	0.122926	0.134993	0.126522	0.12147	0.0615764
P76658	hldE	A	0.0345274	0.0305095	0.0408061	0.0461194	0.0507915	0.0591166	0.0566685	0.0393358	0.0462842	0.0506244	0.136659	0.0803859	0.100086	0.0555633	0.063745	0.0307314	0.059997	0.0632611	0.0455512	0.0153941
P24232	hmp	no sector assignment	0.0172637	0.0101698	0.00313893	0.00658848	0	0	0.00283342	0	0	0.00562493	0	0	0	0	0	0	0	0	0	0.0153941
P0ACF8	hns	O	0.397065	0.305095	0.360977	0.30307	0.389402	0.368775	0.334344	0.331544	0.338454	0.306559	0.22207	0.214362	0.21447	0.250035	0.207171	0.230486	0.314984	0.30049	0.273307	0.369458
P28905	holC	no sector assignment	0	0.00338995	0	0	0	0	0	0	0	0	0	0	0	0	0	0	0	0	0	0
P0AFX0	hpf	excluded	0.00431593	0.00338995	0.00313893	0.00329424	0.00846525	0.0168905	0.0226674	0.0056194	0.00289276	0.00281247	0	0	0	0	0	0	0	0	0	0
P0A9M2	hpt	excluded	0.00431593	0.00677989	0.0125557	0.0197655	0.033861	0.0281508	0.0255008	0.028097	0.0318204	0.0224997	0	0	0	0	0	0	0	0	0	0
P43329	hrpA	no sector assignment	0	0	0	0	0	0	0	0.0084291	0.00289276	0	0	0	0	0.0138908	0	0	0	0	0	0
P37024	hrpB	no sector assignment	0	0	0	0	0	0.00281508	0	0	0	0	0	0	0	0	0	0	0	0	0	0
P0A6Z1	hscA	excluded	0.0215796	0.0169497	0.0345282	0.0197655	0.0380936	0.0253357	0.0311677	0.0365261	0.0318204	0.036562	0.0170823	0.0267953	0.0428939	0.0416725	0.0478088	0.0460971	0.0899955	0.0316306	0.0607349	0.0615764
P0A6L9	hscB	R	0.00863185	0.00338995	0.00313893	0.00658848	0.00423263	0.00844523	0.00566685	0.0028097	0.00578553	0.0084374	0.0170823	0.0133976	0	0.0138908	0	0	0	0	0	0
P77319	hscC	no sector assignment	0	0	0	0	0	0	0	0	0	0	0	0	0	0	0	0	0	0.0158153	0.0303674	0.0153941
P08957	hsdM	R	0.0172637	0.0271196	0.0251114	0.0428251	0.033861	0.0197055	0.0226674	0.0252873	0.0260349	0.036562	0.0341647	0.0267953	0.0857878	0.0416725	0.063745	0.0307314	0.0149993	0.0316306	0.0303674	0.0153941
P08956	hsdR	S	0.00863185	0.00677989	0.00941679	0.0164712	0	0.00844523	0.00850027	0.0056194	0.00578553	0.00281247	0	0	0	0	0	0	0	0	0	0
P05719	hsdS	no sector assignment	0.00431593	0	0.00627786	0.00988273	0	0	0	0.0028097	0.0115711	0.00562493	0	0	0.014298	0	0	0	0	0	0	0
P0A6Y5	hslO	R	0.0129478	0.0372894	0.0219725	0.0296482	0.0423263	0.0422262	0.0340011	0.0309067	0.0520698	0.042187	0.051247	0.0803859	0.0428939	0.0833449	0.0956175	0.0921942	0.0749963	0.0790764	0.0303674	0.0769704
P0A6H5	hslU	U	0.0949504	0.105088	0.11614	0.128475	0.0931178	0.106973	0.10767	0.120817	0.0925685	0.115311	0.0683293	0.0535906	0.100086	0.111127	0.0159363	0.0460971	0.0749963	0.0632611	0.0455512	0.0923645
P0A7B8	hslV	O	0.00863185	0.00677989	0.00941679	0.00988273	0	0.0140754	0.00850027	0	0.00289276	0.0084374	0.0170823	0.0133976	0	0.0138908	0	0.0153657	0.0149993	0.0158153	0.0151837	0.0153941
P0A6Z3	htpG	C	0.224428	0.220346	0.229142	0.266834	0.292051	0.208316	0.189839	0.202298	0.257456	0.253122	0.0683293	0.120579	0.0571919	0.152799	0.063745	0.122926	0.104995	0.126522	0.136654	0.123153
P23894	htpX	A	0.00431593	0.0101698	0.00627786	0.00329424	0.00423263	0.0168905	0.0141671	0.0252873	0.0202494	0.0112499	0.0170823	0	0.0285959	0.0138908	0	0.0153657	0	0.0158153	0	0
P25666	htrL	no sector assignment	0	0	0	0	0	0.00281508	0.00850027	0.0028097	0.00289276	0	0	0	0	0	0	0	0	0	0	0
P0ACF0	hupA	S	0.353906	0.274586	0.251114	0.247068	0.266655	0.306843	0.289009	0.264112	0.228528	0.258747	0.2904	0.267953	0.271661	0.263926	0.191235	0.245851	0.20999	0.205599	0.24294	0.200123
P0ACF4	hupB	S	0.112214	0.115258	0.11614	0.112004	0.0804199	0.135124	0.121837	0.120817	0.098354	0.112499	0.102494	0.0669882	0.100086	0.0694541	0.0478088	0.0921942	0.104995	0.0474458	0.0911023	0.0769704
P16431	hycE	no sector assignment	0	0.00338995	0	0	0	0	0	0	0	0	0	0	0	0	0	0	0	0	0	0
P16433	hycG	no sector assignment	0	0.00338995	0	0	0	0	0	0	0	0	0	0	0	0	0	0	0	0	0	0
P0AEV9	hycI	no sector assignment	0	0	0	0	0	0	0	0	0	0	0	0	0	0	0.0159363	0	0	0	0	0
P77453	hyfJ	no sector assignment	0	0	0	0	0	0.00281508	0	0	0	0	0	0	0	0	0	0	0	0	0	0
P37595	iaaA	no sector assignment	0.00431593	0.00338995	0.00627786	0.00329424	0	0.00844523	0.00566685	0.0028097	0	0	0	0	0	0	0	0	0	0	0	0
P39377	iadA	no sector assignment	0	0.00338995	0.00627786	0.00329424	0	0.0225206	0.0226674	0.028097	0.0086783	0.0196873	0	0.0267953	0.014298	0.0277816	0.0478088	0.0153657	0.059997	0.0316306	0.0151837	0
P0A9W6	ibaG	no sector assignment	0	0.00338995	0	0	0	0.00563016	0.00566685	0	0.00289276	0	0.0170823	0	0.014298	0.0138908	0	0.0307314	0	0	0	0
P0C054	ibpA	no sector assignment	0.00431593	0.00338995	0.00313893	0.00658848	0	0	0.00283342	0.0056194	0	0.00281247	0	0	0	0	0	0	0	0	0	0
P08200	icd	S	1.18688	1.18648	1.15513	1.01133	1.21053	1.29212	1.31471	1.31494	1.16	1.20936	1.02494	1.19239	1.34401	1.02792	1.17928	0.799017	1.00495	0.964732	0.941391	0.892857
P16528	iclR	no sector assignment	0	0	0.00313893	0	0	0	0	0	0	0	0	0	0	0	0	0	0	0	0	0
P39344	idnT	no sector assignment	0	0	0	0	0	0	0.00283342	0.0056194	0.00289276	0	0	0	0	0	0	0	0	0.0158153	0	0
P0A6X7	ihfA	O	0.0863185	0.061019	0.0470839	0.0494136	0.00846525	0.0591166	0.0510016	0.0533843	0.0462842	0.0449994	0.153741	0.107181	0.114384	0.0694541	0.063745	0.0307314	0.059997	0.0632611	0.0455512	0.0923645
P0A6Y1	ihfB	C	0.0215796	0.0203397	0.0282504	0.00988273	0.0296284	0.0197055	0.0141671	0.0112388	0.00578553	0.0084374	0.0170823	0.0133976	0.014298	0	0.0159363	0	0.0149993	0	0	0.0153941
P00956	ileS	O	0.168321	0.216957	0.200891	0.247068	0.24126	0.149199	0.212507	0.230395	0.185137	0.230622	0.375811	0.401929	0.357449	0.319489	0.38247	0.384143	0.344983	0.347936	0.364409	0.230911
P04968	ilvA	excluded	0.155373	0.179667	0.182058	0.174595	0.182003	0.244912	0.235174	0.233205	0.185137	0.188435	0	0.0133976	0	0	0.0159363	0	0	0	0.0151837	0
P08142	ilvB	S	0.112214	0.149158	0.141252	0.095533	0.0931178	0.132309	0.127504	0.160153	0.0925685	0.0759366	0.0170823	0.0401929	0.0857878	0.0416725	0.0796813	0.0460971	0.119994	0.110707	0.136654	0.138547
P05793	ilvC	U	0.392749	0.457643	0.483395	0.553433	0.694151	0.258987	0.30601	0.418645	0.497556	0.520306	0.563717	0.750268	0.743494	0.972357	1.08367	1.18316	0.914954	1.12288	1.09323	1.09298
P05791	ilvD	excluded	0.25464	0.237296	0.244836	0.243774	0.296284	0.374405	0.345678	0.289399	0.269027	0.267184	0.0854117	0.120579	0.128682	0.111127	0.0478088	0.0921942	0.119994	0.0948917	0.151837	0.107759
P0AB80	ilvE	A	0.194217	0.227126	0.182058	0.237185	0.292051	0.270247	0.266342	0.261302	0.21985	0.241872	0.0683293	0.0669882	0.100086	0.111127	0.0956175	0.0921942	0.134993	0.126522	0.106286	0.0923645
P00892	ilvG	excluded	0.0388433	0.0779687	0.0816122	0.0724733	0.0973504	0.109788	0.121837	0.132056	0.0896757	0.0871864	0	0	0	0	0	0	0	0	0	0
P00894	ilvH	S	0.0258956	0.0101698	0.0188336	0.013177	0.0211631	0.0422262	0.0396679	0.0337164	0.0318204	0.0281246	0.0341647	0.0535906	0.0571919	0.0277816	0.0318725	0.0153657	0.0149993	0	0.0151837	0.0307882
P00893	ilvI	S	0.0431593	0.0542391	0.043945	0.0560021	0.0423263	0.0985277	0.11617	0.106769	0.0781047	0.0759366	0.136659	0.147374	0.114384	0.0694541	0.0796813	0.0768285	0.0749963	0.0948917	0.0911023	0.0615764
P0ADG1	ilvM	excluded	0.0172637	0.0101698	0.00941679	0.0263539	0.00423263	0.0253357	0.0340011	0.0365261	0.0173566	0.036562	0	0	0	0	0	0	0	0	0	0
P0ADF8	ilvN	excluded	0.0302115	0.0271196	0.0251114	0.0263539	0.0253958	0.0422262	0.0368345	0.0505746	0.0318204	0.0337496	0	0	0	0	0	0.0153657	0.0149993	0.0158153	0.0151837	0.0461823
P27294	inaA	no sector assignment	0	0	0	0.00329424	0	0	0	0	0	0	0	0	0	0	0	0	0	0	0	0
P69222	infA	R	0.0258956	0.0576291	0.0533618	0.0560021	0.067722	0.0309659	0.0340011	0.0533843	0.0578553	0.0478119	0.0341647	0.0133976	0.0285959	0.0555633	0.0159363	0.0460971	0.0449978	0.0316306	0.0151837	0.0461823
P0A705	infB	R	0.280535	0.386454	0.317032	0.378838	0.431728	0.292768	0.33151	0.317496	0.378952	0.340308	0.358729	0.388532	0.428939	0.402834	0.398406	0.522434	0.419979	0.363751	0.379593	0.41564
P0A707	infC	O	0.172637	0.186447	0.14753	0.168006	0.169305	0.157644	0.161505	0.160153	0.141745	0.16031	0.0854117	0.0803859	0.100086	0.111127	0.111554	0.0768285	0.134993	0.110707	0.0607349	0.138547
P19768	insJ	no sector assignment	0	0	0	0	0	0	0	0	0	0.00281247	0	0	0	0	0	0	0	0	0	0
P37326	intS	no sector assignment	0	0	0	0	0	0	0	0	0.00289276	0	0	0	0	0	0	0	0	0	0	0
P0AAN9	iraP	S	0.0129478	0	0.00627786	0	0	0.0140754	0.00850027	0.0056194	0.00289276	0	0	0	0	0	0	0	0	0	0	0
P0AAC8	iscA	R	0.0129478	0.0135598	0.0188336	0.013177	0.00423263	0.00844523	0.0170005	0.0168582	0.0202494	0.0168748	0.0170823	0	0.0428939	0.0416725	0	0.0153657	0.0149993	0	0.0455512	0.0307882
P0AGK8	iscR	O	0.103582	0.0949185	0.0847511	0.0625906	0.0380936	0.0788222	0.0906695	0.0730522	0.0896757	0.0984363	0.0683293	0.0535906	0.100086	0.0833449	0.063745	0.0768285	0.119994	0.158153	0.12147	0.153941
P0A6B7	iscS	R	0.241692	0.244076	0.273087	0.227303	0.266655	0.19424	0.192673	0.202298	0.205386	0.224997	0.2904	0.334941	0.371747	0.375052	0.430279	0.368777	0.389981	0.427012	0.440328	0.631158
P0ACD4	iscU	U	0.0949504	0.111868	0.0941679	0.082356	0.0973504	0.073192	0.0906695	0.0871007	0.098354	0.0871864	0.170823	0.107181	0.0857878	0.0694541	0.0796813	0.0768285	0.149993	0.158153	0.227756	0.184729
P0C0L9	iscX	A	0	0	0.00313893	0.00329424	0	0.00844523	0.0170005	0.0112388	0.0086783	0.0140623	0.0170823	0.0133976	0	0.0138908	0.0159363	0	0.0149993	0.0158153	0.0151837	0
P22939	ispA	no sector assignment	0	0	0	0	0.00423263	0.00281508	0.00283342	0.0028097	0	0.00562493	0	0	0	0	0	0	0.0149993	0	0	0
P0AD57	ispB	U	0	0.00338995	0.00627786	0.00988273	0.00423263	0.0168905	0.00850027	0.0140485	0.0115711	0.00562493	0	0	0	0.0138908	0	0	0	0.0158153	0	0
Q46893	ispD	no sector assignment	0	0	0	0	0	0	0	0	0	0	0	0	0	0.0138908	0.0159363	0	0	0.0158153	0	0
P62615	ispE	no sector assignment	0	0	0	0	0	0	0	0	0	0	0	0	0	0.0138908	0	0	0	0	0	0
P62617	ispF	excluded	0.00863185	0.0203397	0.00941679	0.0197655	0	0.0197055	0.0141671	0.0112388	0.0173566	0.0168748	0.0170823	0	0.014298	0.0138908	0.0159363	0.0153657	0	0.0158153	0	0.0153941
P62620	ispG	O	0.0258956	0.0372894	0.0376671	0.0362367	0.0296284	0.0450412	0.0481682	0.0477649	0.0404987	0.0478119	0.0683293	0.0535906	0.100086	0.0555633	0.063745	0.0614628	0.0149993	0.0474458	0.0151837	0
P62623	ispH	U	0.00431593	0.00338995	0.00627786	0.00658848	0.00423263	0.0112603	0.00566685	0.0028097	0.00578553	0.0084374	0	0	0.0285959	0.0277816	0.0159363	0.0307314	0	0	0.0151837	0
P60472	ispU	no sector assignment	0	0	0	0	0	0	0.00283342	0	0	0	0	0	0	0	0	0	0	0	0	0
P0AD59	ivy	excluded	0.0345274	0.0101698	0.00627786	0	0.00846525	0.0197055	0.019834	0.0140485	0	0.0084374	0.102494	0.0535906	0.0571919	0.0694541	0.0159363	0.0153657	0.0149993	0.0158153	0.0151837	0.0153941
P21179	katE	S	0.0647389	0.0203397	0.00941679	0	0	0.0816372	0.0566685	0.0365261	0.00289276	0.00281247	0.239153	0.241158	0.228768	0.0277816	0	0	0	0	0.0303674	0.0461823
P13029	katG	S	0.388433	0.288145	0.219725	0.144947	0.0846525	0.292768	0.286176	0.255683	0.173566	0.191248	0.392894	0.415327	0.357449	0.250035	0.159363	0.184388	0.164992	0.205599	0.288491	0.477217
P31069	kch	no sector assignment	0	0	0	0	0	0.00281508	0	0	0	0	0	0	0	0	0	0	0	0	0	0
P37647	kdgK	excluded	0	0.00338995	0.00313893	0	0	0.00563016	0.00283342	0.0056194	0	0	0	0	0	0	0	0	0	0	0	0
P76268	kdgR	R	0.0431593	0.0169497	0.0251114	0.0230597	0.0169305	0.0281508	0.0340011	0.0224776	0.0231421	0.0253122	0.0170823	0.0133976	0.014298	0.0138908	0	0.0307314	0	0.0158153	0.0151837	0.0153941
P03959	kdpA	O	0.0129478	0.00677989	0.00941679	0.00329424	0.00423263	0.0253357	0.00850027	0.0252873	0.0115711	0.0112499	0	0	0	0	0	0	0	0	0	0
P03960	kdpB	S	0.0474752	0.0474592	0.0533618	0.0527079	0.0719546	0.104158	0.0850027	0.101149	0.0781047	0.0703116	0	0	0	0	0	0	0	0	0	0
P03961	kdpC	O	0.0172637	0.00677989	0.0188336	0.0197655	0.0253958	0.0225206	0.0226674	0.0252873	0.0289277	0.0224997	0	0	0	0	0	0	0	0	0	0
P21865	kdpD	A	0.00431593	0.00338995	0.00627786	0	0	0.0337809	0.0170005	0.0112388	0.0173566	0.00281247	0	0	0	0	0	0	0	0	0	0
P0A715	kdsA	A	0.112214	0.101698	0.119279	0.10871	0.152375	0.121048	0.133171	0.132056	0.098354	0.123748	0.153741	0.174169	0.21447	0.111127	0.0956175	0.0921942	0.0749963	0.0948917	0.0455512	0.0615764
P04951	kdsB	R	0.0215796	0.0271196	0.0313893	0.0362367	0.0465589	0.0450412	0.0425013	0.0449552	0.0520698	0.0337496	0.0170823	0.0267953	0.0571919	0.0277816	0.0159363	0.0307314	0.0449978	0.0316306	0.0151837	0.0153941
P0ABZ4	kdsC	O	0.0129478	0.0169497	0.0188336	0.00988273	0	0.0309659	0.0283342	0.0309067	0.0289277	0.0309371	0	0	0	0	0	0	0	0	0	0
P45395	kdsD	excluded	0.00431593	0.0135598	0.00627786	0.00658848	0.0169305	0.036596	0.0255008	0.0168582	0.00578553	0.0112499	0.051247	0.0267953	0	0.0138908	0	0	0	0	0	0
P03023	lacI	A	0	0	0	0	0	0.0197055	0.0255008	0.0421455	0.0231421	0	0	0	0	0	0	0	0	0	0	0
P00722	lacZ	excluded	2.26586	1.8204	1.74211	1.28805	1.05392	0.00844523	0.00850027	0.0196679	0.107032	0	0	0	0	0	0	0	0	0	0	0
P02943	lamB	C	0.0517911	0.00338995	0	0	0	0	0	0	0	0	0	0	0	0	0	0	0.0899955	0.126522	0.409961	0.892857
P0ACV4	lapA	no sector assignment	0.00431593	0.00338995	0.00313893	0	0.0126979	0.00563016	0.00566685	0.0028097	0	0	0	0	0	0	0	0	0	0	0	0
P0AB58	lapB	no sector assignment	0	0	0	0	0	0.00281508	0	0	0	0	0	0	0	0	0	0	0	0	0	0
P76008	ldcA	no sector assignment	0	0.00338995	0	0	0.00423263	0.0225206	0.0113337	0.0084291	0.00289276	0	0	0	0	0.0138908	0	0	0	0.0158153	0	0
P52095	ldcC	no sector assignment	0	0	0	0	0	0.00281508	0	0	0	0	0	0	0	0	0	0	0	0	0	0
P52643	ldhA	S	0.0258956	0.0135598	0.0156946	0.0197655	0.00846525	0.0309659	0.0170005	0.0224776	0.0173566	0.0140623	0.0341647	0.0401929	0.014298	0	0	0	0	0.0158153	0.0303674	0.0153941
P60785	lepA	R	0.0345274	0.0406793	0.0282504	0.0560021	0.0592568	0.0225206	0.0311677	0.0533843	0.0404987	0.0618742	0.051247	0.0535906	0.0571919	0.0694541	0.0796813	0.0460971	0.0299985	0.0632611	0.0607349	0.0461823
P00803	lepB	no sector assignment	0.00863185	0.00677989	0.00313893	0.00329424	0.00846525	0.00844523	0.00850027	0.0028097	0.00289276	0.00562493	0	0	0	0	0	0	0	0.0158153	0.0151837	0
P09151	leuA	A	0.185585	0.193227	0.188336	0.168006	0.237027	0.267432	0.238008	0.233205	0.185137	0.208122	0.273317	0.294748	0.371747	0.361161	0.286853	0.276583	0.239988	0.253044	0.197388	0.292488
P30125	leuB	O	0.133794	0.176277	0.178919	0.144947	0.156607	0.191425	0.195506	0.179821	0.161995	0.188435	0.187906	0.28135	0.243065	0.194471	0.175299	0.153657	0.164992	0.158153	0.167021	0.184729
P0A6A6	leuC	A	0.289167	0.277976	0.247975	0.283305	0.32168	0.289953	0.274842	0.258492	0.208279	0.269997	0.341647	0.241158	0.271661	0.16669	0.207171	0.184388	0.134993	0.173968	0.136654	0.0769704
P30126	leuD	A	0.142426	0.128818	0.138113	0.128475	0.17777	0.106973	0.10767	0.120817	0.109925	0.120936	0.204988	0.147374	0.14298	0.125017	0.12749	0.0921942	0.0749963	0.110707	0.106286	0.0307882
P07813	leuS	U	0.11653	0.186447	0.153808	0.174595	0.266655	0.154829	0.184172	0.196679	0.185137	0.188435	0.256235	0.241158	0.200172	0.277816	0.191235	0.199754	0.254987	0.253044	0.212572	0.200123
P0A7C2	lexA	no sector assignment	0.0129478	0.00677989	0.00941679	0.00329424	0.00846525	0.0168905	0.0113337	0.0112388	0.0115711	0.0084374	0	0.0133976	0.014298	0	0	0	0	0.0158153	0	0
P60955	lgt	A	0.00431593	0.00677989	0.00941679	0.013177	0	0.0281508	0.0226674	0.0224776	0.0289277	0.0224997	0	0	0	0	0	0	0	0.0158153	0	0.0153941
P37339	lhgO	no sector assignment	0.00431593	0.00338995	0	0	0.00423263	0	0	0	0	0	0	0	0	0	0	0	0.0149993	0	0	0
P15042	ligA	R	0	0	0	0.00329424	0.00423263	0	0	0	0	0	0	0.0267953	0	0	0.0159363	0.0153657	0	0	0	0
P60716	lipA	U	0.0129478	0.0101698	0.00941679	0.013177	0.00423263	0.00563016	0.00283342	0.0084291	0.0115711	0.00281247	0	0	0	0	0	0	0	0	0	0
P60720	lipB	A	0	0	0	0	0.00423263	0.00281508	0.00566685	0.0056194	0.0086783	0.00562493	0	0	0	0	0	0	0	0	0	0
P22731	livF	excluded	0.0172637	0.0271196	0.0156946	0.0164712	0.0126979	0.00563016	0.00850027	0.0084291	0.0086783	0.0168748	0.0341647	0.0401929	0.0571919	0.0138908	0.0159363	0.0153657	0.0149993	0.0158153	0.0151837	0.0153941
P0A9S7	livG	excluded	0.0302115	0.0406793	0.0282504	0.0263539	0.0296284	0.00563016	0.00850027	0.0112388	0.0260349	0.0281246	0	0	0	0.0138908	0.0159363	0.0153657	0.0149993	0.0316306	0	0
P0AD96	livJ	S	0.405697	0.444083	0.364116	0.32613	0.334377	0.337809	0.340011	0.37369	0.297955	0.267184	0.358729	0.348339	0.357449	0.263926	0.366534	0.414874	0.434978	0.395382	0.440328	0.384852
P04816	livK	R	0.142426	0.196617	0.163224	0.210831	0.156607	0.0337809	0.0481682	0.084291	0.130174	0.146248	0.0170823	0.0267953	0.0714898	0.0416725	0.063745	0.0921942	0.149993	0.126522	0.136654	0.0923645
P22729	livM	no sector assignment	0	0	0	0	0	0	0	0	0	0.00281247	0	0	0	0	0	0	0	0	0	0
P33232	lldD	S	0.0215796	0.0135598	0.00313893	0.00329424	0	0.00844523	0.00566685	0.0028097	0.00289276	0.00281247	0.0170823	0.0133976	0	0	0	0	0	0	0	0
P23930	lnt	no sector assignment	0	0	0	0	0.00423263	0	0.00283342	0	0	0	0	0	0	0	0	0	0	0	0	0
P25894	loiP	no sector assignment	0.00431593	0	0	0	0	0.00844523	0.00283342	0.0028097	0	0	0.0341647	0.0267953	0.014298	0.0138908	0.0318725	0	0	0	0	0.0153941
P61316	lolA	A	0.00431593	0.00677989	0.00627786	0.00988273	0.00423263	0.0253357	0.0226674	0.0168582	0.0173566	0.0140623	0.051247	0.0133976	0.014298	0	0.0159363	0	0	0	0	0
P61320	lolB	no sector assignment	0	0.00677989	0.00313893	0.00329424	0	0.00281508	0	0.0028097	0.00578553	0.00281247	0	0.0133976	0.0285959	0	0.0318725	0.0153657	0.0149993	0.0316306	0.0151837	0
P0ADC3	lolC	no sector assignment	0	0	0	0	0	0	0	0	0	0	0	0	0	0	0	0	0.0149993	0	0	0
P75957	lolD	A	0.00863185	0	0.00627786	0.00658848	0.00423263	0.0197055	0.0141671	0.0140485	0.00578553	0.0140623	0	0.0267953	0.0428939	0.0416725	0.0318725	0.0153657	0.0299985	0.0158153	0.0151837	0
P75958	lolE	no sector assignment	0	0	0	0	0	0.00563016	0	0	0	0.00281247	0	0	0	0	0	0	0	0	0	0
P0A9M0	lon	O	0.155373	0.200007	0.188336	0.200949	0.186236	0.185795	0.212507	0.18544	0.147531	0.21656	0.0854117	0.174169	0.14298	0.152799	0.12749	0.169023	0.119994	0.126522	0.136654	0.138547
P0A9P0	lpdA	S	0.712128	0.63731	0.747065	0.632494	0.698383	0.827633	0.765024	0.660279	0.682693	0.663742	0.563717	0.50911	0.543323	0.500069	0.557769	0.599262	0.524974	0.632611	0.592165	0.538793
P32099	lplA	no sector assignment	0.00431593	0.00338995	0.00313893	0	0	0	0	0	0	0	0	0	0	0	0	0	0	0	0	0
P45464	lpoA	O	0.0345274	0.0169497	0.0313893	0.0329424	0.0296284	0.0253357	0.0141671	0.0140485	0.0231421	0.0140623	0.0170823	0.0267953	0.014298	0.0138908	0.0318725	0.0460971	0.0299985	0.0948917	0.0303674	0.0153941
P0AB38	lpoB	R	0.0258956	0.0271196	0.0125557	0.00658848	0.0169305	0.0197055	0.0141671	0.0140485	0.0086783	0	0.0341647	0.0267953	0.0285959	0	0	0	0.0149993	0.0158153	0.0151837	0.0153941
P69776	lpp	S	0.0776867	0.0711889	0.0721954	0.082356	0.0423263	0.0619317	0.0481682	0.0646231	0.0636408	0.0590618	0.239153	0.147374	0.171576	0.16669	0.175299	0.169023	0.179991	0.205599	0.227756	0.153941
P0ADV1	lptA	no sector assignment	0	0	0	0	0	0	0	0	0	0	0.0170823	0.0133976	0.014298	0.0138908	0	0.0153657	0.0149993	0.0158153	0.0303674	0
P0A9V1	lptB	S	0.0517911	0.0271196	0.0502229	0.0461194	0.033861	0.0450412	0.0340011	0.0337164	0.0433915	0.042187	0.0341647	0.0401929	0.0428939	0.0416725	0.0478088	0.0307314	0.059997	0.0632611	0.0303674	0.0461823
P0ADV9	lptC	no sector assignment	0.00431593	0	0	0	0	0	0	0	0	0	0	0	0	0	0	0	0	0	0	0
P31554	lptD	A	0.0345274	0.0440693	0.0470839	0.0428251	0.00846525	0.0816372	0.0821693	0.0786716	0.0607481	0.0674992	0.0854117	0.0803859	0.0714898	0.0555633	0.0796813	0.0921942	0.059997	0.0474458	0.0455512	0.0461823
P0ADC1	lptE	no sector assignment	0.00863185	0.0101698	0.0156946	0.013177	0	0.00563016	0.00850027	0.0196679	0.0173566	0.0140623	0	0.0133976	0.014298	0	0	0	0	0	0	0.0153941
P0AF98	lptF	no sector assignment	0	0	0.00313893	0	0	0.00281508	0	0.0028097	0.00289276	0.00281247	0	0	0	0	0	0	0	0	0	0
P0ADC6	lptG	no sector assignment	0.00431593	0.00338995	0	0	0	0	0	0.0028097	0	0	0	0	0	0	0	0	0	0	0	0
P0A722	lpxA	S	0.00863185	0.0135598	0.0251114	0.0263539	0.00846525	0.00844523	0.0170005	0.0224776	0.0086783	0.00562493	0	0.0133976	0.014298	0	0	0	0	0	0	0
P10441	lpxB	no sector assignment	0	0	0	0	0.00423263	0	0	0	0	0	0	0	0	0	0	0	0	0	0	0
P0A725	lpxC	no sector assignment	0.00431593	0	0	0	0	0.00281508	0.00283342	0	0	0	0	0	0	0	0	0	0	0	0	0
P21645	lpxD	excluded	0.00431593	0.0169497	0.00941679	0.00988273	0.0126979	0.0197055	0.0141671	0.0168582	0.0115711	0.0168748	0.0170823	0	0	0	0	0	0	0	0	0
P27300	lpxK	no sector assignment	0	0	0	0	0.00423263	0	0.00283342	0	0	0	0	0	0	0	0	0	0	0	0	0
P24205	lpxM	no sector assignment	0	0	0	0	0	0.00563016	0	0	0	0	0	0	0	0	0	0	0	0	0	0
P36771	lrhA	no sector assignment	0.00863185	0.0101698	0.00941679	0.00329424	0	0	0	0.0056194	0	0	0	0	0	0	0	0	0	0	0	0.0153941
P0ACJ0	lrp	S	0.0431593	0.0406793	0.0565007	0.0362367	0.0423263	0.0450412	0.0765024	0.0477649	0.0289277	0.0393745	0.0341647	0.0267953	0.0428939	0.0555633	0.0159363	0.0460971	0.059997	0.0474458	0.0303674	0.0461823
P76142	lsrB	no sector assignment	0.0302115	0	0	0	0	0	0	0	0	0	0	0	0	0	0	0	0	0	0	0
P76143	lsrF	no sector assignment	0.0302115	0	0	0	0	0	0	0	0	0	0	0	0	0	0	0	0	0	0	0
P64461	lsrG	no sector assignment	0.00863185	0	0	0	0	0	0	0	0	0	0	0	0	0	0	0	0	0	0	0
P75823	ltaE	excluded	0.0215796	0.0135598	0.0282504	0.013177	0.0126979	0.036596	0.0368345	0.0224776	0.0144638	0.0253122	0.0170823	0.0133976	0.0285959	0.0277816	0	0	0.0299985	0.0316306	0	0
P45578	luxS	A	0.056107	0.0474592	0.0596397	0.0691791	0.0719546	0.0985277	0.0878361	0.084291	0.0520698	0.0449994	0.256235	0.22776	0.14298	0.0972357	0.0956175	0.0614628	0.059997	0.0632611	0.0759186	0.0615764
P00861	lysA	U	0.00431593	0.0237296	0.0125557	0.0230597	0.0465589	0.0140754	0.0113337	0.0140485	0.0202494	0.0196873	0.0170823	0.0133976	0.014298	0.0416725	0.0318725	0.0460971	0.0299985	0.0316306	0.0151837	0.0153941
P08660	lysC	A	0.189901	0.210177	0.20403	0.24048	0.330145	0.703769	0.668688	0.522604	0.292169	0.289684	0.2904	0.294748	0.314555	0.361161	0.430279	0.368777	0.374981	0.332121	0.364409	0.307882
P25737	lysP	no sector assignment	0	0.00338995	0.00627786	0.00988273	0.00423263	0.00563016	0.00850027	0.0112388	0.00578553	0.00281247	0	0	0	0	0	0	0	0	0	0
P0A8N3	lysS	R	0.0906344	0.108478	0.14753	0.128475	0.169305	0.112603	0.119004	0.132056	0.138853	0.132186	0.102494	0.0937835	0.0857878	0.194471	0.0956175	0.169023	0.059997	0.126522	0.136654	0.153941
P0A8N5	lysU	U	0.00431593	0	0.00313893	0.00658848	0.00423263	0	0.00850027	0.0056194	0.0086783	0.00562493	0	0	0	0	0	0	0	0	0	0
P75830	macA	no sector assignment	0	0.00338995	0.00313893	0	0	0.00563016	0.00850027	0.0112388	0.00578553	0.00281247	0	0	0	0.0138908	0	0	0	0	0	0
P26616	maeA	S	0.056107	0.0508492	0.0502229	0.0527079	0.0253958	0.0591166	0.0396679	0.0702425	0.0636408	0.0731241	0.0170823	0.0669882	0.0571919	0.0138908	0.0478088	0.0460971	0.059997	0.0632611	0.0151837	0.0307882
P76558	maeB	C	0.332326	0.254246	0.279365	0.161418	0.0592568	0.0788222	0.0793358	0.0758619	0.0896757	0.101249	0.0170823	0.0535906	0.0285959	0.0138908	0.063745	0.122926	0.134993	0.205599	0.24294	0.2617
P23917	mak	A	0.0129478	0.00677989	0.00627786	0	0	0.0140754	0.00566685	0.0056194	0.00289276	0	0	0.0133976	0	0.0138908	0	0	0	0	0	0.0153941
P0AEX9	malE	C	0.215796	0.0271196	0.00627786	0.00329424	0	0.00844523	0.00850027	0.0084291	0.00289276	0	0	0	0	0	0	0	0.239988	0.347936	0.607349	1.35468
P02916	malF	C	0	0	0	0	0	0	0	0	0	0	0	0	0	0	0	0	0	0	0	0.0923645
P68187	malK	C	0.00863185	0	0	0	0	0	0	0	0	0	0	0	0	0	0	0	0	0	0.136654	0.277094
P03841	malM	C	0.0129478	0	0	0	0	0	0	0	0	0	0	0	0	0	0	0	0.0299985	0.0790764	0.106286	0.138547
P00490	malP	C	0.00431593	0.00338995	0	0	0	0.00281508	0.0113337	0.0028097	0	0	0.0170823	0.0401929	0	0	0	0	0.0449978	0.0948917	0.197388	0.477217
P15977	malQ	C	0	0	0	0	0	0	0	0	0.00289276	0	0	0	0	0	0	0	0	0	0.0151837	0.200123
P06993	malT	C	0.00863185	0.00677989	0.00313893	0.00329424	0	0	0.00283342	0.0028097	0.00578553	0.0084374	0	0	0	0	0	0.0153657	0	0	0.0303674	0.0615764
P21517	malZ	C	0	0	0	0	0	0	0	0	0	0	0	0	0.014298	0	0	0	0	0	0	0
P00946	manA	R	0.0129478	0.0305095	0.0345282	0.0461194	0.0380936	0.0309659	0.0340011	0.0449552	0.0433915	0.0253122	0	0.0535906	0.0714898	0.0416725	0.0318725	0.0153657	0.0449978	0.0316306	0.0151837	0.0153941
P69797	manX	U	0.0517911	0.0474592	0.0313893	0.0625906	0.0507915	0.123863	0.0991698	0.103959	0.0925685	0.115311	0	0	0	0.0555633	0.0478088	0.122926	0.224989	0.30049	0.394777	0.708128
P69801	manY	no sector assignment	0	0	0	0	0.00423263	0	0.00283342	0.0028097	0.00289276	0.0084374	0	0	0	0	0	0	0	0	0.0455512	0.0153941
P69805	manZ	excluded	0.0129478	0.00677989	0.0125557	0.0296482	0.0169305	0.0450412	0.0340011	0.0337164	0.0347132	0.0393745	0	0	0	0	0.0159363	0.0307314	0.059997	0.0632611	0.106286	0.123153
P0AE18	map	O	0.0258956	0.0305095	0.0502229	0.0362367	0.033861	0.0253357	0.0255008	0.028097	0.0347132	0.0449994	0.051247	0.0401929	0.014298	0.0833449	0.0318725	0.0460971	0.059997	0.0474458	0.0911023	0.0153941
P0A8N0	matP	no sector assignment	0.00431593	0.00677989	0.00313893	0.00658848	0	0.00281508	0.00566685	0.0028097	0	0	0	0	0	0	0	0	0	0	0	0
P0AE70	mazF	no sector assignment	0	0	0	0	0	0	0.00283342	0	0	0	0	0	0	0	0	0	0	0	0	0
P15005	mcrB	no sector assignment	0	0	0	0	0	0	0	0.0028097	0	0	0	0	0	0	0	0	0	0	0	0
P0AEY5	mdaB	no sector assignment	0	0	0	0	0	0.00281508	0	0	0	0	0	0	0	0	0	0	0	0	0	0
P61889	mdh	S	1.00129	0.901725	0.941679	0.902622	0.905782	1.28931	1.31754	1.11264	1.00668	0.838115	0.666211	0.777063	0.757792	0.916794	0.876494	0.937308	1.27494	1.29685	1.42727	1.52401
P0AAG5	mdlB	no sector assignment	0	0	0.00627786	0	0	0	0	0	0	0	0	0	0	0	0	0	0	0	0	0
P39401	mdoB	no sector assignment	0	0.00338995	0	0	0	0	0	0	0	0.00281247	0	0	0	0	0	0	0	0	0	0
P40120	mdoD	excluded	0.0258956	0.0271196	0.0251114	0.0296482	0.00846525	0.0225206	0.0311677	0.0252873	0.0376059	0.0393745	0	0	0.014298	0	0.0159363	0.0153657	0.0299985	0.0158153	0.0151837	0
P33136	mdoG	O	0.0431593	0.0474592	0.0502229	0.0461194	0.0126979	0.0619317	0.0651687	0.0365261	0.0376059	0.0506244	0.051247	0.0401929	0.0571919	0.0416725	0.0318725	0.0307314	0.0449978	0.0316306	0.0303674	0
P62517	mdoH	no sector assignment	0.00431593	0.00677989	0.00941679	0.00658848	0	0.00844523	0.00283342	0.0084291	0.00578553	0.0112499	0	0	0	0	0	0	0	0	0	0
P76397	mdtA	no sector assignment	0	0	0	0	0	0	0	0	0	0	0	0.0133976	0	0	0	0	0	0.0158153	0	0.0153941
P37636	mdtE	no sector assignment	0	0	0	0	0	0	0	0	0	0	0.0170823	0.0267953	0	0	0	0	0	0	0	0
P37637	mdtF	no sector assignment	0	0	0.00313893	0	0	0	0	0	0	0	0	0	0	0	0	0	0	0	0	0
P32716	mdtN	no sector assignment	0	0	0.00313893	0	0	0	0	0	0	0	0	0	0	0	0	0	0	0	0	0
P06720	melA	C	0.103582	0.0779687	0.0753343	0.0197655	0.00423263	0	0	0	0	0	0	0	0	0	0	0	0	0	0	0
P0ABU0	menB	no sector assignment	0	0	0	0	0.0126979	0.0112603	0.0141671	0.0056194	0.0086783	0.00562493	0	0.0267953	0	0	0	0	0.0149993	0	0	0
P29208	menC	no sector assignment	0	0	0	0	0	0	0	0	0	0.00281247	0	0	0	0	0	0	0	0	0	0
P38051	menF	no sector assignment	0	0	0	0	0	0	0	0	0	0	0	0	0	0	0	0.0307314	0	0	0	0
P77781	menI	no sector assignment	0.0129478	0.0135598	0.0156946	0.0164712	0	0.0225206	0.0255008	0.0140485	0.0173566	0.0168748	0.0170823	0	0.014298	0	0.0159363	0.0153657	0	0	0	0
P0AFS9	mepM	no sector assignment	0	0	0	0	0	0.00281508	0	0	0	0	0	0	0	0	0	0	0	0	0	0
P0AFV4	mepS	excluded	0	0.00338995	0	0	0	0.0112603	0.0141671	0.0196679	0.0202494	0.0253122	0	0	0.014298	0.0277816	0	0.0307314	0.0299985	0.0158153	0.0303674	0.0461823
P07623	metA	S	0.060423	0.0881386	0.0784732	0.0757676	0.0719546	0.154829	0.138838	0.129246	0.0954613	0.0899989	0.0341647	0.0401929	0.0714898	0.111127	0.063745	0.0614628	0.0749963	0.0790764	0.0607349	0.0923645
P00935	metB	S	0.0733707	0.0542391	0.0659175	0.0461194	0.0507915	0.0534865	0.0566685	0.0618134	0.0462842	0.0478119	0.0341647	0.0133976	0.0285959	0.0138908	0.0159363	0.0307314	0.0449978	0.0316306	0.0151837	0.0461823
P06721	metC	O	0.0258956	0.0338995	0.0313893	0.0395309	0.0465589	0.115418	0.104837	0.0786716	0.0607481	0.0534368	0.102494	0.0803859	0.114384	0.0972357	0.0956175	0.122926	0.119994	0.0948917	0.0759186	0.0769704
P25665	metE	U	1.17825	1.22716	1.31835	1.56806	2.22636	1.52296	1.76239	1.83754	2.29686	2.13466	1.04202	1.09861	1.3869	2.06973	2.53386	2.99631	3.14984	3.02072	2.74825	2.27833
P0AEZ1	metF	R	0.198533	0.186447	0.222864	0.210831	0.207399	0.197055	0.218174	0.193869	0.2401	0.213747	0.0683293	0.0669882	0.0714898	0.222253	0.175299	0.276583	0.284986	0.221414	0.227756	0.215517
P00959	metG	A	0.159689	0.135598	0.156946	0.191066	0.253958	0.256172	0.277675	0.224776	0.199601	0.219372	0.204988	0.348339	0.371747	0.277816	0.302789	0.261217	0.239988	0.221414	0.227756	0.184729
P13009	metH	A	0.0906344	0.145768	0.113001	0.128475	0.203166	0.222391	0.249341	0.210727	0.179351	0.143436	0.0854117	0.133976	0.14298	0.194471	0.175299	0.230486	0.149993	0.142337	0.106286	0.0769704
P31547	metI	excluded	0.0172637	0.0135598	0.0156946	0.0164712	0.0126979	0.0168905	0.0141671	0.0140485	0.0173566	0.0196873	0	0	0.0285959	0	0.0159363	0.0153657	0	0	0	0
P0A8U6	metJ	O	0	0.00677989	0.0125557	0.013177	0.00423263	0.00844523	0.00850027	0.0084291	0.0086783	0.0084374	0	0	0	0	0	0	0	0	0	0
P0A817	metK	A	0.23306	0.291535	0.285643	0.289893	0.351308	0.405371	0.376845	0.331544	0.300848	0.306559	0.2904	0.415327	0.386045	0.402834	0.525896	0.43024	0.359982	0.458643	0.394777	0.215517
P00562	metL	O	0.0388433	0.0474592	0.0533618	0.0527079	0.0550241	0.0788222	0.0793358	0.0674328	0.0578553	0.0590618	0.0341647	0.0669882	0.0714898	0.111127	0.0796813	0.122926	0.119994	0.110707	0.106286	0.0615764
P30750	metN	O	0.0733707	0.101698	0.109863	0.0988273	0.110048	0.0647468	0.0708356	0.0786716	0.101247	0.0815615	0.0170823	0.0267953	0.0285959	0.0138908	0.0159363	0	0.104995	0	0.0455512	0.0461823
P28635	metQ	S	0.431593	0.440693	0.442589	0.464488	0.0211631	0.464488	0.478848	0.4636	0.402094	0.430307	0.478305	0.348339	0.400343	0.500069	0.478088	0.460971	0.539973	0.521904	0.440328	0.615764
P0A9F9	metR	no sector assignment	0.00431593	0.00338995	0.00313893	0.00329424	0.0169305	0.0168905	0.019834	0.0196679	0	0.00562493	0	0	0	0	0.0159363	0	0	0	0	0
P30958	mfd	A	0.0129478	0.0237296	0.0313893	0.0197655	0.0169305	0.0281508	0.0283342	0.0365261	0.0173566	0.0281246	0.0170823	0.0669882	0	0	0	0	0.0149993	0	0	0
P0AAG8	mglA	C	0.207164	0.145768	0.14753	0.0922388	0	0.00281508	0.00283342	0.0084291	0.00289276	0.00562493	0	0	0	0	0	0	0.0149993	0.0316306	0.0759186	0.153941
P0AEE5	mglB	C	0.712128	0.64409	0.546174	0.339307	0.067722	0.0534865	0.0453348	0.0590037	0.086783	0.042187	0	0	0	0	0	0.0460971	0.224989	0.316306	0.592165	0.923645
P23200	mglC	no sector assignment	0.0215796	0.0237296	0.0219725	0.0230597	0	0	0	0	0	0	0	0	0	0	0	0	0	0	0	0
P0A731	mgsA	excluded	0.0258956	0.0203397	0.00627786	0.00658848	0.0169305	0.00563016	0.0113337	0.0112388	0.00578553	0.0112499	0	0	0.0285959	0	0	0	0.0149993	0.0158153	0	0.0307882
P0ABB8	mgtA	no sector assignment	0	0	0	0	0	0	0	0	0	0	0	0	0	0.0138908	0	0	0	0	0	0
P77569	mhpR	C	0.00863185	0.00338995	0.00627786	0	0	0	0	0	0	0	0	0	0	0	0	0	0	0	0	0
P0AEI1	miaB	R	0.0302115	0.0406793	0.0533618	0.0724733	0.0846525	0.0450412	0.0510016	0.056194	0.0665336	0.0618742	0.051247	0.0401929	0.0571919	0.0833449	0.12749	0.138291	0.0449978	0.0632611	0.0607349	0.0153941
P0AEZ3	minD	S	0.0992663	0.101698	0.103585	0.0757676	0.067722	0.0816372	0.0963364	0.0674328	0.0694264	0.0703116	0.119576	0.160772	0.157278	0.0972357	0.0956175	0.10756	0.104995	0.0790764	0.12147	0.123153
P0A734	minE	S	0.0215796	0.0203397	0.0313893	0.0263539	0.0169305	0.0478563	0.0340011	0.0309067	0.0231421	0.0224997	0.0341647	0.0267953	0.014298	0.0277816	0.0159363	0.0307314	0.0299985	0.0158153	0	0.0153941
P03817	mioC	O	0.0172637	0.0135598	0.0156946	0.00988273	0.00423263	0.0168905	0.00850027	0.0140485	0.0144638	0.0112499	0.0170823	0	0.014298	0.0138908	0	0	0	0	0	0
P0A908	mipA	O	0.0302115	0.0440693	0.0565007	0.0592963	0	0.0816372	0.0878361	0.0786716	0.086783	0.0899989	0.051247	0.0535906	0.0428939	0.0972357	0.0796813	0.10756	0.0899955	0.110707	0.0759186	0.0615764
P76506	mlaA	no sector assignment	0	0	0	0	0	0	0	0.0028097	0.00289276	0	0	0	0	0	0	0	0	0	0	0
P64602	mlaB	no sector assignment	0.0172637	0.00338995	0.00627786	0.00988273	0.0211631	0.0112603	0.0170005	0.0056194	0.0115711	0.00562493	0	0	0	0	0	0	0	0	0	0
P0ADV7	mlaC	A	0	0.0101698	0.0125557	0.00988273	0	0.0168905	0.019834	0.0196679	0.0144638	0.0168748	0.0341647	0.0267953	0.0571919	0.0138908	0.0478088	0.0307314	0.0449978	0.0158153	0.0303674	0.0307882
P64604	mlaD	O	0.00863185	0.0169497	0.0219725	0.0296482	0.00423263	0.0281508	0.0396679	0.0309067	0.0347132	0.0309371	0.0341647	0.0401929	0.0428939	0.0555633	0.0478088	0.0460971	0.0449978	0.0474458	0.0151837	0.0153941
P63386	mlaF	O	0.00863185	0.00677989	0.00627786	0.00658848	0.00423263	0.0281508	0.0255008	0.0224776	0.0231421	0.0140623	0	0.0267953	0.014298	0	0.0159363	0.0153657	0.0149993	0.0158153	0	0
P28224	mliC	no sector assignment	0	0	0	0	0	0	0	0	0	0	0	0.0133976	0	0	0	0	0	0	0	0
P0A935	mltA	no sector assignment	0	0.00338995	0	0.00329424	0.00846525	0.0112603	0.0170005	0.0224776	0.0086783	0.0112499	0	0	0	0	0	0	0.0149993	0	0	0
P41052	mltB	no sector assignment	0	0	0	0	0	0.00281508	0	0	0	0	0	0	0	0	0	0	0	0	0	0
P0C066	mltC	no sector assignment	0	0.00338995	0	0	0	0	0	0	0	0	0	0	0	0	0	0	0	0	0	0
P0AEZ7	mltD	no sector assignment	0	0	0	0	0	0	0	0.0028097	0	0	0	0	0	0	0	0	0	0	0	0
Q47690	mmuM	no sector assignment	0.00431593	0.00338995	0.00313893	0	0	0.00563016	0.00283342	0.0056194	0	0	0	0	0	0	0	0	0.0149993	0	0	0
Q47689	mmuP	no sector assignment	0	0	0	0	0	0	0	0.0028097	0	0	0	0	0	0	0	0	0	0	0	0
P25745	mnmA	excluded	0	0.0135598	0.0125557	0.00988273	0.0169305	0.0112603	0.0170005	0.0112388	0.0086783	0.00562493	0.0341647	0.0267953	0.0285959	0.0138908	0.0318725	0.0307314	0.0299985	0	0.0151837	0.0153941
P25522	mnmE	no sector assignment	0	0	0.00313893	0	0.00846525	0.00281508	0	0	0.00289276	0	0	0.0401929	0	0.0277816	0	0	0	0	0	0
P0A6U3	mnmG	R	0.00431593	0.0101698	0.0219725	0.0230597	0.00846525	0.00281508	0.00566685	0.0140485	0.00578553	0.0112499	0.0170823	0	0.014298	0.0138908	0	0.0307314	0.0299985	0.0158153	0.0151837	0.0307882
P0A9F1	mntR	no sector assignment	0	0	0	0	0	0.00281508	0	0.0028097	0	0.00281247	0	0	0	0	0	0	0	0	0	0
P0AEZ9	moaB	excluded	0.00863185	0.0305095	0.0156946	0.0197655	0.00423263	0.036596	0.0311677	0.0168582	0.0231421	0.0140623	0.102494	0.0669882	0.014298	0.0277816	0.0159363	0.0153657	0.0149993	0.0158153	0.0303674	0.0615764
P0A738	moaC	excluded	0.00863185	0.0135598	0.0188336	0.0164712	0.0126979	0.0253357	0.0170005	0.0224776	0.0115711	0.0168748	0.0170823	0.0267953	0	0.0138908	0.0159363	0.0153657	0	0.0158153	0	0
P30748	moaD	no sector assignment	0.00431593	0	0	0.00329424	0	0.0140754	0.00850027	0.0028097	0	0.00281247	0	0.0133976	0	0.0138908	0	0	0	0	0	0
P30749	moaE	excluded	0.00431593	0.00677989	0.00313893	0.00658848	0	0.0197055	0.00566685	0.0084291	0.00289276	0.0112499	0.0170823	0.0133976	0.014298	0	0	0	0.0149993	0	0.0151837	0.0307882
P32173	mobA	no sector assignment	0	0	0	0	0	0.00281508	0	0.0028097	0	0	0	0	0	0	0	0	0	0	0	0
P37329	modA	C	0.0215796	0.0474592	0.0533618	0.0197655	0	0	0	0.0056194	0.0115711	0.00562493	0	0	0	0	0	0	0	0	0.0303674	0.0923645
P09833	modC	C	0.0302115	0.0101698	0.0376671	0.013177	0	0.00281508	0.00283342	0.0028097	0.0260349	0.0140623	0	0	0	0	0	0	0	0	0	0
P0A9G8	modE	excluded	0.00431593	0.00338995	0.00313893	0.00329424	0.00423263	0.0197055	0.0141671	0.0112388	0.0173566	0.00562493	0	0	0	0	0	0	0	0	0	0
P31060	modF	U	0	0.0101698	0.0188336	0.00658848	0.00423263	0.00844523	0.00850027	0.0140485	0.0144638	0.0084374	0	0.0401929	0.0428939	0.0277816	0.0159363	0.0153657	0.0149993	0.0158153	0.0151837	0
P12281	moeA	excluded	0.0215796	0.0169497	0.0219725	0.0197655	0.0296284	0.0337809	0.0425013	0.0365261	0.0144638	0.0281246	0.0683293	0.0803859	0.0571919	0.0416725	0.0478088	0.0307314	0.0149993	0.0316306	0.0455512	0.0307882
P0AF03	mog	excluded	0.00431593	0.00338995	0.00313893	0	0	0.00281508	0.00283342	0.0084291	0.00578553	0.0084374	0	0	0	0	0	0	0	0	0	0
P09348	motA	C	0.0215796	0.0237296	0.0282504	0.0164712	0	0	0	0.0028097	0.0231421	0.0084374	0	0	0	0	0	0	0	0	0	0
P0AF06	motB	U	0.0129478	0.0203397	0.0125557	0.0164712	0.00423263	0	0	0	0.0202494	0.0112499	0	0	0	0	0	0	0	0	0	0
P0ACV6	mpaA	no sector assignment	0	0	0	0	0	0.00281508	0	0	0	0	0	0	0	0	0	0	0	0	0	0
P37773	mpl	excluded	0	0.00338995	0.00941679	0.013177	0.0211631	0.0168905	0.019834	0.0252873	0.0173566	0.0084374	0	0.0401929	0	0.0138908	0	0.0153657	0.0149993	0	0	0
P77348	mppA	no sector assignment	0.00863185	0.00338995	0.00313893	0	0.00423263	0.00281508	0	0	0	0	0	0	0	0	0	0	0	0	0	0
P0ACR9	mprA	U	0.0129478	0.0237296	0.0282504	0.0296482	0.033861	0.0309659	0.0340011	0.0449552	0.0347132	0.042187	0	0	0	0.0277816	0	0.0153657	0	0	0	0
P33940	mqo	excluded	0	0	0	0	0	0.0140754	0.019834	0.0084291	0.0115711	0.0112499	0	0	0	0	0	0	0	0	0	0
P22186	mraZ	no sector assignment	0	0	0	0	0	0	0	0	0	0	0	0.0133976	0	0	0	0	0	0	0	0
P02918	mrcA	U	0	0	0.0156946	0.00329424	0.00423263	0.00563016	0.00283342	0.0112388	0.00578553	0.0112499	0	0.0133976	0	0	0	0.0153657	0	0	0	0
P02919	mrcB	no sector assignment	0	0.00677989	0	0	0	0.00844523	0.00566685	0.0084291	0.0115711	0.00281247	0	0.0267953	0.014298	0	0	0	0.0149993	0	0.0151837	0
P0AD65	mrdA	no sector assignment	0	0.00338995	0	0	0	0	0	0	0	0	0	0	0	0	0	0	0	0	0	0
P0A9X4	mreB	R	0.112214	0.125428	0.131835	0.141652	0.101583	0.0985277	0.110503	0.0983395	0.121496	0.132186	0.22207	0.22776	0.21447	0.16669	0.25498	0.230486	0.179991	0.158153	0.167021	0.107759
P16926	mreC	no sector assignment	0	0	0	0	0	0	0	0	0	0.00281247	0	0.0133976	0.014298	0.0138908	0	0	0	0	0	0
P0AF08	mrp	A	0.0172637	0.0169497	0.0125557	0.0197655	0.0211631	0.036596	0.0226674	0.028097	0.0260349	0.0168748	0.0341647	0.0401929	0.0428939	0.0277816	0.0318725	0.0153657	0.0149993	0.0158153	0.0303674	0.0153941
P24202	mrr	no sector assignment	0	0	0.0125557	0.00329424	0.00846525	0	0.00283342	0.0056194	0	0.00281247	0	0	0	0	0	0	0	0	0	0
P60752	msbA	O	0.0129478	0	0.0125557	0.0164712	0.0169305	0.0140754	0.0170005	0.0224776	0.0115711	0.0112499	0.0170823	0	0	0	0	0	0	0	0	0
P77338	mscK	no sector assignment	0	0	0	0	0	0	0.00283342	0	0	0	0	0	0	0	0	0	0	0	0	0
P39285	mscM	no sector assignment	0	0	0	0	0	0.00281508	0	0.0028097	0	0	0	0	0	0	0	0	0	0	0	0
P0C0S1	mscS	O	0	0	0	0	0.00423263	0.0928976	0.0651687	0.056194	0.0144638	0.0196873	0.119576	0.0937835	0.0857878	0.0694541	0.0478088	0.0153657	0	0	0	0
P0A744	msrA	no sector assignment	0	0	0	0	0.00423263	0.0112603	0.00850027	0.0084291	0	0	0.0170823	0.0267953	0.0285959	0.0138908	0	0	0	0	0	0.0153941
P0A746	msrB	excluded	0.0474752	0.0542391	0.0565007	0.0296482	0.00846525	0.036596	0.0340011	0.0477649	0.0289277	0.0393745	0.0170823	0.0133976	0.014298	0.0138908	0.0159363	0	0.0149993	0.0158153	0	0.0307882
P76270	msrC	excluded	0.00431593	0.00338995	0.00313893	0.0230597	0	0.0168905	0.0226674	0.0224776	0.0173566	0.0140623	0.0341647	0.0133976	0.014298	0.0138908	0.0159363	0.0153657	0	0	0	0
P25738	msyB	A	0.0129478	0.00338995	0	0	0	0.036596	0.019834	0.0140485	0	0	0.051247	0.0267953	0	0	0	0	0	0	0	0
P76346	mtfA	S	0.056107	0.0237296	0.0251114	0.00988273	0	0.00844523	0.00566685	0.0056194	0.0086783	0.0084374	0	0	0	0	0	0	0.0149993	0	0	0.0307882
P00550	mtlA	C	0.060423	0.0440693	0.0345282	0.013177	0.00423263	0.0281508	0.0113337	0.0112388	0.00289276	0.0112499	0.0170823	0	0	0	0	0	0	0	0	0.0307882
P09424	mtlD	A	0.0172637	0	0.00627786	0.00329424	0	0.00844523	0.00850027	0.0112388	0.00289276	0.00562493	0	0.0133976	0.014298	0	0	0	0	0.0158153	0	0.0307882
P0AF12	mtnN	O	0.0431593	0.061019	0.0627786	0.0658848	0.0634894	0.0591166	0.0623353	0.0449552	0.0578553	0.0646867	0.0854117	0.0937835	0.0714898	0.0416725	0.0478088	0.0768285	0.0299985	0.0316306	0.0303674	0.0153941
P0A9H1	mug	S	0.00863185	0.00677989	0.0125557	0.00329424	0	0.0197055	0.0255008	0.0168582	0.00578553	0.0084374	0.051247	0.0401929	0.0571919	0.0138908	0.0159363	0.0153657	0	0	0.0151837	0
P22523	mukB	excluded	0.0388433	0.0508492	0.0251114	0.0329424	0.0126979	0.0619317	0.0566685	0.056194	0.0231421	0.036562	0.0854117	0.0535906	0.0857878	0.0833449	0.0478088	0.0614628	0.0299985	0.0158153	0.0455512	0.0307882
P22524	mukE	O	0.0129478	0.0169497	0.0156946	0.00658848	0.00423263	0.0253357	0.0226674	0.0196679	0.0144638	0.0112499	0	0	0.014298	0.0277816	0.0159363	0	0	0	0	0.0153941
P60293	mukF	no sector assignment	0.00431593	0	0	0.00329424	0	0.00563016	0	0	0	0	0	0	0	0	0	0	0	0	0	0
P0A749	murA	O	0.056107	0.061019	0.0784732	0.0724733	0.0888851	0.0647468	0.0708356	0.0758619	0.049177	0.0731241	0.119576	0.147374	0.114384	0.111127	0.12749	0.122926	0.0749963	0.110707	0.0759186	0.0615764
P08373	murB	no sector assignment	0	0	0	0	0	0.00281508	0.00283342	0	0.00289276	0	0	0	0	0	0	0	0	0	0	0
P17952	murC	no sector assignment	0	0	0.00313893	0	0.00423263	0.0140754	0.0113337	0.0084291	0.00289276	0.0084374	0.0341647	0	0	0	0.0159363	0	0	0	0	0
P14900	murD	excluded	0.00431593	0.0135598	0.00313893	0.00988273	0.00846525	0.00563016	0.0113337	0.0140485	0.00578553	0.00562493	0.0341647	0.0401929	0.0285959	0.0416725	0.0318725	0.0153657	0.0149993	0.0158153	0.0151837	0
P22188	murE	O	0.00863185	0.0203397	0.0125557	0.0164712	0.033861	0.0394111	0.0396679	0.0365261	0.0260349	0.0281246	0.0854117	0.0937835	0.0714898	0.0555633	0.0318725	0.0153657	0.0149993	0.0158153	0.0303674	0
P11880	murF	excluded	0.00863185	0.00677989	0.00313893	0.00658848	0.00846525	0.00844523	0.00566685	0.0056194	0.0086783	0.0084374	0.051247	0.0133976	0.0428939	0.0277816	0.0318725	0.0153657	0.0149993	0	0	0
P17443	murG	no sector assignment	0.00431593	0	0	0.00329424	0.00846525	0.00281508	0.00566685	0	0	0.00281247	0.0170823	0.0133976	0	0.0138908	0	0	0	0	0	0
P76535	murQ	no sector assignment	0.00431593	0.00677989	0.00313893	0	0	0	0	0	0	0	0	0	0	0	0	0	0	0	0	0
P23367	mutL	no sector assignment	0	0	0	0	0	0.00281508	0	0.0028097	0	0	0	0	0	0	0	0	0	0	0	0
P05523	mutM	no sector assignment	0	0	0	0	0	0.00281508	0	0	0	0	0	0	0	0	0	0	0	0	0	0
P23909	mutS	C	0.00863185	0.00338995	0.0156946	0.0197655	0.00423263	0	0.00850027	0.0084291	0.0173566	0.0112499	0	0.0267953	0	0	0	0	0	0	0	0
P17802	mutY	no sector assignment	0	0	0	0	0	0.00281508	0	0	0	0	0	0	0	0	0	0	0	0	0	0
P11458	nadA	no sector assignment	0	0.00338995	0	0.00658848	0	0.0197055	0.0311677	0.0365261	0	0	0	0	0	0	0.0159363	0	0	0	0	0
P10902	nadB	A	0.00431593	0	0	0	0	0.0309659	0.0396679	0.0252873	0.00578553	0	0	0	0	0	0	0	0	0	0	0
P30011	nadC	no sector assignment	0	0.00338995	0	0	0	0.00563016	0.00566685	0.0056194	0	0.00281247	0.0170823	0.0133976	0.014298	0	0	0	0	0	0	0
P18843	nadE	A	0.0258956	0.0508492	0.0408061	0.0757676	0.0804199	0.118233	0.093503	0.115198	0.0752119	0.078749	0.187906	0.160772	0.185874	0.236144	0.175299	0.0768285	0.104995	0.0632611	0.0455512	0.0615764
P27278	nadR	no sector assignment	0	0	0	0	0	0.00281508	0.00283342	0.0028097	0	0	0	0	0	0	0	0	0	0	0	0
P0AF18	nagA	R	0.0258956	0.00338995	0.0156946	0.00658848	0	0.0168905	0.019834	0.0112388	0.0115711	0.0084374	0.0341647	0.0133976	0	0	0	0	0	0	0	0.0153941
P0A759	nagB	no sector assignment	0.0345274	0.0203397	0.0188336	0.00658848	0	0.0112603	0.00850027	0.0084291	0.00578553	0.0084374	0.0170823	0.0133976	0.0428939	0	0	0	0	0	0.0151837	0.0153941
P0AF20	nagC	no sector assignment	0	0	0.00313893	0.00329424	0	0.00563016	0.00283342	0	0	0	0	0	0	0	0	0	0	0	0	0
P0AF24	nagD	S	0.0215796	0.0203397	0.0251114	0.0329424	0.0380936	0.0253357	0.0311677	0.0477649	0.0144638	0.0281246	0.0170823	0.0133976	0.0428939	0	0.0159363	0	0.0299985	0.0316306	0.0151837	0.0153941
P09323	nagE	C	0.0388433	0.0508492	0.0282504	0.013177	0.00423263	0.0253357	0.0170005	0.0196679	0.0173566	0.0168748	0	0	0	0	0.0159363	0	0	0.0158153	0.0607349	0.0307882
P75959	nagK	no sector assignment	0	0.00338995	0	0	0	0	0	0	0	0	0	0	0	0	0	0	0	0	0	0
P75949	nagZ	O	0.00431593	0.00338995	0.00627786	0.00658848	0	0.00844523	0.00566685	0.0112388	0.00578553	0.0084374	0	0	0	0.0138908	0	0	0.0149993	0	0	0
P0A6L4	nanA	C	0.0129478	0.0101698	0.0125557	0.00658848	0	0	0	0	0	0	0	0	0	0	0	0	0	0	0	0.0307882
P0A761	nanE	no sector assignment	0	0	0.00313893	0	0	0	0	0	0	0	0	0	0	0	0	0	0	0	0	0.0153941
P39371	nanM	no sector assignment	0	0	0	0	0	0	0	0	0	0	0	0	0	0	0	0	0	0	0	0.0153941
P0A8W0	nanR	no sector assignment	0	0	0	0.00658848	0.00423263	0	0.00566685	0.0056194	0.00289276	0	0	0	0	0	0	0	0	0	0	0
P33937	napA	no sector assignment	0.00431593	0	0.00313893	0	0	0	0	0	0	0	0	0	0	0	0	0	0	0	0	0
P0AF26	narJ	no sector assignment	0.00431593	0	0	0	0	0	0	0	0	0	0	0	0	0	0	0	0	0	0	0
P0AF28	narL	excluded	0.00863185	0.0203397	0.00941679	0.0164712	0.00846525	0.0225206	0.0141671	0.0112388	0.0144638	0.0140623	0.051247	0.0267953	0.0285959	0.0277816	0	0.0153657	0	0	0	0.0153941
P31802	narP	S	0.00863185	0.0203397	0.0188336	0	0.0126979	0.0112603	0.0141671	0.0140485	0.0115711	0.0196873	0	0	0	0	0	0	0	0	0	0
P0AFA2	narX	no sector assignment	0	0	0	0	0.00423263	0	0	0	0	0	0	0	0	0	0	0	0	0	0	0
P19319	narZ	no sector assignment	0	0	0	0	0	0.00281508	0	0	0	0	0	0	0	0	0	0	0	0	0	0
P00393	ndh	O	0.00431593	0.00338995	0.00313893	0.0164712	0.0211631	0.0225206	0.0311677	0.028097	0.0144638	0.0084374	0.0170823	0.0401929	0	0.0416725	0.0478088	0.0614628	0.0299985	0.0316306	0.0303674	0.0307882
P0A763	ndk	C	0.32801	0.345774	0.348421	0.30307	0.279353	0.160459	0.187006	0.207918	0.318204	0.286871	0.0854117	0.0937835	0.114384	0.138908	0.159363	0.199754	0.19499	0.173968	0.288491	0.2617
P77258	nemA	no sector assignment	0.00431593	0.0101698	0.00941679	0.00988273	0.00846525	0.0112603	0.019834	0.0168582	0.0086783	0.00281247	0	0.0133976	0	0	0.0159363	0	0	0	0	0.0153941
P67430	nemR	no sector assignment	0	0	0	0	0	0	0	0.0028097	0	0	0	0	0	0	0	0	0	0	0	0
P68739	nfi	no sector assignment	0	0	0	0	0	0	0.00283342	0	0	0	0	0	0	0	0	0	0	0	0	0
P0A6C1	nfo	no sector assignment	0	0.00677989	0.00313893	0	0	0.0112603	0.00850027	0.0056194	0	0	0	0	0	0	0	0	0	0	0	0
P17117	nfsA	O	0.0172637	0.0135598	0.0156946	0.0230597	0.0253958	0.0197055	0.00566685	0.0224776	0.0144638	0.0168748	0	0.0133976	0	0.0138908	0	0	0	0	0	0
P38489	nfsB	A	0.0345274	0.0474592	0.043945	0.0461194	0.0634894	0.0450412	0.0510016	0.0449552	0.0665336	0.0337496	0.0341647	0.0133976	0.0571919	0.0694541	0.0318725	0.0460971	0.0149993	0.0158153	0.0151837	0.0307882
P63020	nfuA	O	0.0517911	0.0474592	0.0376671	0.0592963	0.0465589	0.0563016	0.0680022	0.056194	0.0578553	0.0478119	0.153741	0.0803859	0.0571919	0.0694541	0.063745	0.0614628	0.0899955	0.0948917	0.0759186	0.0615764
P0AFA7	nhaB	no sector assignment	0.00431593	0.0101698	0.00941679	0.013177	0.00423263	0.00844523	0.00566685	0.0028097	0.00578553	0.0112499	0	0	0	0	0	0	0	0	0	0
P0A6Z6	nikR	no sector assignment	0.00431593	0.00338995	0.00313893	0.00329424	0.00423263	0.00844523	0.00850027	0.0084291	0.00289276	0.00562493	0	0	0	0	0	0	0	0	0	0
P0AC26	nirC	no sector assignment	0	0	0	0.00329424	0	0	0	0	0	0	0	0	0	0	0	0	0	0	0	0
P04846	nlpA	R	0.0345274	0.0440693	0.0565007	0.0625906	0.0888851	0.0450412	0.0425013	0.0477649	0.0462842	0.0478119	0.051247	0.0401929	0.0428939	0.0694541	0.0956175	0.0614628	0.119994	0.0474458	0.0759186	0.0461823
P0ADA3	nlpD	excluded	0.0172637	0.00338995	0.00941679	0.0164712	0.00423263	0.0253357	0.0255008	0.0140485	0.0173566	0.0224997	0.0170823	0.0133976	0.0285959	0.0138908	0	0	0.0149993	0	0.0151837	0
P40710	nlpE	no sector assignment	0.00431593	0	0.00313893	0	0	0.00563016	0.00566685	0	0.00289276	0.00281247	0	0	0	0	0	0	0	0	0	0
P0AFB1	nlpI	no sector assignment	0	0	0	0	0	0	0.00283342	0	0	0	0	0	0	0	0	0	0	0	0	0
P21420	nmpC	C	1.92922	1.84413	2.02461	1.99302	0.0761873	0.774146	0.957697	1.30089	2.25925	2.1656	0	0.0133976	0.0571919	0.34727	0.494024	0.783651	1.48493	1.10707	1.15396	0.908251
P31806	nnr	no sector assignment	0	0	0	0	0	0.00281508	0.00283342	0	0	0	0	0	0	0	0	0	0	0	0	0
Q46877	norV	no sector assignment	0	0	0	0	0	0.00281508	0	0	0	0	0	0	0.014298	0	0	0	0	0	0	0
P00452	nrdA	A	0.0776867	0.0711889	0.0816122	0.0856503	0.0804199	0.104158	0.113337	0.0871007	0.107032	0.104061	0.119576	0.133976	0.0857878	0.125017	0.143426	0.138291	0.164992	0.142337	0.167021	0.215517
P69924	nrdB	S	0.0388433	0.0305095	0.0345282	0.0296482	0.0296284	0.0394111	0.0340011	0.0393358	0.0231421	0.0309371	0	0.0401929	0.014298	0.0416725	0.0159363	0.0307314	0.0299985	0.0316306	0.0151837	0.0615764
P39452	nrdE	no sector assignment	0	0.00338995	0	0	0	0	0	0	0	0	0	0	0	0	0	0	0	0	0	0.0153941
P37146	nrdF	no sector assignment	0	0	0	0	0	0	0	0	0	0	0	0	0	0	0	0	0	0	0	0.0153941
P0AC65	nrdH	no sector assignment	0	0	0.00313893	0	0	0	0	0	0	0	0	0	0	0	0	0	0	0	0	0
P0A772	nrdI	no sector assignment	0	0	0	0	0	0	0	0.0028097	0	0	0	0	0	0	0	0	0	0	0	0
P0A8D0	nrdR	no sector assignment	0.0129478	0.00338995	0	0.00658848	0.00846525	0.0253357	0.0170005	0.0224776	0.0086783	0.0168748	0.0341647	0.0133976	0.014298	0	0	0	0	0	0	0
P0ABK9	nrfA	no sector assignment	0	0	0	0	0	0	0	0.0028097	0	0	0	0	0	0	0	0	0	0	0	0
P0AF63	nsrR	no sector assignment	0	0	0	0	0	0	0.0113337	0.0028097	0	0.00281247	0	0	0	0	0	0	0	0	0	0
P32664	nudC	no sector assignment	0.00431593	0	0	0	0	0.00563016	0	0	0	0	0	0	0	0.0138908	0	0	0	0	0	0
P45799	nudE	U	0.00431593	0.00338995	0.00627786	0.013177	0.0126979	0.0168905	0.0170005	0.0196679	0.0115711	0.0084374	0.0170823	0	0	0.0138908	0	0	0	0	0	0
Q93K97	nudF	no sector assignment	0.00863185	0.00338995	0.00627786	0.00658848	0	0.0112603	0.00850027	0.0028097	0.00578553	0	0	0	0	0	0	0	0	0	0	0
P0AFC3	nuoA	O	0.00431593	0.0169497	0.00941679	0.00329424	0.0253958	0.00563016	0.00283342	0.0056194	0	0.0084374	0	0	0	0	0	0	0	0	0	0
P0AFC7	nuoB	O	0.0215796	0.0271196	0.0313893	0.0362367	0.0169305	0.0112603	0.0113337	0.0140485	0.0144638	0.0281246	0	0.0133976	0.014298	0.0138908	0	0.0153657	0.0449978	0.0316306	0.0303674	0.0307882
P33599	nuoC	O	0.310747	0.237296	0.238559	0.207537	0.228562	0.174535	0.175672	0.216347	0.176459	0.219372	0.102494	0.174169	0.171576	0.138908	0.0956175	0.230486	0.284986	0.221414	0.24294	0.323276
P0AFD1	nuoE	C	0.0388433	0.0406793	0.0219725	0.0428251	0.0380936	0.0168905	0.019834	0.0337164	0.0260349	0.0337496	0.0170823	0.0133976	0.014298	0.0138908	0	0	0.0149993	0.0158153	0	0
P31979	nuoF	S	0.146741	0.142378	0.138113	0.141652	0.110048	0.0760071	0.0878361	0.0871007	0.0781047	0.120936	0.119576	0.0937835	0.114384	0.0555633	0.0478088	0.0460971	0.059997	0.0474458	0.0759186	0.107759
P33602	nuoG	O	0.237376	0.240686	0.251114	0.253657	0.228562	0.16609	0.155838	0.160153	0.156209	0.174373	0.273317	0.200965	0.157278	0.111127	0.0478088	0.169023	0.164992	0.173968	0.151837	0.153941
P0AFD4	nuoH	no sector assignment	0.00431593	0.00338995	0.00627786	0.00988273	0	0	0.00283342	0.0028097	0	0.00562493	0	0	0	0	0	0	0	0	0	0
P0AFD6	nuoI	R	0.0345274	0.0338995	0.0345282	0.0329424	0.0169305	0.0112603	0.00566685	0.0056194	0.0086783	0.0112499	0.0170823	0.0267953	0	0	0	0	0.0149993	0.0158153	0	0.0153941
P0AFE4	nuoK	no sector assignment	0	0	0	0	0.00423263	0	0	0	0	0	0	0	0	0	0	0	0	0	0	0
P33607	nuoL	no sector assignment	0.00431593	0	0	0.00329424	0.00846525	0	0	0.0056194	0	0	0	0	0	0	0	0	0	0	0	0
P0AFF6	nusA	R	0.172637	0.193227	0.210308	0.187772	0.330145	0.211131	0.20684	0.207918	0.199601	0.233435	0.204988	0.22776	0.14298	0.222253	0.143426	0.21512	0.179991	0.189783	0.227756	0.153941
P0A780	nusB	A	0.0172637	0.0135598	0.0282504	0.013177	0.00846525	0.0197055	0.0113337	0.0140485	0.0173566	0.0140623	0.0341647	0	0	0.0138908	0	0	0	0.0158153	0	0
P0AFG0	nusG	O	0.107898	0.0779687	0.100446	0.10871	0.0804199	0.104158	0.0850027	0.103959	0.0781047	0.0956238	0.119576	0.0803859	0.114384	0.111127	0.111554	0.0768285	0.0899955	0.110707	0.0759186	0.0615764
P42641	obgE	R	0.00431593	0.0135598	0.0125557	0.0230597	0.0169305	0.0197055	0.0141671	0.0224776	0.0144638	0.0112499	0.0170823	0.0401929	0.0285959	0.0277816	0.0159363	0.0460971	0.0299985	0.0316306	0.0455512	0.0153941
P0A910	ompA	A	0.694864	0.732228	0.690564	0.800501	0.83806	1.08662	1.12487	1.03397	0.859151	0.804365	1.09327	1.01822	0.957964	0.916794	1.00398	1.15243	1.13994	1.20196	1.24507	0.862069
P06996	ompC	C	0.0129478	0.0169497	0.00941679	0.0164712	0	0.833263	0.345678	0.140485	0.0231421	0.0618742	0.73454	0.870847	0.557621	0.500069	0.366534	0.184388	0.0749963	0.0316306	0.0151837	0.184729
P02931	ompF	O	0.366854	0.338995	0.269948	0.220714	0.0211631	0.563016	0.654521	0.56194	0.32399	0.317809	0.102494	0.133976	0.228768	0.34727	0.446215	0.384143	0.464977	0.379567	0.379593	0.615764
P76045	ompG	no sector assignment	0	0	0	0	0	0	0	0	0	0.00281247	0	0	0	0	0	0	0	0	0	0
P77747	ompN	no sector assignment	0	0	0	0.00329424	0	0	0	0	0	0	0	0	0	0	0	0	0	0	0	0
P0AA16	ompR	S	0.0431593	0.0406793	0.0376671	0.0230597	0.0169305	0.036596	0.0283342	0.0252873	0.0115711	0.0253122	0.0170823	0.0401929	0.0571919	0.0416725	0.0318725	0.0153657	0	0	0.0151837	0.0307882
P09169	ompT	A	0.151057	0.138988	0.172641	0.197655	0	0.292768	0.277675	0.269731	0.231421	0.250309	0.22207	0.160772	0.185874	0.34727	0.239044	0.245851	0.284986	0.30049	0.288491	0.230911
P0A915	ompW	no sector assignment	0.00431593	0	0	0.00329424	0	0.00844523	0.00566685	0.0084291	0.00578553	0.00562493	0	0	0	0	0	0	0	0	0	0
P0A917	ompX	O	0.0172637	0.0406793	0.0470839	0.082356	0	0.208316	0.155838	0.143295	0.109925	0.106874	0.375811	0.334941	0.271661	0.236144	0.223108	0.184388	0.164992	0.126522	0.0911023	0.0307882
P23843	oppA	excluded	0.32801	0.288145	0.207169	0.13177	0.126979	0.132309	0.124671	0.148914	0.10414	0.101249	0.0854117	0.133976	0.100086	0.0694541	0.0796813	0.0153657	0.0899955	0.0790764	0.151837	0.184729
P0AFH2	oppB	no sector assignment	0.00431593	0	0.00627786	0	0	0	0	0	0	0	0	0	0	0	0	0	0	0	0	0
P76027	oppD	S	0.0345274	0.0372894	0.0125557	0.00988273	0.0126979	0.0225206	0.0170005	0.0196679	0.0086783	0.00562493	0	0	0	0	0	0	0	0	0	0
P77737	oppF	A	0.0129478	0.0203397	0.00941679	0.00658848	0.00423263	0.00563016	0.00850027	0.0112388	0.00289276	0.00281247	0	0	0	0	0	0	0	0	0	0
P0A784	orn	A	0	0.00677989	0.00313893	0	0.00846525	0.00844523	0.00566685	0.0084291	0.0086783	0.00562493	0	0	0	0	0	0	0	0	0	0
P0ADA7	osmB	no sector assignment	0	0	0	0	0	0	0	0	0	0	0.0341647	0.0133976	0	0	0	0	0	0	0	0
P0C0L2	osmC	S	0.0517911	0.0135598	0.0125557	0.00329424	0.00423263	0.0816372	0.0481682	0.0365261	0.00289276	0.00562493	0.187906	0.107181	0.114384	0.0277816	0.0159363	0	0.0149993	0.0158153	0.0151837	0.0615764
P0ADB1	osmE	excluded	0.0431593	0.0305095	0.0156946	0.00988273	0.0211631	0.0478563	0.0311677	0.0224776	0.0144638	0.0140623	0.0854117	0.0535906	0.0857878	0.0138908	0	0.0153657	0.0149993	0.0158153	0.0151837	0.0307882
P0AFH8	osmY	A	0	0	0	0	0	0.0844523	0.053835	0.0477649	0	0.00562493	0.187906	0.0267953	0.114384	0.0277816	0	0	0	0	0	0
P31677	otsA	no sector assignment	0	0	0	0	0	0.0140754	0.0113337	0.0028097	0	0.00281247	0.102494	0.107181	0.0571919	0.0138908	0	0	0	0	0	0
P31678	otsB	no sector assignment	0	0	0	0	0	0	0.00283342	0	0	0	0	0	0	0	0	0	0	0	0	0
P0AFI0	oxc	no sector assignment	0	0	0	0	0	0.00281508	0	0	0	0	0	0	0	0	0	0	0	0	0	0
P0ACQ4	oxyR	O	0.0345274	0.0305095	0.043945	0.0428251	0.0296284	0.0197055	0.0340011	0.0421455	0.0144638	0.0253122	0	0	0	0	0	0	0	0	0	0
P76086	paaX	no sector assignment	0	0	0	0	0	0	0	0.0028097	0	0	0	0	0	0	0	0	0	0	0	0
P05041	pabB	no sector assignment	0	0	0	0	0.00423263	0.00281508	0.00283342	0	0	0.0084374	0	0	0	0.0138908	0	0	0	0	0	0
P0A912	pal	R	0.0992663	0.111868	0.103585	0.121887	0.169305	0.115418	0.113337	0.134866	0.141745	0.112499	0.170823	0.200965	0.171576	0.180581	0.191235	0.199754	0.20999	0.221414	0.197388	0.153941
P31057	panB	R	0.056107	0.0677989	0.0753343	0.0790618	0.101583	0.0619317	0.0680022	0.0758619	0.086783	0.0871864	0.0341647	0.0401929	0.0285959	0.0555633	0.0318725	0.0614628	0.059997	0.0316306	0.0303674	0.0461823
P31663	panC	A	0.0474752	0.0711889	0.0596397	0.0922388	0.122746	0.112603	0.119004	0.101149	0.0723191	0.0759366	0.136659	0.107181	0.114384	0.16669	0.111554	0.0614628	0.0749963	0.0790764	0.0455512	0.107759
P0A790	panD	A	0.0172637	0.0169497	0.0156946	0.0164712	0	0.0168905	0.019834	0.0196679	0.0173566	0.0196873	0.0170823	0.0267953	0.0285959	0.0277816	0.0318725	0.0460971	0.0299985	0.0316306	0.0151837	0.0153941
P37613	panM	no sector assignment	0	0	0	0	0	0	0	0	0.00289276	0	0	0	0	0	0	0	0	0	0	0
P0AFI2	parC	excluded	0.00431593	0.0101698	0.00627786	0.013177	0.0211631	0.0197055	0.0141671	0.0140485	0.0231421	0.0196873	0	0.0267953	0	0	0.0318725	0	0.0149993	0.0316306	0.0151837	0
P20083	parE	U	0.00863185	0.00338995	0.00627786	0.00988273	0.00846525	0.00281508	0.00566685	0.0056194	0.0144638	0.0084374	0	0	0	0	0	0	0	0	0	0
P0AFI5	pbpG	no sector assignment	0	0	0	0	0.00423263	0.00281508	0.00283342	0.0028097	0	0.00562493	0	0	0	0	0	0	0	0	0	0
P22259	pckA	O	0.46612	0.450863	0.339004	0.184478	0.0296284	0.0591166	0.0623353	0.0674328	0.0925685	0.0646867	0	0	0	0	0	0.0460971	0.224989	0.253044	0.470695	0.523399
P0A7A5	pcm	no sector assignment	0	0	0.00313893	0.00329424	0	0.00281508	0.00283342	0.0056194	0.00289276	0.00281247	0	0	0	0.0138908	0	0	0	0	0	0
P0ABF1	pcnB	S	0.00863185	0.0135598	0.0188336	0.0164712	0.0211631	0.0197055	0.019834	0.0449552	0.0202494	0.0281246	0	0	0.014298	0	0.0159363	0	0	0	0	0
P0ACL9	pdhR	no sector assignment	0	0	0	0.00988273	0	0.00844523	0.00850027	0.0028097	0.00578553	0.00562493	0	0	0	0.0138908	0	0	0	0	0	0.0153941
P19624	pdxA	no sector assignment	0.00431593	0.00338995	0	0	0	0.00281508	0.00850027	0.0028097	0.00578553	0	0	0	0.014298	0	0	0	0	0	0	0
P05459	pdxB	excluded	0.0172637	0.0406793	0.0219725	0.0329424	0.0296284	0.0281508	0.0226674	0.0421455	0.0376059	0.0281246	0.0170823	0.0535906	0.0428939	0.0277816	0.0318725	0	0	0	0.0151837	0
P0AFI7	pdxH	S	0.00431593	0.0135598	0.00627786	0.013177	0	0.0140754	0.019834	0.0196679	0.0173566	0.0196873	0	0.0133976	0.0285959	0.0138908	0.0318725	0	0	0	0	0.0307882
P0A794	pdxJ	S	0.0129478	0.0135598	0.0219725	0.013177	0.0296284	0.0197055	0.019834	0.028097	0.0144638	0.0140623	0.051247	0.0133976	0.0285959	0.0277816	0	0	0.0149993	0.0158153	0.0151837	0.0153941
P40191	pdxK	S	0.00431593	0.00338995	0.00313893	0	0	0.00844523	0.00850027	0.0056194	0.00289276	0.0084374	0	0.0133976	0	0.0138908	0	0	0	0	0	0
P77150	pdxY	no sector assignment	0	0	0	0	0	0.00281508	0.00283342	0.0084291	0.00578553	0.0084374	0	0	0	0	0	0	0	0	0	0
P68767	pepA	O	0.13811	0.111868	0.122418	0.118593	0.0380936	0.132309	0.121837	0.112388	0.0809974	0.120936	0.170823	0.174169	0.114384	0.125017	0.111554	0.10756	0.119994	0.126522	0.12147	0.123153
P37095	pepB	O	0.120846	0.132208	0.0941679	0.0988273	0	0.0647468	0.0453348	0.0730522	0.0781047	0.0731241	0.187906	0.200965	0.14298	0.0694541	0.0796813	0.153657	0.134993	0.126522	0.197388	0.215517
P15288	pepD	S	0.0949504	0.111868	0.103585	0.10871	0.118514	0.101343	0.0765024	0.0983395	0.086783	0.0815615	0.0854117	0.133976	0.100086	0.16669	0.0478088	0.0921942	0.0749963	0.110707	0.0759186	0.138547
P0A7C6	pepE	no sector assignment	0.0129478	0.0135598	0.0156946	0	0	0	0	0	0	0	0	0	0	0	0	0	0	0	0	0
P04825	pepN	S	0.151057	0.159327	0.153808	0.141652	0.0465589	0.143569	0.127504	0.129246	0.112818	0.078749	0.204988	0.267953	0.185874	0.194471	0.175299	0.153657	0.134993	0.142337	0.151837	0.230911
P15034	pepP	S	0.060423	0.0576291	0.0282504	0.0296482	0.033861	0.0478563	0.053835	0.0393358	0.0260349	0.0309371	0.0341647	0.0401929	0.0285959	0.0138908	0.0159363	0.0307314	0.0149993	0.0474458	0.0455512	0.0307882
P21165	pepQ	S	0.060423	0.0881386	0.043945	0.0494136	0.0380936	0.0900825	0.0765024	0.0758619	0.049177	0.0478119	0.0854117	0.133976	0.114384	0.0555633	0.0956175	0.0768285	0.0299985	0.0632611	0.0607349	0.0615764
P29745	pepT	no sector assignment	0.00431593	0	0	0	0.00423263	0.0140754	0.00850027	0.0056194	0	0.00562493	0.0170823	0.0535906	0.0428939	0	0	0	0	0	0.0151837	0
P0AFI9	perM	no sector assignment	0	0.00338995	0	0	0	0	0	0	0	0	0	0	0	0	0	0	0	0	0	0
P0A796	pfkA	O	0.0258956	0.0576291	0.043945	0.0724733	0.0550241	0.0647468	0.0765024	0.056194	0.0636408	0.0562493	0.0683293	0.107181	0.128682	0.0694541	0.0318725	0.0768285	0.0899955	0.0632611	0.0455512	0.0615764
P06999	pfkB	excluded	0	0	0	0	0.0126979	0.0281508	0.0311677	0.0112388	0.00289276	0.0084374	0.136659	0.120579	0.14298	0.0694541	0.0796813	0.0307314	0.0449978	0.0158153	0.0151837	0.0307882
P0A9N4	pflA	excluded	0.0129478	0.00677989	0.0125557	0.013177	0.00423263	0.0225206	0.019834	0.0196679	0.0260349	0.0196873	0.0170823	0	0	0	0	0	0	0	0	0
P09373	pflB	S	0.431593	0.410183	0.370394	0.355778	0.347075	0.484193	0.399513	0.407406	0.373167	0.379683	0.73454	0.73687	0.600515	0.527851	0.589641	0.583897	0.569972	0.632611	0.668084	0.584975
P32675	pflC	no sector assignment	0	0	0	0	0.00423263	0	0.00283342	0	0.00289276	0	0	0	0	0	0	0	0	0	0	0
P69434	pgaA	no sector assignment	0	0	0	0	0	0	0	0	0	0	0	0	0	0	0	0.0153657	0	0	0	0
P0A6T1	pgi	A	0.0733707	0.111868	0.109863	0.158124	0.0550241	0.163274	0.150171	0.154533	0.112818	0.112499	0.136659	0.187567	0.171576	0.152799	0.223108	0.199754	0.179991	0.126522	0.106286	0.0923645
P0A799	pgk	A	0.509279	0.532221	0.536757	0.6292	0.601033	0.588351	0.561018	0.606895	0.584339	0.559681	0.666211	0.68328	0.614813	0.652868	0.589641	0.860479	0.59997	0.600981	0.77437	0.431034
P52697	pgl	excluded	0.0431593	0.0372894	0.0345282	0.0164712	0.033861	0.0506714	0.0510016	0.0365261	0.0144638	0.0253122	0.102494	0.0535906	0.0571919	0.0277816	0	0.0307314	0.0149993	0	0.0151837	0.0461823
P36938	pgm	S	0.0690548	0.064409	0.0659175	0.0856503	0.0846525	0.0985277	0.110503	0.0899104	0.0723191	0.0759366	0.0683293	0.133976	0.100086	0.0694541	0.063745	0.10756	0.059997	0.0790764	0.0759186	0.0769704
P0ABF8	pgsA	no sector assignment	0	0	0	0	0.00423263	0	0	0	0	0	0	0	0	0	0	0	0	0	0	0
P0A9J8	pheA	excluded	0.00863185	0.0135598	0.00941679	0.0164712	0.0211631	0.0563016	0.0623353	0.0505746	0.0318204	0.0224997	0	0.0267953	0.0428939	0.0694541	0.0159363	0.0153657	0.0149993	0.0316306	0	0.0153941
P24207	pheP	no sector assignment	0	0	0	0.00329424	0.00846525	0	0	0.0028097	0	0	0	0	0	0	0	0	0	0	0	0
P08312	pheS	A	0.0647389	0.061019	0.0816122	0.0724733	0.0888851	0.115418	0.11617	0.120817	0.098354	0.106874	0.0170823	0.0535906	0.0714898	0.138908	0.0796813	0.0921942	0.0899955	0.0948917	0.106286	0.0769704
P07395	pheT	A	0.181269	0.237296	0.273087	0.345895	0.380936	0.413816	0.439181	0.382119	0.352917	0.343121	0.444141	0.388532	0.586217	0.555633	0.430279	0.476337	0.449978	0.490274	0.394777	0.323276
P0AFJ1	phnA	no sector assignment	0	0	0	0	0	0.00281508	0.00283342	0.0056194	0.00289276	0.00281247	0	0	0	0	0	0	0	0	0	0
P16681	phnB	no sector assignment	0	0	0	0	0	0	0	0	0	0	0	0.0133976	0	0	0	0	0	0	0	0
P16690	phnN	no sector assignment	0	0	0	0	0	0	0	0.0028097	0	0	0	0	0	0	0	0	0	0	0	0
P0A9K1	phoH	no sector assignment	0	0.00338995	0	0	0	0	0	0	0	0	0	0	0	0	0.0159363	0	0	0	0	0
P23836	phoP	O	0.0215796	0.0271196	0.0313893	0.0296482	0.0465589	0.0337809	0.0283342	0.0421455	0.0289277	0.0253122	0	0.0267953	0	0.0138908	0.0159363	0.0153657	0.0149993	0	0	0.0153941
P23837	phoQ	no sector assignment	0	0	0	0	0	0.00281508	0	0	0	0.00281247	0	0	0	0	0	0	0	0	0	0
P0A9K7	phoU	no sector assignment	0	0.0135598	0.00627786	0	0.00423263	0.00563016	0.00283342	0.0028097	0	0.00281247	0	0	0	0	0	0	0	0	0	0
P96329	pifA	R	0.00863185	0.0169497	0.0125557	0.00658848	0.00423263	0	0.00566685	0.0056194	0.00289276	0.0112499	0	0	0	0	0	0	0	0	0	0.0153941
P10030	pifC	O	0.060423	0.0372894	0.0721954	0.0395309	0.0253958	0.0112603	0.0255008	0.028097	0.0260349	0.036562	0	0	0	0	0	0.0153657	0.0299985	0.0158153	0.0303674	0.0769704
P03014	pinE	no sector assignment	0	0	0	0	0	0	0	0.0028097	0	0	0	0	0	0	0	0	0	0	0	0
P0AFJ7	pitA	no sector assignment	0.00431593	0.00338995	0.00627786	0	0.0169305	0.00563016	0.00850027	0.0084291	0.0115711	0.00562493	0.0170823	0.0133976	0.014298	0	0.0159363	0	0	0	0	0
P76594	pka	no sector assignment	0	0.0101698	0.00313893	0	0	0	0	0	0	0	0	0	0	0	0	0	0	0	0	0
P0AA47	plaP	no sector assignment	0	0	0	0.00988273	0.00423263	0	0	0	0	0.00281247	0	0	0	0	0	0	0	0	0	0
P0A921	pldA	no sector assignment	0	0	0.00627786	0.00658848	0	0.00844523	0.00850027	0.0056194	0.00578553	0.0084374	0	0	0	0	0	0	0	0	0	0
P07000	pldB	no sector assignment	0.00431593	0	0	0	0	0	0	0	0	0	0	0	0	0	0	0	0	0	0	0
P76002	pliG	A	0.00863185	0.0101698	0.0125557	0	0.00846525	0.0140754	0.0170005	0.0168582	0.0173566	0.0224997	0	0	0	0	0	0	0	0	0	0
P0A7A7	plsB	C	0.0388433	0.0338995	0.0219725	0.00988273	0.0423263	0.0309659	0.0226674	0.028097	0.0260349	0.0253122	0.0170823	0	0.0428939	0.0416725	0.0318725	0	0	0	0	0.0153941
P26647	plsC	no sector assignment	0	0	0	0	0.00423263	0.00281508	0.00283342	0.0056194	0.00578553	0.00281247	0	0	0	0	0	0	0	0	0	0
P0AFK0	pmbA	S	0.00431593	0.0305095	0.0345282	0.0296482	0.0550241	0.0534865	0.0595019	0.0533843	0.0376059	0.0393745	0.051247	0.133976	0.0714898	0.0555633	0.063745	0.0307314	0.104995	0.0790764	0.0455512	0.0461823
P37590	pmrD	no sector assignment	0	0	0	0	0	0	0.00283342	0	0	0	0	0	0	0	0	0	0	0	0	0
P21369	pncA	no sector assignment	0	0.00338995	0.00627786	0	0	0.00844523	0.00850027	0.0028097	0.00289276	0	0	0	0	0.0138908	0	0	0	0	0	0
P18133	pncB	excluded	0.0129478	0.0169497	0.0188336	0.00988273	0.0169305	0.0478563	0.0396679	0.0337164	0.0202494	0.0253122	0.051247	0.0535906	0.0285959	0.0416725	0.0318725	0	0	0.0158153	0.0151837	0
P0A6G3	pncC	no sector assignment	0.00431593	0.00338995	0.00313893	0	0	0.00844523	0.00850027	0.0196679	0.00289276	0.00281247	0.0170823	0.0133976	0.014298	0.0138908	0	0.0153657	0.0149993	0	0	0.0153941
P05055	pnp	O	0.237376	0.288145	0.251114	0.266834	0.270888	0.154829	0.209673	0.205108	0.225636	0.241872	0.239153	0.334941	0.343151	0.305598	0.366534	0.338045	0.314984	0.347936	0.318858	0.230911
P07001	pntA	A	0.172637	0.227126	0.241698	0.253657	0.368238	0.458858	0.524183	0.424265	0.309526	0.272809	0.170823	0.147374	0.257363	0.236144	0.25498	0.276583	0.20999	0.173968	0.167021	0.0923645
P0AB67	pntB	A	0.0863185	0.118648	0.100446	0.141652	0.190468	0.191425	0.21534	0.216347	0.156209	0.17156	0.119576	0.147374	0.128682	0.152799	0.207171	0.184388	0.149993	0.173968	0.136654	0.138547
P00582	polA	O	0.00431593	0.0135598	0.0282504	0.013177	0.033861	0.0253357	0.0340011	0.0337164	0.0231421	0.0337496	0.0170823	0.0535906	0.014298	0.0277816	0	0	0	0	0	0
P69874	potA	no sector assignment	0.00431593	0	0.00313893	0	0	0.0112603	0.00850027	0.0084291	0.0144638	0.0084374	0	0	0	0.0138908	0	0	0	0	0	0
P0AFK9	potD	S	0.0517911	0.0779687	0.0565007	0.082356	0	0.0900825	0.0821693	0.101149	0.0636408	0.0899989	0.0170823	0.0133976	0.014298	0.0416725	0.0478088	0.0768285	0.0749963	0.0948917	0.0911023	0.0769704
P31133	potF	O	0.0302115	0.0338995	0.0282504	0.0395309	0	0.0534865	0.0425013	0.0393358	0.0404987	0.0337496	0.119576	0.107181	0.128682	0.0833449	0.0796813	0.0921942	0.0899955	0.0632611	0.0759186	0.0769704
P31134	potG	no sector assignment	0.00863185	0.00677989	0.00313893	0.00658848	0.00423263	0.00844523	0.00850027	0.0056194	0.00578553	0.0084374	0.0170823	0.0267953	0.014298	0.0138908	0	0.0153657	0	0	0.0151837	0
P07003	poxB	no sector assignment	0	0	0	0	0	0.0168905	0.00850027	0.0028097	0	0	0	0.0133976	0.0285959	0	0	0	0	0	0	0
P0A7A9	ppa	U	0.0776867	0.101698	0.0847511	0.095533	0	0.0760071	0.0906695	0.0955298	0.0954613	0.126561	0.153741	0.160772	0.200172	0.16669	0.159363	0.184388	0.119994	0.110707	0.0607349	0.230911
P00864	ppc	A	0.23306	0.308485	0.332726	0.372249	0.427495	0.577091	0.677188	0.584417	0.410773	0.413432	0.444141	0.549303	0.757792	0.777886	0.796813	0.599262	0.614969	0.585165	0.607349	0.277094
P0AFL3	ppiA	A	0.00431593	0.0203397	0.00941679	0.013177	0.0253958	0.0309659	0.0368345	0.028097	0.0260349	0.0196873	0.0170823	0.0133976	0.0285959	0.0416725	0.0478088	0.0460971	0.0299985	0.0158153	0.0303674	0.0307882
P23869	ppiB	A	0.0345274	0.0474592	0.0470839	0.0560021	0.0507915	0.0619317	0.0680022	0.0505746	0.0607481	0.0646867	0.119576	0.0937835	0.0571919	0.0555633	0.063745	0.0614628	0.0299985	0.0316306	0.0303674	0.0153941
P0A9L5	ppiC	U	0	0.0101698	0.00627786	0.0164712	0	0.00844523	0.00850027	0.0084291	0.0115711	0.0084374	0	0	0	0.0138908	0	0	0	0	0	0.0153941
P0ADY1	ppiD	O	0.0863185	0.0847486	0.0816122	0.082356	0.126979	0.115418	0.119004	0.103959	0.0925685	0.0984363	0.0341647	0.0803859	0.0428939	0.0694541	0.0796813	0.0307314	0.0749963	0.0790764	0.0759186	0.153941
P0A7B1	ppk	A	0.00863185	0	0.00627786	0.00329424	0	0.0281508	0.0141671	0.0196679	0.00578553	0.00281247	0	0.0133976	0	0	0	0	0	0	0	0
P23538	ppsA	C	0.332326	0.277976	0.254253	0.151535	0.194701	0.17172	0.181339	0.177011	0.173566	0.233435	0.461223	0.468917	0.629111	0.361161	0.38247	0.276583	0.269987	0.26886	0.303674	0.354064
P0A8A4	ppsR	no sector assignment	0	0.00338995	0	0	0.00423263	0.00844523	0.00283342	0.0028097	0	0	0.0341647	0	0	0	0	0	0	0	0	0
P31992	pptA	no sector assignment	0.00431593	0	0	0	0	0.00281508	0	0	0	0	0	0	0	0	0	0	0	0	0	0
P0AFL6	ppx	excluded	0.00863185	0.00677989	0.00627786	0.00988273	0.00423263	0.0225206	0.0113337	0.0168582	0.0115711	0.00562493	0	0.0133976	0	0	0	0	0.0149993	0	0	0
P43671	pqiB	no sector assignment	0	0	0	0	0	0	0	0.0056194	0	0	0	0	0	0	0	0	0	0	0	0
P31828	pqqL	C	0.0129478	0.00338995	0.00627786	0.00329424	0	0.00563016	0.0113337	0.0084291	0.0260349	0.0168748	0	0	0	0	0	0	0	0	0	0
P23865	prc	A	0.0129478	0.0271196	0.0156946	0.013177	0.0423263	0.0675619	0.0595019	0.0646231	0.0520698	0.036562	0.102494	0.0937835	0.0285959	0.0555633	0.12749	0.0307314	0.059997	0.0316306	0.0455512	0.0461823
P0A7I0	prfA	O	0.00431593	0.00338995	0.00313893	0.00658848	0.0126979	0.0168905	0.00850027	0.0168582	0.0144638	0.00562493	0	0	0.014298	0.0138908	0.0159363	0	0	0	0.0151837	0
P07012	prfB	R	0.0345274	0.0474592	0.0470839	0.0527079	0.0592568	0.0197055	0.0283342	0.0337164	0.0549625	0.0506244	0.051247	0.0535906	0.0571919	0.0277816	0.0478088	0.0768285	0.0899955	0.0474458	0.0455512	0.107759
P0A7I4	prfC	R	0.0172637	0.0406793	0.0345282	0.0527079	0.0634894	0.0309659	0.019834	0.0196679	0.0318204	0.0534368	0.0341647	0.0401929	0.0714898	0.0694541	0.063745	0.0614628	0.0449978	0.0790764	0.0607349	0.0153941
P23862	priC	no sector assignment	0	0.00338995	0	0	0	0	0	0	0	0	0	0	0	0	0	0	0	0	0	0
P0AEX5	prkB	no sector assignment	0	0.00677989	0.00313893	0.00329424	0	0.00563016	0.00566685	0.0028097	0	0	0	0	0.014298	0.0138908	0	0	0.0149993	0	0	0
P27298	prlC	A	0.0992663	0.122038	0.106724	0.112004	0.105816	0.129494	0.133171	0.143295	0.121496	0.137811	0.0683293	0.120579	0.157278	0.111127	0.12749	0.0460971	0.104995	0.0790764	0.0911023	0.107759
P0A8T1	prmA	excluded	0	0	0	0.00329424	0	0.00844523	0.00283342	0.0028097	0.00289276	0.00562493	0	0	0	0	0	0	0	0	0.0151837	0
P39199	prmB	excluded	0.0215796	0.00677989	0.0156946	0.013177	0.0296284	0.0253357	0.0283342	0.0196679	0.0173566	0.0112499	0.051247	0.0401929	0.0285959	0.0277816	0.0159363	0.0307314	0.0299985	0.0316306	0.0303674	0.0307882
P07004	proA	A	0.0388433	0.0406793	0.0345282	0.0395309	0.0423263	0.0394111	0.0425013	0.0365261	0.0260349	0.0309371	0.153741	0.107181	0.0857878	0.0555633	0.0796813	0	0.059997	0.0632611	0.0455512	0.0615764
P0A7B5	proB	O	0.0258956	0.0237296	0.0251114	0.0230597	0.0423263	0.0281508	0.0425013	0.0337164	0.0173566	0.0281246	0.0170823	0.0267953	0	0.0416725	0.0159363	0.0307314	0.0299985	0.0158153	0.0303674	0.0153941
P0A9L8	proC	C	0.0172637	0.0169497	0.0125557	0.0164712	0.0423263	0.036596	0.0396679	0.0421455	0.0144638	0.0281246	0.051247	0.0267953	0.0857878	0.0138908	0.0159363	0.0153657	0.0299985	0.0316306	0.0151837	0.0153941
P0C0L7	proP	no sector assignment	0	0	0	0	0	0.00844523	0.00283342	0.0028097	0	0	0	0.0133976	0	0	0	0	0	0	0	0
P45577	proQ	R	0.0431593	0.061019	0.0627786	0.0691791	0.110048	0.0619317	0.0566685	0.0730522	0.0636408	0.0646867	0.0683293	0.0535906	0.0857878	0.111127	0.111554	0.0768285	0.119994	0.0790764	0.0455512	0.0461823
P16659	proS	U	0.133794	0.203397	0.213447	0.266834	0.325912	0.154829	0.150171	0.18263	0.205386	0.188435	0.256235	0.334941	0.443237	0.291707	0.398406	0.414874	0.299985	0.332121	0.334042	0.277094
P14175	proV	no sector assignment	0	0	0	0	0	0.0168905	0.0141671	0.0140485	0	0.00281247	0	0	0	0	0	0	0	0	0	0
P14176	proW	no sector assignment	0	0	0	0	0	0.00281508	0	0	0	0	0	0	0	0	0	0	0	0	0	0
P0AFM2	proX	A	0.00431593	0	0	0	0.00846525	0.0422262	0.0311677	0.0337164	0.00289276	0.0084374	0	0	0	0	0	0	0	0	0	0
P0AAE2	proY	no sector assignment	0	0	0	0	0	0	0	0	0.00289276	0	0	0	0	0	0	0	0	0	0	0
P77541	prpB	C	0.0388433	0.0101698	0	0	0	0	0	0	0	0	0	0	0	0	0	0	0	0	0	0.0153941
P31660	prpC	no sector assignment	0.0474752	0.00677989	0	0	0	0	0	0	0	0	0	0	0	0	0	0	0	0	0	0.0615764
P77243	prpD	no sector assignment	0.0258956	0.00677989	0	0	0	0	0	0	0	0	0	0	0	0	0	0	0	0	0	0.0769704
P77674	prr	C	0.0906344	0.00677989	0	0	0	0	0	0	0	0	0	0	0	0	0	0	0	0	0	0.107759
P0A717	prs	U	0.228744	0.206787	0.216586	0.207537	0.118514	0.216761	0.221007	0.216347	0.228528	0.233435	0.409976	0.294748	0.257363	0.263926	0.25498	0.245851	0.269987	0.237229	0.24294	0.230911
P0A8K1	psd	S	0.0215796	0.0169497	0.0282504	0.013177	0	0.0591166	0.0425013	0.0449552	0.0231421	0.0281246	0.0341647	0.0669882	0.0714898	0.0694541	0.063745	0.0614628	0.0299985	0.0158153	0.0455512	0.0461823
P0AFM6	pspA	O	0.0172637	0.0169497	0.0188336	0.0197655	0.0169305	0.0225206	0.0170005	0.0252873	0.0144638	0.0196873	0	0	0	0.0416725	0.0159363	0	0.0149993	0	0.0151837	0.0307882
P0AFM9	pspB	R	0	0	0	0	0	0	0	0	0.00289276	0	0	0	0	0	0	0	0	0	0	0
P23857	pspE	no sector assignment	0.00431593	0.0101698	0	0	0	0	0	0.0028097	0	0	0	0	0	0	0	0	0	0	0	0
P23830	pssA	S	0.0172637	0.0271196	0.0125557	0.00329424	0.00846525	0.0281508	0.0255008	0.0252873	0.0173566	0.0112499	0	0	0.014298	0	0	0	0	0.0158153	0	0.0307882
P07654	pstA	no sector assignment	0	0	0	0	0	0	0.00283342	0	0	0	0	0	0	0	0	0	0	0	0	0
P0AAH0	pstB	no sector assignment	0.0129478	0.0169497	0.0125557	0.0197655	0.0296284	0.00563016	0.00566685	0.0028097	0.00578553	0	0	0.0133976	0	0	0	0	0	0	0	0
P0AG82	pstS	no sector assignment	0.0215796	0.0474592	0.0345282	0.0230597	0	0.0253357	0.0283342	0.0365261	0.0115711	0.0112499	0.0170823	0.0133976	0	0	0.0159363	0.0153657	0	0.0158153	0.0455512	0.0153941
P30235	psuK	no sector assignment	0	0	0	0	0	0	0.00283342	0	0	0	0	0	0	0	0	0	0	0	0	0
P0A9M8	pta	S	0.168321	0.193227	0.160085	0.168006	0.186236	0.205501	0.212507	0.193869	0.164888	0.157498	0.170823	0.22776	0.200172	0.152799	0.191235	0.184388	0.179991	0.189783	0.212572	0.246305
P0A7D1	pth	R	0.0172637	0.0135598	0.0219725	0.0230597	0.00423263	0.0225206	0.019834	0.028097	0.0260349	0.0253122	0	0.0133976	0	0.0277816	0	0	0.0149993	0	0	0
P05458	ptrA	A	0	0	0.00313893	0	0.00423263	0.00563016	0	0	0.00289276	0	0	0.0133976	0.014298	0	0	0	0	0	0	0
P69786	ptsG	U	0.0129478	0.0237296	0.00941679	0.0527079	0.110048	0.0985277	0.093503	0.115198	0.159102	0.154686	0.0170823	0.0133976	0.014298	0.0277816	0.063745	0.169023	0.134993	0.110707	0.106286	0.123153
P0AA04	ptsH	U	0.0474752	0.0508492	0.0408061	0.0592963	0.0169305	0.073192	0.0595019	0.0758619	0.0520698	0.0337496	0.119576	0.0535906	0.0428939	0.0277816	0.0318725	0.0768285	0.0749963	0.0790764	0.12147	0.0461823
P08839	ptsI	A	0.172637	0.179667	0.197753	0.266834	0.512148	0.551755	0.544017	0.604085	0.49177	0.500619	0.358729	0.321543	0.243065	0.291707	0.38247	0.368777	0.299985	0.442828	0.425144	0.33867
P69829	ptsN	excluded	0.0345274	0.00677989	0.0219725	0.013177	0.00423263	0.0309659	0.0311677	0.0196679	0.0202494	0.0224997	0.0341647	0	0.014298	0	0	0	0	0	0	0
P37177	ptsP	no sector assignment	0	0	0.00627786	0.00329424	0.00423263	0.00563016	0.00283342	0	0	0	0.0170823	0.0267953	0	0	0	0	0	0	0	0
P0A7D4	purA	A	0.220112	0.254246	0.269948	0.30307	0.41903	0.275878	0.272009	0.269731	0.277705	0.250309	0.2904	0.388532	0.314555	0.416725	0.446215	0.414874	0.374981	0.347936	0.303674	0.369458
P0AB89	purB	U	0.0820026	0.0915285	0.0847511	0.105416	0.156607	0.0957126	0.0991698	0.115198	0.115711	0.134998	0.204988	0.174169	0.100086	0.138908	0.159363	0.169023	0.0749963	0.0632611	0.0455512	0.0615764
P0A7D7	purC	U	0.198533	0.179667	0.191475	0.171301	0.198933	0.19424	0.20684	0.255683	0.248778	0.255934	0.256235	0.22776	0.171576	0.208362	0.207171	0.199754	0.19499	0.221414	0.151837	0.169335
P15640	purD	U	0.0517911	0.0711889	0.0753343	0.102121	0.135444	0.0675619	0.0651687	0.0786716	0.0896757	0.0899989	0.0854117	0.0669882	0.0857878	0.0555633	0.111554	0.0921942	0.0899955	0.0948917	0.0759186	0.0461823
P0AG18	purE	U	0.0129478	0.0203397	0.0125557	0.0263539	0.0380936	0.0168905	0.0226674	0.0252873	0.0289277	0.0224997	0.0170823	0.0669882	0.0285959	0.0555633	0.111554	0.0460971	0.0449978	0.0474458	0.0303674	0
P0AG16	purF	U	0.0474752	0.0508492	0.103585	0.154829	0.186236	0.073192	0.102003	0.106769	0.118603	0.137811	0.0341647	0.107181	0.157278	0.208362	0.143426	0.153657	0.104995	0.173968	0.0607349	0.0307882
P15639	purH	U	0.129478	0.118648	0.150669	0.204243	0.283586	0.197055	0.204006	0.213537	0.245885	0.281246	0.153741	0.28135	0.257363	0.277816	0.286853	0.353411	0.284986	0.284675	0.227756	0.107759
P09029	purK	excluded	0.00431593	0.00677989	0.0125557	0.0164712	0.0253958	0	0.00566685	0.0196679	0.00289276	0.0196873	0	0	0	0	0	0	0	0	0	0
P15254	purL	U	0.319379	0.366114	0.345282	0.454605	0.57987	0.270247	0.365512	0.382119	0.419451	0.416245	0.478305	0.549303	0.557621	0.527851	0.541833	0.507068	0.434978	0.411197	0.318858	0.246305
P08178	purM	U	0.0647389	0.0983084	0.113001	0.112004	0.135444	0.0591166	0.0765024	0.0899104	0.124389	0.129373	0.102494	0.120579	0.114384	0.0972357	0.143426	0.10756	0.104995	0.142337	0.0607349	0.0461823
P08179	purN	R	0.00431593	0.00677989	0.0125557	0.013177	0.00423263	0	0.00283342	0.0140485	0.0144638	0.0140623	0	0.0267953	0.014298	0	0.0318725	0	0.0149993	0.0158153	0	0
P0ACP7	purR	R	0.0474752	0.0813587	0.0659175	0.0560021	0.0888851	0.0394111	0.0368345	0.0505746	0.0694264	0.0843739	0.0170823	0.0401929	0.0714898	0.0833449	0.0159363	0.0307314	0.0299985	0.0316306	0.0151837	0.0307882
P33221	purT	U	0.0474752	0.0508492	0.0565007	0.0856503	0.0507915	0.0281508	0.0255008	0.056194	0.0549625	0.0618742	0.0854117	0.107181	0.128682	0.0694541	0.12749	0.10756	0.0749963	0.0948917	0.0303674	0.0307882
P37051	purU	R	0.0258956	0.0271196	0.043945	0.0527079	0.0761873	0.0394111	0.0396679	0.0477649	0.0462842	0.0590618	0.0683293	0.0669882	0.0285959	0.0694541	0.063745	0.10756	0.0449978	0.0316306	0.0151837	0.0307882
P09546	putA	no sector assignment	0.00431593	0.00338995	0	0	0	0	0.00566685	0	0.00578553	0.00281247	0	0	0	0	0	0	0	0	0	0
P07117	putP	S	0.0302115	0.0203397	0.0188336	0.00988273	0	0.0140754	0.00850027	0.0196679	0.0115711	0.0196873	0	0	0	0	0	0	0	0	0	0
P23883	puuC	no sector assignment	0	0	0	0	0	0	0	0	0	0	0	0	0.0285959	0	0	0	0	0	0	0
P21599	pykA	S	0.21148	0.250856	0.191475	0.144947	0.135444	0.16609	0.161505	0.143295	0.13596	0.134998	0.187906	0.200965	0.171576	0.111127	0.12749	0.138291	0.19499	0.189783	0.24294	0.230911
P0AD61	pykF	U	0.107898	0.135598	0.144391	0.270128	0.410565	0.208316	0.201173	0.241634	0.269027	0.261559	0.341647	0.294748	0.271661	0.222253	0.302789	0.291948	0.269987	0.237229	0.197388	0.123153
P0A786	pyrB	S	0.0302115	0.0271196	0.0345282	0.0263539	0.0169305	0.0394111	0.0510016	0.0365261	0.0520698	0.0449994	0.051247	0.0401929	0.0857878	0.0555633	0.0478088	0.0614628	0.0749963	0.0948917	0.0151837	0.0153941
P05020	pyrC	S	0.0388433	0.0542391	0.0565007	0.0592963	0.0169305	0.0422262	0.053835	0.0533843	0.0578553	0.0590618	0.153741	0.200965	0.128682	0.125017	0.0956175	0.0768285	0.059997	0.0316306	0	0
P0A7E1	pyrD	C	0.0302115	0.0372894	0.0408061	0.0461194	0.0253958	0.036596	0.0340011	0.0477649	0.0607481	0.0562493	0.051247	0.0669882	0.0571919	0.0694541	0.111554	0.0460971	0.0749963	0.0316306	0.0455512	0
P0A7E3	pyrE	U	0	0	0.0156946	0.00988273	0.0253958	0	0	0.0056194	0.0144638	0.0281246	0	0	0	0	0	0	0	0	0	0
P08244	pyrF	O	0.00863185	0.00338995	0.00941679	0.013177	0.00846525	0.0112603	0.0170005	0.0028097	0.0144638	0.0140623	0.051247	0.0133976	0.014298	0.0138908	0.0318725	0.0460971	0.0149993	0.0158153	0.0151837	0
P0A7E5	pyrG	U	0.0906344	0.0745788	0.0847511	0.148241	0.122746	0.0760071	0.0708356	0.0814813	0.109925	0.0899989	0.170823	0.174169	0.157278	0.194471	0.175299	0.199754	0.149993	0.158153	0.12147	0.0769704
P0A7E9	pyrH	U	0.00863185	0.0203397	0.0156946	0.0164712	0.0296284	0.0197055	0.0226674	0.0224776	0.0289277	0.0224997	0.0170823	0.0133976	0.014298	0.0138908	0	0.0307314	0	0	0.0151837	0
P0A7F3	pyrI	excluded	0.00863185	0.0101698	0.00941679	0.00329424	0.0211631	0.0140754	0.00283342	0.0056194	0.0144638	0.0084374	0.0341647	0.0133976	0.014298	0.0138908	0.0159363	0.0307314	0.0299985	0.0158153	0.0151837	0.0153941
P28304	qorA	A	0.0302115	0.0101698	0	0	0	0.0534865	0.0566685	0.0252873	0.00578553	0.0112499	0.0854117	0.0937835	0.0857878	0.0277816	0.0159363	0.0153657	0.0149993	0	0.0303674	0.0461823
P40719	qseC	no sector assignment	0	0	0	0	0	0.00281508	0	0	0	0	0	0	0	0	0	0	0	0	0	0
P0A7F9	queA	no sector assignment	0	0	0	0	0.00423263	0	0.00283342	0	0.00289276	0	0	0	0	0	0	0	0	0	0	0
P77756	queC	no sector assignment	0	0	0	0	0.00423263	0.00563016	0.00850027	0.0056194	0.00578553	0.00562493	0.051247	0.0133976	0.0428939	0	0	0	0	0	0	0
P65870	queD	no sector assignment	0	0	0	0	0	0.00281508	0	0.0028097	0	0	0	0	0	0	0	0	0	0	0	0
P64554	queE	no sector assignment	0	0	0	0	0	0.0140754	0.00283342	0.0028097	0.0086783	0.00281247	0	0	0	0	0	0	0	0	0	0
Q46920	queF	R	0.00863185	0.0101698	0.00313893	0.00329424	0.00423263	0.00563016	0.00850027	0.0056194	0.0086783	0.00562493	0	0	0.014298	0	0	0	0	0	0	0
P15033	racC	no sector assignment	0	0	0	0	0.00423263	0	0	0	0	0	0	0	0	0	0	0	0	0	0	0
P76062	racR	no sector assignment	0	0	0	0	0	0.00281508	0	0	0	0	0	0	0	0	0	0	0	0	0	0
P24554	radA	excluded	0	0.00338995	0.00313893	0.00329424	0	0.0140754	0.00283342	0.0084291	0.00289276	0.00562493	0.0170823	0.0133976	0.014298	0.0277816	0	0.0153657	0	0.0158153	0.0151837	0
P0AD49	raiA	A	0.0172637	0.00338995	0.00627786	0.00658848	0.00846525	0.0168905	0.00850027	0.0084291	0.00578553	0.00562493	0.0170823	0	0.014298	0.0138908	0.0159363	0	0	0	0	0.0307882
P60240	rapA	no sector assignment	0	0	0	0.00329424	0	0	0	0.0028097	0	0.0084374	0.0341647	0.0133976	0	0	0	0	0.0149993	0	0	0
P0A894	rapZ	no sector assignment	0.0302115	0.0440693	0.0408061	0.0263539	0.0211631	0.0534865	0.0340011	0.0337164	0.0289277	0.0337496	0.0170823	0.0401929	0.0285959	0.0138908	0.0159363	0	0.0149993	0.0158153	0.0151837	0
P0AAZ4	rarA	no sector assignment	0	0	0	0	0	0.00281508	0	0.0028097	0	0	0	0	0	0	0	0	0	0	0	0
P52119	ratB	no sector assignment	0	0	0	0.00329424	0	0	0	0	0	0	0	0	0	0	0	0	0	0	0	0
P31473	ravA	no sector assignment	0	0	0	0	0	0.00281508	0.00283342	0	0	0	0	0	0	0	0	0	0	0	0	0
P37624	rbbA	no sector assignment	0	0.00338995	0	0	0	0	0.00283342	0	0	0	0	0	0	0	0	0	0	0	0	0
P0A7G2	rbfA	R	0.0258956	0.0101698	0.0156946	0.0164712	0.00846525	0.0112603	0.0113337	0.0168582	0.0202494	0.0253122	0.0170823	0	0	0	0	0	0	0	0	0
P0A8V0	rbn	no sector assignment	0	0	0	0	0	0	0	0	0	0	0	0	0	0	0.0159363	0	0	0	0	0
P04983	rbsA	excluded	0.332326	0.237296	0.213447	0.112004	0.0169305	0.036596	0.0396679	0.0449552	0.0838902	0.0478119	0	0	0	0	0	0	0	0	0	0
P02925	rbsB	excluded	1.66595	1.17631	1.03585	0.616023	0.0169305	0.385666	0.340011	0.362451	0.413665	0.309371	0	0	0	0	0	0.0460971	0.179991	0.205599	0.227756	0.277094
P0AGI1	rbsC	C	0.0388433	0.0305095	0.0313893	0.0230597	0	0.00563016	0.00283342	0.0028097	0.0144638	0.00281247	0	0	0	0	0	0	0	0	0	0
P04982	rbsD	excluded	0.0690548	0.0576291	0.0502229	0.0362367	0	0.0140754	0.019834	0.0196679	0.0202494	0.0196873	0	0	0	0	0	0	0	0	0	0.0153941
P0A9J6	rbsK	excluded	0.198533	0.149158	0.153808	0.115298	0.033861	0.0506714	0.053835	0.0618134	0.0665336	0.0449994	0	0	0	0	0	0	0	0	0	0
P77212	rclA	no sector assignment	0.00431593	0	0	0	0	0.00563016	0	0	0	0	0.0170823	0	0	0	0	0	0	0	0	0
P77379	rclR	no sector assignment	0	0	0	0	0	0	0	0	0	0	0	0.0133976	0	0	0	0	0	0	0	0
P64534	rcnB	no sector assignment	0.0129478	0.0135598	0.00627786	0.00658848	0	0.0225206	0.0170005	0.0196679	0.0115711	0.0168748	0.051247	0.0267953	0.014298	0.0138908	0	0	0.0149993	0	0	0
P39838	rcsD	no sector assignment	0	0	0	0.00329424	0	0.0168905	0.00566685	0.0056194	0.00289276	0.00281247	0.0170823	0.0267953	0.014298	0.0277816	0	0.0153657	0	0	0.0151837	0
P69411	rcsF	A	0.0172637	0.0169497	0.0188336	0.0197655	0.00846525	0.0309659	0.0226674	0.0309067	0.0144638	0.0140623	0.0683293	0.0535906	0.0571919	0.0277816	0.0318725	0.0153657	0.0299985	0.0158153	0	0.0153941
P52061	rdgB	O	0.00863185	0.0101698	0.0188336	0.00658848	0.00846525	0.0112603	0.0170005	0.0084291	0.0202494	0.0084374	0	0	0	0	0	0	0	0	0	0
P36767	rdgC	no sector assignment	0.00431593	0	0.00313893	0.00658848	0.00423263	0.00563016	0.00566685	0.0084291	0.0086783	0.00562493	0	0.0267953	0	0.0277816	0	0	0	0	0	0
P0A7G6	recA	S	0.0906344	0.122038	0.119279	0.102121	0.122746	0.0816372	0.0991698	0.106769	0.0809974	0.101249	0.136659	0.160772	0.171576	0.152799	0.175299	0.153657	0.104995	0.158153	0.12147	0.138547
P08394	recB	no sector assignment	0	0	0	0	0	0	0	0	0	0.00281247	0	0	0	0	0	0	0	0	0	0
P07648	recC	no sector assignment	0	0	0	0	0	0.00281508	0.00283342	0	0	0.00281247	0	0	0	0	0	0	0	0	0	0.0153941
P04993	recD	no sector assignment	0	0	0	0	0	0.00281508	0	0	0	0	0.0170823	0	0	0	0	0	0	0	0	0
P15032	recE	no sector assignment	0	0.00677989	0.00313893	0	0	0	0	0	0	0	0	0	0	0	0	0	0	0	0	0
P05824	recN	no sector assignment	0.00431593	0	0	0	0	0	0	0	0	0	0	0	0	0	0	0	0	0	0	0
P0A7H6	recR	no sector assignment	0	0	0.00627786	0.00329424	0	0	0.00283342	0.0028097	0	0	0	0	0	0	0	0	0	0	0	0
P33228	recT	no sector assignment	0	0	0	0	0.00423263	0	0	0	0	0	0	0	0	0	0	0	0	0	0	0
P0AG20	relA	excluded	0	0.00338995	0	0.00329424	0.00423263	0.036596	0.0255008	0.0084291	0.00578553	0.0112499	0.0341647	0.0267953	0.014298	0.0138908	0	0.0153657	0	0	0	0.0153941
P0C077	relE	no sector assignment	0	0	0	0	0	0.00281508	0.00283342	0	0	0	0	0	0	0	0	0	0	0	0	0
P09980	rep	no sector assignment	0	0	0	0	0	0	0	0.0028097	0	0	0	0	0	0	0	0	0	0	0	0
P13959	repA2	no sector assignment	0	0.00338995	0.00313893	0	0	0	0	0	0	0	0	0	0	0	0	0	0	0	0	0
P06615	resD	no sector assignment	0	0	0	0.00329424	0	0	0	0	0	0	0	0	0	0	0	0	0	0	0	0
P24173	rfaC	no sector assignment	0	0	0	0	0	0.00281508	0.00283342	0.0056194	0	0	0	0	0	0	0	0	0	0	0	0
P37692	rfaF	no sector assignment	0	0	0	0.00329424	0.00423263	0	0	0.0028097	0	0	0	0.0133976	0	0	0	0	0	0	0	0
P25740	rfaG	no sector assignment	0	0	0	0	0	0	0.00566685	0	0	0.00281247	0	0	0	0	0	0	0	0	0	0
P25742	rfaQ	no sector assignment	0	0	0	0.00988273	0	0	0	0.0028097	0	0	0	0.0133976	0	0	0	0	0	0	0	0
P27240	rfaY	no sector assignment	0	0	0	0	0	0	0	0.0028097	0	0	0	0	0	0	0	0	0	0	0	0
P61887	rffH	no sector assignment	0	0.00338995	0	0	0	0.00844523	0.0113337	0.0028097	0	0.00281247	0	0	0	0	0	0	0	0	0	0
P0A8J8	rhlB	excluded	0.0172637	0.0203397	0.0156946	0.0329424	0.033861	0.0253357	0.0396679	0.0224776	0.0144638	0.0309371	0.051247	0.0133976	0	0.0138908	0.0159363	0	0	0.0316306	0.0303674	0
P25888	rhlE	R	0	0	0	0	0	0.00281508	0.00283342	0.0028097	0	0.00281247	0	0	0	0	0	0	0	0	0	0
P77215	rhmD	no sector assignment	0	0	0	0	0	0	0.00283342	0	0	0	0	0	0	0	0	0	0	0	0	0
P0AG30	rho	R	0.185585	0.149158	0.188336	0.184478	0.186236	0.17735	0.153005	0.151724	0.150424	0.179998	0.153741	0.200965	0.157278	0.180581	0.223108	0.184388	0.164992	0.126522	0.167021	0.138547
P16917	rhsB	no sector assignment	0	0	0	0	0.00423263	0	0	0	0	0	0	0	0	0	0	0	0	0	0	0
P24211	rhsE	no sector assignment	0	0	0	0	0	0	0	0	0	0	0	0.0133976	0	0	0	0	0	0	0	0
P0A7I7	ribA	no sector assignment	0	0	0.00313893	0.00329424	0	0.00281508	0.00566685	0	0.00289276	0	0	0	0	0	0	0	0	0	0	0
P0A7J0	ribB	no sector assignment	0.00431593	0.00338995	0.00941679	0.013177	0.0169305	0.0112603	0.0113337	0.0140485	0.0115711	0.00562493	0	0	0	0	0	0	0	0	0	0
P0AFU8	ribC	excluded	0.0258956	0.0237296	0.0313893	0.0263539	0.0126979	0.0309659	0.0283342	0.0252873	0.0202494	0.0224997	0.0683293	0.0401929	0.0428939	0.0277816	0.0159363	0.0153657	0.0149993	0	0	0
P25539	ribD	no sector assignment	0	0.00338995	0.00313893	0.00329424	0.00423263	0.00281508	0.0113337	0.0084291	0.00578553	0.00562493	0	0	0	0	0	0	0	0	0	0
P61714	ribE	O	0.0949504	0.101698	0.119279	0.115298	0.224329	0.104158	0.0878361	0.0814813	0.101247	0.109686	0.051247	0.133976	0.114384	0.0972357	0.111554	0.153657	0.0749963	0.0790764	0.12147	0.0615764
P0AG40	ribF	no sector assignment	0	0	0	0	0.00423263	0.0112603	0.0226674	0.0112388	0.00578553	0.0112499	0	0.0267953	0.014298	0.0277816	0	0.0153657	0	0	0	0
P0AF93	ridA	C	0.0431593	0.0745788	0.0533618	0.0428251	0.0169305	0.0309659	0.0226674	0.028097	0.0549625	0.0478119	0.051247	0.0401929	0	0.0277816	0.0318725	0.0460971	0.0299985	0.0158153	0.0151837	0.0923645
P41409	rihA	no sector assignment	0.0302115	0.0135598	0.0345282	0.00329424	0	0.00281508	0.00566685	0.0084291	0.0086783	0.0112499	0	0	0	0	0	0	0	0	0	0
P22564	rihC	C	0.00863185	0.0169497	0.00941679	0	0	0	0	0	0	0	0	0	0	0	0	0	0.0149993	0	0	0.0153941
P0A948	rimJ	no sector assignment	0	0	0	0	0.00423263	0.00281508	0	0	0	0	0	0	0	0	0	0	0	0	0	0
P0A7X6	rimM	excluded	0.00431593	0.00338995	0.00313893	0.00988273	0.00846525	0.00563016	0.00566685	0.0084291	0.0115711	0.0112499	0.0170823	0	0	0.0277816	0	0	0	0.0158153	0.0303674	0.0153941
P0AEI4	rimO	R	0.00431593	0.0135598	0.0219725	0.0362367	0.0423263	0.0112603	0.0113337	0.0168582	0.0202494	0.0224997	0	0	0	0	0	0	0	0	0	0
P0A8A8	rimP	no sector assignment	0	0	0.00313893	0	0	0.00281508	0	0.0028097	0	0.00562493	0	0	0	0	0	0.0153657	0	0	0	0
P63177	rlmB	no sector assignment	0.00431593	0.00338995	0.0125557	0.00329424	0.00423263	0.00844523	0.00850027	0.0084291	0.0115711	0.0084374	0	0	0	0	0	0	0	0	0	0
P75817	rlmC	no sector assignment	0	0	0	0	0	0.00281508	0	0	0	0	0	0	0	0	0	0	0	0	0	0
P0C0R7	rlmE	R	0.00431593	0.00338995	0	0.00658848	0.00846525	0.00563016	0.00850027	0.0084291	0.00578553	0.0084374	0	0.0133976	0.014298	0	0	0.0153657	0	0	0	0
P42596	rlmG	no sector assignment	0	0	0	0	0	0	0	0	0.00289276	0	0	0	0	0	0	0	0	0	0	0
P0A8I8	rlmH	no sector assignment	0	0	0	0	0	0	0	0	0.00289276	0	0	0	0	0	0	0	0	0	0	0
P75876	rlmI	excluded	0.0129478	0.0135598	0.0125557	0.013177	0	0.0253357	0.0283342	0.0337164	0.0347132	0.036562	0.0170823	0	0	0.0138908	0.0318725	0	0	0	0	0.0153941
P75864	rlmL	R	0.00431593	0.00338995	0.00627786	0.00329424	0.00423263	0.0112603	0.00850027	0.0140485	0.0086783	0.0140623	0	0	0.014298	0	0	0	0	0.0158153	0	0.0153941
P0ADR6	rlmM	no sector assignment	0	0	0	0.00329424	0	0.00281508	0.00566685	0.0084291	0.00289276	0	0	0.0267953	0	0.0138908	0	0.0153657	0	0.0158153	0	0
P36979	rlmN	U	0.00431593	0.0101698	0.0125557	0.013177	0	0.0112603	0.00566685	0.0112388	0.0173566	0.0168748	0	0	0	0	0	0.0153657	0	0	0	0
P10100	rlpA	no sector assignment	0.00863185	0.00677989	0.00627786	0.00658848	0.00423263	0.00281508	0.00283342	0.0028097	0.0086783	0.00281247	0	0.0133976	0	0	0	0	0	0	0	0
P37765	rluB	R	0	0	0.00313893	0.00658848	0	0.00563016	0.00283342	0.0028097	0.00578553	0.00562493	0	0	0.014298	0	0	0	0	0	0.0151837	0
P0AA39	rluC	R	0	0	0.00313893	0.00329424	0.00423263	0	0.00283342	0.0084291	0	0.00562493	0.0170823	0.0133976	0	0.0138908	0	0	0	0	0	0.0153941
P33643	rluD	no sector assignment	0.00431593	0.00677989	0.00627786	0.00658848	0.00846525	0.0112603	0.00850027	0.0112388	0.00578553	0.0084374	0	0	0.014298	0	0.0159363	0	0	0	0	0
P75966	rluE	no sector assignment	0	0	0	0	0	0	0	0.0028097	0	0	0	0	0	0	0	0	0	0	0	0
P32684	rluF	no sector assignment	0	0	0	0.00329424	0	0.00844523	0.00850027	0.0028097	0.00289276	0.00281247	0	0	0	0	0	0	0	0	0	0
P21338	rna	no sector assignment	0	0.00338995	0	0.00329424	0	0	0	0	0	0	0	0	0	0	0	0	0	0	0	0
P30850	rnb	R	0.0690548	0.0881386	0.113001	0.128475	0.143909	0.0928976	0.130337	0.148914	0.156209	0.132186	0.0683293	0.0803859	0.114384	0.16669	0.0956175	0.10756	0.0449978	0.0632611	0.0455512	0.0153941
P0A7Y0	rnc	R	0	0.00338995	0.0156946	0.00988273	0.00846525	0.0168905	0.0141671	0.0196679	0.0173566	0.0196873	0	0	0	0	0	0	0	0	0	0
P09155	rnd	no sector assignment	0.00431593	0	0	0	0	0	0.00283342	0	0.00578553	0	0	0	0.014298	0.0138908	0	0	0	0	0	0
P21513	rne	R	0.120846	0.132208	0.122418	0.184478	0.173538	0.118233	0.133171	0.157343	0.150424	0.146248	0.170823	0.200965	0.157278	0.111127	0.111554	0.122926	0.119994	0.158153	0.167021	0.123153
P0A9J0	rng	A	0.00863185	0	0	0	0	0.0197055	0.0141671	0.0196679	0.0115711	0.00562493	0	0	0	0	0	0	0	0	0	0
P0A7Y4	rnhA	no sector assignment	0.00431593	0	0	0	0	0	0	0	0	0	0	0	0	0	0	0	0	0	0	0
P0AFW4	rnk	excluded	0.00431593	0.0135598	0.0156946	0.00988273	0	0	0	0.0028097	0.0173566	0.0168748	0	0	0	0	0	0	0	0	0.0151837	0
P0A7Y8	rnpA	no sector assignment	0	0.00338995	0	0.00329424	0	0	0	0.0028097	0.00289276	0.00281247	0	0	0.014298	0	0	0	0	0	0	0
P21499	rnr	S	0.00863185	0.0101698	0.00941679	0.00658848	0.0126979	0.0394111	0.0283342	0.028097	0.0115711	0.0196873	0	0.0267953	0	0.0277816	0	0	0	0	0	0
P30014	rnt	no sector assignment	0.00431593	0	0	0	0	0.00844523	0.00283342	0.0084291	0.00289276	0.00562493	0	0	0	0	0	0	0	0	0	0
P0ACI0	rob	no sector assignment	0.00431593	0	0.00627786	0.00658848	0.00846525	0.0112603	0.00283342	0.0028097	0	0.00281247	0.0170823	0.0267953	0.0285959	0.0138908	0	0.0153657	0.0149993	0	0	0
P27434	rodZ	excluded	0.0474752	0.0508492	0.0470839	0.0395309	0.0550241	0.0337809	0.0340011	0.028097	0.0376059	0.0253122	0.0854117	0.0937835	0.0428939	0.0555633	0.063745	0.0460971	0.0449978	0.0316306	0.0759186	0.0769704
P0AFW8	rof	A	0	0.00338995	0	0.00329424	0	0.0168905	0.0170005	0.0168582	0.0144638	0	0.0341647	0.0267953	0	0	0	0	0	0	0	0
P27431	roxA	no sector assignment	0	0.00338995	0.00627786	0.00658848	0	0.0281508	0.0113337	0.0084291	0.00578553	0.0140623	0.0341647	0.0267953	0.014298	0.0138908	0.0159363	0	0.0149993	0.0158153	0.0151837	0.0153941
P0AG07	rpe	S	0.056107	0.061019	0.0376671	0.0395309	0.0211631	0.0534865	0.053835	0.056194	0.0404987	0.0281246	0.051247	0.0669882	0.0714898	0.0277816	0.0318725	0.0153657	0	0.0158153	0.0151837	0.0153941
P0CG19	rph	R	0	0.0101698	0.00941679	0.013177	0.0169305	0.00563016	0.00850027	0.0084291	0.0086783	0.0168748	0.0170823	0.0401929	0.014298	0.0138908	0.0318725	0.0307314	0.0149993	0.0158153	0.0151837	0
P0A7Z0	rpiA	A	0.0820026	0.0745788	0.0690564	0.0790618	0.067722	0.0675619	0.0566685	0.0702425	0.0694264	0.0646867	0.119576	0.107181	0.128682	0.0972357	0.12749	0.0921942	0.0899955	0.0948917	0.0759186	0.0923645
P37351	rpiB	no sector assignment	0	0.00338995	0	0	0	0	0	0	0	0	0	0	0	0	0	0	0	0	0	0
P0ACS7	rpiR	no sector assignment	0	0	0.00313893	0	0	0	0	0	0	0	0	0	0	0	0	0	0	0	0	0
P0A7L0	rplA	R	0.388433	0.332215	0.37981	0.444723	0.588335	0.391296	0.467515	0.46641	0.598802	0.596243	0.324564	0.401929	0.428939	0.444506	0.557769	0.491703	0.494975	0.442828	0.394777	0.307882
P60422	rplB	R	0.207164	0.210177	0.20403	0.224008	0.275121	0.18298	0.175672	0.210727	0.225636	0.275622	0.256235	0.241158	0.314555	0.277816	0.334661	0.338045	0.314984	0.30049	0.318858	0.230911
P60438	rplC	R	0.107898	0.118648	0.131835	0.141652	0.122746	0.0957126	0.11617	0.106769	0.121496	0.154686	0.170823	0.147374	0.157278	0.16669	0.207171	0.153657	0.164992	0.205599	0.167021	0.107759
P60723	rplD	R	0.198533	0.210177	0.213447	0.273422	0.253958	0.250542	0.277675	0.266921	0.35581	0.329058	0.204988	0.187567	0.21447	0.263926	0.286853	0.245851	0.299985	0.26886	0.258123	0.215517
P62399	rplE	R	0.336642	0.359334	0.404922	0.438134	0.313214	0.320919	0.334344	0.390548	0.448379	0.503431	0.392894	0.241158	0.257363	0.277816	0.318725	0.399508	0.254987	0.221414	0.273307	0.184729
P0AG55	rplF	R	0.276219	0.288145	0.273087	0.266834	0.283586	0.236467	0.209673	0.255683	0.300848	0.306559	0.204988	0.160772	0.271661	0.305598	0.334661	0.291948	0.299985	0.26886	0.258123	0.246305
P0A7R1	rplI	R	0.246008	0.233906	0.288781	0.293188	0.448658	0.216761	0.274842	0.264112	0.367381	0.374058	0.409976	0.267953	0.314555	0.388943	0.334661	0.414874	0.329984	0.363751	0.318858	0.277094
P0A7J3	rplJ	R	0.267587	0.261026	0.276226	0.253657	0.490985	0.228021	0.22384	0.258492	0.295062	0.317809	0.153741	0.133976	0.0857878	0.16669	0.143426	0.169023	0.119994	0.142337	0.106286	0.138547
P0A7J7	rplK	R	0.120846	0.125428	0.128696	0.141652	0.169305	0.146384	0.141671	0.140485	0.190923	0.199685	0.153741	0.147374	0.171576	0.16669	0.191235	0.230486	0.19499	0.189783	0.151837	0.153941
P0A7K2	rplL	R	0.319379	0.328825	0.310754	0.260245	1.42216	0.334994	0.427847	0.314686	0.335561	0.38812	0.136659	0.107181	0.0714898	0.125017	0.0796813	0.153657	0.119994	0.142337	0.136654	0.123153
P0AA10	rplM	R	0.189901	0.196617	0.216586	0.220714	0.182003	0.146384	0.164339	0.179821	0.18803	0.230622	0.170823	0.120579	0.171576	0.16669	0.175299	0.138291	0.164992	0.158153	0.12147	0.107759
P0ADY3	rplN	R	0.112214	0.111868	0.119279	0.138358	0.105816	0.101343	0.127504	0.154533	0.144638	0.154686	0.102494	0.0669882	0.114384	0.111127	0.143426	0.138291	0.104995	0.126522	0.0759186	0.107759
P02413	rplO	R	0.250324	0.261026	0.298198	0.273422	0.237027	0.211131	0.243674	0.275351	0.292169	0.362808	0.187906	0.174169	0.271661	0.305598	0.302789	0.307314	0.329984	0.30049	0.227756	0.230911
P0ADY7	rplP	U	0.129478	0.138988	0.138113	0.148241	0.148142	0.118233	0.138838	0.168582	0.176459	0.185623	0.153741	0.133976	0.157278	0.222253	0.191235	0.184388	0.20999	0.221414	0.197388	0.184729
P0AG44	rplQ	R	0.103582	0.122038	0.109863	0.125181	0.122746	0.0985277	0.10767	0.112388	0.133067	0.137811	0.119576	0.120579	0.100086	0.152799	0.175299	0.199754	0.134993	0.142337	0.136654	0.0923645
P0C018	rplR	R	0.056107	0.0440693	0.0470839	0.0724733	0.0592568	0.00844523	0.00850027	0.0112388	0.0260349	0.0140623	0	0	0	0	0.0159363	0	0	0	0	0
P0A7K6	rplS	R	0.0992663	0.0915285	0.113001	0.121887	0.118514	0.0675619	0.0793358	0.0814813	0.0752119	0.0956238	0.102494	0.0401929	0.14298	0.208362	0.159363	0.138291	0.164992	0.126522	0.0759186	0.107759
P0A7L3	rplT	R	0.0172637	0.0101698	0.0251114	0.0329424	0.00846525	0.0253357	0.0113337	0.0168582	0.0347132	0.0224997	0.0170823	0.0133976	0.014298	0.0416725	0.0159363	0.0460971	0.0449978	0.0316306	0	0.0307882
P0AG48	rplU	R	0.0302115	0.0474592	0.0408061	0.0560021	0.033861	0.036596	0.0283342	0.0365261	0.0549625	0.0478119	0.0170823	0.0133976	0.0571919	0.0416725	0.063745	0.0460971	0.059997	0.0158153	0.0303674	0.0461823
P61175	rplV	R	0.315063	0.291535	0.342143	0.332718	0.300516	0.295583	0.32301	0.328735	0.350025	0.396558	0.256235	0.187567	0.200172	0.33338	0.223108	0.32268	0.299985	0.26886	0.227756	0.230911
P0ADZ0	rplW	U	0.0215796	0.0135598	0.0188336	0.0230597	0.0253958	0.0197055	0.0170005	0.0224776	0.0260349	0.0253122	0.0341647	0.0133976	0.014298	0.0138908	0.0159363	0.0153657	0.0149993	0.0158153	0.0151837	0
P60624	rplX	R	0.155373	0.142378	0.169502	0.19436	0.194701	0.109788	0.110503	0.146104	0.161995	0.179998	0.187906	0.160772	0.171576	0.194471	0.239044	0.230486	0.19499	0.126522	0.151837	0.0769704
P68919	rplY	R	0.198533	0.196617	0.247975	0.286599	0.224329	0.149199	0.178506	0.193869	0.225636	0.261559	0.204988	0.0937835	0.14298	0.208362	0.191235	0.10756	0.149993	0.0948917	0.0911023	0.0769704
P0A7L8	rpmA	R	0.0647389	0.0847486	0.103585	0.144947	0.0296284	0.146384	0.133171	0.132056	0.179351	0.165935	0.0854117	0.0803859	0.0857878	0.125017	0.111554	0.122926	0.104995	0.110707	0.106286	0.0615764
P0A7M2	rpmB	R	0.0431593	0.0576291	0.0502229	0.0625906	0.0507915	0.0394111	0.0368345	0.0477649	0.0462842	0.0562493	0.051247	0.0401929	0.0428939	0.0555633	0.063745	0.0460971	0.059997	0.0474458	0.0455512	0.0461823
P0A7M6	rpmC	R	0.0776867	0.0881386	0.0784732	0.0922388	0.0973504	0.0506714	0.0595019	0.0702425	0.0809974	0.0815615	0.119576	0.0803859	0.0857878	0.0833449	0.0796813	0.0614628	0.059997	0.0474458	0.0455512	0.0615764
P0AG51	rpmD	R	0.0776867	0.0779687	0.0784732	0.0724733	0.0719546	0.0478563	0.0510016	0.0533843	0.0694264	0.078749	0.0854117	0.0669882	0.0714898	0.0555633	0.0796813	0.0921942	0.0749963	0.0790764	0.0759186	0.0461823
P0A7M9	rpmE	R	0.060423	0.0711889	0.0659175	0.0790618	0.0804199	0.0591166	0.0708356	0.0702425	0.0838902	0.0843739	0.051247	0.0669882	0.0857878	0.0833449	0.0956175	0.0768285	0.0899955	0.0632611	0.0759186	0.0769704
P0A7N4	rpmF	R	0.164005	0.132208	0.163224	0.181183	0.101583	0.18861	0.240841	0.233205	0.289277	0.264372	0.0683293	0.0401929	0.0428939	0.125017	0.0956175	0.10756	0.0749963	0.0948917	0.0759186	0.0769704
P0A7N9	rpmG	R	0.0733707	0.0881386	0.109863	0.102121	0.0423263	0.0788222	0.0963364	0.0871007	0.124389	0.137811	0.051247	0.0133976	0.0571919	0.0416725	0.0478088	0.0768285	0.059997	0.0632611	0.0151837	0.0307882
P0A7P5	rpmH	U	0.00863185	0.0101698	0	0.00658848	0	0.0112603	0.00566685	0.0112388	0.0115711	0.0140623	0.0170823	0	0.0428939	0.0138908	0	0	0.0149993	0.0158153	0	0
P0A7Q1	rpmI	R	0.0388433	0.0338995	0.0376671	0.0395309	0.0507915	0.0337809	0.0340011	0.0365261	0.0376059	0.042187	0.051247	0.0535906	0.0428939	0.0555633	0.063745	0.0460971	0.0449978	0.0474458	0.0455512	0.0461823
P0A7Z4	rpoA	O	0.362538	0.423743	0.4112	0.43484	0.507915	0.503899	0.518516	0.477649	0.462842	0.466869	0.409976	0.442122	0.400343	0.458397	0.398406	0.491703	0.359982	0.284675	0.364409	0.41564
P0A8V2	rpoB	O	0.6776	0.698329	0.712537	0.718145	0.829595	0.740365	0.759357	0.75019	0.734762	0.753741	1.1616	1.1522	0.929368	0.986248	1.05179	1.0295	0.914954	0.933101	0.926207	0.692734
P0A8T7	rpoC	A	0.716444	0.864436	0.834955	0.866386	0.867688	0.847338	0.818859	0.806384	0.824438	0.840927	1.12743	1.08521	1.05805	1.01403	1.08367	0.937308	0.944953	0.996362	0.971758	0.815887
P00579	rpoD	excluded	0.0863185	0.0338995	0.0565007	0.0428251	0.0804199	0.0872674	0.0708356	0.0758619	0.0838902	0.0843739	0.0854117	0.120579	0.0857878	0.0972357	0.0478088	0	0.0299985	0	0.0151837	0
P0AGB6	rpoE	no sector assignment	0	0	0	0	0	0.00844523	0.00566685	0.0056194	0	0.00281247	0	0	0	0	0	0	0	0	0	0
P24255	rpoN	A	0.00431593	0.00338995	0.00627786	0	0	0.00563016	0.00566685	0.0056194	0.00578553	0.0112499	0	0	0	0	0	0	0	0	0	0
P0A800	rpoZ	U	0.0863185	0.0983084	0.11614	0.115298	0.0888851	0.0928976	0.0793358	0.0983395	0.0954613	0.0928113	0.153741	0.0267953	0.0571919	0.0833449	0.0796813	0.0460971	0.059997	0.0316306	0.0455512	0.0461823
P0AG67	rpsA	U	1.03151	1.06105	1.24615	1.34734	2.3872	1.1204	1.1362	1.2447	1.44349	1.60873	0.888282	0.669882	0.629111	1.06959	0.749004	1.0295	0.704965	0.695872	0.789554	0.723522
P0A7V0	rpsB	R	0.379801	0.420353	0.4112	0.438134	0.605265	0.275878	0.348511	0.339974	0.431022	0.475307	0.273317	0.28135	0.400343	0.51396	0.478088	0.414874	0.449978	0.363751	0.364409	0.384852
P0A7V3	rpsC	R	0.207164	0.237296	0.26367	0.289893	0.32168	0.18298	0.181339	0.210727	0.245885	0.286871	0.307482	0.254555	0.300257	0.305598	0.334661	0.307314	0.329984	0.347936	0.288491	0.307882
P0A7V8	rpsD	R	0.181269	0.220346	0.210308	0.260245	0.300516	0.168905	0.195506	0.193869	0.237207	0.244684	0.22207	0.174169	0.243065	0.250035	0.302789	0.261217	0.269987	0.26886	0.258123	0.215517
P0A7W1	rpsE	R	0.185585	0.210177	0.219725	0.237185	0.211631	0.146384	0.124671	0.157343	0.199601	0.22781	0.187906	0.160772	0.171576	0.180581	0.25498	0.230486	0.224989	0.237229	0.197388	0.123153
P02358	rpsF	R	0.176953	0.132208	0.166363	0.174595	0.253958	0.16609	0.22384	0.216347	0.27192	0.224997	0.102494	0.0937835	0.14298	0.222253	0.207171	0.153657	0.19499	0.158153	0.182205	0.153941
P02359	rpsG	R	0.284851	0.301705	0.26367	0.339307	0.448658	0.208316	0.249341	0.252873	0.269027	0.267184	0.2904	0.28135	0.357449	0.361161	0.430279	0.399508	0.344983	0.332121	0.349226	0.277094
P0A7W7	rpsH	R	0.215796	0.159327	0.229142	0.220714	0.110048	0.152014	0.192673	0.219157	0.263242	0.320621	0.187906	0.254555	0.171576	0.236144	0.318725	0.353411	0.359982	0.284675	0.227756	0.153941
P0A7X3	rpsI	R	0.172637	0.166107	0.163224	0.21742	0.165072	0.157644	0.158672	0.18544	0.21985	0.236247	0.204988	0.200965	0.171576	0.194471	0.223108	0.184388	0.19499	0.237229	0.212572	0.153941
P0A7R5	rpsJ	R	0.155373	0.183057	0.153808	0.197655	0.249725	0.135124	0.150171	0.157343	0.16778	0.179998	0.22207	0.147374	0.200172	0.208362	0.223108	0.230486	0.224989	0.205599	0.182205	0.169335
P0A7R9	rpsK	R	0.112214	0.152548	0.138113	0.135064	0.194701	0.0957126	0.0991698	0.118007	0.112818	0.129373	0.136659	0.133976	0.171576	0.16669	0.223108	0.230486	0.20999	0.189783	0.167021	0.123153
P0A7S3	rpsL	excluded	0.0733707	0.0813587	0.0690564	0.0691791	0.101583	0.0534865	0.053835	0.056194	0.0607481	0.0843739	0.051247	0.0803859	0.100086	0.0694541	0.0796813	0.10756	0.0449978	0.0316306	0.0455512	0.0461823
P0A7S9	rpsM	R	0.207164	0.206787	0.241698	0.270128	0.364006	0.239282	0.272009	0.238824	0.321097	0.289684	0.170823	0.174169	0.228768	0.236144	0.25498	0.261217	0.224989	0.205599	0.197388	0.200123
P0AG59	rpsN	R	0.0302115	0.0508492	0.0376671	0.0527079	0.0507915	0.0253357	0.019834	0.0337164	0.0376059	0.0449994	0.051247	0.0535906	0.0285959	0.0555633	0.0796813	0.0460971	0.104995	0.0632611	0.0455512	0.0307882
P0ADZ4	rpsO	R	0.00863185	0.00677989	0.00627786	0.0197655	0.033861	0	0.00566685	0.0056194	0	0.00562493	0	0	0	0.0138908	0.0159363	0.0153657	0.0149993	0	0.0151837	0
P0A7T3	rpsP	R	0.120846	0.122038	0.131835	0.164712	0.16084	0.109788	0.124671	0.137675	0.144638	0.137811	0.153741	0.0937835	0.114384	0.111127	0.159363	0.169023	0.119994	0.0948917	0.12147	0.0923645
P0AG63	rpsQ	R	0.0345274	0.0440693	0.0345282	0.0329424	0.0634894	0.0309659	0.0283342	0.0252873	0.0404987	0.0393745	0.0341647	0.0133976	0.0285959	0.0277816	0.0318725	0.0307314	0.0899955	0.0474458	0.0455512	0.0307882
P0A7T7	rpsR	R	0.0906344	0.111868	0.109863	0.13177	0.148142	0.143569	0.136004	0.126436	0.16778	0.174373	0.0854117	0.0401929	0.0428939	0.0833449	0.0478088	0.0614628	0.059997	0.0632611	0.0455512	0.0461823
P0A7U3	rpsS	R	0.107898	0.118648	0.131835	0.128475	0.211631	0.0816372	0.10767	0.106769	0.101247	0.112499	0.153741	0.0803859	0.0857878	0.111127	0.143426	0.122926	0.0899955	0.126522	0.0759186	0.0461823
P0A7U7	rpsT	R	0.198533	0.159327	0.210308	0.220714	0.292051	0.225206	0.240841	0.275351	0.280598	0.343121	0.102494	0.107181	0.157278	0.250035	0.191235	0.169023	0.134993	0.173968	0.106286	0.200123
P68679	rpsU	R	0.060423	0.061019	0.0596397	0.0724733	0.0931178	0.0422262	0.0510016	0.0646231	0.0723191	0.0759366	0.051247	0.0401929	0.0428939	0.0972357	0.0318725	0.0307314	0.059997	0.0632611	0.0455512	0.0307882
P0A8R0	rraA	O	0.0302115	0.0271196	0.0282504	0.0296482	0.0169305	0.036596	0.0623353	0.028097	0.0260349	0.0253122	0.0854117	0.0937835	0.0571919	0.0138908	0.0318725	0.0153657	0.0299985	0.0158153	0.0455512	0.0307882
P0AF90	rraB	R	0.0172637	0.0135598	0.0156946	0.00988273	0.0169305	0.0112603	0.0170005	0.0168582	0.0115711	0.0168748	0.0170823	0.0133976	0	0	0.0159363	0.0153657	0	0.0158153	0	0.0307882
P0AFX4	rsd	C	0.0172637	0.00677989	0.00627786	0.00329424	0	0.00563016	0.00283342	0.0140485	0	0.00281247	0.0170823	0	0	0	0	0	0	0	0	0
P0AFX7	rseA	no sector assignment	0.00431593	0.00677989	0	0.00329424	0	0.00281508	0.00566685	0.0056194	0.00289276	0	0	0	0	0	0	0	0	0	0	0
P0AFX9	rseB	no sector assignment	0.0129478	0.00338995	0.00627786	0	0	0.00281508	0.00566685	0	0	0.00281247	0	0.0133976	0.014298	0	0	0	0	0	0	0
P0AEH1	rseP	no sector assignment	0.00431593	0.00338995	0.00313893	0	0	0.00281508	0.00283342	0.0028097	0.00578553	0.00562493	0	0.0133976	0	0	0	0	0	0	0	0
P0AAT6	rsfS	excluded	0	0.00338995	0	0.00329424	0.0126979	0.00281508	0.00850027	0.0084291	0.0115711	0.00281247	0	0	0	0	0	0	0	0	0	0
P39286	rsgA	S	0.0215796	0.0101698	0.00941679	0.013177	0.00423263	0.0253357	0.019834	0.0252873	0.0115711	0.0196873	0	0.0133976	0	0.0138908	0.0159363	0	0	0	0	0
P06992	rsmA	R	0	0	0.00313893	0.00658848	0.0126979	0.00281508	0.00283342	0.0056194	0	0.00562493	0	0	0	0	0	0	0	0	0	0
P36929	rsmB	no sector assignment	0	0.00338995	0.00313893	0	0	0	0	0.0028097	0	0.00562493	0	0	0	0	0	0	0	0	0	0
P39406	rsmC	U	0.00431593	0.0101698	0.0125557	0.013177	0.00846525	0.0281508	0.0226674	0.0112388	0.0202494	0.0140623	0.051247	0.0267953	0.0285959	0.0555633	0.0159363	0	0	0.0158153	0.0303674	0.0153941
P0ADX9	rsmD	no sector assignment	0	0	0	0	0	0.00281508	0	0	0	0	0	0	0	0	0	0	0	0	0	0
P0AGL7	rsmE	R	0	0	0	0.00329424	0	0.00844523	0.0113337	0.0112388	0.0086783	0.0112499	0	0	0	0	0	0	0	0	0	0
P76273	rsmF	no sector assignment	0	0	0	0	0.00846525	0.00281508	0	0.0084291	0	0	0	0	0	0	0	0	0	0	0	0
P60390	rsmH	no sector assignment	0.00431593	0.00677989	0	0	0	0.0112603	0.0113337	0.0056194	0.00289276	0.00281247	0	0.0535906	0.0285959	0.0416725	0.0159363	0	0	0.0158153	0	0.0153941
P67087	rsmI	A	0.00431593	0.00677989	0.00941679	0.013177	0.00846525	0.0168905	0.0170005	0.0224776	0.0173566	0.0196873	0	0	0.014298	0.0138908	0	0	0	0	0	0
P68567	rsmJ	no sector assignment	0	0	0	0	0	0.00281508	0	0.0028097	0	0	0	0	0	0	0	0	0	0	0	0
P0ACM2	rspR	no sector assignment	0	0.00338995	0	0	0	0	0	0	0	0	0	0	0	0	0	0	0	0	0	0
P52108	rstA	no sector assignment	0	0	0	0	0	0.00281508	0	0.0084291	0.00578553	0.00281247	0	0	0	0	0	0	0	0	0	0
P18392	rstB	no sector assignment	0	0	0	0	0	0	0	0.0028097	0	0	0	0	0	0	0	0	0	0	0	0
P0AA43	rsuA	no sector assignment	0.00431593	0	0	0	0	0.00281508	0	0	0	0.00281247	0	0	0.0285959	0	0	0	0	0	0	0
P77611	rsxC	no sector assignment	0	0	0	0.00329424	0	0	0.00283342	0.0056194	0.00289276	0.00281247	0	0	0	0	0	0	0	0	0	0
P77285	rsxG	no sector assignment	0.00431593	0	0	0	0.00423263	0	0.00283342	0	0	0	0	0.0133976	0	0.0138908	0	0.0153657	0	0.0158153	0.0151837	0
P46849	rtcA	no sector assignment	0.00431593	0	0	0	0	0	0	0	0	0	0	0	0	0	0	0	0	0	0	0
P76446	rtn	no sector assignment	0	0	0	0	0	0	0	0	0	0	0	0	0	0	0	0.0153657	0	0	0	0
P0A809	ruvA	no sector assignment	0.00863185	0.00338995	0.00627786	0.00329424	0	0.00281508	0.00283342	0.0028097	0.00578553	0	0	0	0	0	0	0	0	0	0	0
P0A812	ruvB	no sector assignment	0.00431593	0.00338995	0.00313893	0.00329424	0.00423263	0.0140754	0.00850027	0.0112388	0.00289276	0.00562493	0	0	0	0	0	0	0	0	0	0
P0A814	ruvC	no sector assignment	0	0	0	0	0	0	0	0	0.00289276	0	0	0	0	0	0	0	0	0	0	0
P76149	sad	no sector assignment	0	0	0	0	0	0.00563016	0	0.0028097	0	0.00281247	0.0170823	0.0133976	0.014298	0	0	0	0	0	0	0
P0AGH5	sapC	no sector assignment	0	0	0	0	0	0	0	0.0028097	0	0	0	0	0	0	0	0	0	0	0	0
P0AAH8	sapF	no sector assignment	0	0	0	0	0	0	0	0	0	0.00281247	0	0	0	0	0	0	0	0	0	0
P13458	sbcC	no sector assignment	0	0	0	0	0	0.00563016	0	0	0	0	0	0	0	0	0	0	0	0	0	0
P0AG76	sbcD	no sector assignment	0	0	0	0	0	0	0.00283342	0	0	0	0	0	0	0	0	0	0	0	0	0
P0AG78	sbp	C	0.00431593	0	0	0.00658848	0	0.00281508	0.00283342	0.0028097	0.00289276	0.0224997	0	0	0	0	0	0	0	0	0.0151837	0.0153941
P16095	sdaA	no sector assignment	0	0	0	0	0	0	0.00283342	0	0	0	0	0	0	0	0	0	0	0	0	0
P0AAD6	sdaC	no sector assignment	0	0	0	0	0	0	0	0	0	0	0	0	0	0	0	0.0153657	0	0	0	0
P0AC41	sdhA	C	0.56107	0.528831	0.552452	0.471077	0.474054	0.385666	0.365512	0.393358	0.425236	0.449994	0.0683293	0.0937835	0.14298	0.263926	0.334661	0.353411	0.464977	0.490274	0.470695	0.41564
P07014	sdhB	C	0.302115	0.298315	0.295059	0.266834	0.203166	0.174535	0.22384	0.205108	0.248778	0.222185	0.0341647	0.0669882	0.0714898	0.138908	0.191235	0.230486	0.254987	0.237229	0.212572	0.169335
P69054	sdhC	no sector assignment	0.00863185	0.0203397	0.0188336	0.00658848	0.0126979	0.00281508	0.00850027	0.0028097	0.0086783	0.00562493	0	0	0	0	0	0	0	0	0	0
P0AC44	sdhD	no sector assignment	0	0	0	0	0	0	0	0	0	0.00281247	0	0	0	0	0	0	0	0	0	0
P10408	secA	O	0.103582	0.138988	0.122418	0.151535	0.156607	0.123863	0.124671	0.134866	0.138853	0.134998	0.102494	0.0803859	0.0571919	0.0972357	0.063745	0.0921942	0.0749963	0.110707	0.0911023	0.107759
P0AG86	secB	O	0.13811	0.108478	0.125557	0.112004	0.105816	0.104158	0.102003	0.106769	0.112818	0.0899989	0.119576	0.120579	0.128682	0.0972357	0.111554	0.122926	0.119994	0.126522	0.106286	0.153941
P0AG90	secD	O	0.060423	0.0779687	0.0784732	0.0856503	0.114281	0.0647468	0.0510016	0.0814813	0.0896757	0.0759366	0.0854117	0.107181	0.114384	0.125017	0.159363	0.10756	0.104995	0.142337	0.136654	0.153941
P0AG96	secE	no sector assignment	0	0	0.00313893	0	0	0	0	0	0	0	0	0	0	0	0	0	0	0	0	0
P0AG93	secF	no sector assignment	0.00431593	0.00338995	0.00313893	0.00329424	0.00423263	0.00281508	0	0.0056194	0.00578553	0.0084374	0	0	0	0	0	0	0	0	0	0
P0AG99	secG	R	0.0172637	0.0169497	0.00627786	0.0230597	0.033861	0.00281508	0.00283342	0.0084291	0.00578553	0.0140623	0	0.0401929	0	0.0416725	0.0478088	0.0460971	0.0299985	0.0158153	0.0303674	0.0307882
P0AGA2	secY	R	0.00431593	0.0169497	0.0156946	0.0164712	0.0126979	0.0168905	0	0.0084291	0.0144638	0.0140623	0.0170823	0	0.014298	0	0.0159363	0.0153657	0	0	0	0
P0A821	selA	U	0.00431593	0.00677989	0.0125557	0.00329424	0.00423263	0.0197055	0.0141671	0.0028097	0.00578553	0.0084374	0.0170823	0.0133976	0	0.0138908	0	0	0	0	0	0.0153941
P14081	selB	A	0.00863185	0	0.00627786	0.00988273	0.00423263	0.0422262	0.0311677	0.0196679	0.0144638	0.0168748	0	0.0401929	0	0	0	0	0	0	0	0.0153941
P16456	selD	excluded	0.0258956	0.0237296	0.0156946	0.013177	0.0253958	0.0140754	0.0170005	0.0140485	0.0260349	0.0196873	0.051247	0.0535906	0.0285959	0.0277816	0.0318725	0.0307314	0	0.0158153	0.0455512	0.0461823
P0AFY8	seqA	U	0.0172637	0.0203397	0.0282504	0.0362367	0.0296284	0.0309659	0.0368345	0.0393358	0.0289277	0.0393745	0.0341647	0.0267953	0.0285959	0.0277816	0.0159363	0.0153657	0.0149993	0.0158153	0	0
P0A9T0	serA	A	0.133794	0.149158	0.160085	0.247068	0.334377	0.258987	0.308843	0.275351	0.222743	0.230622	0.273317	0.308146	0.443237	0.430615	0.350598	0.338045	0.20999	0.284675	0.197388	0.107759
P0AGB0	serB	excluded	0.0129478	0.0101698	0.0125557	0.013177	0.0211631	0.00844523	0.0141671	0.0196679	0.0144638	0.0168748	0	0	0	0.0138908	0	0.0153657	0	0	0	0
P23721	serC	A	0.284851	0.284755	0.282504	0.286599	0.410565	0.472933	0.467515	0.424265	0.312419	0.343121	0.649129	0.723473	0.700601	0.555633	0.605578	0.507068	0.464977	0.411197	0.273307	0.33867
P0A8L1	serS	A	0.0776867	0.108478	0.106724	0.112004	0.165072	0.109788	0.136004	0.120817	0.133067	0.118124	0.102494	0.147374	0.128682	0.152799	0.111554	0.0768285	0.104995	0.126522	0.106286	0.123153
P77468	sfmD	no sector assignment	0	0	0	0.00329424	0	0	0	0	0	0	0	0.0133976	0	0	0	0	0	0	0	0
P76502	sixA	no sector assignment	0	0.00338995	0	0.00329424	0	0	0	0	0	0	0	0	0	0	0	0	0	0	0	0
P0AEU7	skp	S	0.0690548	0.0881386	0.0721954	0.0592963	0.0761873	0.0591166	0.053835	0.0646231	0.049177	0.0562493	0.136659	0.0669882	0.114384	0.0555633	0.0796813	0.0614628	0.059997	0.0632611	0.0607349	0.0461823
P0C093	slmA	A	0.00431593	0	0	0	0.00423263	0.00281508	0.00850027	0.0084291	0	0.00562493	0	0	0	0	0	0	0	0	0	0
P37194	slp	no sector assignment	0	0	0	0	0	0	0.00283342	0	0	0	0.0854117	0.0669882	0	0	0	0	0	0	0	0
P0AGC3	slt	no sector assignment	0	0	0	0	0.00423263	0.0112603	0.0113337	0.0056194	0.00289276	0.00562493	0	0.0133976	0	0	0	0	0	0	0	0
P0A8W2	slyA	S	0	0.0101698	0.0125557	0.013177	0.0169305	0.0253357	0.0425013	0.028097	0.0202494	0.0112499	0.0341647	0	0	0.0277816	0	0	0	0	0	0.0153941
P0A905	slyB	O	0.0733707	0.0576291	0.0596397	0.0494136	0.00423263	0.0788222	0.0680022	0.0674328	0.0636408	0.0759366	0.119576	0.0803859	0.100086	0.0555633	0.0956175	0.0921942	0.059997	0.0316306	0.0911023	0.0769704
P0A9K9	slyD	O	0.0431593	0.0508492	0.0408061	0.0428251	0.0634894	0.0675619	0.073669	0.0393358	0.0347132	0.0731241	0.204988	0.0937835	0.100086	0.0972357	0.111554	0.10756	0.0899955	0.0948917	0.151837	0.0769704
P76053	smrA	no sector assignment	0.00431593	0	0.00313893	0	0	0	0	0.0028097	0	0.00281247	0	0	0.014298	0	0	0	0	0.0158153	0	0
P00448	sodA	U	0.0776867	0.115258	0.0941679	0.0988273	0.033861	0.106973	0.10767	0.137675	0.13596	0.123748	0.187906	0.214362	0.200172	0.263926	0.207171	0.21512	0.269987	0.205599	0.151837	0.246305
P0AGD3	sodB	O	0.0906344	0.155937	0.169502	0.154829	0.067722	0.146384	0.133171	0.126436	0.127282	0.101249	0.0854117	0.0803859	0.0571919	0.138908	0.159363	0.122926	0.0749963	0.0632611	0.0759186	0.0923645
P0AGD1	sodC	no sector assignment	0	0	0	0	0	0.00281508	0.00283342	0	0	0	0	0	0	0	0	0	0	0	0	0
P0AG14	sohB	A	0.00431593	0.0101698	0.00313893	0.00329424	0.0253958	0.0337809	0.0141671	0.0140485	0.0086783	0.0084374	0	0.0133976	0	0	0	0	0	0	0	0
P40874	solA	A	0.0517911	0.0406793	0.043945	0.0395309	0.0550241	0.109788	0.102003	0.0927201	0.0925685	0.0590618	0.0854117	0.107181	0.157278	0.0833449	0.0478088	0.0460971	0.059997	0.0474458	0.0759186	0.0153941
P62556	sopA	C	0.0258956	0.0406793	0.0251114	0.0362367	0.0296284	0.0309659	0.0453348	0.0252873	0.0376059	0.0309371	0.0341647	0.0133976	0.0428939	0.0138908	0.0318725	0.0153657	0.0149993	0.0316306	0.0303674	0.0153941
P62558	sopB	S	0.0129478	0.0271196	0.0188336	0.0197655	0.00846525	0.0337809	0.0226674	0.0365261	0.0173566	0.0253122	0	0	0	0	0	0	0	0	0	0.0461823
P21170	speA	A	0.0776867	0.108478	0.100446	0.13177	0.114281	0.146384	0.158672	0.140485	0.0925685	0.0928113	0.051247	0.0669882	0.0571919	0.0833449	0.12749	0.122926	0.059997	0.110707	0.0911023	0.0769704
P60651	speB	C	0.0302115	0.0338995	0.0282504	0.0329424	0	0.0337809	0.0283342	0.0140485	0.0404987	0.036562	0.0170823	0.0401929	0.0428939	0.0416725	0.0478088	0.0460971	0.0299985	0.0790764	0.0607349	0.0461823
P21169	speC	no sector assignment	0.00431593	0.00677989	0.00941679	0.00658848	0.00423263	0.0225206	0.0141671	0.0112388	0.0115711	0.0112499	0.0170823	0.0535906	0.0428939	0	0.0159363	0	0	0	0	0
P0A7F6	speD	U	0.0129478	0.0237296	0.0345282	0.0658848	0.0846525	0.0337809	0.0453348	0.0505746	0.0433915	0.0562493	0	0.0133976	0	0.0138908	0.0159363	0.0307314	0.0149993	0	0	0.0153941
P09158	speE	U	0.0129478	0.0135598	0.0219725	0.0263539	0.0126979	0.0197055	0.0113337	0.0196679	0.0086783	0.0337496	0	0.0133976	0.014298	0.0138908	0.0318725	0.0307314	0	0.0158153	0.0151837	0
P0A951	speG	no sector assignment	0.00863185	0.0101698	0.00313893	0.00658848	0	0.00844523	0.00566685	0.0056194	0.0173566	0.00562493	0	0	0	0	0	0	0	0	0	0
P0AG24	spoT	no sector assignment	0.00431593	0	0.00313893	0.00329424	0	0.00844523	0.0113337	0.0084291	0	0.00562493	0	0	0	0	0	0	0	0	0	0
P08395	sppA	U	0.00863185	0.00338995	0.00941679	0.00329424	0.00423263	0.0309659	0.0170005	0.0196679	0.0173566	0.0168748	0.0341647	0.0267953	0.014298	0.0277816	0.0318725	0	0.0299985	0.0316306	0.0455512	0.0307882
P77754	spy	no sector assignment	0	0	0	0	0	0	0	0	0	0	0.0170823	0.0267953	0.014298	0	0	0	0	0	0	0.0307882
P21507	srmB	R	0.0129478	0.0203397	0.0376671	0.0461194	0.0253958	0.036596	0.0566685	0.0365261	0.049177	0.0478119	0.051247	0.0669882	0.014298	0.0138908	0.0478088	0	0.0149993	0	0.0151837	0.0307882
P0AGE0	ssb	C	0.0474752	0.0406793	0.0376671	0.0362367	0.0211631	0.0422262	0.0368345	0.0393358	0.0347132	0.036562	0.0683293	0.0535906	0.0857878	0.0694541	0.063745	0.0614628	0.059997	0.0632611	0.0759186	0.0923645
P31142	sseA	no sector assignment	0.00863185	0.00677989	0	0	0	0.0168905	0.00566685	0.0056194	0.00289276	0.00281247	0.0341647	0.0267953	0.014298	0	0	0	0	0	0	0.0307882
P0AFZ1	sseB	no sector assignment	0	0.00338995	0.00313893	0	0	0.00281508	0	0	0	0.00281247	0	0	0	0	0	0	0	0	0	0
P0ACA3	sspA	O	0.103582	0.0983084	0.0973068	0.105416	0.131211	0.0928976	0.102003	0.0899104	0.0925685	0.104061	0.102494	0.0669882	0.0714898	0.0833449	0.063745	0.0614628	0.0749963	0.0474458	0.0455512	0.0769704
P0AFZ3	sspB	R	0.0129478	0.0135598	0.00627786	0.013177	0.0126979	0.00281508	0.0141671	0.0140485	0.0173566	0.00562493	0.0170823	0.0133976	0	0.0138908	0.0159363	0	0.0149993	0.0158153	0	0.0153941
P0AGE4	sstT	no sector assignment	0.0129478	0.00677989	0.00627786	0.00329424	0.0211631	0	0.00566685	0.0056194	0.00578553	0.00562493	0	0	0	0	0	0	0	0	0	0.0153941
P76072	stfR	no sector assignment	0	0.00338995	0	0	0	0	0	0	0	0	0	0	0	0	0	0	0	0	0	0
P27306	sthA	C	0.0863185	0.115258	0.11614	0.0625906	0.0253958	0.0253357	0.0226674	0.0252873	0.0549625	0.0337496	0	0.0267953	0	0	0	0	0.0149993	0	0.0455512	0.0307882
P0ACG1	stpA	U	0.112214	0.115258	0.113001	0.13177	0.143909	0.0928976	0.0878361	0.0955298	0.107032	0.101249	0.136659	0.133976	0.157278	0.16669	0.143426	0.122926	0.104995	0.0790764	0.0759186	0.0615764
P0AFG3	sucA	C	0.474752	0.589851	0.558729	0.513902	0.41903	0.346255	0.410846	0.390548	0.49177	0.469682	0.187906	0.267953	0.228768	0.444506	0.589641	0.5378	0.569972	0.616796	0.622533	0.369458
P0AFG6	sucB	C	0.315063	0.318655	0.326449	0.345895	0.41903	0.284323	0.297509	0.272541	0.321097	0.314996	0.119576	0.174169	0.185874	0.250035	0.286853	0.384143	0.284986	0.284675	0.288491	0.215517
P0A836	sucC	C	0.548123	0.515272	0.49909	0.431546	0.32168	0.385666	0.334344	0.365261	0.433915	0.419057	0.170823	0.174169	0.243065	0.402834	0.430279	0.583897	0.539973	0.56935	0.607349	0.384852
P0AGE9	sucD	C	0.37117	0.386454	0.389227	0.316247	0.245492	0.211131	0.218174	0.227586	0.251671	0.253122	0.153741	0.133976	0.14298	0.263926	0.223108	0.307314	0.344983	0.332121	0.303674	0.277094
P77667	sufA	no sector assignment	0.00431593	0	0	0	0	0.00563016	0.00566685	0.0056194	0.0086783	0.0084374	0.0170823	0.0267953	0.014298	0.0138908	0	0	0.0149993	0.0158153	0.0151837	0.0461823
P77522	sufB	excluded	0	0.00338995	0	0	0	0.00563016	0	0.0056194	0.00578553	0.00281247	0.0170823	0.0133976	0.0285959	0.0138908	0	0	0.0149993	0.0158153	0.0303674	0.0153941
P77499	sufC	excluded	0	0.00338995	0	0	0	0.0112603	0	0	0	0.0084374	0	0	0.0285959	0.0277816	0	0	0	0	0	0
P77689	sufD	no sector assignment	0	0	0	0	0	0	0	0	0	0	0	0	0.0285959	0	0	0	0	0	0	0
P77444	sufS	no sector assignment	0.00431593	0	0	0	0.00423263	0.00563016	0.00850027	0.0056194	0.00289276	0	0.0170823	0	0	0	0	0	0	0	0	0
P0ADG4	suhB	U	0.0215796	0.0406793	0.0376671	0.0592963	0.0719546	0.0309659	0.0340011	0.0505746	0.0694264	0.0590618	0.051247	0.0803859	0.0428939	0.0694541	0.0956175	0.153657	0.0899955	0.0948917	0.0911023	0.0307882
P0ABZ6	surA	O	0.0345274	0.0576291	0.0533618	0.0362367	0.0380936	0.0788222	0.053835	0.0702425	0.0578553	0.0562493	0.0683293	0.0401929	0.0571919	0.0555633	0.0478088	0.0614628	0.0449978	0.0474458	0.0455512	0.0615764
P0A840	surE	no sector assignment	0	0	0.00313893	0	0	0.00281508	0.00566685	0.0056194	0	0	0	0	0	0	0	0	0	0	0	0
P0A8U0	syd	no sector assignment	0	0	0	0	0	0	0.00283342	0	0	0	0	0	0	0	0	0	0	0	0	0
P0AF96	tabA	no sector assignment	0	0	0	0	0	0.00281508	0.00283342	0.0028097	0	0	0	0	0	0	0	0	0	0	0	0
P0A867	talA	S	0.0733707	0.0711889	0.0721954	0.0724733	0.0465589	0.115418	0.102003	0.0899104	0.0752119	0.0759366	0.2904	0.120579	0.114384	0.125017	0.0796813	0.0921942	0.0899955	0.110707	0.0759186	0.0769704
P0A870	talB	A	0.194217	0.186447	0.20403	0.214126	0.16084	0.191425	0.178506	0.193869	0.190923	0.18281	0.546635	0.294748	0.357449	0.388943	0.207171	0.307314	0.20999	0.347936	0.227756	0.307882
P0ADE4	tamA	no sector assignment	0	0	0	0.00329424	0	0	0	0	0	0.00281247	0	0	0	0	0	0	0	0	0	0
P39321	tamB	no sector assignment	0	0	0	0	0	0.0112603	0.0141671	0.0112388	0	0.00562493	0	0	0	0	0	0	0	0	0	0
P07018	tap	excluded	0.181269	0.206787	0.194614	0.154829	0.033861	0.00563016	0.019834	0.0505746	0.13596	0.0843739	0	0	0	0	0	0	0	0	0	0.0769704
P07017	tar	excluded	0.310747	0.386454	0.307615	0.280011	0.114281	0.0844523	0.10767	0.154533	0.266134	0.19406	0	0	0	0	0	0	0.119994	0.173968	0.167021	0.292488
P0A9T4	tas	excluded	0.0129478	0.00677989	0.00627786	0.00658848	0	0.0337809	0.0311677	0.0112388	0.00289276	0.0224997	0	0.0267953	0.0428939	0	0.0159363	0	0	0.0158153	0	0.0153941
P69428	tatA	no sector assignment	0	0.00338995	0.00627786	0	0	0.00844523	0.0141671	0.0056194	0.00578553	0.0112499	0.0170823	0	0.014298	0.0138908	0.0159363	0	0	0	0	0.0153941
P69425	tatB	no sector assignment	0	0	0	0	0	0	0	0.0056194	0	0.00281247	0	0	0	0	0	0	0	0	0	0.0153941
P0A843	tatE	no sector assignment	0	0	0	0	0	0	0	0	0	0.00281247	0	0	0	0	0	0	0	0	0	0
Q47538	tauB	no sector assignment	0	0	0	0	0	0	0	0	0.00289276	0	0	0	0	0	0	0	0	0	0	0
Q46927	tcdA	no sector assignment	0	0	0	0	0	0.00281508	0	0	0	0	0	0	0	0	0	0	0	0	0	0
P11868	tdcD	no sector assignment	0.00431593	0	0	0	0	0	0	0	0	0	0	0	0	0	0	0	0	0	0	0
P07913	tdh	no sector assignment	0	0	0	0	0	0.00281508	0.00283342	0.0028097	0	0	0	0	0	0	0	0	0	0	0	0.0153941
P23331	tdk	excluded	0	0.00677989	0	0	0.00846525	0.00563016	0.0141671	0.0084291	0.0115711	0.0084374	0	0.0133976	0.014298	0	0.0159363	0.0153657	0	0	0.0151837	0
P25397	tehB	no sector assignment	0	0	0	0	0	0	0	0	0	0	0	0	0	0	0	0.0153657	0	0	0	0.0153941
P0ADA1	tesA	no sector assignment	0	0.00338995	0	0.00658848	0	0.0140754	0.0113337	0.0084291	0.00578553	0.0084374	0	0	0	0	0	0	0	0	0.0151837	0
P0AGG2	tesB	no sector assignment	0	0.00338995	0	0	0	0.00281508	0	0	0	0	0	0	0.014298	0	0	0	0	0	0	0
P0A847	tgt	R	0.0129478	0.0135598	0.0188336	0.0296482	0.0380936	0.0112603	0.00850027	0.0168582	0.0260349	0.0253122	0	0	0	0	0	0	0	0	0.0151837	0
P31550	thiB	excluded	0.0302115	0.0440693	0.0408061	0.0658848	0.0296284	0.0337809	0.0425013	0.0365261	0.0318204	0.042187	0	0	0	0	0	0	0.0149993	0	0	0
P30136	thiC	A	0.056107	0.0881386	0.0973068	0.138358	0.148142	0.115418	0.10767	0.129246	0.115711	0.120936	0	0	0	0	0	0	0	0	0	0
P76422	thiD	A	0.0258956	0.0474592	0.0408061	0.0296482	0.0253958	0.0534865	0.0368345	0.028097	0.0404987	0.0534368	0	0	0	0	0	0	0	0	0	0
P30137	thiE	A	0.0215796	0.0271196	0.0345282	0.0362367	0.0169305	0.0788222	0.0566685	0.0505746	0.0376059	0.0618742	0	0	0	0	0	0	0	0	0	0
P30138	thiF	A	0.0647389	0.0677989	0.0565007	0.0790618	0.0888851	0.112603	0.0963364	0.103959	0.0925685	0.0956238	0	0	0	0	0	0	0	0	0	0
P30139	thiG	excluded	0.0776867	0.0915285	0.113001	0.13177	0.0973504	0.154829	0.141671	0.137675	0.112818	0.120936	0	0	0	0	0	0	0	0	0	0
P30140	thiH	U	0.00863185	0.0135598	0.00941679	0.013177	0.0211631	0.00281508	0.0113337	0.0224776	0.0086783	0.00281247	0	0	0	0	0	0	0	0	0	0
P77718	thiI	R	0.00863185	0.00338995	0.00627786	0.00988273	0.0211631	0.00563016	0.00850027	0.0112388	0.0231421	0.0253122	0.0170823	0.0267953	0.014298	0.0138908	0.0159363	0.0307314	0.0299985	0	0.0151837	0
P0AGG0	thiL	excluded	0	0	0.00627786	0.00329424	0.00423263	0.0140754	0.019834	0.0140485	0.00578553	0.00562493	0.0170823	0.0133976	0	0.0277816	0	0.0153657	0.0149993	0.0316306	0	0.0153941
P76423	thiM	A	0.0172637	0.0169497	0.0188336	0.013177	0.0169305	0.0197055	0.0170005	0.0084291	0.0144638	0.0112499	0	0	0	0	0	0	0	0	0	0
P31548	thiQ	no sector assignment	0	0	0	0	0	0	0.00283342	0	0	0	0	0	0	0	0	0	0	0	0	0
O32583	thiS	no sector assignment	0.00431593	0	0	0.00329424	0.00423263	0.00844523	0.00283342	0.0056194	0	0.00562493	0	0	0	0	0	0	0	0	0	0
P00561	thrA	A	0.289167	0.352554	0.348421	0.418369	0.5968	0.799482	0.821693	0.730522	0.566982	0.537181	1.04202	1.01822	1.18673	1.22239	1.25896	1.32145	1.25994	1.39174	1.09323	0.723522
P00547	thrB	S	0.0172637	0.0203397	0.0251114	0.0362367	0.0507915	0.0957126	0.0680022	0.0814813	0.0665336	0.0618742	0.051247	0.0669882	0.100086	0.111127	0.12749	0.138291	0.119994	0.0790764	0.0607349	0.0461823
P00934	thrC	O	0.202849	0.247466	0.26367	0.270128	0.440193	0.402556	0.385346	0.382119	0.30374	0.284059	0.563717	0.535906	0.686303	0.625087	0.828685	0.737554	0.704965	0.743318	0.546614	0.400246
P0A8M3	thrS	R	0.0949504	0.118648	0.0973068	0.158124	0.114281	0.0872674	0.093503	0.106769	0.121496	0.126561	0.0683293	0.0937835	0.100086	0.0833449	0.0956175	0.0614628	0.0749963	0.0948917	0.0607349	0.0923645
P0A884	thyA	excluded	0.00863185	0.00677989	0.00627786	0.0164712	0.0253958	0.0197055	0.0226674	0.0084291	0.0144638	0.0168748	0.0170823	0	0.014298	0.0138908	0	0.0153657	0	0.0158153	0.0151837	0
P0A850	tig	R	0.46612	0.545781	0.52734	0.599552	0.609498	0.478563	0.481682	0.502936	0.552518	0.548431	0.73454	0.549303	0.643409	0.708432	0.812749	0.891211	0.674966	0.743318	0.668084	0.538793
P52097	tilS	no sector assignment	0	0	0	0	0	0	0	0	0	0	0	0	0	0.0138908	0	0	0	0	0	0
P27302	tktA	U	0.271903	0.332215	0.301337	0.32613	0.355541	0.18861	0.226674	0.261302	0.274813	0.300934	0.324564	0.388532	0.414641	0.34727	0.398406	0.384143	0.344983	0.347936	0.364409	0.292488
P33570	tktB	A	0.00863185	0.00338995	0	0	0	0.036596	0.019834	0.0028097	0	0	0.136659	0.147374	0.0714898	0	0	0	0	0	0	0
P0AGG8	tldD	excluded	0.0129478	0.00338995	0	0.00658848	0.0126979	0.00563016	0.00850027	0.0084291	0.00578553	0.0084374	0.0341647	0.0401929	0.014298	0.0277816	0.0318725	0.0153657	0.0149993	0.0158153	0.0303674	0.0307882
P0A720	tmk	U	0	0	0.00313893	0	0	0.00281508	0.00283342	0	0.00578553	0	0	0	0	0	0	0	0.0149993	0	0	0
Q00037	tnpA	no sector assignment	0	0	0	0	0.00423263	0	0	0	0	0.00281247	0	0	0	0	0	0	0	0	0	0
P19934	tolA	no sector assignment	0	0	0.00313893	0	0	0.00281508	0	0	0	0	0	0	0	0	0	0	0	0	0	0
P0A855	tolB	A	0.0733707	0.064409	0.0721954	0.0790618	0.0761873	0.0900825	0.0963364	0.0899104	0.0752119	0.0759366	0.102494	0.0267953	0.0857878	0.0555633	0.063745	0.0307314	0.0449978	0.0632611	0.0759186	0.0615764
P02930	tolC	O	0.0949504	0.111868	0.0973068	0.0856503	0.00423263	0.137939	0.124671	0.112388	0.101247	0.104061	0.256235	0.187567	0.171576	0.180581	0.191235	0.261217	0.149993	0.142337	0.212572	0.184729
P0ABU9	tolQ	O	0	0.00677989	0	0.00658848	0.0211631	0.0168905	0.0141671	0.0112388	0.0115711	0.0168748	0	0	0	0	0	0.0153657	0	0	0	0
P0ABV6	tolR	no sector assignment	0	0	0.00313893	0.00329424	0.0126979	0.00281508	0.00566685	0.0028097	0.00578553	0.0084374	0	0	0	0.0138908	0	0	0	0	0	0
P02929	tonB	U	0.00431593	0.00338995	0.00313893	0.00658848	0	0.00844523	0.00566685	0.0084291	0.0086783	0.0084374	0.0170823	0.0133976	0.014298	0.0277816	0.0159363	0	0.0149993	0.0158153	0.0151837	0.0153941
P06612	topA	O	0.0215796	0.0271196	0.0251114	0.0230597	0.0380936	0.0534865	0.0396679	0.0421455	0.0347132	0.036562	0.0170823	0.0669882	0.0285959	0.0277816	0.0478088	0.0307314	0.0449978	0.0316306	0.0303674	0
P0A858	tpiA	A	0.146741	0.132208	0.156946	0.151535	0.198933	0.16609	0.150171	0.171392	0.16778	0.151873	0.170823	0.107181	0.128682	0.16669	0.0956175	0.122926	0.0749963	0.0948917	0.0759186	0.0923645
P0A862	tpx	U	0.366854	0.376284	0.348421	0.339307	0.283586	0.323734	0.311677	0.337164	0.341346	0.340308	0.341647	0.321543	0.328853	0.277816	0.318725	0.261217	0.284986	0.253044	0.273307	0.2617
P18004	traC	no sector assignment	0	0	0	0	0	0	0	0	0.00289276	0	0	0	0	0	0	0	0	0	0	0
P09130	traD	no sector assignment	0	0	0.00313893	0	0	0	0	0	0	0	0	0	0	0	0	0	0	0	0	0
P33790	traG	no sector assignment	0.00431593	0	0	0	0	0	0	0	0	0	0	0	0	0	0	0	0	0	0	0
P15069	traH	no sector assignment	0	0	0	0	0	0	0.00283342	0.0028097	0	0	0	0	0	0	0	0	0	0	0	0
P14565	traI	no sector assignment	0	0	0.00313893	0	0	0.00281508	0	0	0	0	0	0	0	0	0	0	0	0	0	0
P41065	traR	no sector assignment	0	0	0	0.00329424	0	0	0	0	0	0	0	0	0	0	0	0	0	0	0	0
P13979	traT	O	0.241692	0.176277	0.178919	0.121887	0.0126979	0.146384	0.133171	0.120817	0.124389	0.132186	0.119576	0.0669882	0.114384	0.152799	0.143426	0.138291	0.134993	0.189783	0.167021	0.277094
P13482	treA	no sector assignment	0.0215796	0	0	0	0	0.00281508	0.00566685	0	0	0.00281247	0	0	0	0	0	0	0	0	0	0
P36672	treB	no sector assignment	0.00431593	0	0	0	0	0	0	0	0	0	0	0	0	0	0	0	0	0	0	0
P36673	treR	no sector assignment	0.00431593	0	0	0	0	0	0.00283342	0	0	0	0	0	0	0	0	0	0	0	0	0
P05704	trg	C	0.198533	0.189837	0.156946	0.0856503	0	0	0.00283342	0.0056194	0.0462842	0.0196873	0	0	0	0	0	0	0	0	0	0.0461823
P0AGI8	trkA	no sector assignment	0	0	0	0	0	0.00281508	0	0	0	0.00281247	0	0.0133976	0	0	0	0	0	0	0	0
P23003	trmA	no sector assignment	0	0	0.00313893	0.00329424	0	0	0.00283342	0.0028097	0.00289276	0.00281247	0	0	0	0	0	0	0	0	0	0
P0A8I5	trmB	U	0.0129478	0.0203397	0.0156946	0.0263539	0	0.00844523	0.0113337	0.0140485	0.0115711	0.0140623	0	0	0	0	0	0	0	0	0	0
P0A873	trmD	no sector assignment	0	0.00338995	0.00313893	0.00329424	0.00423263	0.00281508	0.00566685	0.0028097	0.00578553	0.00281247	0	0	0	0	0	0	0	0	0	0
P0AE01	trmJ	O	0.00431593	0.0101698	0.0125557	0.0164712	0.0126979	0.0140754	0.0141671	0.0224776	0.0144638	0.0140623	0.0170823	0.0133976	0.014298	0	0	0.0153657	0.0149993	0.0158153	0	0
P0A877	trpA	U	0.0863185	0.101698	0.113001	0.135064	0.0931178	0.109788	0.113337	0.109578	0.13596	0.154686	0.0170823	0.0803859	0.100086	0.138908	0.12749	0.0614628	0.134993	0.110707	0.12147	0.169335
P0A879	trpB	U	0.0345274	0.0576291	0.0533618	0.0988273	0.0973504	0.0675619	0.073669	0.0702425	0.107032	0.0956238	0.0854117	0.147374	0.171576	0.16669	0.12749	0.138291	0.20999	0.173968	0.182205	0.138547
P00909	trpC	U	0.0129478	0.0203397	0.0251114	0.0395309	0.0296284	0.0168905	0.0283342	0.0224776	0.0404987	0.0534368	0.0170823	0.0133976	0	0.0416725	0	0.0307314	0.0299985	0.0632611	0.0455512	0.0307882
P00895	trpE	U	0.0172637	0.0135598	0.0251114	0.0461194	0.0423263	0.0197055	0.0255008	0.0449552	0.0636408	0.0759366	0.0170823	0.0669882	0.0714898	0.0833449	0.12749	0.0921942	0.104995	0.0948917	0.0759186	0.0307882
P00904	trpGD	U	0.0215796	0.0169497	0.0408061	0.0592963	0.0592568	0.0337809	0.0255008	0.0533843	0.0809974	0.0899989	0.051247	0.0803859	0.0571919	0.0833449	0.0956175	0.0768285	0.119994	0.110707	0.12147	0.0769704
P0A881	trpR	no sector assignment	0.00431593	0	0.0125557	0	0	0	0.00566685	0	0.00578553	0.00562493	0	0	0	0	0	0	0	0	0	0
P00954	trpS	A	0.0776867	0.0983084	0.0973068	0.10871	0.165072	0.137939	0.130337	0.123627	0.118603	0.112499	0.136659	0.0803859	0.228768	0.152799	0.143426	0.0307314	0.134993	0.0790764	0.0455512	0.107759
P60340	truB	U	0.00863185	0.00677989	0.0125557	0.0164712	0.0126979	0.00281508	0.00566685	0.0140485	0.0173566	0.0140623	0	0	0	0	0	0	0	0	0	0
P0AA41	truC	no sector assignment	0	0	0	0.00329424	0	0	0	0	0	0	0	0	0	0	0	0	0	0	0	0
Q57261	truD	no sector assignment	0	0	0.00313893	0.00658848	0.0126979	0.00844523	0.00566685	0.0056194	0.00289276	0.00562493	0.051247	0.0401929	0.0285959	0.0138908	0	0.0153657	0.0149993	0	0	0
P0AA25	trxA	A	0.107898	0.111868	0.0941679	0.0889445	0.0761873	0.115418	0.113337	0.118007	0.0954613	0.106874	0.256235	0.120579	0.200172	0.111127	0.0956175	0.0768285	0.059997	0.126522	0.0759186	0.107759
P0A9P4	trxB	S	0.125162	0.152548	0.14753	0.118593	0.165072	0.199871	0.170005	0.171392	0.150424	0.132186	0.256235	0.267953	0.228768	0.236144	0.12749	0.138291	0.164992	0.173968	0.167021	0.138547
P0AGG4	trxC	excluded	0.00863185	0.00677989	0.0125557	0.00329424	0.00423263	0.0168905	0.0170005	0.0112388	0.0202494	0.0112499	0	0.0133976	0.014298	0.0138908	0	0	0	0	0.0151837	0.0153941
P76256	tsaB	no sector assignment	0	0	0	0.00329424	0	0.00281508	0.00850027	0.0056194	0.00289276	0.00281247	0	0	0	0	0	0	0	0	0	0
P45748	tsaC	excluded	0.00431593	0.00677989	0.00941679	0.00658848	0.00423263	0.0140754	0.019834	0.0168582	0.0173566	0.0224997	0.0170823	0.0133976	0.014298	0.0138908	0.0159363	0.0153657	0.0149993	0	0.0151837	0
P05852	tsaD	excluded	0	0.00677989	0.00627786	0.00658848	0	0.0168905	0.0113337	0.0140485	0.0202494	0.0168748	0	0	0.014298	0	0.0159363	0	0	0.0158153	0	0
P0AF67	tsaE	no sector assignment	0	0	0	0	0	0.00844523	0.00283342	0	0.00578553	0	0.0341647	0.0267953	0.014298	0.0277816	0	0.0153657	0	0.0158153	0	0.0153941
P0A6P1	tsf	U	0.241692	0.210177	0.257392	0.263539	0.474054	0.273063	0.280509	0.306257	0.321097	0.320621	0.324564	0.147374	0.157278	0.236144	0.12749	0.261217	0.164992	0.158153	0.151837	0.169335
P02942	tsr	excluded	0.34959	0.396624	0.389227	0.382132	0.186236	0.0872674	0.138838	0.213537	0.431022	0.331871	0	0	0	0	0	0	0.0749963	0.110707	0.106286	0.123153
P0A927	tsx	O	0.0517911	0.0576291	0.043945	0.0494136	0.0380936	0.0478563	0.0595019	0.0646231	0.0607481	0.0703116	0.0170823	0	0.014298	0.0555633	0.111554	0.0307314	0.0449978	0.0316306	0.0455512	0.0769704
P76055	ttcA	excluded	0.00431593	0.00677989	0.00627786	0.0230597	0.0126979	0	0	0.0056194	0.0086783	0.0196873	0	0	0	0.0138908	0	0	0.0149993	0	0	0
P0CE47	tufA	R	2.77082	2.49161	2.83445	2.73093	3.65699	2.73344	2.81926	2.76474	3.26593	3.17809	2.44277	2.92069	2.63083	2.97264	3.33068	3.31899	3.01485	3.08398	2.97601	2.55542
P16525	tus	no sector assignment	0	0	0	0	0	0	0	0.0028097	0	0	0	0	0	0	0	0	0	0	0	0
P0A890	tusA	no sector assignment	0	0	0.00313893	0	0	0.00281508	0.00283342	0.0028097	0.00289276	0.00281247	0	0	0	0	0	0	0	0	0	0
P45530	tusB	no sector assignment	0	0	0	0	0	0	0	0.0028097	0	0	0	0	0	0	0	0	0	0	0	0
P45531	tusC	no sector assignment	0	0	0	0	0	0	0.00283342	0	0	0	0	0	0	0	0	0	0	0	0	0
P45532	tusD	no sector assignment	0	0	0	0	0	0	0.00283342	0	0	0	0	0	0	0	0	0	0	0	0	0
P0AB18	tusE	no sector assignment	0	0	0	0	0	0.00281508	0	0	0.00578553	0.00281247	0	0	0	0	0	0	0	0	0	0
P46883	tynA	no sector assignment	0	0	0	0	0	0	0	0.0028097	0	0	0	0	0	0	0	0	0	0	0	0
P32132	typA	O	0.133794	0.166107	0.188336	0.230597	0.24126	0.253357	0.269175	0.252873	0.254563	0.264372	0.307482	0.254555	0.300257	0.222253	0.270916	0.291948	0.284986	0.221414	0.167021	0.0769704
P07023	tyrA	excluded	0.0172637	0.0237296	0.0125557	0.0395309	0.0380936	0.0112603	0.00850027	0.0252873	0.0607481	0.0478119	0	0	0	0.0277816	0	0	0.0299985	0.0316306	0.0151837	0.0615764
P04693	tyrB	S	0.107898	0.0949185	0.08789	0.095533	0.0634894	0.137939	0.110503	0.134866	0.0838902	0.0899989	0.187906	0.254555	0.357449	0.194471	0.175299	0.199754	0.19499	0.205599	0.182205	0.138547
P07604	tyrR	no sector assignment	0	0.00338995	0	0	0.00423263	0	0	0.0084291	0.00289276	0.00281247	0	0	0	0	0	0	0	0	0	0
P0AGJ9	tyrS	A	0.0776867	0.0949185	0.109863	0.151535	0.17777	0.185795	0.184172	0.179821	0.153317	0.168748	0.102494	0.120579	0.128682	0.16669	0.0956175	0.122926	0.134993	0.126522	0.106286	0.0769704
P0A6A0	ubiB	no sector assignment	0	0	0	0.00329424	0	0	0	0	0	0	0	0	0	0	0	0	0	0	0	0
P0AAB4	ubiD	U	0.00863185	0.00338995	0.00627786	0.00658848	0.00846525	0.00844523	0.0113337	0.0112388	0	0	0	0	0.014298	0	0	0	0	0	0.0151837	0.0153941
P0A887	ubiE	A	0.0215796	0.0338995	0.0313893	0.0296482	0.0211631	0.0225206	0.019834	0.0168582	0.0289277	0.0224997	0	0	0	0	0	0	0	0	0	0
P75728	ubiF	no sector assignment	0	0	0	0	0	0.00563016	0.00850027	0.0028097	0	0	0	0.0267953	0	0	0	0	0	0	0	0
P17993	ubiG	excluded	0.0172637	0.0101698	0.00941679	0.013177	0.0169305	0.0112603	0.0141671	0.0196679	0.00289276	0.0084374	0	0	0	0	0	0	0	0.0158153	0	0
P25535	ubiI	no sector assignment	0	0	0	0	0	0	0.00283342	0	0	0	0	0	0	0	0	0	0	0	0	0
P0ADP7	ubiJ	no sector assignment	0	0	0.00313893	0	0	0.00281508	0.00283342	0	0.00289276	0	0	0	0	0	0	0	0	0	0	0
P0AG03	ubiX	no sector assignment	0	0	0	0	0	0.00844523	0.00566685	0.0028097	0	0.00281247	0	0	0	0	0	0	0	0	0	0
P37440	ucpA	C	0.0345274	0.0203397	0.0219725	0.013177	0	0	0	0	0	0.00281247	0	0	0	0	0	0	0.0149993	0	0	0.0307882
P0A8F4	udk	no sector assignment	0	0	0.00313893	0.00988273	0.00423263	0	0.00283342	0.0056194	0.00289276	0.0084374	0	0	0	0	0	0	0	0	0	0
P12758	udp	S	0.060423	0.0474592	0.043945	0.0164712	0	0.115418	0.073669	0.0505746	0.0202494	0.0337496	0.0683293	0.120579	0.128682	0.111127	0.063745	0.0153657	0.0149993	0.0158153	0.0759186	0.153941
P76373	ugd	no sector assignment	0	0	0	0	0	0	0	0	0	0	0.0170823	0.107181	0.357449	0	0	0	0	0	0.0151837	0.0307882
P0AG80	ugpB	no sector assignment	0.0215796	0.0135598	0	0	0	0	0	0	0	0	0	0	0	0	0	0	0	0	0	0.0307882
P10907	ugpC	no sector assignment	0	0	0.00313893	0	0	0.00281508	0	0	0	0	0	0	0	0	0	0	0	0	0	0
P10908	ugpQ	no sector assignment	0	0	0.00313893	0	0	0.00563016	0.00566685	0	0	0	0	0	0	0	0	0	0	0	0	0
P0AGA6	uhpA	excluded	0	0	0	0	0	0.00281508	0.00283342	0.0056194	0	0	0	0.0133976	0	0	0	0	0	0	0	0
P0AGC0	uhpT	no sector assignment	0.00863185	0.0135598	0.00627786	0.00658848	0	0	0	0	0	0	0	0	0	0	0	0	0	0	0	0
P0A9W0	ulaR	no sector assignment	0	0	0	0	0	0	0.00283342	0.0028097	0	0	0	0	0	0	0	0	0	0	0	0
P12295	ung	no sector assignment	0	0	0.00627786	0	0	0	0	0.0028097	0	0	0	0	0	0	0	0	0	0	0	0
P0A8F0	upp	R	0.0474752	0.0576291	0.0502229	0.082356	0.110048	0.036596	0.0425013	0.056194	0.0578553	0.0759366	0.0683293	0.120579	0.0857878	0.0833449	0.0796813	0.0768285	0.0299985	0.0474458	0.0455512	0.0307882
P08390	usg	O	0.0129478	0.0135598	0.0313893	0.0164712	0.0253958	0.0534865	0.0396679	0.0449552	0.0318204	0.0337496	0.051247	0.0133976	0	0	0.0159363	0	0	0	0	0
P07024	ushA	S	0.0345274	0.0372894	0.0156946	0.013177	0.00846525	0.0337809	0.0283342	0.0252873	0.0173566	0.0281246	0	0	0.014298	0	0	0	0	0.0158153	0	0.0615764
P0AED0	uspA	S	0.198533	0.152548	0.134974	0.105416	0.156607	0.208316	0.20684	0.154533	0.0954613	0.109686	0.170823	0.187567	0.157278	0.111127	0.12749	0.138291	0.134993	0.110707	0.136654	0.123153
P0AAB8	uspD	no sector assignment	0	0.00338995	0	0	0	0.0225206	0.0170005	0.0028097	0.00578553	0.00562493	0.0170823	0.0133976	0	0.0138908	0	0	0	0	0	0
P0AAC0	uspE	excluded	0.056107	0.0237296	0.0156946	0.013177	0.0169305	0.0563016	0.0425013	0.0309067	0.0144638	0.0196873	0.136659	0.120579	0.100086	0.0138908	0.0318725	0	0.0449978	0.0158153	0.0607349	0.123153
P37903	uspF	S	0.0690548	0.0305095	0.0251114	0.00658848	0.00423263	0.00844523	0.0141671	0.0084291	0.00578553	0.0168748	0	0	0	0	0	0	0	0.0158153	0.0151837	0.0307882
P39177	uspG	S	0.0302115	0.0135598	0.0125557	0.00329424	0.0253958	0.0450412	0.0340011	0.028097	0.0086783	0.0168748	0	0	0	0	0	0	0	0	0	0
P43672	uup	excluded	0	0	0.00313893	0.00329424	0.00423263	0.0112603	0.0113337	0.0084291	0.0086783	0.0112499	0	0	0.014298	0	0	0	0.0149993	0	0.0151837	0
P0A698	uvrA	no sector assignment	0.00863185	0.00677989	0.00627786	0.00658848	0.00423263	0.0197055	0.00566685	0.0084291	0	0.00281247	0.0341647	0.0401929	0.014298	0	0	0.0307314	0	0.0158153	0	0
P0A8F8	uvrB	no sector assignment	0	0	0	0	0.00423263	0.00281508	0.00566685	0	0	0	0.0341647	0.0267953	0	0	0	0	0	0	0	0
P03018	uvrD	U	0	0.00338995	0	0	0	0.00281508	0.00566685	0.0028097	0.00578553	0	0.0170823	0	0	0.0138908	0.0159363	0	0.0149993	0	0	0
P0AED5	uvrY	no sector assignment	0.0129478	0.00338995	0	0	0.00423263	0.00563016	0.0170005	0.0056194	0	0.00562493	0	0	0	0	0	0	0	0	0	0
P0A8G3	uxaC	no sector assignment	0.00431593	0.00338995	0	0.00329424	0	0	0	0.0056194	0	0	0	0	0	0	0	0	0	0	0	0
P24215	uxuA	no sector assignment	0.0215796	0.0203397	0.0156946	0.00329424	0	0	0	0.0028097	0	0	0	0	0	0	0	0	0	0	0	0.0307882
P39160	uxuB	no sector assignment	0.0129478	0.00338995	0.0156946	0	0	0	0	0	0.00289276	0.00281247	0	0	0	0	0	0	0	0	0	0.0153941
P39161	uxuR	no sector assignment	0	0	0	0	0	0.00281508	0	0	0	0	0	0	0	0	0	0	0	0	0	0
P07118	valS	U	0.155373	0.220346	0.229142	0.30307	0.342843	0.211131	0.218174	0.264112	0.245885	0.250309	0.239153	0.241158	0.243065	0.305598	0.302789	0.307314	0.254987	0.284675	0.288491	0.0769704
P0AC75	waaA	no sector assignment	0	0	0.00313893	0	0.00423263	0	0.00566685	0.0084291	0.0086783	0.0084374	0	0	0	0.0138908	0	0	0	0	0	0
P27242	waaU	no sector assignment	0	0	0	0	0.00423263	0	0	0	0	0	0	0	0	0	0	0	0	0	0	0
P37751	wbbK	no sector assignment	0	0	0	0	0.00423263	0	0	0	0	0	0	0	0	0	0	0	0	0	0	0
P71237	wcaC	no sector assignment	0	0	0	0	0	0	0	0	0	0	0	0	0.014298	0	0	0	0	0	0	0
P32057	wcaI	no sector assignment	0	0	0	0	0	0.00281508	0	0	0	0	0	0	0	0	0	0	0	0	0	0
P71241	wcaJ	no sector assignment	0	0.00338995	0	0	0	0	0	0	0	0.00281247	0	0	0	0	0	0	0	0	0	0
P27828	wecB	no sector assignment	0	0.00338995	0.00313893	0.00658848	0.00423263	0	0	0.0056194	0	0	0	0	0.014298	0	0	0	0	0	0	0
P27829	wecC	excluded	0	0.00338995	0	0	0.00423263	0.0112603	0.00283342	0	0.00289276	0.00562493	0	0	0	0	0	0	0	0	0	0
P27833	wecE	no sector assignment	0	0.0101698	0.00313893	0.00658848	0	0.0140754	0.0113337	0.0168582	0.0144638	0.0112499	0.0341647	0.0267953	0.0285959	0.0138908	0	0	0.0149993	0.0158153	0.0151837	0
P27836	wecG	no sector assignment	0	0	0	0	0.00423263	0	0	0	0.00289276	0.00281247	0	0	0	0	0	0	0	0	0	0
P0A8G6	wrbA	S	0.056107	0.0406793	0.0125557	0.00658848	0.00846525	0.0872674	0.0765024	0.0449552	0.0115711	0.0196873	0.170823	0.147374	0.114384	0.0833449	0.0318725	0.0307314	0.0449978	0.0158153	0.0607349	0.0769704
P0A930	wza	no sector assignment	0	0	0	0	0	0	0	0	0	0	0	0	0.0714898	0	0	0	0	0	0	0
P76387	wzc	no sector assignment	0	0	0	0	0	0.00281508	0	0	0.00289276	0	0	0	0.100086	0	0	0	0	0	0	0
P76372	wzzB	O	0.056107	0.061019	0.0502229	0.0625906	0.0634894	0.036596	0.0425013	0.0477649	0.0549625	0.0562493	0.0341647	0.0401929	0.0714898	0.0694541	0.063745	0.0307314	0.0899955	0.0474458	0.0455512	0.0461823
P0AG00	wzzE	no sector assignment	0.00431593	0	0.00313893	0	0.00423263	0.0140754	0.00850027	0.0084291	0	0.0084374	0	0	0	0.0138908	0	0	0	0	0	0
P0AGM9	xanP	no sector assignment	0	0	0	0.00329424	0.00423263	0	0	0	0	0.00281247	0	0	0	0	0	0	0	0	0	0
P67444	xanQ	no sector assignment	0	0	0	0	0	0	0	0	0	0.00281247	0	0	0	0	0	0	0	0	0	0
P04994	xseA	no sector assignment	0	0	0	0	0	0	0	0	0	0	0	0.0133976	0	0	0	0	0	0	0	0
P0A8G9	xseB	no sector assignment	0.00863185	0.00677989	0	0.00329424	0	0.0197055	0.0141671	0.0112388	0.0231421	0.0168748	0.0341647	0.0133976	0.014298	0.0138908	0.0159363	0	0	0	0	0.0153941
P09030	xthA	A	0.0129478	0.0135598	0.0156946	0.00988273	0.0126979	0.0253357	0.0226674	0.0252873	0.0231421	0.0309371	0.0170823	0.0133976	0.014298	0.0138908	0.0159363	0.0153657	0.0149993	0.0158153	0	0.0153941
P37387	xylF	no sector assignment	0.0215796	0.00677989	0	0	0.00423263	0	0	0	0	0	0	0	0	0	0	0	0	0	0	0.0461823
P0A8I3	yaaA	no sector assignment	0.00431593	0.00677989	0.00313893	0.00658848	0.00846525	0.0168905	0.0141671	0.0196679	0.00289276	0.00562493	0	0.0133976	0	0	0	0.0153657	0	0	0	0
P75617	yaaW	no sector assignment	0	0	0	0	0	0	0	0	0	0.00281247	0	0	0	0	0	0	0	0	0	0
P39220	yabP	no sector assignment	0	0	0	0.00329424	0	0	0	0	0	0	0	0	0	0	0	0	0	0	0	0
P0A8H8	yacG	no sector assignment	0.00431593	0.00338995	0.00313893	0.00329424	0	0.00281508	0.00566685	0	0.0086783	0.00562493	0.0170823	0.0133976	0.014298	0	0.0159363	0.0153657	0	0	0	0
P36879	yadG	no sector assignment	0	0	0	0	0	0.00281508	0.00283342	0.0028097	0	0	0	0	0	0	0	0	0	0	0	0
P36881	yadI	no sector assignment	0	0	0	0	0	0.00281508	0	0	0	0	0	0	0	0	0	0	0	0	0	0
P33128	yadV	no sector assignment	0	0	0.00313893	0	0	0	0	0	0	0	0	0	0	0	0	0	0	0	0	0
P62768	yaeH	S	0.0215796	0.0203397	0.0156946	0.00658848	0.00846525	0.0394111	0.0311677	0.0252873	0.0173566	0.0253122	0.102494	0.0535906	0.0714898	0.0277816	0	0.0153657	0.0149993	0.0474458	0	0.0615764
P0A8K5	yaeP	no sector assignment	0	0	0	0	0	0.0197055	0.00566685	0.0056194	0	0	0.0341647	0	0	0	0	0	0	0	0	0
P30864	yafC	no sector assignment	0	0	0	0	0.00846525	0	0	0	0.00289276	0	0	0	0	0	0	0	0	0	0	0
P0AA99	yafK	no sector assignment	0	0	0	0	0	0	0	0.0028097	0	0	0	0.0133976	0	0	0	0	0	0	0	0
Q47679	yafV	no sector assignment	0	0.00338995	0	0	0	0.00563016	0	0	0	0	0	0	0	0	0	0	0	0	0	0
P77713	yagH	no sector assignment	0.00863185	0	0	0	0	0	0	0	0	0	0	0	0	0	0	0	0	0	0	0
P77657	yagK	no sector assignment	0	0	0	0	0	0	0.00283342	0	0	0	0	0	0	0	0	0	0	0	0	0
P77324	yagS	no sector assignment	0	0	0	0	0.00423263	0	0	0	0	0	0	0	0	0	0	0	0	0	0	0
P0AAA1	yagU	A	0.0215796	0.0203397	0.0219725	0.0263539	0.0550241	0.0112603	0.019834	0.0224776	0.0086783	0.0168748	0	0	0	0	0	0	0	0	0	0
P21514	yahA	no sector assignment	0	0	0	0	0.0126979	0	0.00283342	0	0.00289276	0	0	0	0	0.0138908	0	0.0153657	0	0	0	0
P77554	yahJ	no sector assignment	0	0	0	0	0	0	0	0.0056194	0	0	0	0	0	0	0	0	0	0	0	0
P75691	yahK	S	0.0517911	0.0203397	0.0188336	0.00329424	0.0126979	0.0844523	0.0623353	0.0421455	0.0144638	0.0112499	0.153741	0.120579	0.0714898	0.0277816	0.0159363	0	0.0149993	0	0	0.0615764
P75694	yahO	S	0.0388433	0.0203397	0.00313893	0	0.00423263	0.0337809	0.0340011	0.0140485	0.00578553	0.00562493	0.0170823	0	0	0	0	0	0	0	0	0.0461823
P0AAN5	yaiA	no sector assignment	0	0	0	0	0	0.00844523	0	0	0	0.00281247	0.0170823	0.0133976	0	0	0	0	0	0	0	0
P0C037	yaiE	excluded	0.00431593	0	0.00313893	0	0	0.0140754	0.00283342	0.0112388	0.0115711	0.00281247	0.0170823	0.0133976	0.014298	0.0138908	0.0159363	0.0153657	0	0.0158153	0.0151837	0
P0ADZ7	yajC	excluded	0.0517911	0.0508492	0.0533618	0.0461194	0.0550241	0.0197055	0.0141671	0.0224776	0.0173566	0.0309371	0	0	0	0.0138908	0.0159363	0.0307314	0	0	0.0303674	0.0153941
P0AAQ2	yajD	no sector assignment	0	0.00338995	0.00313893	0.00329424	0	0	0	0	0	0	0	0	0	0	0	0	0	0	0	0
P0ADA5	yajG	O	0.0474752	0.0372894	0.0408061	0.0362367	0.0719546	0.036596	0.0340011	0.0309067	0.049177	0.0309371	0.051247	0.0133976	0.0428939	0.0277816	0.0478088	0.0460971	0.0449978	0.0158153	0.0151837	0.0461823
Q46948	yajL	A	0.00863185	0	0	0	0	0.0168905	0.00850027	0.0056194	0	0	0	0	0	0	0	0	0	0	0	0
P77735	yajO	no sector assignment	0.00863185	0.00338995	0	0	0	0.00281508	0.00283342	0	0	0	0.0170823	0	0	0	0	0	0	0	0	0
P0A8E7	yajQ	R	0.0776867	0.0711889	0.0721954	0.082356	0.0973504	0.112603	0.0963364	0.101149	0.0896757	0.104061	0.153741	0.0535906	0.100086	0.111127	0.0796813	0.0614628	0.059997	0.0632611	0.0607349	0.0615764
P0AAQ6	ybaA	no sector assignment	0	0	0	0	0	0	0	0	0	0	0	0	0	0	0	0	0.0149993	0	0	0
P0A8B5	ybaB	R	0.00863185	0.0203397	0.0345282	0.0296482	0.033861	0.0422262	0.0481682	0.0449552	0.0578553	0.036562	0	0	0.014298	0.0138908	0	0	0	0	0	0
P0AAR3	ybaK	no sector assignment	0	0.00677989	0	0.00658848	0.00423263	0.00563016	0.0141671	0	0	0.00562493	0	0	0	0	0	0	0	0	0	0
P39830	ybaL	no sector assignment	0	0	0	0	0	0	0.00283342	0.0028097	0	0	0	0	0	0	0	0	0	0	0	0
P77717	ybaY	no sector assignment	0.0258956	0.0169497	0.00313893	0	0	0.0647468	0.0226674	0.0112388	0.0086783	0.00281247	0.102494	0.0535906	0.0571919	0	0	0	0	0	0.0151837	0.0307882
P0A9T8	ybbA	no sector assignment	0	0	0.00313893	0	0	0	0	0	0	0	0	0	0	0	0	0	0	0	0	0
P77395	ybbN	excluded	0.0431593	0.0474592	0.0408061	0.0461194	0.0550241	0.0506714	0.0453348	0.0393358	0.0404987	0.0393745	0.051247	0.0401929	0.0714898	0.0694541	0.0478088	0.0307314	0.059997	0.0158153	0.0151837	0.0307882
P0AFP4	ybbO	R	0	0.00338995	0.00313893	0	0.00846525	0.00563016	0.00850027	0.0084291	0.00578553	0.00562493	0	0	0	0	0	0	0	0	0	0.0153941
P77504	ybbP	no sector assignment	0	0	0	0	0	0.00281508	0	0	0	0	0	0	0	0	0	0	0	0	0	0
P0AAS7	ybcJ	R	0.0129478	0.0101698	0.0125557	0.0230597	0.0253958	0.0112603	0.0141671	0.0140485	0.0173566	0.0224997	0.0341647	0.0267953	0.0428939	0	0.0159363	0	0	0	0	0
P45579	ybdH	O	0.00863185	0.00677989	0.00941679	0.00988273	0.0126979	0.00281508	0.00566685	0.0084291	0.00578553	0.0084374	0	0	0	0	0	0	0	0.0158153	0	0.0153941
P77213	ybdK	no sector assignment	0	0	0	0	0	0	0	0	0	0	0	0	0	0	0	0	0	0	0	0.0153941
P77806	ybdL	excluded	0.00863185	0.0169497	0.00941679	0.00329424	0	0.0112603	0.00566685	0.0140485	0.0086783	0.00562493	0	0	0	0	0	0	0.0149993	0.0158153	0	0.0153941
P18393	ybdZ	no sector assignment	0	0	0	0	0	0	0	0	0	0.00281247	0	0	0	0	0	0	0	0	0	0
P0A8J4	ybeD	S	0.0474752	0.0406793	0.0376671	0.0494136	0.0423263	0.0422262	0.0425013	0.0393358	0.0376059	0.0337496	0.0854117	0.0535906	0.0428939	0.0277816	0.0318725	0.0307314	0.059997	0.0316306	0.0303674	0.0307882
P0AAT9	ybeL	no sector assignment	0.00431593	0	0.00313893	0	0	0.00281508	0.00566685	0.0028097	0	0	0.0341647	0.0133976	0	0	0	0	0	0	0	0
P0A898	ybeY	no sector assignment	0	0.00338995	0.00313893	0.00329424	0	0.0112603	0.0113337	0.0112388	0.00578553	0.0084374	0.0170823	0	0	0	0	0	0	0	0	0
P0A9K3	ybeZ	excluded	0.0215796	0.0305095	0.0345282	0.0461194	0.0465589	0.0619317	0.053835	0.0505746	0.0260349	0.0449994	0.051247	0.0669882	0.0571919	0.0694541	0.063745	0.0768285	0.0449978	0.0316306	0.0607349	0.0461823
P0AAU7	ybfE	no sector assignment	0	0	0	0	0	0	0.00283342	0.0028097	0.00289276	0	0	0	0	0	0	0	0	0	0	0
P75736	ybfF	no sector assignment	0.00863185	0.0101698	0.0125557	0.00658848	0.00423263	0.0140754	0.00566685	0.0084291	0.0115711	0.00281247	0	0	0	0	0	0	0	0	0	0
P0A8Z3	ybgC	no sector assignment	0	0	0	0	0.00423263	0.00563016	0.00283342	0.0028097	0.00289276	0	0	0	0	0	0	0	0	0	0	0
P45955	ybgF	excluded	0.0129478	0.0203397	0.0188336	0.0296482	0.0380936	0.0534865	0.0481682	0.0646231	0.049177	0.0534368	0.0170823	0	0.014298	0.0277816	0.0159363	0.0307314	0.0299985	0.0316306	0.0455512	0.0153941
P0AFP6	ybgI	S	0.0302115	0.0305095	0.0251114	0.0296482	0.00423263	0.0506714	0.0481682	0.0449552	0.0289277	0.0309371	0.119576	0.0803859	0.114384	0.0972357	0.0478088	0.0307314	0.0449978	0.0474458	0.0607349	0.0615764
P0AAV4	ybgJ	A	0.00431593	0	0	0	0	0.00563016	0.00566685	0.0112388	0	0.00281247	0	0	0.014298	0	0	0	0	0.0158153	0	0
P75745	ybgK	no sector assignment	0	0.00677989	0	0.00658848	0.00423263	0.00844523	0.00566685	0.0028097	0	0.00281247	0.0170823	0	0	0	0	0	0	0	0	0
P75749	ybgP	no sector assignment	0	0	0	0	0	0	0	0	0	0.00281247	0	0	0	0	0	0	0	0	0	0
P75750	ybgQ	no sector assignment	0	0	0	0	0.00423263	0	0	0	0	0	0	0	0	0	0	0	0	0	0	0
P21829	ybhA	no sector assignment	0	0	0	0	0	0	0.00283342	0.0028097	0.00289276	0	0	0	0	0.0138908	0	0	0	0	0	0
P12994	ybhB	no sector assignment	0.00431593	0	0	0	0	0	0	0	0	0	0.0170823	0.0133976	0	0	0	0	0	0	0	0
P46130	ybhC	excluded	0	0	0	0	0.0380936	0	0.00283342	0	0	0.0281246	0.0170823	0.0133976	0.014298	0.0555633	0.0478088	0.0153657	0.0299985	0.0632611	0.0303674	0.0153941
P75777	ybhG	no sector assignment	0	0	0	0	0	0.00281508	0	0.0028097	0	0	0	0	0	0	0	0	0	0	0	0
P30177	ybiB	excluded	0.0258956	0.0135598	0.0125557	0.00658848	0.00846525	0.0534865	0.0396679	0.0421455	0.0173566	0.0168748	0.0170823	0.0535906	0.0285959	0.0138908	0.0159363	0.0153657	0.0299985	0	0.0151837	0.0307882
P30178	ybiC	A	0.112214	0.101698	0.125557	0.118593	0.16084	0.152014	0.144505	0.148914	0.0925685	0.123748	0.0683293	0.107181	0.100086	0.0972357	0.12749	0.0614628	0.119994	0.110707	0.0911023	0.0615764
P0AAX3	ybiJ	no sector assignment	0	0	0	0	0	0	0.00566685	0	0.00289276	0	0	0	0	0	0	0	0	0	0	0
P0AAX8	ybiS	A	0.00863185	0.0169497	0.0156946	0.0263539	0.0846525	0.0281508	0.0170005	0.0337164	0.0144638	0.0224997	0.0854117	0.0803859	0.0571919	0.0277816	0.063745	0.0307314	0.0299985	0	0.0303674	0
P0A9U3	ybiT	excluded	0.0345274	0.0169497	0.0376671	0.0296482	0.00846525	0.0309659	0.0425013	0.0337164	0.0636408	0.0449994	0.0170823	0.0401929	0.0285959	0.0694541	0.0318725	0.0307314	0.0449978	0.0474458	0.0303674	0.0153941
P75791	ybiU	no sector assignment	0	0	0	0	0	0.00281508	0.00283342	0	0.00289276	0	0	0.0401929	0.014298	0	0	0	0	0	0	0
P75792	ybiV	no sector assignment	0	0	0	0	0.00423263	0.00281508	0.00566685	0.0028097	0	0	0.0170823	0.0133976	0.014298	0	0	0	0	0	0	0
P75793	ybiW	no sector assignment	0	0	0	0	0	0	0	0	0	0	0	0	0	0	0	0	0.0149993	0	0	0
P75828	ybjD	no sector assignment	0	0	0	0	0	0	0.00283342	0	0	0	0	0	0	0	0	0	0	0	0	0
P75809	ybjI	no sector assignment	0	0.00338995	0	0	0	0	0.00283342	0	0	0	0	0	0	0	0	0	0	0	0	0
P0AAY6	ybjN	no sector assignment	0	0.00338995	0	0	0	0	0	0	0	0	0	0	0	0	0	0	0	0	0	0
[truncated: 361 more rows]
