# Supplementary material for: Global coordination of metabolic pathways in Escherichia coli by active and passive regulation
Source: Mol Syst Biol. 2021 Apr 14;17(4):e10064. doi: 10.15252/msb.202010064 (PMC8045939; doi:10.15252/msb.202010064)
Supplement: Supplementary file 4 — Dataset EV3 [file MSB-17-e10064-s007.xlsx]

## Sheet: Metadata
Table 1:	Exchange fluxes I (major uptake/secretion rates) in catabolic+anabolic limitation strains
	Growth rate, glucose uptake rate, acetate/2-oxoglutarate secretion rates, in catabolic and anabolic limitation strains (see methods)
	Data shown: mean and standard deviation of three biological replicates (labeled as STDEV)
Table 2:	Exchange fluxes II (additional exchange fluxes) in catabolic+anabolic limitation strains
	Additional exchange fluxes as determined by FIA-TOF (see methods)
	Data shown: mean and standard deviation of three biological replicates (labeled as STDEV)
	2-oxoglutarate data: same as in Table 1
Table 3:	13C-flux ratios
	13C-flux ratios in catabolic and anabolic limitation strains (see methods)
	Data shown: mean and standard deviation of three biological replicates (labeled as STDEV)
Table 4:	Absolute fluxes in central carbon metabolism as estimated by 13C-flux analysis
	Metabolic fluxes were estimated with FiatFlux using 13C-flux ratios and exchange fluxes as constraints (see methods)
	Data shown: mean and standard deviation of three biological replicates (labeled as STDEV)
Table 5:	Genome-scale FBA flux estimates
	Genome-scale flux estimates in catabolic and anabolic as determined by FBA (see methods)
Table 6:	Flux Variability analysis (FVA)
	Flux variability analysis of genome-scale FBA flux estimates (see methods).
	Only non-zero fluxes were considered (FVA results of all other fluxes were set to NaN)

## Sheet: 1 - exchange fluxes I
		catabolic titration									anabolic titration
MEAN	strain	NCM3722	NCM3722	NQ1243	NQ1243	NQ1243	NQ1390	NQ1390	NQ1390		NCM3722	NCM3722	NQ393	NQ393	NQ393	NQ393	NQ393	NQ393	strain
	MBA [microM]	0	400	400	100	0	400	100	40		0	100	100	50	40	30	20	10	IPTG [microM]
Measurement	Unit
growth rate	[h-1]	0.955161	0.932132	0.908039	0.743514	0.626641	0.517959	0.434744	0.406858		0.923065	0.895372	0.882586	0.605351	0.506376	0.444219	0.328725	0.225125
glucose uptake rate	[mmol /gCDW /h]	13.5918	12.7111	11.1171	9.82641	7.73821	6.74694	5.79573	5.23285		13.6531	12.6469	13.3922	8.99333	7.56551	7.33892	6.11029	5.37562
acetate secretion rate	[mmol /gCDW /h]	10.6899	9.65579	8.67104	1.42205	0.00540347	0	0	0		6.53954	5.65655	6.4545	5.17431	4.02344	3.57086	3.32791	2.62697
2-oxoglutarate secretion rate	[mmol /gCDW /h]	0	0	0	0	0	0	0	0		0	0	0	0.396739	0.71359	1.0329	1.48093	1.69276
STDEV
Measurement	Unit
growth rate	[h-1]	0.00435647	0.00338184	0.0130182	0.00772711	0.0242488	0.0159654	0.00835784	0.00217977		0.0156571	0.0104575	0.0094415	0.014973	0.0110798	0.00718649	0.00807722	0.00860123
glucose uptake rate	[mmol /gCDW /h]	1.60128	0.65695	0.767514	0.609943	0.445753	0.304057	0.213467	0.346546		0.39784	0.347425	0.357462	0.326484	0.265579	0.27314	0.495041	0.641454
acetate secretion rate	[mmol /gCDW /h]	0.96494	1.09659	0.986153	1.51572	0.0113651	0	0	0		0.175051	0.27185	0.0798834	0.354571	0.115342	0.198259	0.139283	0.314171
2-oxoglutarate secretion rate	[mmol /gCDW /h]	0	0	0	0	0	0	0	0		0	0	0	0.0274743	0.0232672	0.0133777	0.0339628	0.060067

## Sheet: 2 - exchange fluxes II
					catabolic limitation									anabolic limitation
				strain	NCM3722	NCM3722	NQ1243	NQ1243	NQ1243	NQ1390	NQ1390	NQ1390		NCM3722	NCM3722	NQ393	NQ393	NQ393	NQ393	NQ393	NQ393
				effector concentration [microM]	0	400	400	100	0	400	100	40		0	100	100	50	40	30	20	10
				growth rate [h-1]	0.955161	0.932132	0.908039	0.743514	0.626641	0.517959	0.434744	0.406858		0.923065	0.895372	0.882586	0.605351	0.506376	0.444219	0.328725	0.225125
Metabolite Name	m/z	KEGG-id		exchange rate [micromol/gCDW/h]
Fumarate	115.004	C00122			4.96018	2.78721	1.15167	0.722499	-0.95387	-0.834917	-0.36403	-0.549446		6.54078	3.81338	2.98724	23.9331	23.6657	10.5505	4.90368	1.6989
(S)-Malate	133.014	C00149			4.75979	4.44939	1.15846	-0.0693541	0.252372	-0.0419214	-0.00291877	-0.152654		5.17292	3.43987	1.41666	19.4039	18.7059	10.4841	4.64022	2.43909
Succinate	117.019	C00042			0	0	0	0	0	0	0	0		1.43357	0	0	69.4038	51.8314	38.314	39.1996	30.8958
2-Oxoglutarate	145.014	C00026			0.278903	2.34075	-2.11323	-0.121963	2.00018	1.07935	0	0.336502		11.3781	1.73216	4.47403	396.739	713.59	1032.9	1480.93	1692.76
Citrate	191.02	C00158			0	0	0	0	0	0	0	0		0	0	0	0	1.33872	10.4773	10.1678	9.46441
L-Aspartate	132.03	C00049			4.17856	4.23757	2.75665	3.22534	1.4292	1.17287	0.935357	0.566514		3.98392	3.09336	2.81778	2.63398	1.80164	1.11394	0.797698	0.547451
L-Glutamate	146.046	C00025			68.9617	54.5814	51.8465	37.3494	21.1649	14.3713	11.7919	9.09713		53.6205	43.1082	53.4456	53.9171	38.0378	28.5084	28.7688	39.365
L-Tyrosine	180.067	C00082			-1.51901	-2.05845	-1.35005	-1.47663	0.0580238	-0.683404	-0.49641	-0.820812		-1.70309	-1.54537	-1.28256	-1.18398	-0.71956	-0.683039	-0.75863	-0.559203
L-Phenylalanine	164.072	C00079			-0.0865539	-0.129944	-0.0829925	-0.108753	0.00245234	0.01443	-0.0303055	-0.0744938		0.09401	0.174635	0.218641	0.113457	0.097367	0.0544831	0.175107	0.00474426
L-Tryptophan	203.083	C00078			0.00405601	-0.0951414	-0.0113956	0.00132682	0.0150929	0.0362925	-0.0185432	-0.0283312		0.0845642	0.0792018	0.0564419	0.0541992	0.00717642	0.0184542	0.0273022	0.0266145
L-Arginine	173.104	C00062			0	0	0	0	0	0	0	0		0	0	0	0	0	0	0	0
L-Histidine	154.062	C00135			0	-0.0570721	-0.0652459	0	-0.000409977	0.015653	0.0292957	-0.083176		0	0	0	0	0.014332	0.0880403	0.103247	0.0916173
L-Lysine	145.098	C00047			0	0	0	0	0	0	0	0		0	0	0	0	0	0	0	0
L-Glutamine	145.062	C00064			2.21252	2.34503	1.71424	0.393359	0.898247	0.32371	0.158644	0.165632		2.58141	1.17884	1.90457	2.56194	2.30378	2.98103	3.09872	2.19028
L-Asparagine	131.046	C00152			-3.21509	-3.30901	-1.94822	-1.99216	2.35226	0.703026	-0.576426	-0.353531		1.56181	0.120977	0.82314	0.710498	0.409422	-0.222208	0.0978786	-0.485017
L-Serine	104.035	C00065			1.28078	1.38403	1.98748	2.27789	1.8745	1.70487	0.572814	-0.383353		2.53703	3.31988	3.19736	3.91823	4.4904	2.99847	4.42739	4.77043
L-Threonine	118.051	C00188			0.919414	1.2768	1.26144	0.492938	1.02197	0.510319	0.360853	0.338789		1.3845	0.902646	1.66028	5.58448	4.23943	2.60218	1.2339	0.67166
L-Alanine	88.0404	C00041			3.22001	4.54663	4.04319	1.34497	1.16621	-0.114174	-0.0516983	0.23169		3.9979	3.54991	2.74442	1.49375	1.12137	0.753016	0.120677	0.125419
Glycine	74.0248	C00037			5.30627	3.71003	-2.93686	3.74788	7.11384	7.8629	4.21605	4.56179		9.35829	7.54276	7.08129	11.9882	8.76173	8.57365	4.82428	9.72646
L-Leucine	130.087	C00123			0.247854	0.232202	-0.0164068	0.19664	0.321484	0.236531	-0.165201	-0.195004		0.50023	0.299165	0.030599	-0.265094	0.433188	0.0264075	0.0700955	0.0357098
L-Leucine	130.087	C00407			0.247854	0.232202	-0.0164068	0.19664	0.321484	0.236531	-0.165201	-0.195004		0.50023	0.299165	0.030599	-0.265094	0.433188	0.0264075	0.0700955	0.0357098
L-Methionine	148.044	C00073			-0.234922	-0.374251	-0.270115	-0.884939	0.182699	0.484724	-0.114054	-0.256794		0.932886	0.809131	1.26315	4.00904	3.08813	2.95196	3.05099	2.2755
L-Proline	114.056	C00148			0.627871	0	0	0	0	0.0131511	0	-0.0147087		0.587708	0.32484	0.0617762	0.16754	0.0273218	0.0951962	0	0
L-Valine	116.071	C00183			0.833813	0	0	0	0	0.00472939	0	0		0.27154	0.0480646	0.0674673	5.59769	12.4085	3.9649	4.24432	0.0519685
Phenylpyruvate	163.04	C00166			6.40495	6.91058	6.97629	5.55607	3.99238	3.02444	2.3957	2.01783		6.04179	5.23239	6.67431	29.3229	31.502	32.8412	40.0373	40.2377
L-Histidinol	140.083	C00860			0.482678	0.601197	0.720041	0.688661	0.256317	0.361463	0.151443	0.0491908		0.621312	1.0806	0.665367	0.172016	0.0551685	0.0387853	0.0318414	0.00515994
ADP	426.022	C00008			-0.0304074	0	0	0	0	-0.0316406	0.0593898	0.109999		-0.346586	-0.208768	-0.271915	-0.460788	-0.133842	-0.0562029	-0.0869803	-0.0446023
GDP	442.017	C00035			0	0	0	0	0	0	0	0		-0.0348658	-0.0143971	-0.0995329	0	0	0	0	0
3,5-Cyclic GMP	344.04	C00942			0.0464081	0.0565628	0.0810708	0.0513636	0.126383	0.116132	0.149601	0.141755		0.0150139	0.0370398	0.00349846	0.0264597	0.024324	0.0343325	0.0271404	0.0190538
3,5-Cyclic AMP	328.046	C00575			0.0651448	0.0468541	0.406006	0.839312	0.995456	0.874758	0.944149	0.999663		0.0989636	0.134031	0.169954	0.111031	0.0162046	0.0358698	0.0510436	0.0336525
AMP	346.056	C00020			-0.107009	-0.110384	-0.15552	-0.0447811	-0.138783	-0.252142	-0.0431335	0.00418934		-0.0767913	-0.0519764	-0.0391346	-0.0568417	0.0271904	0.0303784	0.00269096	-0.0273842
GMP	362.051	C00144			-0.0242053	0.0319992	0.00754803	-0.0304604	-0.0277685	-0.0239833	-0.0178817	-0.00103995		-0.0453827	-0.00508769	-0.0421715	-0.00624807	0.0314803	0.0175365	0.00999832	0.0144913
ATP	505.988	C00002			0	0	0	0	0	0	0	0		-0.578555	-0.404904	0.0195603	-0.817945	-0.272778	-0.0584131	-0.0806456	-0.0425513
GTP	521.983	C00044			-0.521239	-0.103348	-0.213692	-0.489949	0.180226	0.0954327	-0.338158	-0.264554		-0.238525	0.0376879	-0.042138	-0.138883	-0.110128	0.0368603	-0.126348	-0.200206
L-Ornithine	131.083	C00077			0.0201113	0	0	0.0723216	0.0513462	0.0816441	0.0142525	0.00302042		0	0	0	0	0	0.0612735	0.124601	0.157518
Adenine	134.047	C00147			-1.65756	-1.27144	-1.34355	0	0	0	0	0		1.76994	1.58971	2.33449	2.56055	0.348695	1.78585	0.516735	-0.840652
Guanine	150.042	C00242			-0.54588	-0.791672	-0.277216	-0.134471	-0.225549	0.305709	0.262016	0.143731		0.0505631	-0.0414831	0.0409145	-0.0368241	-0.0705606	-0.00217646	0.175538	0.0453582
sn-Glycerol 3-phosphate	171.006	C00093			5.48698	6.16647	6.07179	4.86516	2.38437	2.29049	1.86369	1.74381		4.47759	4.15933	4.41678	3.03654	1.76922	1.68061	1.2987	0.932354
D-Fructose 1,6-bisphosphate	338.989	C00354			0.699692	0.873861	0.668729	0.468718	-0.11122	0.257079	0.0612762	-0.027016		0.512573	-0.22784	-0.0365898	0.29915	0.301794	0.254644	0.178078	0.0956407
DHAP	168.991	C00111			-0.509492	-2.19165	-6.02948	-2.06903	5.57128	-0.203352	1.05584	0.486661		-0.839349	-0.634473	-1.04856	0.271435	0.0594879	-0.0466315	-0.456958	-1.62388
Phosphoenolpyruvate	166.975	C00074			0.369844	-1.44241	-0.259475	-0.488112	-0.604686	-0.336562	0.490901	0.763665		0	0.101703	0	0	0.716967	0.0956469	-0.133487	0.137494
3-Phospho-D-glyceroyl phosphate	264.952	C01159			-4.02731	-1.97365	-3.84296	-1.77725	-1.45074	-2.07818	-1.81987	-1.65234		-3.31649	-2.70997	-4.76765	-2.99171	0.352602	1.896	2.76454	2.24537
Pentose phosphate	229.012	C00117			0.705356	0.492896	0.507527	0.738269	0.686042	0.472821	0.585357	0.755593		0.513927	0.599531	0.575192	0.750199	0.606812	0.626843	0.600294	0.525877
6-Phospho-D-gluconate	275.017	C00345			2.77604	2.58883	2.18012	2.08506	0.819453	0.705927	0.581694	0.575101		1.83138	1.69393	0.879048	0.430201	0.277714	0.243043	0.156676	0.150407
Hexose phosphate	259.023	C00092			-17.3104	-16.4676	-16.4647	-14.2659	0.291427	0.478292	4.46135	5.86949		-9.21156	-10.9661	-5.8917	-6.51745	-2.72399	-4.996	-5.36063	-4.91203
Pantothenate	218.104	C00864			2.58632	3.30843	3.20155	1.48803	0.59023	0.0678742	-0.000591255	-0.00794073		1.35598	1.45206	1.51541	0.103741	-0.0913312	-0.0532113	0.00798277	0.00502422
Name	m/z	KEGG-id		Standard deviation
Fumarate	115.004	C00122			2.7405	1.86635	2.33795	0.390787	2.6567	0.647497	0.18831	0.406364		0.72916	1.99277	0.724689	3.76567	2.03206	0.746878	0.485093	0.384873
(S)-Malate	133.014	C00149			0.674993	0.201598	0.292732	0.239615	0.291929	0.175187	0.169641	0.0943572		0.388686	0.404214	0.725172	2.96597	1.44337	1.23447	0.413663	0.362662
Succinate	117.019	C00042			NaN	NaN	NaN	NaN	NaN	NaN	NaN	NaN		0.715174	NaN	NaN	7.62272	3.89776	3.88334	3.02747	8.23926
2-Oxoglutarate	145.014	C00026			1.55117	1.60067	0.526927	0.313707	0.211263	1.11209	NaN	0.221359		3.04779	1.47452	5.04392	27.4743	23.2672	13.3777	33.9628	60.067
Citrate	191.02	C00158			NaN	NaN	NaN	NaN	NaN	NaN	NaN	NaN		NaN	NaN	NaN	NaN	0.681106	3.86851	2.52836	1.83865
L-Aspartate	132.03	C00049			0.470457	0.322391	0.355386	0.880948	0.563379	0.57055	0.254675	0.212855		0.571382	0.397458	0.759835	0.208412	0.00600243	0.0795133	0.130198	0.121644
L-Glutamate	146.046	C00025			12.9573	8.07559	10.0912	4.59611	4.12328	1.51483	0.685285	0.45905		1.07138	3.15849	7.04017	2.71376	5.39865	3.8141	3.75924	2.27893
L-Tyrosine	180.067	C00082			0.386685	0.145367	0.572227	0.763389	0.44284	0.25138	0.115679	0.108974		0.542064	0.391157	0.16102	0.293769	0.565793	0.37431	0.290694	0.166939
L-Phenylalanine	164.072	C00079			0.11281	0.0584638	0.189459	0.0270539	0.157619	0.0570344	0.117585	0.0332601		0.0301999	0.110792	0.145198	0.075147	0.0123371	0.0332037	0.0273653	0.0749579
L-Tryptophan	203.083	C00078			0.0270468	0.0359033	0.0557307	0.0582446	0.0383542	0.0189391	0.028464	0.0173673		0.0403633	0.0260878	0.0167879	0.0167427	0.0124709	0.0102854	0.0158701	0.00944804
L-Arginine	173.104	C00062			NaN	NaN	NaN	NaN	NaN	NaN	NaN	NaN		NaN	NaN	NaN	NaN	NaN	NaN	NaN	NaN
L-Histidine	154.062	C00135			NaN	0.1661	0.05041	NaN	0.00172827	0.115107	0.0840654	0.0742269		NaN	NaN	NaN	NaN	0.0608966	0.0485696	0.0199359	0.0472084
L-Lysine	145.098	C00047			NaN	NaN	NaN	NaN	NaN	NaN	NaN	NaN		NaN	NaN	NaN	NaN	NaN	NaN	NaN	NaN
L-Glutamine	145.062	C00064			0.412706	0.321402	0.0796086	0.117028	0.199122	0.366097	0.0747289	0.110386		0.391652	0.293935	0.575355	0.392945	0.235238	0.322439	0.304127	0.151041
L-Asparagine	131.046	C00152			1.36404	0.482894	0.492757	0.488958	1.07603	1.66258	0.950913	0.262011		0.746807	0.774004	0.950603	0.487468	0.170746	0.330858	0.23348	0.397451
L-Serine	104.035	C00065			1.19074	2.15318	0.254579	3.0598	1.42299	0.513533	1.01829	0.547456		1.1519	0.995744	0.336806	0.705898	0.92683	1.12477	0.660429	0.967449
L-Threonine	118.051	C00188			0.456203	0.58088	0.313519	0.290049	0.13706	0.347548	0.0785071	0.117783		0.193332	0.385939	0.388059	0.413603	0.101528	0.200321	0.117865	0.137435
L-Alanine	88.0404	C00041			1.10043	1.3743	0.352444	0.164417	0.542204	1.0208	0.06933	0.592643		0.136961	0.342687	0.620156	0.471445	0.303978	0.0959219	0.196719	0.102291
Glycine	74.0248	C00037			8.87208	1.577	4.55561	3.62467	1.85363	1.81001	3.329	1.57071		6.76982	1.47907	6.88935	4.74963	5.76429	2.19673	4.03722	3.95435
L-Leucine	130.087	C00123			0.0710746	0.336999	0.286296	0.150988	0.102103	0.183048	0.200801	0.147887		0.278832	0.318666	0.151407	0.202534	0.0897501	0.064407	0.0538864	0.123336
L-Leucine	130.087	C00407			0.0710746	0.336999	0.286296	0.150988	0.102103	0.183048	0.200801	0.147887		0.278832	0.318666	0.151407	0.202534	0.0897501	0.064407	0.0538864	0.123336
L-Methionine	148.044	C00073			0.389849	0.532535	0.696145	0.280444	0.568211	0.868461	0.232766	0.144958		0.556119	0.190058	0.164834	0.206505	0.103464	0.208179	0.223161	0.261859
L-Proline	114.056	C00148			0.169716	NaN	NaN	NaN	NaN	0.025849	NaN	0.0183243		0.125031	0.16544	0.0313115	0.0992539	0.11609	0.0215764	NaN	NaN
L-Valine	116.071	C00183			0.265978	NaN	NaN	NaN	NaN	0.0611301	NaN	NaN		0.325826	0.387812	0.333015	1.57656	4.11711	0.907084	1.72701	0.355843
Phenylpyruvate	163.04	C00166			0.997966	1.21205	1.54096	0.864463	0.67008	0.303376	0.221774	0.0472544		0.131099	0.285485	0.797205	3.6327	4.22051	2.71122	2.66529	3.60901
L-Histidinol	140.083	C00860			0.0637979	0.305102	0.29701	0.0673041	0.0193976	0.0859895	0.0220201	0.0256468		0.0420488	0.0997119	0.143361	0.0313766	0.0281755	0.0189671	0.0232357	0.0183482
ADP	426.022	C00008			0.0239918	NaN	NaN	NaN	NaN	0.0278797	0.0191468	0.0234382		0.223437	0.210106	0.129103	0.0622628	0.0395778	0.0486708	0.0214668	0.045859
GDP	442.017	C00035			NaN	NaN	NaN	NaN	NaN	NaN	NaN	NaN		0.0275095	0.0110277	0.0769006	NaN	NaN	NaN	NaN	NaN
3,5-Cyclic GMP	344.04	C00942			0.0254431	0.00169996	0.0232642	0.0152314	0.0366546	0.0835847	0.0227789	0.0135362		0.0216951	0.00677856	0.0146411	0.0153851	0.0026075	0.00129313	0.00833851	0.0117366
3,5-Cyclic AMP	328.046	C00575			0.125193	0.141956	0.0787198	0.0875631	0.0192885	0.0517264	0.0394145	0.00963442		0.049249	0.0441842	0.0186993	0.0150138	0.00540224	0.0146301	0.055393	0.0675532
AMP	346.056	C00020			0.0399147	0.0639388	0.0348185	0.131296	0.0325093	0.127959	0.0488223	0.0457365		0.0381343	0.013949	0.0110821	0.00922692	0.0106696	0.0142106	0.0461159	0.0768896
GMP	362.051	C00144			0.0182532	0.02955	0.0143726	0.0331147	0.0413249	0.0482775	0.0155273	0.0121054		0.0278122	0.0289017	0.0074463	0.0200544	0.0131544	0.00857576	0.00740828	0.00472726
ATP	505.988	C00002			NaN	NaN	NaN	NaN	NaN	NaN	NaN	NaN		0.260415	0.654095	0.347059	0.258393	0.121968	0.0588051	0.0657293	0.126527
GTP	521.983	C00044			0.45022	0.109558	0.0264435	0.23012	0.18882	0.111749	0.129561	0.0836052		0.460493	0.311601	0.343827	0.218426	0.169713	0.209141	0.11331	0.155377
L-Ornithine	131.083	C00077			0.0100331	NaN	NaN	0.309315	0.00281143	0.0907036	0.0588329	0.0465081		NaN	NaN	NaN	NaN	NaN	0.0269246	0.0455736	0.112577
Adenine	134.047	C00147			1.30783	0.973874	1.03805	NaN	NaN	NaN	NaN	NaN		0.882981	0.809636	1.18324	0.729378	0.33829	0.703719	0.743897	1.09217
Guanine	150.042	C00242			0.102385	0.55353	0.100126	0.408242	0.407537	0.250009	0.100355	0.207497		0.0252248	0.0351408	0.201952	0.156185	0.0973013	0.0579686	0.0477847	0.0506316
sn-Glycerol 3-phosphate	171.006	C00093			0.968633	0.500296	1.0382	0.439711	0.0649873	0.233455	0.0569683	0.0467414		0.202206	0.256029	0.269515	0.112225	0.132626	0.0816895	0.133704	0.0843057
D-Fructose 1,6-bisphosphate	338.989	C00354			0.301398	0.330988	0.304947	0.288468	0.0374052	0.0755573	0.0990482	0.0266123		0.431648	0.0956398	0.166046	0.203631	0.121309	0.111354	0.0725552	0.0907187
DHAP	168.991	C00111			0.97075	1.30428	2.02837	0.833874	2.07244	1.20471	0.731518	0.469387		0.545039	0.864085	3.13569	0.660456	0.606132	0.597284	0.285582	0.918145
Phosphoenolpyruvate	166.975	C00074			0.564495	1.10483	0.269697	0.183768	0.881823	0.0679299	0.463592	0.385967		NaN	0.516219	NaN	NaN	0.20343	0.262482	0.422357	0.373193
3-Phospho-D-glyceroyl phosphate	264.952	C01159			1.62253	1.63491	1.70806	0.682688	1.94314	0.68145	0.170252	0.425817		1.25386	2.0312	1.29806	1.34658	1.28446	0.490801	0.621833	0.53278
Pentose phosphate	229.012	C00117			0.0276893	0.0475516	0.0607054	0.129887	0.120884	0.0618926	0.0581558	0.12279		0.0734271	0.0876969	0.109464	0.0456075	0.0852655	0.0345771	0.0712983	0.0611114
6-Phospho-D-gluconate	275.017	C00345			0.0952405	0.0824173	0.256294	0.27758	0.00986325	0.113133	0.0582372	0.0473968		0.0449689	0.27862	0.152069	0.0570986	0.0769086	0.0709383	0.0195718	0.0735886
Hexose phosphate	259.023	C00092			5.3493	6.91469	6.06572	3.23567	5.18405	1.42065	1.48369	0.785308		2.12977	0.941937	2.38498	1.17404	0.686679	1.3998	1.03794	0.954639
Pantothenate	218.104	C00864			0.274873	0.294702	0.440553	0.0461539	0.0222927	0.0443856	0.00708217	0.00145916		0.0940075	0.0892226	0.312192	0.0404169	0.0681014	0.0407384	0.0237912	0.025631

## Sheet: 3 - 13C flux ratios
			catabolic limitation									anabolic limitation
		strain	NCM3722	NCM3722	NQ1243	NQ1243	NQ1243	NQ1390	NQ1390	NQ1390		NCM3722	NCM3722	NQ393	NQ393	NQ393	NQ393	NQ393	NQ393
		effector conc [microM]	0	400	400	100	0	400	100	40		0	100	100	50	40	30	20	10
		growth rate [h-1]	0.975	0.945	0.89	0.795	0.61275	0.5424	0.45465	0.4104		0.9295	0.90935	0.86725	0.59455	0.4802	0.3946	0.269	0.20355
MEAN		Flux ratio
		SER through glycolysis	0.812333	0.840667	0.821333	0.831	0.791	0.796667	0.738333	0.721333		0.801667	0.803333	0.876333	0.931	0.926667	0.910333	0.918667	0.892333
		PYR through ED pathway	0.0256667	0.00633333	0.023	0.008	0.017	0.0162667	0.0453333	0.048		0.05	0.0503333	0.00433333	0.0136667	0.00666667	0.0443333	0.0103333	0.0326667
		PEP through TK (ub)	0.051	0.0393333	0.0596667	0.0613333	0.0753333	0.0816667	0.103333	0.129667		0.0613333	0.064	0.056	0.0663333	0.07	0.0796667	0.0926667	0.0786667
		E4P through TK	0.414667	0.402667	0.413	0.353667	0.408667	0.452333	0.474667	0.474		0.4	0.360667	0.342	0.328333	0.294	0.344	0.353333	0.436667
		SER from GLY	0.0823333	0.120333	0.0663333	0.091	0.0893333	0.131667	0.202667	0.152333		0.058	0.003	0.0593333	0.238667	0.250667	0.2	0.252	0.256333
		GLY from SER	0.987333	0.948333	0.988333	1.00967	0.985667	NaN	1.01233	0.997		0.994333	0.993667	0.970667	0.968333	0.996667	NaN	0.987333	0.991333
		PEP from OAA	0.0376667	0.049	0.0496667	0.111	0.083	0.073	0.0853333	0.0993333		0.076	0.098	0.0863333	0.0783333	0.113333	0.075	0.117333	0.0636667
		OAA from PEP	0.586667	0.546667	0.546667	0.47	0.456667	0.45	0.503333	0.546667		0.603333	0.606667	0.546667	0.57	0.61	0.623333	0.626667	0.593333
STDEV
		SER through glycolysis	0.0110151	0.0185831	0.0251064	0.002	0.0165227	0.0200083	0.0346458	0.0330807		0.00493288	0.0147422	0.0145717	0.0353412	0.00929157	0.0198578	0.00680686	0.020232
		PYR through ED pathway	0.0170098	0.00650641	0.0323574	0.0138564	0.0221133	0.0147585	0.0494099	0.0317648		0.0104403	0.0254231	0.00750555	0.0236714	0.011547	0.0426185	0.00305505	0.0540031
		PEP through TK (ub)	0.003	0.00665833	0.00802081	0.00702377	0.00251661	0.00873689	0.0185831	0.00635085		0.00776745	0.00173205	0.00608276	0.00472582	0.007	0.00321455	0.0151438	0.00305505
		E4P through TK	0.0323934	0.0422177	0.019975	0.0321299	0.0263122	0.0587055	0.0378726	0.0234307		0.0576108	0.0450148	0.0257099	0.0327159	0.0104403	0.0417612	0.0464363	0.0410406
		SER from GLY	0.0754807	0.0161967	0.0444672	0.0571664	0.0850314	0.0251462	0.0210079	0.0727072		0.0565597	0.00519615	0.0356978	0.0696156	0.0986526	0.0524309	0.062	0.103002
		GLY from SER	0.0117189	0.0147422	0.0130512	0.0115902	0.0489524	NaN	0.0489524	0.0230651		0.0355012	0.00757188	0.00665833	0.0261598	0.0141892	NaN	0.0118462	0.0380307
		PEP from OAA	0.0234379	0.0417971	0.0236714	0.0355387	0.0236432	0.0528299	0.0306159	0.0212211		0.0164621	0.0442267	0.0263502	0.0146401	0.023094	0.0337194	0.0140119	0.0080829
		OAA from PEP	0.0305505	0.0251661	0.0152753	0.0264575	0.0503322	0.02	0.046188	0.0152753		0.070946	0.023094	0.0208167	0.02	0.0173205	0.0251661	0.023094	0.0321455

## Sheet: 4 - 13C flux analysis
					catabolic limitation									anabolic limitation
				strain	NCM3722	NCM3722	NQ1243	NQ1243	NQ1243	NQ1390	NQ1390	NQ1390		NCM3722	NCM3722	NQ393	NQ393	NQ393	NQ393	NQ393	NQ393
MEAN				effector concentration [microM]	0	400	400	100	0	400	100	40		0	100	100	50	40	30	20	10
	Reaction Name	Reaction	Comments	Unit
	Growth rate		calculated based on exchange fluxes and flux ratios under constraints of measured growth rate and fluxes/ratios	[h-1]	0.953877	0.92828	0.901291	0.748423	0.638561	0.531431	0.449203	0.420268		0.933913	0.899274	0.893128	0.604729	0.503617	0.444305	0.323059	0.231475
	Glucose uptake	glucose + PEP -> G6P + PYR	uptake through PTS	mmol/h/gCDW	13.6624	12.9467	11.7158	9.49798	7.06931	5.98191	4.90353	4.41777		12.863	11.8163	12.4814	8.96676	7.72288	7.30713	6.57225	5.52232
	Zwf	G6P -> 6PG	ZWF + PGL	mmol/h/gCDW	3.21928	2.58063	2.66469	1.98786	1.7916	1.45428	1.46427	1.46518		3.34543	3.0498	2.05988	1.00156	0.853683	1.06252	0.719047	0.801107
	Gnd	6PG -> P5P		mmol/h/gCDW	2.72424	2.39404	2.28706	1.85805	1.639	1.33264	1.3658	1.21133		2.43662	2.23125	1.88445	0.82924	0.74557	0.620805	0.627848	0.574504
	Pgi	G6P -> F6P		mmol/h/gCDW	10.3916	10.3159	9.00238	7.46965	5.24317	4.49888	3.41496	2.92986		9.46705	8.71785	10.3732	7.93251	6.84198	6.22059	5.83575	4.7087
	ED pathway	6PG -> PYR + GAP		mmol/h/gCDW	0.495042	0.186581	0.377626	0.129811	0.152604	0.121636	0.0984741	0.253852		0.908818	0.818542	0.17543	0.172318	0.108113	0.441716	0.0911989	0.226603
	Pfk/FBA	F6P -> 2 GAP	PFK + FBA + TPI	mmol/h/gCDW	11.6467	11.3674	10	8.27595	5.97016	5.08574	4.07223	3.50112		10.5423	9.67805	11.1062	8.14123	7.05486	6.38496	6.07551	4.96572
	tktA	2 P5P -> GAP + S7P		mmol/h/gCDW	0.846263	0.739525	0.707204	0.582393	0.52015	0.426655	0.443164	0.393287		0.753474	0.689367	0.574765	0.252264	0.232633	0.194881	0.203358	0.189504
	tktB	E4P + P5P -> F6P + GAP		mmol/h/gCDW	0.477579	0.378817	0.35534	0.277804	0.252842	0.198491	0.246476	0.208265		0.389089	0.335605	0.222478	0	0.0165041	0.00148061	0.0596506	0.0841762
	Transaldolase	GAP + S7P -> E4P + F6P		mmol/h/gCDW	0.846263	0.739525	0.707204	0.582393	0.52015	0.426655	0.443164	0.393287		0.753474	0.689367	0.574765	0.252264	0.232633	0.194881	0.203358	0.189504
	GAPDH/Pgk	GAP -> 3PG	GAPDH + PGK	mmol/h/gCDW	24.1534	23.1908	20.6272	16.8733	12.2733	10.4321	8.43962	7.41795		22.2726	20.4048	22.5056	16.3863	14.178	13.1638	12.2666	10.2173
	PGA to PEP	3PG -> PEP	PGM + ENO	mmol/h/gCDW	22.7386	21.8133	19.2906	15.746	11.3016	9.6165	7.74489	6.76757		20.8785	19.059	21.1676	15.4692	13.4113	12.4836	11.7724	9.86051
	PEP to PYR	PEP -> PYR	PTS flux + PYK flux	mmol/h/gCDW	19.1343	18.2963	15.8738	12.7778	8.69047	7.38577	5.81948	4.96216		17.2963	15.5958	17.7029	12.6112	10.6516	9.59639	8.97533	7.3062
	Pdh	PYR -> Acetyl-CoA		mmol/h/gCDW	16.6325	15.5585	13.4113	10.4345	6.66542	5.64615	4.30664	3.70059		15.2211	13.5206	14.994	10.7376	9.0306	8.48735	7.93559	6.70469
	CS/Acn	Acetyl-CoA + OAA -> Icit	CS + ACN	mmol/h/gCDW	3.86865	4.30164	3.95554	7.04109	5.12911	4.35659	3.20669	2.67024		4.78213	4.10419	4.54626	4.09705	3.8971	3.83805	4.09026	3.67779
	Icd	Icit -> aKG		mmol/h/gCDW	3.86865	4.30164	3.95554	7.04109	5.12911	4.35659	3.20669	2.67024		4.78213	4.10419	4.54626	4.09705	3.8971	3.83805	4.09026	3.67779
	aKG to Fumarate	aKG -> fumarate	sucA+sucB+lpd, sucC+sucD, sdhA-D	mmol/h/gCDW	2.55907	3.02379	2.71511	5.95304	4.16586	3.52952	2.48946	1.99748		3.47481	2.83957	3.27913	2.78971	2.44673	2.12136	2.15113	1.74291
	Fum	fumarate -> malate		mmol/h/gCDW	2.55907	3.02379	2.71511	5.95304	4.16586	3.52952	2.48946	1.99748		3.47481	2.83957	3.27913	2.78971	2.44673	2.12136	2.15113	1.74291
	Mdh	malate -> OAA		mmol/h/gCDW	2.55907	3.02379	2.71511	5.95304	4.16586	3.52952	2.48946	1.99748		3.47481	2.83957	3.27913	2.78971	2.44673	2.12136	2.15113	1.74291
	Malic enzymes	malate <-> PYR + CO2		mmol/h/gCDW	0	0	0	0	0	0	0	0		0	0	0	0	0	0	0	0
	Pck	PEP + CO2 -> OAA	absolute flux through Pck	mmol/h/gCDW	0.844559	1.04342	0.833075	2.61955	1.17737	0.88207	0.799563	0.802559		2.01986	1.7293	0.889622	1.36309	1.5771	1.02326	1.30735	0.490712
	Ppc	OAA -> PEP + CO2	absolute flux through Ppc	mmol/h/gCDW	3.6619	3.79103	3.49996	4.93906	3.21974	2.62772	2.30695	2.21495		4.82393	4.4375	3.60247	3.68155	3.87864	3.50056	3.80085	2.82281
	Acetate secretion	Acetyl-CoA -> acetate		mmol/h/gCDW	10.5273	9.08147	7.34812	1.61271	0	0	0	0		8.22942	7.28529	8.32794	5.19674	3.92967	3.58079	3.07409	2.47071
	Glyoxylate shunt			mmol/h/gCDW	0	0	0	0	0	0	0	0		0	0	0	0	0	0	0	0
	Transhydrogenase	exchange of NADH and NADPH		mmol/h/gCDW	5.19377	5.37527	5.36349	1.25119	1.96699	1.75034	1.56783	1.79402		4.1957	4.89552	5.71259	4.07175	2.94647	1.98998	0.109168	0
	Respiration	O2 + 2 NADH -> 2*PO*ATP	calculated from TCA cycle flux	mmol/h/gCDW	22.6955	22.2543	19.411	22.7843	15.4371	13.0407	9.81437	8.1174		22.8987	19.7722	21.803	16.3754	14.3529	13.4984	13.6251	11.3266
	2-oxoglutarate secretion			mmol/h/gCDW	0	0	0	0	0	0	0	0		0	0	0	0.396739	0.71359	1.0329	1.48093	1.69276
STDEV
	Reaction Name	Reaction	Comments
	Growth rate		calculated based on exchange fluxes and flux ratios under constraints of measured growth rate and fluxes/ratios	[h-1]	0.0195615	0.0195543	0.0195382	0.0195275	0.0189921	0.0188848	0.0187764	0.0187675		0.0195708	0.0196049	0.0196491	0.019428	0.0193694	0.0193413	0.0193129	0.0192344
	Glucose uptake	glucose + PEP -> G6P + PYR	uptake through PTS	mmol/h/gCDW	0.389772	0.39626	0.393372	0.424378	0.325679	0.309346	0.275951	0.25897		0.396113	0.407935	0.424186	0.374908	0.363108	0.346053	0.352961	0.334427
	Zwf	G6P -> 6PG	ZWF + PGL	mmol/h/gCDW	0.113986	0.101829	0.10406	0.0946277	0.085924	0.0780495	0.0840131	0.0876021		0.119608	0.117496	0.0937185	0.0649616	0.0587405	0.0644519	0.0548106	0.0593957
	Gnd	6PG -> P5P		mmol/h/gCDW	0.111271	0.104408	0.0990613	0.0926931	0.0811266	0.0735247	0.0797008	0.0730619		0.103189	0.0975071	0.0948057	0.063797	0.0579693	0.0536628	0.0534193	0.0503521
	Pgi	G6P -> F6P		mmol/h/gCDW	0.315716	0.335988	0.320442	0.352175	0.253268	0.242433	0.199064	0.176863		0.30839	0.317241	0.373806	0.346433	0.334216	0.303284	0.321263	0.289212
	ED pathway	6PG -> PYR + GAP		mmol/h/gCDW	0.099967	0.0926602	0.083122	0.0650141	0.0452263	0.0384348	0.0303801	0.0321177		0.0988885	0.0912579	0.0897168	0.0646948	0.0542207	0.0570605	0.0457825	0.0413743
	Pfk/FBA	F6P -> 2 GAP	PFK + FBA + TPI	mmol/h/gCDW	0.358324	0.375595	0.360837	0.396431	0.292677	0.27794	0.240483	0.213542		0.34691	0.355695	0.406175	0.360166	0.349025	0.313975	0.337214	0.306402
	tktA	2 P5P -> GAP + S7P		mmol/h/gCDW	0.0366295	0.0343292	0.032534	0.0305573	0.0266265	0.0241691	0.0263515	0.0241687		0.0339152	0.032033	0.0311274	0.0207601	0.0188968	0.0175178	0.0176038	0.0167655
	tktB	E4P + P5P -> F6P + GAP		mmol/h/gCDW	0.037136	0.0350516	0.03316	0.0315315	0.0262083	0.0236039	0.0245345	0.0220103		0.0344187	0.0326599	0.0322807	0.0227583	0.0210561	0.0196942	0.0199118	0.0187746
	Transaldolase	GAP + S7P -> E4P + F6P		mmol/h/gCDW	0.0366219	0.034321	0.0325253	0.0305483	0.0266158	0.024157	0.0263405	0.0241566		0.0339068	0.0320241	0.0311181	0.020745	0.0188802	0.0174996	0.017586	0.0167469
	GAPDH/Pgk	GAP -> 3PG	GAPDH + PGK	mmol/h/gCDW	0.739888	0.764623	0.74757	0.816567	0.6088	0.576684	0.503631	0.458455		0.735453	0.757478	0.824873	0.728633	0.705596	0.652666	0.683436	0.633219
	PGA to PEP	3PG -> PEP	PGM + ENO	mmol/h/gCDW	0.737175	0.762194	0.744869	0.815184	0.599071	0.564919	0.488146	0.440843		0.732937	0.755625	0.824049	0.724392	0.700385	0.64616	0.677244	0.625255
	PEP to PYR	PEP -> PYR	PTS flux + PYK flux	mmol/h/gCDW	0.730426	0.755694	0.737574	0.810588	0.562309	0.518745	0.427293	0.372439		0.72696	0.751679	0.822592	0.682386	0.650851	0.587573	0.619897	0.551035
	Pdh	PYR -> Acetyl-CoA		mmol/h/gCDW	0.747974	0.763332	0.755427	0.823841	0.554004	0.502839	0.396155	0.344413		0.76516	0.793906	0.835604	0.688032	0.650732	0.604985	0.616944	0.553844
	CS/Acn	Acetyl-CoA + OAA -> Icit	CS + ACN	mmol/h/gCDW	0.459866	0.524129	0.478902	0.851382	0.547423	0.492505	0.377701	0.320635		0.51228	0.646094	0.820356	0.64037	0.56953	0.496083	0.508134	0.397479
	Icd	Icit -> aKG		mmol/h/gCDW	0.459864	0.524127	0.478899	0.851382	0.547422	0.492503	0.377698	0.320631		0.512278	0.646093	0.820356	0.640369	0.569529	0.496082	0.508132	0.397477
	aKG to Fumarate	aKG -> fumarate	sucA+sucB+lpd, sucC+sucD, sdhA-D	mmol/h/gCDW	0.452373	0.517462	0.470681	0.854896	0.5416	0.482819	0.361457	0.300487		0.506376	0.643345	0.820106	0.622929	0.542772	0.459577	0.471376	0.329831
	Fum	fumarate -> malate		mmol/h/gCDW	0.452373	0.517462	0.47068	0.854897	0.5416	0.482819	0.361456	0.300486		0.506376	0.643345	0.820107	0.62293	0.542773	0.459578	0.471376	0.329831
	Mdh	malate -> OAA		mmol/h/gCDW	0.452373	0.517461	0.47068	0.854897	0.5416	0.482818	0.361456	0.300485		0.506376	0.643345	0.820107	0.62293	0.542773	0.459578	0.471376	0.329831
	Malic enzymes	malate <-> PYR + CO2		mmol/h/gCDW	0	0	0	0	0	0	0	0		0	0	0	0	0	0	0	0
	Pck	PEP + CO2 -> OAA	absolute flux through Pck	mmol/h/gCDW	0.483204	0.475128	0.42164	0.721909	0.285498	0.238721	0.202031	0.185321		0.498133	0.881278	0.961233	0.766776	0.746701	0.646175	0.670594	0.338159
	Ppc	OAA -> PEP + CO2	absolute flux through Ppc	mmol/h/gCDW	0.489117	0.480772	0.42945	0.713453	0.30093	0.259652	0.233357	0.223751		0.505057	0.879557	0.954943	0.756769	0.746697	0.652108	0.679595	0.377352
	Acetate secretion	Acetyl-CoA -> acetate		mmol/h/gCDW	0.750376	0.757194	0.750121	0.474466	0	0	0	0		0.752271	0.773091	0.811737	0.467195	0.462942	0.462215	0.460777	0.459565
	Glyoxylate shunt			mmol/h/gCDW	0	0	0	0	0	0	0	0		0	0	0	0	0	0	0	0
	Transhydrogenase	exchange of NADH and NADPH		mmol/h/gCDW	0.860792	0.899759	0.871753	1.22379	0.968121	0.922246	0.849664	0.812396		0.902696	1.00804	1.13381	1.00357	0.957404	0.913544	0.928939	0.869598
	Respiration	O2 + 2 NADH -> 2*PO*ATP	calculated from TCA cycle flux	mmol/h/gCDW	1.43541	1.57874	1.48349	2.51651	1.71907	1.55135	1.2226	1.05151		1.56148	1.86211	2.2563	1.87503	1.68567	1.47027	1.51847	1.20019
	2-oxoglutarate secretion			mmol/h/gCDW	0	0	0	0	0	0	0	0		0	0	0	0.0274743	0.0232672	0.0133777	0.0339628	0.060067

## Sheet: 5 - genome-scale FBA
		catabolic								anabolic								limitation
		NCM3722	NCM3722	NQ1243	NQ1243	NQ1243	NQ1390	NQ1390	NQ1390	NCM3722	NCM3722	NQ393	NQ393	NQ393	NQ393	NQ393	NQ393	strain
		0	400	400	100	0	400	100	40	0	100	100	50	40	30	20	10	effector concentration [microM]
iJO1366 reaction	FBA-inferred flux [unit: mmol/gCDW/h]
DM_4CRSOL	'Sink needed to allow p-Cresol to leave system'	0.000202079	0.000196656	0.000190938	0.000158553	0.000135279	0.000112584	9.51636e-05	8.90338e-05	0.000197849	0.000190511	0.000189209	0.000128112	0.000106691	9.41259e-05	6.84401e-05	4.9038e-05
DM_5DRIB	'Sink needed to allow 5''-deoxyribose to leave system'	0	0	0	0	0	0	0	0	0	0	0	0	0	0	0	0
DM_AACALD	'Sink needed to allow aminoacetaldehyde to leave system'	0	0	0	0	0	0	0	0	0	0	0	0	0	0	0	0
DM_AMOB	'Sink needed to allow S-Adenosyl-4-methylthio-2-oxobutanoate to leave system'	1.81237e-06	0	1.71245e-06	1.422e-06	1.21327e-06	1.00972e-06	8.53485e-07	7.9851e-07	0	1.70862e-06	0	0	0	8.44179e-07	0	0
DM_MTHTHF	'Sink needed to allow (2R,4S)-2-methyl-2,3,3,4-tetrahydroxytetrahydrofuran to leave system'	0	0	0	0	0	0	0	0	0	0	0	0	0	9.49701e-05	0	0
DM_OXAM	'Sink needed to allow oxamate to leave system'	0	0	0	0	0	0	0	0	0	0	0	0	0	0	0	0
Ec_biomass_iJO1366_WT_53p95M	'E. coli biomass objective function (iJO1366) - WT - with 53.95 GAM estimate'	0.906183	0.881866	0.856226	0.711002	0.606633	0.504859	0.426742	0.399255	0.887217	0.854311	0.848471	0.574493	0.478436	0.422089	0.306906	0.219901
Ec_biomass_iJO1366_core_53p95M	'E. coli biomass objective function (iJO1366) - core - with 53.95 GAM estimate'	0	0	0	0	0	0	0	0	0	0	0	0	0	0	0	0
EX_12ppd-R(e)	'(R)-Propane-1,2-diol exchange'	0	0	0	0	0	0	0	0	0	0	0	0	0	0	0	0
EX_12ppd-S(e)	'(S)-Propane-1,2-diol exchange'	0	0	0	0	0	0	0	0	0	0	0	0	0	0	0	0
EX_14glucan(e)	'1,4-alpha-D-glucan exchange'	0	0	0	0	0	0	0	0	0	0	0	0	0	0	0	0
EX_15dap(e)	'1,5-Diaminopentane exchange'	0	0	0	0	0	0	0	0	0	0	0	0	0	0	0	0
EX_23camp(e)	'2'',3''-Cyclic AMP exchange'	0	0	0	0	0	0	0	0	0	0	0	0	0	0	0	0
EX_23ccmp(e)	'2'',3''-Cyclic CMP exchange'	0	0	0	0	0	0	0	0	0	0	0	0	0	0	0	0
EX_23cgmp(e)	'2'',3''-Cyclic GMP exchange'	0	0	0	0	0	0	0	0	0	0	0	0	0	0	0	0
EX_23cump(e)	'2'',3''-Cyclic UMP exchange'	0	0	0	0	0	0	0	0	0	0	0	0	0	0	0	0
EX_23dappa(e)	'2,3-diaminopropionate exchange'	0	0	0	0	0	0	0	0	0	0	0	0	0	0	0	0
EX_26dap-M(e)	'meso-2,6-Diaminoheptanedioate exchange'	0	0	0	0	0	0	0	0	0	0	0	0	0	0	0	0
EX_2ddglcn(e)	'2-Dehydro-3-deoxy-D-gluconate exchange'	0	0	0	0	0	0	0	0	0	0	0	0	0	0	0	0
EX_34dhpac(e)	'3,4-Dihydroxyphenylacetaldehyde exchange'	0	0	0	0	0	0	0	0	0	0	0	0	0	0	0	0
EX_3amp(e)	'3''-AMP exchange'	0	0	0	0	0	0	0	0	0	0	0	0	0	0	0	0
EX_3cmp(e)	'3''-cmp exchange'	0	0	0	0	0	0	0	0	0	0	0	0	0	0	0	0
EX_3gmp(e)	'3''-GMP exchange'	0	0	0	0	0	0	0	0	0	0	0	0	0	0	0	0
EX_3hcinnm(e)	'3-hydroxycinnamic acid exchange'	0	0	0	0	0	0	0	0	0	0	0	0	0	0	0	0
EX_3hpp(e)	'3-Hydroxypropanoate exchange'	0	0	0	0	0	0	0	0	0	0	0	0	0	0	0	0
EX_3hpppn(e)	'3-(3-hydroxy-phenyl)propionate exchange'	0	0	0	0	0	0	0	0	0	0	0	0	0	0	0	0
EX_3ump(e)	'3''-UMP exchange'	0	0	0	0	0	0	0	0	0	0	0	0	0	0	0	0
EX_4abut(e)	'4-Aminobutanoate exchange'	0	0	0	0	0	0	0	0	0	0	0	0	0	0	0	0
EX_4hoxpacd(e)	'4-Hydroxyphenylacetaldehyde exchange'	0	0	0	0	0	0	0	0	0	0	0	0	0	0	0	0
EX_5dglcn(e)	'5-Dehydro-D-gluconate exchange'	0	0	0	0	0	0	0	0	0	0	0	0	0	0	0	0
EX_5mtr(e)	'5-Methylthio-D-ribose exchange'	0.0061113	0.0059473	0.00577439	0.004795	0.00409113	0.00340477	0.00287795	0.00269258	0.00598339	0.00576147	0.00572209	0.00387438	0.00322657	0.00284657	0.00206978	0.00148301
EX_LalaDglu(e)	'L-alanine-D-glutamate exchange'	0	0	0	0	0	0	0	0	0	0	0	0	0	0	0	0
EX_LalaDgluMdap(e)	'L-alanine-D-glutamate-meso-2,6-diaminoheptanedioate exchange'	0	0	0	0	0	0	0	0	0	0	0	0	0	0	0	0
EX_LalaDgluMdapDala(e)	'L-alanine-D-glutamate-meso-2,6-diaminoheptanedioate-D-alanine exchange'	0	0	0	0	0	0	0	0	0	0	0	0	0	0	0	0
EX_LalaLglu(e)	'L-alanine-L-glutamate exchange'	0	0	0	0	0	0	0	0	0	0	0	0	0	0	0	0
EX_ac(e)	'Acetate exchange'	10.9915	9.53554	7.71552	1.69334	0	0	0	0	8.64089	7.64955	8.74433	5.45658	4.12615	3.75983	3.2278	2.59425
EX_acac(e)	'Acetoacetate exchange'	0	0	0	0	0	0	0	0	0	0	0	0	0	0	0	0
EX_acald(e)	'Acetaldehyde exchange'	0	0	0	0.192522	0.486187	0.60073	0.62639	0.628027	0	0.0747985	0.0383549	0.0957663	0.118745	0.293922	0.143081	0.204666
EX_acgal(e)	'N-Acetyl-D-galactosamine exchange'	0	0	0	0	0	0	0	0	0	0	0	0	0	0	0	0
EX_acgal1p(e)	'N-Acetyl-D-galactosamine 1-phosphate exchange'	0	0	0	0	0	0	0	0	0	0	0	0	0	0	0	0
EX_acgam(e)	'N-Acetyl-D-glucosamine exchange'	0	0	0	0	0	0	0	0	0	0	0	0	0	0	0	0
EX_acgam1p(e)	'N-Acetyl-D-glucosamine 1-phosphate exchange'	0	0	0	0	0	0	0	0	0	0	0	0	0	0	0	0
EX_acmana(e)	'N-Acetyl-D-mannosamine exchange'	0	0	0	0	0	0	0	0	0	0	0	0	0	0	0	0
EX_acmum(e)	'N-Acetylmuramate exchange'	0	0	0	0	0	0	0	0	0	0	0	0	0	0	0	0
EX_acnam(e)	'N-Acetylneuraminate exchange'	0	0	0	0	0	0	0	0	0	0	0	0	0	0	0	0
EX_acolipa(e)	'4-Amino-4-deoxy-L-arabinose modified core oligosaccharide lipid A exchange'	0	0	0	0	0	0	0	0	0	0	0	0	0	0	0	0
EX_acser(e)	'O-Acetyl-L-serine exchange'	0	0	0	0	0	0	0	0	0	0	0	0	0	0	0	0
EX_ade(e)	'Adenine exchange'	0	0	0	0	0	0	0	0	0	0	0	0	0	0	0	0
EX_adn(e)	'Adenosine exchange'	0	0	0	0	0	0	0	0	0	0	0	0	0	0	0	0
EX_adocbl(e)	'Adenosylcobalamin exchange'	0	0	0	0	0	0	0	0	0	0	0	0	0	0	0	0
EX_ag(e)	'silver exchange'	0	0	0	0	0	0	0	0	0	0	0	0	0	0	0	0
EX_agm(e)	'Agmatine exchange'	0	0	0	0	0	0	0	0	0	0	0	0	0	0	0	0
EX_akg(e)	'2-Oxoglutarate exchange'	0	0	0	0	0	0	0	0	0	0	0	0.376902	0.677911	0.981252	1.40688	1.60812
EX_ala-B(e)	'beta-Alanine exchange'	0	0	0	0	0	0	0	0	0	0	0	0	0	0	0	0
EX_ala-D(e)	'D-Alanine exchange'	0	0	0	0	0	0	0	0	0	0	0	0	0	0	0	0
EX_ala-L(e)	'L-Alanine exchange'	0	0	0	0	0	0	0	0	0	0	0	0	0	0	0	0
EX_alaala(e)	'D-Alanyl-D-alanine exchange'	0	0	0	0	0	0	0	0	0	0	0	0	0	0	0	0
EX_all-D(e)	'D-Allose exchange'	0	0	0	0	0	0	0	0	0	0	0	0	0	0	0	0
EX_alltn(e)	'Allantoin exchange'	0	0	0	0	0	0	0	0	0	0	0	0	0	0	0	0
EX_amp(e)	'AMP exchange'	0	0	0	0	0	0	0	0	0	0	0	0	0	0	0	0
EX_anhgm(e)	'N-Acetyl-D-glucosamine(anhydrous)N-Acetylmuramic acid exchange'	0	0	0	0	0	0	0	0	0	0	0	0	0	0	0	0
EX_arab-L(e)	'L-Arabinose exchange'	0	0	0	0	0	0	0	0	0	0	0	0	0	0	0	0
EX_arbt(e)	'Arbutin exchange'	0	0	0	0	0	0	0	0	0	0	0	0	0	0	0	0
EX_arbtn(e)	'aerobactin minus Fe3 exchange'	0	0	0	0	0	0	0	0	0	0	0	0	0	0	0	0.000272238
EX_arbtn-fe3(e)	'Aerobactin exchange'	0	0	0	0	0	0	0	0	0	0	0	0	0	0	0	-0.000272238
EX_arg-L(e)	'L-Arginine exchange'	0	0	0	0	0	0	0	0	0	0	0	0	0	0	0	0
EX_ascb-L(e)	'L-Ascorbate exchange'	0	0	0	0	0	0	0	0	0	0	0	0	0	0	0	0
EX_asn-L(e)	'L-Asparagine exchange'	0	0	0	0	0	0	0	0	0	0	0	0	0	0	0	0
EX_aso3(e)	'arsenite exchange'	0	0	0	0	0	0	0	0	0	0	0	0	0	0	0	0
EX_asp-L(e)	'L-Aspartate exchange'	0	0	0	0	0	0	0	0	0	0	0	0	0	0	0	0
EX_btn(e)	'Biotin exchange'	0	0	0	0	0	0	0	0	-1.77443e-06	0	-1.69694e-06	0	0	0	0	0
EX_but(e)	'Butyrate (n-C4:0) exchange'	0	0	0	0	0	0	0	0	0	0	0	0	0	0	0	0
EX_butso3(e)	'butanesulfonate exchange'	0	0	0	0	0	0	0	0	0	0	0	0	0	0	0	0
EX_ca2(e)	'Calcium exchange'	-0.00448742	-0.004367	-0.00424003	-0.00352088	-0.00300405	-0.00250006	-0.00211323	-0.00197711	-0.0043935	-0.00423055	-0.00420163	-0.00284489	-0.00236922	-0.00209019	-0.0015198	-0.00108895
EX_cbi(e)	'Cobinamide exchange'	0	0	0	0	0	0	0	0	0	0	0	0	0	0	0	0
EX_cbl1(e)	'Cob(I)alamin exchange'	-0.000202079	-0.000196656	-0.000190938	0	-0.000135279	-0.000112584	-9.51636e-05	-8.90338e-05	-0.000197849	-0.000190511	-0.000189209	-0.000128112	-0.000106691	-9.41259e-05	-6.84401e-05	-4.9038e-05
EX_cd2(e)	'Cadmium exchange'	0	0	0	0	0	0	0	0	0	0	0	0	0	0	0	0
EX_cgly(e)	'Cys-Gly exchange'	0	0	0	0	0	0	0	0	0	0	0	0	0	0	0	0
EX_chol(e)	'Choline exchange'	0	0	0	0	0	0	0	0	0	0	0	0	0	0	0	0
EX_chtbs(e)	'chitobiose exchange'	0	0	0	0	0	0	0	0	0	0	0	0	0	0	0	0
EX_cit(e)	'Citrate exchange'	0	0	0	0	0	0	0	0	0	0	0	0	0.00120485	0.00942953	0.00915104	0.00851797
EX_cl(e)	'Chloride exchange'	-0.00448742	-0.004367	-0.00424003	-0.00352088	-0.00300405	-0.00250006	-0.00211323	-0.00197711	-0.0043935	-0.00423055	-0.00420163	-0.00284489	-0.00236922	-0.00209019	-0.0015198	-0.00108895
EX_cm(e)	'Chloramphenicol exchange'	0	0	0	0	0	0	0	0	0	0	0	0	0	0	0	0
EX_cmp(e)	'CMP exchange'	0	0	0	0	0	0	0	0	0	0	0	0	0	0	0	0
EX_co2(e)	'CO2 exchange'	26.709	26.126	22.9172	26.5814	18.4407	15.5937	11.9658	10.0453	26.7001	23.4849	25.6904	18.7531	16.0696	14.8137	14.2412	11.3334
EX_cobalt2(e)	'Co2+ exchange'	0	0	0	-1.7064e-05	-1.45592e-05	-1.21166e-05	0	0	0	0	0	-1.37878e-05	0	-1.01301e-05	0	-5.27763e-06
EX_colipa(e)	'core oligosaccharide lipid A exchange'	0	0	0	0	0	0	0	0	0	0	0	0	0	0	0	0
EX_colipap(e)	'core oligosaccharide lipid A diphosphate exchange'	0	0	0	0	0	0	0	0	0	0	0	0	0	0	0	0
EX_cpgn(e)	'coprogen exchange'	0	0	0	0	0	0	0	0	0	0	0	0	0	0	0	-0.000272238
EX_cpgn-un(e)	'coprogen unloaded (no Fe(III)) exchange'	0	0	0	0	0	0	0	0	0	0	0	0	0	0	0	0.000272238
EX_crn(e)	'L-Carnitine exchange'	0	0	0	0	7.48758e-05	0	0	0	0	0	0	0	0	0	0	0
EX_crn-D(e)	'D-carnitine exchange'	0	0	0	0	0.000199669	0	0	0	0	0	0.000293232	0.000165454	0	0	0	0
EX_csn(e)	'Cytosine exchange'	0	0	0	0	0	0	0	0	0	0	0	0	0	0	0	0
EX_cu(e)	'Cu+ exchange'	0	0	0	0	0	0	0	0	0	0	0	0	0	0	0	0
EX_cu2(e)	'Cu2+ exchange'	-0.000610767	-0.000594378	-0.000577097	-0.000479215	-0.00040887	-0.000340275	-0.000287624	-0.000269098	-0.000597984	-0.000575805	-0.00057187	-0.000387208	-0.000322466	-0.000284488	-0.000206855	-0.000148214
EX_cyan(e)	'Hydrogen cyanide exchange'	0	0	0	0	0	0	0	0	0	0	0	0	0	0	0	0
EX_cynt(e)	'Cyanate exchange'	0	0	0	0	0	0	0	0	0	0	0	0	0	0	0	0
EX_cys-D(e)	'D-Cysteine exchange'	0	0	0	0	0	0	0	0	0	0	0	0	0	0	0	0
EX_cys-L(e)	'L-Cysteine exchange'	0	0	0	0	0	0	0	0	0	0	0	0	0	0	0	0
EX_cytd(e)	'Cytidine exchange'	0	0	0	0	0	0	0	0	0	0	0	0	0	0	0	0
EX_dad-2(e)	'Deoxyadenosine exchange'	0	0	0	0	0	0	0	0	0	0	0	0	0	0	0	0
EX_damp(e)	'dAMP exchange'	0	0	0	0	0	0	0	0	0	0	0	0	0	0	0	0
EX_dca(e)	'Decanoate (n-C10:0) exchange'	0	0	0	0	0	0	0	0	0	0	0	0	0	0	0	0
EX_dcmp(e)	'dCMP exchange'	0	0	0	0	0	0	0	0	0	0	0	0	0	0	0	0
EX_dcyt(e)	'Deoxycytidine exchange'	0	0	0	0	0	0	0	0	0	0	0	0	0	0	0	0
EX_ddca(e)	'Dodecanoate (n-C12:0) exchange'	0	0	0	0	0	0	0	0	0	0	0	0	0	0	0	0
EX_dgmp(e)	'dGMP exchange'	0	0	0	0	0	0	0	0	0	0	0	0	0	0	0	0
EX_dgsn(e)	'Deoxyguanosine exchange'	0	0	0	0	0	0	0	0	0	0	0	0	0	0	0	0
EX_dha(e)	'Dihydroxyacetone exchange'	0	0	0	0	0	0	0	0	0	0	0	0	0	0	0	0
EX_dimp(e)	'dIMP exchange'	0	0	0	0	0	0	0	0	0	0	0	0	0	0	0	0
EX_din(e)	'Deoxyinosine exchange'	0	0	0	0	0	0	0	0	0	0	0	0	0	0	0	0
EX_dms(e)	'Dimethyl sulfide exchange'	0	0	0	0	0	0	0	0	0	0	0	0	0	0	0	0
EX_dmso(e)	'Dimethyl sulfoxide exchange'	0	0	0	0	0	0	0	0	0	0	0	0	0	0	0	0
EX_dopa(e)	'Dopamine exchange'	0	0	0	0	0	0	0	0	0	0	0	0	0	0	0	0
EX_doxrbcn(e)	'doxorubicin exchange'	0	0	0	0	0	0	0	0	0	0	0	0	0	0	0	0
EX_dtmp(e)	'dTMP exchange'	0	0	0	0	0	0	0	0	0	0	0	0	0	0	0	0
EX_dump(e)	'dUMP exchange'	0	0	0	0	0	0	0	0	0	0	0	0	0	0	0	0
EX_duri(e)	'Deoxyuridine exchange'	0	0	0	0	0	0	0	0	0	0	0	0	0	0	0	0
EX_eca4colipa(e)	'(enterobacterial common antigen)x4 core oligosaccharide lipid A exchange'	0	0	0	0	0	0	0	0	0	0	0	0	0	0	0	0
EX_enlipa(e)	'phosphoethanolamine KDO(2)-lipid (A) exchange'	0	0	0	0	0	0	0	0	0	0	0	0	0	0	0	0
EX_enter(e)	'Enterochelin exchange'	0	0	0	0	0	0	0	0	0	0	0	0	0	0	0	0.000272238
EX_etha(e)	'Ethanolamine exchange'	0	0	0	0	0	0	0	0	0	0	0	0	0	0	0	0
EX_ethso3(e)	'ethanesulfonate exchange'	0	0	0	0	0	0	0	0	0	0	0	0	0	0	0	0
EX_etoh(e)	'Ethanol exchange'	0	0	0	0	0	0	0	0	0	0	0	0	0	0	0	0
EX_f6p(e)	'D-fructose 6-phosphate exchange'	0	0	0	0	0	0	0	0	0	0	0	0	0	0	0	0
EX_fald(e)	'Formaldehyde exchange'	0	0	0	0	0	0	0	0	0	0	0	0	0	0	0	0
EX_fe2(e)	'Fe2+ exchange'	-0.012518	-0.0121839	-0.0120188	-0.00982178	-0.00838003	-0.00697412	-0.00589502	-0.00551531	-0.0124556	-0.0118014	-0.0117225	-0.00806531	-0.00661007	-0.00583074	-0.00430866	-0.00140473
EX_fe3(e)	'Fe3+ exchange'	0	0	0	0	0	0	0	0	0	0	0	0	0	0	0	0
EX_fe3dcit(e)	'Fe(III)dicitrate exchange'	0	0	0	0	0	0	0	0	0	0	0	0	0	0	0	0
EX_fe3dhbzs(e)	'ferric 2,3-dihydroxybenzoylserine exchange'	0	0	0	0	0	0	0	0	0	0	0	0	0	0	0	0
EX_fe3hox(e)	'Fe(III)hydroxamate exchange'	0	0	0	0	0	0	0	0	0	0	0	0	0	0	0	-0.000272238
EX_fe3hox-un(e)	'Fe(III)hydoxamate, unloaded exchange'	0	0	0	0	0	0	0	0	0	0	0	0	0	0	0	0.000272238
EX_fecrm(e)	'Ferrichrome exchange'	0	0	0	0	0	0	0	0	0	0	0	0	0	0	0	-0.000272238
EX_fecrm-un(e)	'Ferrichrome minus Fe(III) exchange'	0	0	0	0	0	0	0	0	0	0	0	0	0	0	0	0.000272238
EX_feenter(e)	'Fe-enterobactin exchange'	0	0	0	0	0	0	0	0	0	0	0	0	0	0	0	-0.000272238
EX_feoxam(e)	'ferroxamine exchange'	0	0	0	0	0	0	0	0	0	0	0	0	0	0	0	-0.000272238
EX_feoxam-un(e)	'ferroxamine minus Fe(3) exchange'	0	0	0	0	0	0	0	0	0	0	0	0	0	0	0	0.000272238
EX_for(e)	'Formate exchange'	0.00121247	0.104519	0.252475	0.00126843	0.000541116	0.131116	0	0	0.491473	0.00114307	0.00113525	0.000768672	0	0	0	0.061948
EX_fru(e)	'D-Fructose exchange'	0	0	0	0	0	0	0	0	0	0	0	0	0	0	0	0
EX_frulys(e)	'fructoselysine exchange'	0	0	0	0	0	0	0	0	0	0	0	0	0	0	0	0
EX_fruur(e)	'D-Fructuronate exchange'	0	0	0	0	0	0	0	0	0	0	0	0	0	0	0	0
EX_fuc-L(e)	'L-Fucose exchange'	0	0	0	0	0	0	0	0	0	0	0	0	0	0	0	0
EX_fum(e)	'Fumarate exchange'	0.00446416	0.00250849	0.0010365	0	0	0	0	0	0.0058867	0.00419472	0.00328596	0.0263264	0.0260323	0.0116056	0.00441331	0.00152901
EX_fusa(e)	'fusidic acid exchange'	0	0	0	0	0	0	0	0	0	0	0	0	0	0	0	0
EX_g1p(e)	'D-Glucose 1-phosphate exchange'	0	0	0	0	0	0	0	0	0	0	0	0	0	0	0	0
EX_g3pc(e)	'sn-Glycero-3-phosphocholine exchange'	0	0	0	0	0	0	0	0	0	0	0	0	0	0	0	0
EX_g3pe(e)	'sn-Glycero-3-phosphoethanolamine exchange'	0	0	0	0	0	0	0	0	0	0	0	0	0	0	0	0
EX_g3pg(e)	'Glycerophosphoglycerol exchange'	0	0	0	0	0	0	0	0	0	0	0	0	0	0	0	0
EX_g3pi(e)	'sn-Glycero-3-phospho-1-inositol exchange'	0	0	0	0	0	0	0	0	0	0	0	0	0	0	0	0
EX_g3ps(e)	'Glycerophosphoserine exchange'	0	0	0	0	0	0	0	0	0	0	0	0	0	0	0	0
EX_g6p(e)	'D-Glucose 6-phosphate exchange'	0	0	0	0	0	0	0	0	0	0	0	0	0	0	0	0
EX_gal(e)	'D-Galactose exchange'	0	0	0	0	0	0	0	0	0	0	0	0	0	0	0	0
EX_gal-bD(e)	'beta D-Galactose exchange'	0	0	0	0	0	0	0	0	0	0	0	0	0	0	0	0
EX_gal1p(e)	'alpha-D-Galactose 1-phosphate exchange'	0	0	0	0	0	0	0	0	0	0	0	0	0	0	0	0
EX_galct-D(e)	'D-Galactarate exchange'	0	0	0	0	0	0	0	0	0	0	0	0	0	0	0	0
EX_galctn-D(e)	'D-Galactonate exchange'	0	0	0	0	0	0	0	0	0	0	0	0	0	0	0	0
EX_galctn-L(e)	'L-Galactonate exchange'	0	0	0	0	0	0	0	0	0	0	0	0	0	0	0	0
EX_galt(e)	'Galactitol exchange'	0	0	0	0	0	0	0	0	0	0	0	0	0	0	0	0
EX_galur(e)	'D-Galacturonate exchange'	0	0	0	0	0	0	0	0	0	0	0	0	0	0	0	0
EX_gam(e)	'D-Glucosamine exchange'	0	0	0	0	0	0	0	0	0	0	0	0	0	0	0	0
EX_gam6p(e)	'D-Glucosamine 6-phosphate exchange'	0	0	0	0	0	0	0	0	0	0	0	0	0	0	0	0
EX_gbbtn(e)	'gamma-butyrobetaine exchange'	0	0	0	0	0	0	0	0	0	0	0.000195488	0	0	0	0	0
EX_gdp(e)	'GDP exchange'	0	0	0	0	0	0	0	0	0	0	0	0	0	0	0	0
EX_glc(e)	'D-Glucose exchange'	-14.3455	-13.594	-12.3016	-9.92364	-7.37801	-6.26519	-5.11205	-4.60361	-13.4953	-12.3353	-13.0252	-9.35927	-8.05649	-7.62518	-6.87137	-5.78077
EX_glcn(e)	'D-Gluconate exchange'	0	0	0	0	0	0	0	0	0	0	0	0	0	0	0	0
EX_glcr(e)	'D-Glucarate exchange'	0	0	0	0	0	0	0	0	0	0	0	0	0	0	0	0
EX_glcur(e)	'D-Glucuronate exchange'	0	0	0	0	0	0	0	0	0	0	0	0	0	0	0	0
EX_glcur1p(e)	'D-Glucuronate 1-phosphate exchange'	0	0	0	0	0	0	0	0	0	0	0	0	0	0	0	0
EX_gln-L(e)	'L-Glutamine exchange'	0	0	0	0	0	0	0	0	0	0	0	0	0	0	0	0
EX_glu-L(e)	'L-Glutamate exchange'	0.0620656	0.0491232	0.0466618	0.0336145	0.0190484	0.0129342	0.0106127	0.00818742	0.0482584	0.0387974	0.048101	0.0485253	0.034234	0.0256576	0.0258919	0.0354285
EX_gly(e)	'Glycine exchange'	0.00477564	0.00333902	0	0.00337309	0.00640246	0.00707661	0.00379445	0.00410561	0.00842246	0.00678849	0.00637316	0.0107894	0.00788556	0.00771628	0.00434185	0.00875381
EX_glyald(e)	'D-Glyceraldehyde exchange'	0	0	0	0	0	0	0	0	0	0	0	0	0	0	0	0
EX_glyb(e)	'Glycine betaine exchange'	0	0	0	0	0	0	0	0	0	0	0	0	0	0	0	0
EX_glyc(e)	'Glycerol exchange'	0	0	0	0	0	0	0	0	0	0	0	0	0	0	0	0
EX_glyc-R(e)	'(R)-Glycerate exchange'	0	0	0	0	0	0	0	0	0	0	0	0	0	0	0	0
EX_glyc2p(e)	'Glycerol 2-phosphate exchange'	0	0	0	0	0	0	0	0	0	0	0	0	0	0	0	0
EX_glyc3p(e)	'Glycerol 3-phosphate exchange'	0	0	0	0	0	0	0	0	0	0	0	0	0	0	0	0
EX_glyclt(e)	'Glycolate exchange'	0.000808315	0.000786624	0.000763754	0.000634214	0.000541116	0	0	0	0.000791398	0.000762045	0.000756836	0.000512448	0	0	0	0
EX_gmp(e)	'GMP exchange'	0	0	0	0	0	0	0	0	0	0	0	0	0	0	0	0
EX_gsn(e)	'Guanosine exchange'	0	0	0	0	0	0	0	0	0	0	0	0	0	0	0	0
EX_gthox(e)	'Oxidized glutathione exchange'	0	0	0	0	0	0	0	0	0	0	0	0	0	0	0	0
EX_gthrd(e)	'Reduced glutathione exchange'	0	0	0	0	0	0	0	0	0	0	0	0	0	0	0	0
EX_gtp(e)	'GTP exchange'	0	0	0	0	0	0	0	0	0	0	0	0	0	0	0	0
EX_gua(e)	'Guanine exchange'	0	0	0	0	0	0	0	0	0	0	0	0	0	0	0	0
EX_h(e)	'H+ exchange'	19.1779	17.5687	15.6602	8.06591	5.41941	4.63322	3.80208	3.55378	17.1219	15.3175	16.3759	11.6772	10.0342	9.70233	8.96734	8.02364
EX_h2(e)	'H2 exchange'	0	0	0	0	0	0	0	0	0	0	0	0	0	0	0	0
EX_h2o(e)	'H2O exchange'	50.2087	48.917	45.0544	44.9418	34.0817	28.6013	22.9545	20.322	49.634	45.5444	47.6214	34.6527	30.066	27.9136	25.2402	20.5034
EX_h2o2(e)	'Hydrogen peroxide exchange'	0	0	0	0	0	0	0	0	0	0	0	0	0	0	0	0
EX_h2s(e)	'Hydrogen sulfide exchange'	0	0	0	0	0	0	0	0	0	0	0	0	0	0	0	0
EX_hacolipa(e)	'hepta-acylated core oligosaccharide lipid A (E. coli) exchange'	0	0	0	0	0	0	0	0	0	0	0	0	0	0	0	0
EX_halipa(e)	'hepta-acylated KDO(2)-lipid (A) exchange'	0	0	0	0	0	0	0	0	0	0	0	0	0	0	0	0
EX_hdca(e)	'Hexadecanoate (n-C16:0) exchange'	0	0	0	0	0	0	0	0	0	0	0	0	0	0	0	0
EX_hdcea(e)	'hexadecenoate (n-C16:1) exchange'	0	0	0	0	0	0	0	0	0	0	0	0	0	0	0	0
EX_hg2(e)	'Hg2+ exchange'	0	0	0	0	0	0	0	0	0	0	0	0	0	0	0	0
EX_his-L(e)	'L-Histidine exchange'	0	0	0	0	0	0	0	0	0	0	0	0	0	0	0	0
EX_hom-L(e)	'L-Homoserine exchange'	0	0	0	0	0	0	0	0	0	0	0	0	0	0	0	0
EX_hxa(e)	'Hexanoate (n-C6:0) exchange'	0	0	0	0	0	0	0	0	0	0	0	0	0	0	0	0
EX_hxan(e)	'Hypoxanthine exchange'	0	0	0	0	0	0	0	0	0	0	0	0	0	0	0	0
EX_idon-L(e)	'L-Idonate exchange'	0	0	0	0	0	0	0	0	0	0	0	0	0	0	0	0
EX_ile-L(e)	'L-Isoleucine exchange'	0	0	0	0	0	0	0	0	0	0	0	0	0	0	0	0
EX_imp(e)	'IMP exchange'	0	0	0	0	0	0	0	0	0	0	0	0	0	0	0	0
EX_indole(e)	'Indole exchange'	0	0	0	0	0	0	0	0	0	0	0	0	0	0	0	0
EX_inost(e)	'myo-Inositol exchange'	0	0	0	0	0	0	0	0	0	0	0	0	0	0	0	0
EX_ins(e)	'Inosine exchange'	0	0	0	0	0	0	0	0	0	0	0	0	0	0	0	0
EX_isetac(e)	'Isethionic acid exchange'	0	0	0	0	0	0	0	0	0	0	0	0	0	0	0	0
EX_k(e)	'K+ exchange'	-0.168269	-0.163754	-0.158993	-0.132026	-0.112646	-0.0937473	-0.0792418	-0.0741376	-0.164747	-0.158637	-0.157553	-0.106678	-0.0888408	-0.0783778	-0.0569894	-0.0408335
EX_kdo2lipid4(e)	'KDO(2)-lipid IV(A) exchange'	0	0	0	0	0	0	0	0	0	0	0	0	0	0	0	0
EX_lac-D(e)	'D-lactate exchange'	0	0	0	0	0	0	0	0	0	0	0	0	0	0	0	0
EX_lac-L(e)	'L-Lactate exchange'	0	0	0	0	0	0	0	0	0	0	0	0	0	0	0	0
EX_lcts(e)	'Lactose exchange'	0	0	0	0	0	0	0	0	0	0	0	0	0	0	0	0
EX_leu-L(e)	'L-Leucine exchange'	0	0	0	0	0	0	0	0	0	0	0	0	0	0	0	0
EX_lipa(e)	'KDO(2)-lipid (A) exchange'	0	0	0	0	0	0	0	0	0	0	0	0	0	0	0	0
EX_lipa_cold(e)	'cold adapted KDO(2)-lipid (A) exchange'	0	0	0	0	0	0	0	0	0	0	0	0	0	0	0	0
EX_lipoate(e)	'Lipoate exchange'	0	0	0	0	0	0	0	0	0	0	0	0	0	0	0	0
EX_lys-L(e)	'L-Lysine exchange'	0	0	0	0	0	0	0	0	0	0	0	0	0	0	0	0
EX_lyx-L(e)	'L-Lyxose exchange'	0	0	0	0	0	0	0	0	0	0	0	0	0	0	0	0
EX_mal-D(e)	'D-Malate exchange'	0	0	0	0	0	0	0	0	0	0	0	0	0	0	0	0
EX_mal-L(e)	'L-Malate exchange'	0.00428381	0.00400445	0.00104261	0	0	0	0	0	0.00465562	0.00309588	0.00127499	0.0174635	0.0168353	0.00943573	0.0041762	0.00219518
EX_malt(e)	'Maltose exchange'	0	0	0	0	0	0	0	0	0	0	0	0	0	0	0	0
EX_malthx(e)	'Maltohexaose exchange'	0	0	0	0	0	0	0	0	0	0	0	0	0	0	0	0
EX_maltpt(e)	'Maltopentaose exchange'	0	0	0	0	0	0	0	0	0	0	0	0	0	0	0	0
EX_malttr(e)	'Maltotriose exchange'	0	0	0	0	0	0	0	0	0	0	0	0	0	0	0	0
EX_maltttr(e)	'Maltotetraose exchange'	0	0	0	0	0	0	0	0	0	0	0	0	0	0	0	0
EX_man(e)	'D-Mannose exchange'	0	0	0	0	0	0	0	0	0	0	0	0	0	0	0	0
EX_man6p(e)	'D-Mannose 6-phosphate exchange'	0	0	0	0	0	0	0	0	0	0	0	0	0	0	0	0
EX_manglyc(e)	'2(alpha-D-Mannosyl)-D-glycerate exchange'	0	0	0	0	0	0	0	0	0	0	0	0	0	0	0	0
EX_melib(e)	'Melibiose exchange'	0	0	0	0	0	0	0	0	0	0	0	0	0	0	0	0
EX_meoh(e)	'methanol exchange'	0	0	1.71245e-06	0	0	0	0	0	0	1.70862e-06	0	0	0	0	0	0
EX_met-D(e)	'D-Methionine exchange'	0	0	0	0	0	0	0	0	0	0	0	0	0	0	0	0
EX_met-L(e)	'L-Methionine exchange'	0	0	0	0	0	0	0	0	0	0	0	0	0	0	0	0
EX_metsox-R-L(e)	'L-methionine-R-sulfoxide exchange'	0	0	0	0	0	0	0	0	0	0	0	0	0	0	0	0
EX_metsox-S-L(e)	'L-Methionine S-oxide exchange'	0	0	0	0	0	0	0	0	0	0	0	0	0	0	0	0
EX_mg2(e)	'Mg exchange'	-0.00747873	-0.00727804	-0.00706644	-0.0058679	-0.00500654	-0.0041666	-0.00352191	-0.00329505	-0.0073222	-0.00705063	-0.00700243	-0.00474129	-0.00394853	-0.0034835	-0.0025329	-0.00181485
EX_mincyc(e)	'minocycline exchange'	0	0	0	0	0	0	0	0	0	0	0	0	0	0	0	0
EX_minohp(e)	'myo-Inositol hexakisphosphate exchange'	0	0	0	0	0	0	0	0	0	0	0	0	0	0	0	0
EX_mmet(e)	'S-Methyl-L-methionine exchange'	0	0	0	0	0	0	0	0	0	0	0	0	0	0	0	0
EX_mn2(e)	'Mn2+ exchange'	-0.000596268	-0.000580268	-0.000563397	0	-0.000399164	-0.000332197	0	0	-0.000583789	-0.000562136	-0.000558294	0	0	0	0	0
EX_mnl(e)	'D-Mannitol exchange'	0	0	0	0	0	0	0	0	0	0	0	0	0	0	0	0
EX_mobd(e)	'Molybdate exchange'	0	0	0	0	-6.36964e-06	0	0	0	0	0	0	-4.02145e-06	-3.34905e-06	0	0	0
EX_mso3(e)	'methanesulfonate exchange'	0	0	0	0	0	0	0	0	0	0	0	0	0	0	0	0
EX_n2o(e)	'Nitrous oxide exchange'	0	0	0	0	0	0	0	0	0	0	0	0	0	0	0	0
EX_na1(e)	'Sodium exchange'	0	0	0	0	0	0	0	0	0	0	0	0	0	0	0	0
EX_nac(e)	'Nicotinate exchange'	0	0	0	0	0	0	0	0	0	0	0	0	0	0	0	0
EX_nh4(e)	'Ammonia exchange'	-9.58091	-9.29359	-9.02369	-7.4881	-6.38164	-5.30836	-4.48351	-4.19327	-9.3521	-8.99778	-8.94547	-6.0845	-5.06481	-4.45657	-3.2479	-2.34699
EX_ni2(e)	'Ni2+ exchange'	0	-0.000270733	0	0	0	-0.000154992	0	-0.000122571	0	0	0	0	0	-0.000129581	0	-6.75097e-05
EX_nmn(e)	'NMN exchange'	0	0	0	0	0	0	0	0	0	0	0	0	0	0	0	0
EX_no(e)	'Nitric oxide exchange'	0	0	0	0	0	0	0	0	0	0	0	0	0	0	0	0
EX_no2(e)	'Nitrite exchange'	0	0	0	0	0	0	0	0	0	0	0	0	0	0	0	0
EX_no3(e)	'Nitrate exchange'	0	0	0	0	0	0	0	0	0	0	0	0	0	0	0	0
EX_novbcn(e)	'novobiocin exchange'	0	0	0	0	0	0	0	0	0	0	0	0	0	0	0	0
EX_o16a4colipa(e)	'(O16 antigen)x4 core oligosaccharide lipid A exchange'	0	0	0	0	0	0	0	0	0	0	0	0	0	0	0	0
EX_o2(e)	'O2 exchange'	-24.9206	-24.4228	-21.333	-25.0628	-16.9808	-14.3448	-10.7958	-8.92914	-25.1866	-21.7494	-23.9833	-18.0129	-15.7882	-14.8483	-14.9876	-12.4592
EX_o2s(e)	'Superoxide anion exchange'	0	0	0	0	0	0	0	0	0	0	0	0	0	0	0	0
EX_ocdca(e)	'octadecanoate (n-C18:0) exchange'	0	0	0	0	0	0	0	0	0	0	0	0	0	0	0	0
EX_ocdcea(e)	'octadecenoate (n-C18:1) exchange'	0	0	0	0	0	0	0	0	0	0	0	0	0	0	0	0
EX_octa(e)	'octanoate (n-C8:0) exchange'	0	0	0	0	0	0	0	0	0	0	0	0	0	0	0	0
EX_orn(e)	'Ornithine exchange'	0	0	0	0	0	0	0	0	0	0	0	0	0	0	0	0
EX_orot(e)	'Orotate exchange'	0	0	0	0	0	0	0	0	0	0	0	0	0	0	0	0
EX_pacald(e)	'Phenylacetaldehyde exchange'	0	0	0	0	0	0	0	0	0	0	0	0	0	0	0	0
EX_peamn(e)	'Phenethylamine exchange'	0	0	0	0	0	0	0	0	0	0	0	0	0	0	0	0
EX_phe-L(e)	'L-Phenylalanine exchange'	0	0	0	0	0	0	0	0	0	0	0	0	0	0	0	0
EX_pheme(e)	'Protoheme exchange'	0	0	0	0	0	0	0	0	0	0	0	0	0	0	0	0
EX_pi(e)	'Phosphate exchange'	-0.839521	-0.809094	-0.786979	-0.652655	-0.557147	-0.464257	-0.391885	-0.366555	-0.813527	-0.783871	-0.778977	-0.527625	-0.440014	-0.387518	-0.282087	-0.201865
EX_pnto-R(e)	'(R)-Pantothenate exchange'	0	0	0	0	0	0	0	0	0	0	0	0	0	0	0	0
EX_ppa(e)	'Propionate exchange'	0	0	0	0	0	0	0	0	0	0	0	0	0	0	0	0
EX_ppal(e)	'Propanal exchange'	0	0	0	0	0	0	0	0	0	0	0	0	0	0	0	0
EX_pppn(e)	'Phenylpropanoate exchange'	0	0	0	0	0	0	0	0	0	0	0	0	0	0	0	0
EX_ppt(e)	'Phosphonate exchange'	0	0	0	0	0	0	0	0	0	0	0	0	0	0	0	0
EX_pro-L(e)	'L-Proline exchange'	0	0	0	0	0	0	0	0	0	0	0	0	0	0	0	0
EX_progly(e)	'L-Prolinylglycine exchange'	0	0	0	0	0	0	0	0	0	0	0	0	0	0	0	0
EX_psclys(e)	'psicoselysine exchange'	0	0	0	0	0	0	0	0	0	0	0	0	0	0	0	0
EX_pser-L(e)	'O-Phospho-L-serine exchange'	0	0	0	0	0	0	0	0	0	0	0	0	0	0	0	0
EX_ptrc(e)	'Putrescine exchange'	0	0	0	0	0	0	0	0	0	0	0	0	0	0	0	0
EX_pydam(e)	'Pyridoxamine exchange'	0	0	0	0	0	0	0	-8.90338e-05	0	-0.000190511	0	0	0	0	0	0
EX_pydx(e)	'Pyridoxal exchange'	0	0	0	0	0	0	0	0	0	0	0	0	0	0	0	0
EX_pydxn(e)	'Pyridoxine exchange'	-0.000202079	-0.000196656	-0.000381877	0	-0.000135279	0	0	0	-0.000395699	0	0	-0.000128112	0	0	0	0
EX_pyr(e)	'Pyruvate exchange'	0	0	0	0	0	0	0	0	0	0	0	0	0	0	0	0
EX_quin(e)	'Quinate exchange'	0	0	0	0	0	0	0	0	0	0	0	0	0	0	0	0
EX_r5p(e)	'alpha-D-Ribose 5-phosphate exchange'	0	0	0	0	0	0	0	0	0	0	0	0	0	0	0	0
EX_rfamp(e)	'rifampin exchange'	0	0	0	0	0	0	0	0	0	0	0	0	0	0	0	0
EX_rib-D(e)	'D-Ribose exchange'	0	0	0	0	0	0	0	0	0	0	0	0	0	0	0	0
EX_rmn(e)	'L-Rhamnose exchange'	0	0	0	0	0	0	0	0	0	0	0	0	0	0	0	0
EX_sbt-D(e)	'D-Sorbitol exchange'	0	0	0	0	0	0	0	0	0	0	0	0	0	0	0	0
EX_sel(e)	'Selenate exchange'	0	0	0	0	0	0	0	0	0	0	0	0	0	0	0	0
EX_ser-D(e)	'D-Serine exchange'	0	0	0	0	0	0	0	0	0	0	0	0	0	0	0	0
EX_ser-L(e)	'L-Serine exchange'	0	0	0	0	0	0	0	0	0	0	0	0	0	0	0	0
EX_skm(e)	'Shikimate exchange'	0	0	0	0	0	0	0	0	0	0	0	0	0	0	0	0
EX_slnt(e)	'selenite exchange'	0	0	0	0	0	0	0	0	0	0	0	0	0	0	0	0
EX_so2(e)	'sulfur dioxide exchange'	0	0	0	0	0	0	0	0	0	0	0	0	0	0	0	0
EX_so3(e)	'Sulfite exchange'	0	0	0	0	0	0	0	0	0	0	0	0	0	0	0	0
EX_so4(e)	'Sulfate exchange'	-0.226743	-0.220149	-0.21375	-0.177496	-0.151441	-0.126034	-0.106533	-0.0996708	-0.221485	-0.213272	-0.211812	-0.143416	-0.119437	-0.105371	-0.0766161	-0.0548962
EX_spmd(e)	'Spermidine exchange'	0	0	0	0	0	0	0	0	0	0	0	0	0	0	0	0
EX_succ(e)	'Succinate exchange'	0	0	0	0	0	0	0	0	0.00129021	0	0	0.0763441	0.0570146	0.0421454	0.0352797	0.0278062
EX_sucr(e)	'Sucrose exchange'	0	0	0	0	0	0	0	0	0	0	0	0	0	0	0	0
EX_sulfac(e)	'sulfoacetate exchange'	0	0	0	0	0	0	0	0	0	0	0	0	0	0	0	0
EX_tartr-D(e)	'D-tartrate exchange'	0	0	0	0	0	0	0	0	0	0	0	0	0	0	0	0
EX_tartr-L(e)	'L-tartrate exchange'	0	0	0	0	0	0	0	0	0	0	0	0	0	0	0	0
EX_taur(e)	'Taurine exchange'	0	0	0	0	0	0	0	0	0	0	0	0	0	0	0	0
EX_tcynt(e)	'Thiocyanate exchange'	0	0	0	0	0	0	0	0	0	0	0	0	0	0	0	0
EX_thm(e)	'Thiamin exchange'	0	0	0	0	0	0	0	0	0	0	0	0	0	0	0	0
EX_thr-L(e)	'L-Threonine exchange'	0	0	0	0	0	0	0	0	0	0	0	0	0	0	0	0
EX_thrp(e)	'L-Threonine O-3-phosphate exchange'	0	0	0	0	0	0	0	0	0	0	0	0	0	0	0	0
EX_thym(e)	'Thymine exchange'	0	0	0	0	0	0	0	0	0	0	0	0	0	0	0	0
EX_thymd(e)	'Thymidine exchange'	0	0	0	0	0	0	0	0	0	0	0	0	0	0	0	0
EX_tma(e)	'Trimethylamine exchange'	0	0	0	0	0	0	0	0	0	0	0	0	0	0	0	0
EX_tmao(e)	'Trimethylamine N-oxide exchange'	0	0	0	0	0	0	0	0	0	0	0	0	0	0	0	0
EX_tre(e)	'Trehalose exchange'	0	0	0	0	0	0	0	0	0	0	0	0	0	0	0	0
EX_trp-L(e)	'L-Tryptophan exchange'	0	0	0	0	0	0	0	0	0	0	0	0	0	0	0	0
EX_tsul(e)	'Thiosulfate exchange'	0	0	0	0	0	0	0	0	0	0	0	0	0	0	0	0
EX_ttdca(e)	'tetradecanoate (n-C14:0) exchange'	0	0	0	0	0	0	0	0	0	0	0	0	0	0	0	0
EX_ttdcea(e)	'tetradecenoate (n-C14:1) exchange'	0	0	0	0	0	0	0	0	0	0	0	0	0	0	0	0
EX_ttrcyc(e)	'tetracycline exchange'	0	0	0	0	0	0	0	0	0	0	0	0	0	0	0	0
EX_tungs(e)	'tungstate exchange'	0	0	0	0	0	0	0	0	0	0	0	0	0	0	0	0
EX_tym(e)	'Tyramine exchange'	0	0	0	0	0	0	0	0	0	0	0	0	0	0	0	0
EX_tyr-L(e)	'L-Tyrosine exchange'	0	0	0	0	0	0	0	0	0	0	0	0	0	0	0	0
EX_tyrp(e)	'Phosphotyrosine exchange'	0	0	0	0	0	0	0	0	0	0	0	0	0	0	0	0
EX_uacgam(e)	'UDP-N-acetyl-D-glucosamine exchange'	0	0	0	0	0	0	0	0	0	0	0	0	0	0	0	0
EX_udpacgal(e)	'UDP-N-acetyl-D-galactosamine exchange'	0	0	0	0	0	0	0	0	0	0	0	0	0	0	0	0
EX_udpg(e)	'UDPglucose exchange'	0	0	0	0	0	0	0	0	0	0	0	0	0	0	0	0
EX_udpgal(e)	'UDPgalactose exchange'	0	0	0	0	0	0	0	0	0	0	0	0	0	0	0	0
EX_udpglcur(e)	'UDP-D-glucuronate exchange'	0	0	0	0	0	0	0	0	0	0	0	0	0	0	0	0
EX_ump(e)	'UMP exchange'	0	0	0	0	0	0	0	0	0	0	0	0	0	0	0	0
EX_ura(e)	'Uracil exchange'	0	0	0	0	0	0	0	0	0	0	0	0	0	0	0	0
EX_urea(e)	'Urea exchange'	0	0	0	0	0	0	0	0	0	0	0	0	0	0	0	0
EX_uri(e)	'Uridine exchange'	0	0	0	0	0	0	0	0	0	0	0	0	0	0	0	0
EX_val-L(e)	'L-Valine exchange'	0	0	0	0	0	0	0	0	0	0	0	0.00503792	0.0111677	0.00356841	0.00381989	0
EX_xan(e)	'Xanthine exchange'	0	0	0	0	0	0	0	0	0	0	0	0	0	0	0	0
EX_xmp(e)	'Xanthosine 5''-phosphate exchange'	0	0	0	0	0	0	0	0	0	0	0	0	0	0	0	0
EX_xtsn(e)	'Xanthosine exchange'	0	0	0	0	0	0	0	0	0	0	0	0	0	0	0	0
EX_xyl-D(e)	'D-Xylose exchange'	0	0	0	0	0	0	0	0	0	0	0	0	0	0	0	0
EX_xylu-L(e)	'L-Xylulose exchange'	0	0	0	0	0	0	0	0	0	0	0	0	0	0	0	0
EX_zn2(e)	'Zinc exchange'	-0.000293603	0	0	0	0	-0.000163574	0	0	0	0	0	0	0	0	0	0
12DGR120tipp	'1,2 diacylglycerol transport via flipping (periplasm to cytoplasm, n-C12:0)'	0	0	0	0	0	0	0	0	0	0	0	0	0	0	0	0
12DGR140tipp	'1,2 diacylglycerol transport via flipping (periplasm to cytoplasm, n-C14:0)'	0	0	0	0	0	0.00011027	0	0	0	0	0	0	0	0.000120178	4.76494e-05	0
12DGR141tipp	'1,2 diacylglycerol transport via flipping (periplasm to cytoplasm, n-C14:1)'	0	0	0	0	0	0	0	0	0	0	0	0	0	-6.00888e-05	-2.38247e-05	0
12DGR160tipp	'1,2 diacylglycerol transport via flipping (periplasm to cytoplasm, n-C16:0)'	0	0	0	0	0	0	0	0	0	0	0	0	0	0	0	0
12DGR161tipp	'1,2 diacylglycerol transport via flipping (periplasm to cytoplasm, n-C16:1)'	0	0	0	0	0	0	0	0	0	0	0	0	0	0	0	0
12DGR180tipp	'1,2 diacylglycerol transport via flipping (periplasm to cytoplasm, n-C18:0)'	0	0	0	0	0	-0.00011027	0	0	0	0	0	0	0	-6.00888e-05	-2.38247e-05	0
12DGR181tipp	'1,2 diacylglycerol transport via flipping (periplasm to cytoplasm, n-C18:1)'	0	0	0	0	0	0	0	0	0	0	0	0	0	0	0	0
12PPDRtex	'(R)-Propane-1,2-diol transport via diffusion (extracellular to periplasm)'	0	0	0	0	0	0	0	0	0	0	0	0	0	0	0	0
12PPDRtpp	'(R)-Propane-1,2-diol facilitated transport (periplasm)'	0	0	0	0	0	0	0	0	0	0	0	0	0	0	0	0
12PPDStex	'(S)-Propane-1,2-diol transport via diffusion (extracellular to periplasm)'	0	0	0	0	0	0	0	0	0	0	0	0	0	0	0	0
12PPDStpp	'(S)-Propane-1,2-diol facilitated transport (periplasm)'	0	0	0	0	0	0	0	0	0	0	0	0	0	0	0	0
14GLUCANabcpp	'1,4-alpha-D-glucan transport via ABC system (periplasm)'	0	0	0	0	0	0	0	0	0	0	0	0	0	0	0	0
14GLUCANtexi	'1,4-alpha-D-glucan transport via diffusion (extracellular to periplasm) irreversible'	0	0	0	0	0	0	0	0	0	0	0	0	0	0	0	0
23CAMPtex	'23cAMP transport via diffusion (extracellular to periplasm)'	0	0	0	0	0	0	0	0	0	0	0	0	0	0	0	0
23CCMPtex	'23cCMP transport via diffusion (extracellular to periplasm)'	0	0	0	0	0	0	0	0	0	0	0	0	0	0	0	0
23CGMPtex	'23cGMP transport via diffusion (extracellular to periplasm)'	0	0	0	0	0	0	0	0	0	0	0	0	0	0	0	0
23CUMPtex	'23cUMP transport via diffusion (extracellular to periplasm)'	0	0	0	0	0	0	0	0	0	0	0	0	0	0	0	0
23DAPPAt2pp	'2,3-diaminopropionate transport in via proton symport'	0	0	0	0	0	0	0	0	0	0	0	0	0	0	0	0
23DAPPAtex	'2,3-diaminopropionate transport via diffusion'	0	0	0	0	0	0	0	0	0	0	0	0	0	0	0	0
23PDE2pp	'2'',3''-cyclic-nucleotide phosphodiesterase (UMP) (periplasm)'	0	0	0	0	0	0	0	0	0	0	0	0	0	0	0	0
23PDE4pp	'2'',3''-cyclic-nucleotide phosphodiesterase (CMP) (periplasm)'	0	0	0	0	0	0	0	0	0	0	0	0	0	0	0	0
23PDE7pp	'2'',3''-cyclic-nucleotide phosphodiesterase (AMP) (periplasm)'	0	0	0	0	0	0	0	0	0	0	0	0	0	0	0	0
23PDE9pp	'2'',3''-cyclic-nucleotide phosphodiesterase (GMP) (periplasm)'	0	0	0	0	0	0	0	0	0	0	0	0	0	0	0	0
26DAHtex	'meso-2,6-Diaminoheptanedioate transport via diffusion (extracellular to periplasm)'	0	0	0	0	0	0	0	0	0	0	0	0	0	0	0	0
2AGPA120tipp	'2-Acyl-sn-glycero-3-phosphatidate (n-C12:0) transporter via facilitated diffusion (periplasm)'	0	0	0	0	0	0	0	0	0	0	0	0	0	0	0	0
2AGPA140tipp	'2-Acyl-sn-glycero-3-phosphatidate (n-C14:0) transporter via facilitated diffusion (periplasm)'	0	0	0	0	0	0	0	0	0	0	0	0	0	0	0	0
2AGPA141tipp	'2-Acyl-sn-glycero-3-phosphatidate (n-C14:1) transporter via facilitated diffusion (periplasm)'	0	0	0	0	0	0	0	0	0	0	0	0	0	0	0	0
2AGPA160tipp	'2-Acyl-sn-glycero-3-phosphatidate (n-C16:0) transporter via facilitated diffusion (periplasm)'	0	0	0	0	0	0	0	0	0	0	0	0	0	0	0	0
2AGPA161tipp	'2-Acyl-sn-glycero-3-phosphatidate (n-C16:1) transporter via facilitated diffusion (periplasm)'	0	0	0	0	0	0	0	0	0	0	0	0	0	0	0	0
2AGPA180tipp	'2-Acyl-sn-glycero-3-phosphatidate (n-C18:0) transporter via facilitated diffusion (periplasm)'	0	0	0	0	0	0	0	0	0	0	0	0	0	0	0	0
2AGPA181tipp	'2-Acyl-sn-glycero-3-phosphatidate (n-C18:1) transporter via facilitated diffusion (periplasm)'	0	0	0	0	0	0	0	0	0	0	0	0	0	0	0	0
2AGPE120tipp	'2-Acyl-sn-glycero-3-phosphoethanolamine (n-C12:0) transporter via facilitated diffusion (periplasm)'	0	0	0	0	0	0	0	0	0	0	0	0	0	0	0	0
2AGPE140tipp	'2-Acyl-sn-glycero-3-phosphoethanolamine (n-C14:0) transporter via facilitated diffusion (periplasm)'	0	0	0	0	0	-6.14778e-05	0	0.000138587	0	0	0	0	0	-6.15544e-05	-4.76494e-05	-2.50127e-05
2AGPE141tipp	'2-Acyl-sn-glycero-3-phosphoethanolamine (n-C14:1) transporter via facilitated diffusion (periplasm)'	0	0	0	0	0	0	0	-6.92937e-05	0	0	0	0	0	3.07772e-05	2.38247e-05	1.25064e-05
2AGPE160tipp	'2-Acyl-sn-glycero-3-phosphoethanolamine (n-C16:0) transporter via facilitated diffusion (periplasm)'	0	0	0	0	0	0	0	0	0	0	0	0	0	0	0	0
2AGPE161tipp	'2-Acyl-sn-glycero-3-phosphoethanolamine (n-C16:1) transporter via facilitated diffusion (periplasm)'	0	0	0	0	0	0	0	0	0	0	0	0	0	0	0	0
2AGPE180tipp	'2-Acyl-sn-glycero-3-phosphoethanolamine (n-C18:0) transporter via facilitated diffusion (periplasm)'	0	0	0	0	0	6.14778e-05	0	-6.92937e-05	0	0	0	0	0	3.07772e-05	2.38247e-05	1.25064e-05
2AGPE181tipp	'2-Acyl-sn-glycero-3-phosphoethanolamine (n-C18:1) transporter via facilitated diffusion (periplasm)'	0	0	0	0	0	0	0	0	0	0	0	0	0	0	0	0
2AGPEAT120	'2-acyl-glycerophospho-ethanolamine acyltransferase (n-C12:0)'	0	0	0	0	0	0	0	0	0	0	0	0	0	0	0	0
2AGPEAT140	'2-acyl-glycerophospho-ethanolamine acyltransferase (n-C14:0)'	0	0	0	0	0	0.000308365	0	0.000138587	0	0	0	0	0	0.000345877	0.000166773	0.000111971
2AGPEAT141	'2-acyl-glycerophospho-ethanolamine acyltransferase (n-C14:1)'	0	0	0	0	0	0	0	-6.92937e-05	0	0	0	0	0	-0.000172939	-8.33864e-05	-5.59855e-05
2AGPEAT160	'2-acyl-glycerophospho-ethanolamine acyltransferase (n-C16:0)'	0	0	0	0	0	0	0	0	0	0	0	0	0	0	0	0
2AGPEAT161	'2-acyl-glycerophospho-ethanolamine acyltransferase (n-C16:1)'	0	0	0	0	0	0	0	0	0	0	0	0	0	0	0	0
2AGPEAT180	'2-acyl-glycerophospho-ethanolamine acyltransferase (n-C18:0)'	0	0	0	0	0	-0.000308365	0	-6.92937e-05	0	0	0	0	0	-0.000172939	-8.33864e-05	-5.59855e-05
2AGPEAT181	'2-acyl-glycerophospho-ethanolamine acyltransferase (n-C18:1)'	0	0	0	0	0	0	0	0	0	0	0	0	0	0	0	0
2AGPG120tipp	'2-Acyl-sn-glycero-3-phosphoglycerol (n-C12:0) transporter via facilitated diffusion (periplasm)'	0	0	0	0	0	0	0	0	0	0	0	0	0	0	0	0
2AGPG140tipp	'2-Acyl-sn-glycero-3-phosphoglycerol (n-C14:0) transporter via facilitated diffusion (periplasm)'	0	0	0	0	0	-0.000159062	0	0	0	0	0	0	0	-0.000178801	-4.76494e-05	0
2AGPG141tipp	'2-Acyl-sn-glycero-3-phosphoglycerol (n-C14:1) transporter via facilitated diffusion (periplasm)'	0	0	0	0	0	0	0	0	0	0	0	0	0	8.94004e-05	2.38247e-05	0
2AGPG160tipp	'2-Acyl-sn-glycero-3-phosphoglycerol (n-C16:0) transporter via facilitated diffusion (periplasm)'	0	0	0	0	0	0	0	0	0	0	0	0	0	0	0	0
2AGPG161tipp	'2-Acyl-sn-glycero-3-phosphoglycerol (n-C16:1) transporter via facilitated diffusion (periplasm)'	0	0	0	0	0	0	0	0	0	0	0	0	0	0	0	0
2AGPG180tipp	'2-Acyl-sn-glycero-3-phosphoglycerol (n-C18:0) transporter via facilitated diffusion (periplasm)'	0	0	0	0	0	0.000159062	0	0	0	0	0	0	0	8.94004e-05	2.38247e-05	0
2AGPG181tipp	'2-Acyl-sn-glycero-3-phosphoglycerol (n-C18:1) transporter via facilitated diffusion (periplasm)'	0	0	0	0	0	0	0	0	0	0	0	0	0	0	0	0
2AGPGAT120	'2-acyl-glycerophospho-glycerol acyltransferase (n-C12:0)'	0	0	0	0	0	0	0	0	0	0	0	0	0	0	0	0
2AGPGAT140	'2-acyl-glycerophospho-glycerol acyltransferase (n-C14:0)'	0	0	0	0	0	0	0	0.000356367	0	0	0	0	0	0	0.000166773	0.000164341
2AGPGAT141	'2-acyl-glycerophospho-glycerol acyltransferase (n-C14:1)'	0	0	0	0	0	0	0	-0.000178184	0	0	0	0	0	0	-8.33864e-05	-8.21707e-05
2AGPGAT160	'2-acyl-glycerophospho-glycerol acyltransferase (n-C16:0)'	0	0	0	0	0	0	0	0	0	0	0	0	0	0	0	0
2AGPGAT161	'2-acyl-glycerophospho-glycerol acyltransferase (n-C16:1)'	0	0	0	0	0	0	0	0	0	0	0	0	0	0	0	0
2AGPGAT180	'2-acyl-glycerophospho-glycerol acyltransferase (n-C18:0)'	0	0	0	0	0	0	0	-0.000178184	0	0	0	0	0	0	-8.33864e-05	-8.21707e-05
2AGPGAT181	'2-acyl-glycerophospho-glycerol acyltransferase (n-C18:1)'	0	0	0	0	0	0	0	0	0	0	0	0	0	0	0	0
2DGULRGx	'2-Dehydro-L-gulonate reductase to gluconate (NADH)'	0	0	0	0	0	0	0	0	0	0	0	0	0	0	0	0
2DGULRGy	'2-Dehydro-L-gulonate reductase to gluconate (NADPH)'	0	0	0	0	0	0	0	0	0	0	0	0	0	0	0	0
2DGULRx	'2-dehydro-L-gulonate reductase (NADH)'	0	0	0	0	0	0	0	0	0	0	0	0	0	0	0	0
2DGULRy	'2-dehydro-L-gulonate reductase (NADPH)'	0	0	0	0	0	0	0	0	0	0	0	0	0	0	0	0
2MAHMP	'2-Methyl-4-amino-5-hydroxymethylpyrimidine diphosphatase'	0	0	0	0	0	0	0	0	0	0	0	0	0	0	0	0
34dhpactex	'dihydroxyphenylacetaldehyde transport via diffusion (extracellular to periplasm)'	0	0	0	0	0	0	0	0	0	0	0	0	0	0	0	0
3AMACHYD	'3-aminoacrylate hydrolase'	0	0	0	0	0	0	0	0	0	0	0	0	0	0	0	0
3AMPtex	'3AMP transport via diffusion (extracellular to periplasm)'	0	0	0	0	0	0	0	0	0	0	0	0	0	0	0	0
3CMPtex	'3CMP transport via diffusion (extracellular to periplasm)'	0	0	0	0	0	0	0	0	0	0	0	0	0	0	0	0
3GMPtex	'3GMP transport via diffusion (extracellular to periplasm)'	0	0	0	0	0	0	0	0	0	0	0	0	0	0	0	0
3HAD100	'3-hydroxyacyl-[acyl-carrier-protein] dehydratase (n-C10:0)'	0	0	0	0	0	0	0	0	0	0	0	0	0	0	0	0
3HAD120	'3-hydroxyacyl-[acyl-carrier-protein] dehydratase (n-C12:0)'	0	0	0	0	0	0	0	0	0	0	0	0	0	0	0	0
3HAD121	'3-hydroxyacyl-[acyl-carrier-protein] dehydratase (n-C12:1)'	0	0	0	0	0	0	0	0	0	0	0	0	0	0	0	0
3HAD140	'3-hydroxyacyl-[acyl-carrier-protein] dehydratase (n-C14:0)'	0	0	0	0	0	0	0	0	0	0	0	0	0	0	0	0
3HAD141	'3-hydroxyacyl-[acyl-carrier-protein] dehydratase (n-C14:1)'	0	0	0	0	0	0	0	0	0	0	0	0	0	0	0	0
3HAD160	'3-hydroxyacyl-[acyl-carrier-protein] dehydratase (n-C16:0)'	0	0	0	0	0	0	0	0	0	0	0	0	0	0	0	0
3HAD161	'3-hydroxyacyl-[acyl-carrier-protein] dehydratase (n-C16:1)'	0	0	0	0	0	0	0	0	0	0	0	0	0	0	0	0
3HAD180	'3-hydroxyacyl-[acyl-carrier-protein] dehydratase (n-C18:0)'	0	0	0	0	0	0	0	0	0	0	0	0	0	0	0	0
3HAD181	'3-hydroxyacyl-[acyl-carrier-protein] dehydratase (n-C18:1)'	0	0	0	0	0	0	0	0	0	0	0	0	0	0	0	0
3HAD40	'3-hydroxyacyl-[acyl-carrier-protein] dehydratase (n-C4:0)'	0	0	0	0	0	0	0	0	0	0	0	0	0	0	0	0
3HAD60	'3-hydroxyacyl-[acyl-carrier-protein] dehydratase (n-C6:0)'	0	0	0	0	0	0	0	0	0	0	0	0	0	0	0	0
3HAD80	'3-hydroxyacyl-[acyl-carrier-protein] dehydratase (n-C8:0)'	0	0	0	0	0	0	0	0	0	0	0	0	0	0	0	0
3HCINNMH	'3-hydroxycinnamate hydroxylase'	0	0	0	0	0	0	0	0	0	0	0	0	0	0	0	0
3HPPPNH	'3-(3-hydroxy-phenyl)propionate hydroxylase'	0	0	0	0	0	0	0	0	0	0	0	0	0	0	0	0
3HPPtex	'3-hydroxypropionate transport via diffusion (extracellular to periplasm)'	0	0	0	0	0	0	0	0	0	0	0	0	0	0	0	0
3HPPtpp	'3-hydroxypropionate transport via proton symport (periplasm)'	0	0	0	0	0	0	0	0	0	0	0	0	0	0	0	0
3KGK	'3-keto-L-gulonate kinase'	0	0	0	0	0	0	0	0	0	0	0	0	0	0	0	0
3NTD2pp	'3''-nucleotidase (UMP) (periplasm)'	0	0	0	0	0	0	0	0	0	0	0	0	0	0	0	0
3NTD4pp	'3''-nucleotidase (CMP) (periplasm)'	0	0	0	0	0	0	0	0	0	0	0	0	0	0	0	0
3NTD7pp	'3''-nucleotidase (AMP) (periplasm)'	0	0	0	0	0	0	0	0	0	0	0	0	0	0	0	0
3NTD9pp	'3''-nucleotidase (GMP) (periplasm)'	0	0	0	0	0	0	0	0	0	0	0	0	0	0	0	0
3OAR100	'3-oxoacyl-[acyl-carrier-protein] reductase (n-C10:0)'	0	0	0	0	0	0	0	0	0	0	0	0	0	0	0	0
3OAR120	'3-oxoacyl-[acyl-carrier-protein] reductase (n-C12:0)'	0	0	0	0	0	0	0	0	0	0	0	0	0	0	0	0
3OAR121	'3-oxoacyl-[acyl-carrier-protein] reductase (n-C12:1)'	0	0	0	0	0	0	0	0	0	0	0	0	0	0	0	0
3OAR140	'3-oxoacyl-[acyl-carrier-protein] reductase (n-C14:0)'	0.0295452	0.0287524	0.0279164	0.0231815	0.0197787	0.0164604	0.0139135	0.0130173	0.0289268	0.0278539	0.0276636	0.0187308	0.0155989	0.0137618	0.0100064	0.00716966
3OAR141	'3-oxoacyl-[acyl-carrier-protein] reductase (n-C14:1)'	0	0	0	0	0	0	0	0	0	0	0	0	0	0	0	0
3OAR160	'3-oxoacyl-[acyl-carrier-protein] reductase (n-C16:0)'	0	0	0	0	0	0	0	0	0	0	0	0	0	0	0	0
3OAR161	'3-oxoacyl-[acyl-carrier-protein] reductase (n-C16:1)'	0	0	0	0	0	0	0	0	0	0	0	0	0	0	0	0
3OAR180	'3-oxoacyl-[acyl-carrier-protein] reductase (n-C18:0)'	0	0	0	0	0	0	0	0	0	0	0	0	0	0	0	0
3OAR181	'3-oxoacyl-[acyl-carrier-protein] reductase (n-C18:1)'	0	0	0	0	0	0	0	0	0	0	0	0	0	0	0	0
3OAR40	'3-oxoacyl-[acyl-carrier-protein] reductase (n-C4:0)'	0	0	0	0	0	0	0	0	0	0	0	0	0	0	0	0
3OAR60	'3-oxoacyl-[acyl-carrier-protein] reductase (n-C6:0)'	0	0	0	0	0	0	0	0	0	0	0	0	0	0	0	0
3OAR80	'3-oxoacyl-[acyl-carrier-protein] reductase (n-C8:0)'	0	0	0	0	0	0	0	0	0	0	0	0	0	0	0	0
3OAS100	'3-oxoacyl-[acyl-carrier-protein] synthase (n-C10:0)'	0	0	0	0	0	0	0	0	0	0	0	0	0	0	0	0
3OAS120	'3-oxoacyl-[acyl-carrier-protein] synthase (n-C12:0)'	0	0	0	0	0	0	0	0	0	0	0	0	0	0	0	0
3OAS121	'3-oxoacyl-[acyl-carrier-protein] synthase (n-C12:1)'	0	0	0	0	0	0	0	0	0	0	0	0	0	0	0	0
3OAS140	'3-oxoacyl-[acyl-carrier-protein] synthase (n-C14:0)'	0.0295452	0.0287524	0.0279164	0.0231815	0.0197787	0.0164604	0.0139135	0.0130173	0.0289268	0.0278539	0.0276636	0.0187308	0.0155989	0.0137618	0.0100064	0.00716966
3OAS141	'3-oxoacyl-[acyl-carrier-protein] synthase (n-C14:1)'	0	0	0	0	0	0	0	0	0	0	0	0	0	0	0	0
3OAS160	'3-oxoacyl-[acyl-carrier-protein] synthase (n-C16:0)'	0	0	0	0	0	0	0	0	0	0	0	0	0	0	0	0
3OAS161	'3-oxoacyl-[acyl-carrier-protein] synthase (n-C16:1)'	0	0	0	0	0	0	0	0	0	0	0	0	0	0	0	0
3OAS180	'3-oxoacyl-[acyl-carrier-protein] synthase (n-C18:0)'	0	0	0	0	0	0	0	0	0	0	0	0	0	0	0	0
3OAS181	'3-oxoacyl-[acyl-carrier-protein] synthase (n-C18:1)'	0	0	0	0	0	0	0	0	0	0	0	0	0	0	0	0
3OAS60	'3-oxoacyl-[acyl-carrier-protein] synthase (n-C6:0)'	0	0	0	0	0	0	0	0	0	0	0	0	0	0	0	0
3OAS80	'3-oxoacyl-[acyl-carrier-protein] synthase (n-C8:0)'	0	0	0	0	0	0	0	0	0	0	0	0	0	0	0	0
3OXCOAT	'3-oxoadipyl-CoA thiolase'	0	0	0	0	0	0	0	0	0	0	0	0	0	0	0	0
3PEPTabcpp	'tripeptide (LalaDgluMdap) transport via ABC system (periplasm)'	0	0	0	0	0	0	0	0	0	0	0	0	0	0	0	0
3PEPTtex	'LalaDgluMdap (tripeptide) transport via diffusion (extracellular to periplasm)'	0	0	0	0	0	0	0	0	0	0	0	0	0	0	0	0
3UMPtex	'3UMP transport via diffusion (extracellular to periplasm)'	0	0	0	0	0	0	0	0	0	0	0	0	0	0	0	0
42A12BOOXpp	'4-(2-Aminoethyl)-1,2-benzenediol:oxygen oxidoreductase(deaminating)(flavin-containing)'	0	0	0	0	0	0	0	0	0	0	0	0	0	0	0	0
4HOXPACDtex	'4-hydroxyphenylacetaldehyde transport via diffusion (extracellular to periplasm)'	0	0	0	0	0	0	0	0	0	0	0	0	0	0	0	0
4HTHRS	'4-Hydroxy-L-threonine synthase'	0	0	0	0	0	0	0	0	0	0	0	0	0	0	0	0
4PCP	'tetrapeptide L,D-carboxypeptidase'	0	0	0	0	0	0	0	0	0	0	0	0	0	0	0	0
4PCPpp	'tetrapeptide L,D-carboxypeptidase (periplasm)'	0	0	0	0	0	0	0	0	0	0	0	0	0	0	0	0
4PEPTabcpp	'tetrapeptide (LalaDgluMdapDala) transport via ABC system (periplasm)'	0	0	0	0	0	0	0	0	0	0	0	0	0	0	0	0
4PEPTtex	'LalaDgluMdapDala (pentapeptide) transport via diffusion (extracellular to periplasm)'	0	0	0	0	0	0	0	0	0	0	0	0	0	0	0	0
5DGLCNR	'5-dehydro-D-gluconate reductase'	0	0	0	0	0	0	0	0	0	0	0	0	0	0	0	0
5DGLCNt2rpp	'5-Dehydro-D-gluconate transport via proton symport, reversible (periplasm)'	0	0	0	0	0	0	0	0	0	0	0	0	0	0	0	0
5DGLCNtex	'5-Dehydro-D-gluconate transport via diffusion (extracellular to periplasm)'	0	0	0	0	0	0	0	0	0	0	0	0	0	0	0	0
5DOAN	'5''-deoxyadenosine nuclosidase'	0	0	0	0	0	0	0	0	0	0	0	0	0	0	0	0
5MTRtex	'5-Methylthio-D-ribose transport via proton diffusion (extracellular to periplasm)'	-0.0061113	-0.0059473	-0.00577439	-0.004795	-0.00409113	-0.00340477	-0.00287795	-0.00269258	-0.00598339	-0.00576147	-0.00572209	-0.00387438	-0.00322657	-0.00284657	-0.00206978	-0.00148301
5MTRtpp	'5-Methylthio-D-ribose transport via proton symport (periplasm)'	0.0061113	0.0059473	0.00577439	0.004795	0.00409113	0.00340477	0.00287795	0.00269258	0.00598339	0.00576147	0.00572209	0.00387438	0.00322657	0.00284657	0.00206978	0.00148301
A5PISO	'arabinose-5-phosphate isomerase'	0.0221589	0.0215643	0.0209373	0.0173861	0.014834	0.0123453	0.0104351	0.00976298	0.0216951	0.0208905	0.0207477	0.0140481	0.0116992	0.0103214	0.00750478	0.00537725
AACPS1	'acyl-[acyl-carrier-protein] synthetase (n-C14:0)'	0.0073863	0.00718809	0.0069791	0.00579538	0.00494466	0.00327784	0.00347838	0.002403	0.00723171	0.00696349	0.00691589	0.00468269	0.00389973	0.00250834	0.0017392	0.00121478
AACPS2	'acyl-[acyl-carrier-protein] synthetase (n-C14:1)'	0	0	0	0	0	0	0	0.000425661	0	0	0	0	0	0.000466055	0.000381195	0.000288819
AACPS3	'acyl-[acyl-carrier-protein] synthetase (n-C16:0)'	0.109922	0.106972	0.103862	0.0862459	0.0735858	0.0612404	0.0517647	0.0484304	0.107621	0.10363	0.102921	0.0696871	0.0580353	0.0512003	0.0372283	0.0266745
AACPS4	'acyl-[acyl-carrier-protein] synthetase (n-C16:1)'	0.0854965	0.0832023	0.0807832	0.0670816	0.0572346	0.0476325	0.0402623	0.0376689	0.0837071	0.0806025	0.0800516	0.0542023	0.0451395	0.0398233	0.028956	0.0207473
AACPS5	'acyl-[acyl-carrier-protein] synthetase (n-C18:1)'	0.044064	0.0428816	0.0416349	0.0345732	0.0294981	0.0245493	0.0207508	0.0194142	0.0431418	0.0415417	0.0412578	0.0279353	0.0232644	0.0205245	0.0149236	0.0106929
AACPS6	'acyl-[acyl-carrier-protein] synthetase (n-C18:0)'	0	0	0	0	0	0.000837269	0	0.000425661	0	0	0	0	0	0.000466055	0.000381195	0.000288819
AACPS7	'acyl-[acyl-carrier-protein] synthetase (n-C12:0)'	0.0369315	0.0359404	0.0348955	0.0289769	0.0247233	0.0205755	0.0173919	0.0162716	0.0361585	0.0348174	0.0345795	0.0234135	0.0194987	0.0172023	0.012508	0.00896208
AACPS8	'acyl-[acyl-carrier-protein] synthetase (n-C10:0)'	0	0	0	0	0	0	0	0	0	0	0	0	0	0	0	0
AACPS9	'acyl-[acyl-carrier-protein] synthetase (n-C8:0)'	0	0	0	0	0	0	0	0	0	0	0	0	0	0	0	0
AACTOOR	'Aminoacetone:oxygen oxidoreductase(deaminating)(flavin-containing)'	0	0	0	0	0	0	0	0	0	0	0	0	0	0	0	0
AADDGT	'dTDP-N-4-acetamido-4,6-dideoxy-D-galactose transferase'	0	0	0	-0.000384006	0	0	0	0	0	0	0	0	0	0	0	0
AAMYL	'alpha-amylase'	0	0	0	0	0	0	0	0	0	0	0	0	0	0	0	0
AAMYLpp	'alpha-amylase (periplasm)'	0	0	0	0	0	0	0	0	0	0	0	0	0	0	0	0
AB6PGH	'Arbutin 6-phosphate glucohydrolase'	0	0	0	0	0	0	0	0	0	0	0	0	0	0	0	0
ABTA	'4-aminobutyrate transaminase'	0	0	0	0	0	0	0	0	0	0	0	0	0	0	0	0
ABUTD	'Aminobutyraldehyde dehydrogenase'	0	0	0	0	0	0	0	0	0	0	0	0	0	0	0	0
ABUTt2pp	'4-aminobutyrate transport in via proton symport (periplasm)'	0	0	0	0	0	0	0	0	0	0	0	0	0	0	0	0
ABUTtex	'4-aminobutyrate transport via diffusion (extracellular to periplasm)'	0	0	0	0	0	0	0	0	0	0	0	0	0	0	0	0
ACACCT	'acetyl-CoA:acetoacetyl-CoA transferase'	0	0	0	0	0	0	0	0	0	0	0	0	0	0	0	0
ACACT1r	'acetyl-CoA C-acetyltransferase'	0.2838	0.276184	0.268155	0.222673	0.189986	0.158113	0.133402	0.124809	0.27786	0.267063	0.265726	0.179921	0.149838	0.131948	0.0961175	0.0687425
ACACT2r	'acetyl-CoA C-acyltransferase (butanoyl-CoA) (r)'	0.2838	0.276184	0.268155	0.222673	0.189986	0.158113	0.133402	0.124809	0.27786	0.267063	0.265726	0.179921	0.149838	0.131948	0.0961175	0.0687425
ACACT3r	'acetyl-CoA C-acyltransferase (hexanoyl-CoA) (r)'	0.2838	0.276184	0.268155	0.222673	0.189986	0.158113	0.133402	0.124809	0.27786	0.267063	0.265726	0.179921	0.149838	0.131948	0.0961175	0.0687425
ACACT4r	'acetyl-CoA C-acyltransferase (octanoyl-CoA) (r)'	0.2838	0.276184	0.268155	0.222673	0.189986	0.158113	0.133402	0.124809	0.27786	0.267063	0.265726	0.179921	0.149838	0.131948	0.0961175	0.0687425
ACACT5r	'acetyl-CoA C-acyltransferase (decanoyl-CoA) (r)'	0.2838	0.276184	0.268155	0.222673	0.189986	0.158113	0.133402	0.124809	0.27786	0.267063	0.265726	0.179921	0.149838	0.131948	0.0961175	0.0687425
ACACT6r	'acetyl-CoA C-acyltransferase (dodecanoyl-CoA) (r)'	0.246869	0.240244	0.233259	0.193696	0.165263	0.137537	0.11601	0.108538	0.241702	0.232245	0.231147	0.156507	0.130339	0.114745	0.0836095	0.0597804
ACACT7r	'acetyl-CoA C-acyltransferase (tetradecanoyl-CoA) (r)'	0.239482	0.233056	0.22628	0.187901	0.160318	0.133422	0.112532	0.105284	0.23447	0.225282	0.224231	0.151825	0.126439	0.111305	0.081108	0.057988
ACACT8r	'acetyl-CoA acyltransferase (hexadecanoyl-CoA), (r)'	-0.044064	-0.0428816	-0.0416349	-0.0345732	-0.0294981	-0.0245493	-0.0207508	-0.0191842	-0.0431418	-0.0415417	-0.0412578	-0.0279353	-0.0232644	-0.0205245	-0.0149236	-0.0106929
ACACt2pp	'acetoacetate transport via proton symport (periplasm)'	0	0	0	0	0	0	0	0	0	0	0	0	0	0	0	0
ACACtex	'acetoacetate transport via diffusion (extracellular to periplasm)'	0	0	0	0	0	0	0	0	0	0	0	0	0	0	0	0
ACALD	'acetaldehyde dehydrogenase (acetylating)'	0	0	0	-0.192522	-0.486187	-0.60073	-0.62639	-0.628027	0	-0.0747985	-0.0383549	-0.0957663	-0.118745	-0.293922	-0.143081	-0.204666
ACALDtex	'acetaldehyde transport via diffusion (extracellular to periplasm)'	0	0	0	-0.192522	-0.486187	-0.60073	-0.62639	-0.628027	0	-0.0747985	-0.0383549	-0.0957663	-0.118745	-0.293922	-0.143081	-0.204666
ACALDtpp	'acetaldehyde reversible transport (periplasm)'	0	0	0	-0.192522	-0.486187	-0.60073	-0.62639	-0.628027	0	-0.0747985	-0.0383549	-0.0957663	-0.118745	-0.293922	-0.143081	-0.204666
ACANTHAT	'acetyl-CoA:anthranilate acetyltransferase'	0	0	0	0	0	0	0	0	0	0	0	0	0	0	0	0
ACBIPGT	'Adenosyl cobinamide phosphate guanyltransferase'	0	0	0	0	0	0	0	0	0	0	0	0	0	0	0	0
ACCOAC	'acetyl-CoA carboxylase'	0.0295787	0.0287797	0.0279481	0.0232078	0.0198011	0.0164791	0.0139293	0.0130321	0.0289543	0.0278856	0.0276899	0.0187486	0.0156138	0.0137774	0.0100159	0.00717648
ACCOAL	'acetate-CoA ligase (ADP-forming)'	0	0	0	0	0	0	0	0	0	0	0	0	0	0	0	0
ACGAL1PPpp	'N-acetyl-D-galactosamine 1-phosphatase (periplasm)'	0	0	0	0	0	0	0	0	0	0	0	0	0	0	0	0
ACGAL1Ptex	'N-acetyl-D-galactosamine 1-phosphate transport via diffusion (extracellular to periplasm)'	0	0	0	0	0	0	0	0	0	0	0	0	0	0	0	0
ACGALtex	'N-acetyl-D-galactosamine transport via diffusion (extracellular to periplasm)'	0	0	0	0	0	0	0	0	0	0	0	0	0	0	0	0
ACGAM1PPpp	'N-acetyl-D-glucosamine 1-phosphatase (periplasm)'	0	0	0	0	0	0	0	0	0	0	0	0	0	0	0	0
ACGAM1Ptex	'N-acetyl-D-glucosamine 1-phosphate transport via diffusion (extracellular to periplasm)'	0	0	0	0	0	0	0	0	0	0	0	0	0	0	0	0
ACGAMK	'N-acetylglucosamine kinase'	0	0	0	0	0	0	0	0	0	0	0	0	0	0	0	0
ACGAMT	'UDP-N-acetylglucosamine:undecaprenylphosphate N-acetylglucosamine -1-phosphate transferase'	0	0	0	-0.000384006	0	0	0	0	0	0	0	0	0	0	0	0
ACGAptspp	'N-Acetyl-D-glucosamine transport via PEP:Pyr PTS (periplasm)'	0	0	0	0	0	0	0	0	0	0	0	0	0	0	0	0
ACGAtex	'N-Acetyl-D-glucosamine transport via diffusion (extracellular to periplasm)'	0	0	0	0	0	0	0	0	0	0	0	0	0	0	0	0
ACGK	'acetylglutamate kinase'	0.296715	0.288753	0.280358	0.232806	0.198632	0.165308	0.13973	0.13073	0.290505	0.27973	0.277818	0.188109	0.156656	0.138206	0.100492	0.0720032
ACGS	'N-acetylglutamate synthase'	0.296715	0.288753	0.280358	0.232806	0.198632	0.165308	0.13973	0.13073	0.290505	0.27973	0.277818	0.188109	0.156656	0.138206	0.100492	0.0720032
ACHBS	'2-aceto-2-hydroxybutanoate synthase'	0.255821	0.248956	0.241718	0.20072	0.171256	0.142525	0.120472	0.112712	0.250467	0.241177	0.239529	0.162183	0.135065	0.119158	0.0866415	0.0620795
ACKr	'acetate kinase'	-10.457	-9.0159	-7.21099	-1.27438	0.35746	0.297489	0.251459	0.235262	-8.1181	-7.14615	-8.24437	-5.11806	-3.84424	-3.51111	-3.04695	-2.46467
ACLS	'acetolactate synthase'	0.769837	0.748671	0.726904	0.603613	0.515008	0.428606	0.362288	0.338952	0.753213	0.725277	0.72032	0.492761	0.417342	0.361906	0.264372	0.186688
ACM6PH	'N-acetylmuramate 6-phosphate hydrolase'	0	0	0	0	0	0	0	0	0	0	0	0	0	0	0	0
ACMAMUT	'UDP-N-acetyl-D-mannosaminuronic acid transferase'	0	0	0	-0.000384006	0	0	0	0	0	0	0	0	0	0	0	0
ACMANAptspp	'N-acetyl-D-mannosamine transport via PTS (periplasm)'	0	0	0	0	0	0	0	0	0	0	0	0	0	0	0	0
ACMANAtex	'N-acetyl-D-mannosamine transport via diffusion (extracellular to periplasm)'	0	0	0	0	0	0	0	0	0	0	0	0	0	0	0	0
ACMUMptspp	'N-acetylmuramate transport via PEP:Pyr PTS (periplasm)'	0	0	0	0	0	0	0	0	0	0	0	0	0	0	0	0
ACMUMtex	'N-acetylmuramate transport via diffusion (extracellular to periplasm)'	0	0	0	0	0	0	0	0	0	0	0	0	0	0	0	0
ACNAMt2pp	'N-acetylneuraminate proton symport (periplasm)'	0	0	0	0	0	0	0	0	0	0	0	0	0	0	0	0
ACNAMtex	'N-acetylneuraminate transport via diffusion (extracellular to periplasm)'	0	0	0	0	0	0	0	0	0	0	0	0	0	0	0	0
ACNML	'N-Acetylneuraminate lyase'	0	0	0	0	0	0	0	0	0	0	0	0	0	0	0	0
ACOAD1f	'acyl-CoA dehydrogenase (butanoyl-CoA)'	-0.2838	-0.276184	-0.268155	-0.222673	-0.189986	-0.158113	-0.133402	-0.124809	-0.27786	-0.267063	-0.265726	-0.179921	-0.149838	-0.131948	-0.0961175	-0.0687425
ACOAD2f	'acyl-CoA dehydrogenase (hexanoyl-CoA)'	-0.2838	-0.276184	-0.268155	-0.222673	-0.189986	-0.158113	-0.133402	-0.124809	-0.27786	-0.267063	-0.265726	-0.179921	-0.149838	-0.131948	-0.0961175	-0.0687425
ACOAD3f	'acyl-CoA dehydrogenase (octanoyl-CoA)'	-0.2838	-0.276184	-0.268155	-0.222673	-0.189986	-0.158113	-0.133402	-0.124809	-0.27786	-0.267063	-0.265726	-0.179921	-0.149838	-0.131948	-0.0961175	-0.0687425
ACOAD4f	'acyl-CoA dehydrogenase (decanoyl-CoA)'	-0.2838	-0.276184	-0.268155	-0.222673	-0.189986	-0.158113	-0.133402	-0.124809	-0.27786	-0.267063	-0.265726	-0.179921	-0.149838	-0.131948	-0.0961175	-0.0687425
ACOAD5f	'acyl-CoA dehydrogenase (dodecanoyl-CoA)'	-0.2838	-0.276184	-0.268155	-0.222673	-0.189986	-0.158113	-0.133402	-0.124809	-0.27786	-0.267063	-0.265726	-0.179921	-0.149838	-0.131948	-0.0961175	-0.0687425
ACOAD6f	'acyl-CoA dehydrogenase (tetradecanoyl-CoA)'	-0.246869	-0.240244	-0.233259	-0.193696	-0.165263	-0.137537	-0.11601	-0.108538	-0.241702	-0.232245	-0.231147	-0.156507	-0.130339	-0.114745	-0.0836095	-0.0597804
ACOAD7f	'acyl-CoA dehydrogenase (hexadecanoyl-CoA)'	-0.153986	-0.149854	-0.145497	-0.120819	-0.103084	-0.0857897	-0.0725155	-0.0676146	-0.150763	-0.145171	-0.144179	-0.0976224	-0.0812997	-0.0717248	-0.052152	-0.0373674
ACOAD8f	'acyl-CoA dehydrogenase (octadecanoyl-CoA)'	0	0	0	0	0	0	0	0	0	0	0	0	0	0	0	0
ACOATA	'Acetyl-CoA ACP transacylase'	0	0	0	0	0	0	0	0	0	0	0	0	0	0	0	0
ACODA	'acetylornithine deacetylase'	0.296715	0.288753	0.280358	0.232806	0.198632	0.165308	0.13973	0.13073	0.290505	0.27973	0.277818	0.188109	0.156656	0.138206	0.100492	0.0720032
ACOLIPAabctex	'arabinose modified core oligosaccharide lipid A transport via ABC system (periplasm to extracellular)'	0	0	0	0	0	0	0	0	0	0	0	0	0	0	0	0
ACONIs	'aconitate isomerase (spontaneous)'	0	0	0	0	0	0	0	0	0	0	0	0	0	0	0	0
ACONMT	'Trans-aconitate methyltransferase'	0	0	0	0	0	0	0	0	0	0	0	0	0	0	0	0
ACONTa	'aconitase (half-reaction A, Citrate hydro-lyase)'	4.21467	4.65347	4.28864	7.51946	5.33951	4.5062	3.25767	2.63358	5.2553	4.40467	4.93124	4.40363	4.14252	4.05002	4.33989	3.76198
ACONTb	'aconitase (half-reaction B, Isocitrate hydro-lyase)'	4.21467	4.65347	4.28864	7.51946	5.33951	4.5062	3.25767	2.63358	5.2553	4.40467	4.93124	4.40363	4.14252	4.05002	4.33989	3.76198
ACOTA	'acetylornithine transaminase'	-0.296715	-0.288753	-0.280358	-0.232806	-0.198632	-0.165308	-0.13973	-0.13073	-0.290505	-0.27973	-0.277818	-0.188109	-0.156656	-0.138206	-0.100492	-0.0720032
ACPPAT120	'acyl-(acyl carrier protein):phosphate acyltransferase (C12:0)'	0	0	0	0	0	0	0	0	0	0	0	0	0	0	0	0
ACPPAT140	'acyl-(acyl carrier protein):phosphate acyltransferase (C14:0)'	0	0	0	0	0	0	0	0	0	0	0	0	0	0	0	0
ACPPAT141	'acyl-(acyl carrier protein):phosphate acyltransferase (C14:1)'	0	0	0	0	0	0	0	0	0	0	0	0	0	0	0	0
ACPPAT160	'acyl-(acyl carrier protein):phosphate acyltransferase (C16:0)'	0	0	0	0	0	0	0	0	0	0	0	0	0	0	0	0
ACPPAT161	'acyl-(acyl carrier protein):phosphate acyltransferase (C16:1)'	0	0	0	0	0	0	0	0	0	0	0	0	0	0	0	0
ACPPAT180	'acyl-(acyl carrier protein):phosphate acyltransferase (C18:0)'	0	0	0	0	0	0	0	0	0	0	0	0	0	0	0	0
ACPPAT181	'acyl-(acyl carrier protein):phosphate acyltransferase (C18:1)'	0	0	0	0	0	0	0	0	0	0	0	0	0	0	0	0
ACPS1	'acyl-carrier protein synthase'	0	0	-0.000493186	-0.000409537	0	-0.000290799	0	0	0	0	0	0	-0.000275579	0	-0.000176778	0
ACS	'acetyl-CoA synthetase'	0	0	0	0	0	0	0	0	0	0	0	0	0	0	0	0
ACSERtex	'O-Acetyl-L-serine transport via diffusion (extracellular to periplasm)'	0	0	0	0	0	0	0	0	0	0	0	0	0	0	0	0
ACSERtpp	'O-Acetyl-L-serine export via facilitated transport'	0	0	0	0	0	0	0	0	0	0	0	0	0	0	0	0
ACt2rpp	'acetate reversible transport via proton symport (periplasm)'	-10.9915	-9.53554	-7.71552	-1.69334	-0.000818651	-0.000394747	-0.000333668	-0.000312175	-8.64089	-7.64955	-8.74433	-5.45658	-4.12615	-3.75983	-3.2278	-2.59425
ACt4pp	'Na+/Acetate symport (periplasm)'	0	0	0	0	0.000818651	0.000394747	0.000333668	0.000312175	0	0	0	0	0	0	0	0
ACtex	'Acetate transport via diffusion (extracellular to periplasm)'	-10.9915	-9.53554	-7.71552	-1.69334	0	0	0	0	-8.64089	-7.64955	-8.74433	-5.45658	-4.12615	-3.75983	-3.2278	-2.59425
ADA	'Adenosine deaminase'	0	0	0	0	0	0	0	0	0	0	0	0	0	0	0	0
ADCL	'4-aminobenzoate synthase'	0.000808315	0.000786624	0.000763754	0.000634214	0.000541116	0	0	0	0.000791398	0.000762045	0.000756836	0.000512448	0	0	0	0
ADCS	'4-amino-4-deoxychorismate synthase'	0.000808315	0.000786624	0.000763754	0.000634214	0.000541116	0	0	0	0.000791398	0.000762045	0.000756836	0.000512448	0	0	0	0
ADD	'adenine deaminase'	0	0	0	0	0	0	0	0	0	0	0	0	0	0	0	0
ADEt2rpp	'adenine transport via proton symport (reversible) (periplasm)'	0	0	0	0	0	0	0	0	0	0	0	0	0	0	0	0
ADEtex	'adenine transport via diffusion (extracellular to periplasm)'	0	0	0	0	0	0	0	0	0	0	0	0	0	0	0	0
ADK1	'adenylate kinase'	2.2853	2.2139	2.15461	1.78567	1.52266	1.26626	1.07019	1.00116	2.22682	2.14492	2.13006	1.44225	1.19999	1.05861	0.769736	0.551415
ADK3	'adentylate kinase (GTP)'	0	0	0	0	0	0	0	0	0	0	0	0	0	0	0	0
ADK4	'adentylate kinase (ITP)'	0	0	0	0	0	0	0	0	0	0	0	0	0	0	0	0
ADMDC	'adenosylmethionine decarboxylase'	0.0061113	0.0059473	0.00577439	0.004795	0.00409113	0.00340477	0.00287795	0.00269258	0.00598339	0.00576147	0.00572209	0.00387438	0.00322657	0.00284657	0.00206978	0.00148301
ADNCYC	'adenylate cyclase'	0	0	0	0	0	0	0	0	0	0	0	0	0	0	0	0
ADNK1	'adenosine kinase'	0.0061113	0.0059473	0.00577439	0.004795	0.00409113	0.00340477	0.00287795	0.00269258	0.00547235	0.00576147	0.00572209	0.00387438	0.00322657	0.00294154	0.00206978	0.00148301
ADNUC	'adenosine hydrolase'	0	0	0	0	0	0	0	0	0	0	0	0	0	0	0	0
ADNt2pp	'adenosine transport in via proton symport (periplasm)'	0	0	0	0	0	0	0	0	0	0	0	0	0	0	0	0
ADNt2rpp	'adenosine transport in via proton symport, reversible (periplasm)'	0	0	0	0	0	0	0	0	0	0	0	0	0	0	0	0
ADNtex	'adenosine transport via diffusion (extracellular to periplasm)'	0	0	0	0	0	0	0	0	0	0	0	0	0	0	0	0
ADOCBIK	'Adenosyl cobinamide kinase'	0	0	0	0	0	0	0	0	0	0	0	0	0	0	0	0
ADOCBLS	'Adenosylcobalamin 5''-phosphate synthase'	0	0	0	0	0	0	0	0	0	0	0	0	0	0	0	0
ADOCBLabcpp	'Adenosylcobalamin transport via ABC system (periplasm)'	0	0	0	0	0	0	0	0	0	0	0	0	0	0	0	0
ADOCBLtonex	'Adenosylcobalimin transport via ton system (extermal)'	0	0	0	0	0	0	0	0	0	0	0	0	0	0	0	0
ADPRDP	'ADPribose diphosphatase'	0	0	0	0	0	0	0	0	0	0	0	0	0	0	0	0
ADPT	'adenine phosphoribosyltransferase'	0	0	0	0	0	0	0	0	0	0	0	0	0	0	0	0
ADSK	'adenylyl-sulfate kinase'	0.223004	0.21651	0.210217	0.174562	0.148938	0.123951	0.104772	0.0980235	0.217824	0.209747	0.208312	0.141046	0.117463	0.10363	0.0753498	0.0539889
ADSL1r	'adenylsuccinate lyase'	0.263121	0.253541	0.246664	0.204828	0.174411	0.145441	0.122691	0.114789	0.255079	0.24562	0.24394	0.16517	0.137828	0.121354	0.0884139	0.0632227
ADSL2r	'adenylosuccinate lyase'	0.393326	0.380252	0.369691	0.3069	0.261501	0.21747	0.183627	0.171798	0.382559	0.368372	0.365852	0.247716	0.206146	0.181625	0.1322	0.0945961
ADSS	'adenylosuccinate synthase'	0.263121	0.253541	0.246664	0.204828	0.174411	0.145441	0.122691	0.114789	0.255079	0.24562	0.24394	0.16517	0.137828	0.121354	0.0884139	0.0632227
AGDC	'N-acetylglucosamine-6-phosphate deacetylase'	0	0	0	0	0	0	0	0	0	0	0	0	0	0	0	0
AGM3PA	'N-Acetyl-D-glucosamine(anhydrous)N-Acetylmuramyl-tripeptide amidase'	0	0	0	0	0	0	0	0	0	0	0	0	0	0	0	0
AGM3PApp	'N-Acetyl-D-glucosamine(anhydrous)N-Acetylmuramyl-tripeptide amidase (periplasm)'	0	0	0	0	0	0	0	0	0	0	0	0	0	0	0	0
AGM3PH	'N-Acetyl-D-glucosamine(anhydrous)N-Acetylmuramyl-tripeptide beta -1,4-N-acetylglucosaminidase'	0	0	0	0	0	0	0	0	0	0	0	0	0	0	0	0
AGM3Pt2pp	'GlcNAc-anhMurNAc tripeptide transport in via proton symport (periplasm)'	0	0	0	0	0	0	0	0	0	0	0	0	0	0	0	0
AGM4PA	'N-Acetyl-D-glucosamine(anhydrous)N-Acetylmuramyl-tetrapeptide amidase'	0	0	0	0	0	0	0	0	0	0	0	0	0	0	0	0
AGM4PApp	'N-Acetyl-D-glucosamine(anhydrous)N-Acetylmuramyl-tetrapeptide amidase (periplasm)'	0	0	0	0	0	0	0	0	0	0	0	0	0	0	0	0
AGM4PCP	'N-Acetyl-D-glucosamine(anhydrous)N-Acetylmuramyl-tetrapeptide L,D-carboxypeptidase'	0	0	0	0	0	0	0	0	0	0	0	0	0	0	0	0
AGM4PCPpp	'N-Acetyl-D-glucosamine(anhydrous)N-Acetylmuramyl-tetrapeptide L,D-carboxypeptidase (periplasmic)'	0	0	0	0	0	0	0	0	0	0	0	0	0	0	0	0
AGM4PH	'N-Acetyl-D-glucosamine(anhydrous)N-Acetylmuramyl-tetrapeptide beta -1,4-N-acetylglucosaminidase'	0	0	0	0	0	0	0	0	0	0	0	0	0	0	0	0
AGM4Pt2pp	'GlcNAc-anhMurNAc tetrapeptide transport in via proton symport (periplasm)'	0	0	0	0	0	0	0	0	0	0	0	0	0	0	0	0
AGMH	'N-Acetyl-D-glucosamine(anhydrous)N-Acetylmuramyl beta -1,4-N-acetylglucosaminidase'	0	0	0	0	0	0	0	0	0	0	0	0	0	0	0	0
AGMHE	'ADP-D-glycero-D-manno-heptose epimerase'	0.0295452	0.0287524	0.0279164	0.0231815	0.0197787	0.0164604	0.0139135	0.0130173	0.0289268	0.0278539	0.0276636	0.0187308	0.0155989	0.0137618	0.0100064	0.00716966
AGMT	'agmatinase'	0	0	0	0	0	0	0	0	0	0	0	0	0	0	0	0
AGMt2pp	'GlcNAc-anhMurNAc transport in via proton symport (periplasm)'	0	0	0	0	0	0	0	0	0	0	0	0	0	0	0	0
AGMtex	'agmatine transport via diffusion (extracellular to periplasm)'	0	0	0	0	0	0	0	0	0	0	0	0	0	0	0	0
AGPAT120	'1-tetradecanoyl-sn-glycerol 3-phosphate O-acyltransferase (n-C12:0)'	0	0	0	0	0	0	0	0	0	0	0	0	0	0	0	0
AGPAT140	'1-tetradecanoyl-sn-glycerol 3-phosphate O-acyltransferase (n-C14:0)'	0	0	0	0	0	-0.000418634	0	-0.000425661	0	0	0	0	0	-0.000466055	-0.000381195	-0.000288819
AGPAT141	'1-tetradec-7-enoyl-sn-glycerol 3-phosphate O-acyltransferase (n-C14:1)'	0	0	0	0	0	0	0	0.000212831	0	0	0	0	0	0.000233027	0.000190598	0.000144409
AGPAT160	'1-hexadecanoyl-sn-glycerol 3-phosphate O-acyltransferase (n-C16:0)'	0.0549609	0.053486	0.051931	0.043123	0.0367929	0.0306202	0.0258824	0.0242152	0.0538106	0.0518148	0.0514606	0.0348436	0.0290176	0.0256001	0.0186142	0.0133372
AGPAT161	'1-hexadec-7-enoyl-sn-glycerol 3-phosphate O-acyltransferase (n-C16:1)'	0.0427483	0.0416011	0.0403916	0.0335408	0.0286173	0.0238162	0.0201312	0.0188345	0.0418536	0.0403013	0.0400258	0.0271011	0.0225697	0.0199116	0.014478	0.0103736
AGPAT180	'1-octadecanoyl-sn-glycerol 3-phosphate O-acyltransferase (n-C18:0)'	0	0	0	0	0	0.000418634	0	0.000212831	0	0	0	0	0	0.000233027	0.000190598	0.000144409
AGPAT181	'1-octadec-7-enoyl-sn-glycerol 3-phosphate O-acyltransferase (n-C18:1)'	0.022032	0.0214408	0.0208174	0.0172866	0.0147491	0.0122746	0.0103754	0.00970708	0.0215709	0.0207709	0.0206289	0.0139676	0.0116322	0.0102623	0.00746181	0.00534646
AGPR	'N-acetyl-g-glutamyl-phosphate reductase'	-0.296715	-0.288753	-0.280358	-0.232806	-0.198632	-0.165308	-0.13973	-0.13073	-0.290505	-0.27973	-0.277818	-0.188109	-0.156656	-0.138206	-0.100492	-0.0720032
AGt3	'silver transport out via proton antiport'	0	0	0	0	0	0	0	0	0	0	0	0	0	0	0	0
AHCYSNS	'S-adenosylhomocysteine nucleosidase'	0	0	0	0	0	0	0	0	0	0	0	0	0	9.49701e-05	0	0
AICART	'phosphoribosylaminoimidazolecarboxamide formyltransferase'	0.476745	0.461433	0.448512	0.372352	0.317345	0.263945	0.222912	0.208552	0.464233	0.447016	0.443959	0.300601	0.250189	0.220481	0.160453	0.114839
AIRC2	'phosphoribosylaminoimidazole carboxylase'	0.393326	0.380252	0.369691	0.3069	0.261501	0.21747	0.183627	0.171798	0.382559	0.368372	0.365852	0.247716	0.206146	0.181625	0.1322	0.0945961
AIRC3	'phosphoribosylaminoimidazole carboxylase (mutase rxn)'	-0.393326	-0.380252	-0.369691	-0.3069	-0.261501	-0.21747	-0.183627	-0.171798	-0.382559	-0.368372	-0.365852	-0.247716	-0.206146	-0.181625	-0.1322	-0.0945961
AKGDH	'2-Oxogluterate dehydrogenase'	3.1718	3.64986	3.31066	6.71582	4.66388	3.94728	2.78555	2.19362	4.24676	3.44121	3.9648	3.3564	2.91297	2.58664	2.57526	1.88062
AKGt2rpp	'2-oxoglutarate reversible transport via symport (periplasm)'	0	0	0	0	0	0	0	0	0	0	0	-0.376902	-0.677911	-0.981252	-1.40688	-1.60812
AKGtex	'alpha-ketoglutarate transport via diffusion (extracellular to periplasm)'	0	0	0	0	0	0	0	0	0	0	0	-0.376902	-0.677911	-0.981252	-1.40688	-1.60812
ALAALAD	'D-alanine-D-alanine dipeptidase'	0	0	0	0	0	0	0	0	0	0	0	0	0	0	0	0
ALAALAabcpp	'D-alanyl-D-alanine (DalaDala) transport via ABC system (periplasm)'	0.00298587	0.00290575	0.00282127	0.00234275	0.00199885	0.00166351	0.00140612	0.00131554	0.00292338	0.00281495	0.00279571	0.00189295	0.00157645	0.00139078	0.00101126	0.000724575
ALAALAr	'D-alanine-D-alanine ligase (reversible)'	0.0220039	0.0214135	0.0207909	0.0172645	0.0147303	0.012259	0.0103622	0.00969471	0.0215434	0.0207444	0.0206026	0.0139498	0.0116174	0.0102492	0.00743542	0.00533965
ALAALAtex	'D-alanyl-D-alanine (DalaDala) transport via diffusion (extracellular to periplasm)'	0	0	0	0	0	0	0	0	0	0	0	0	0	0	0	0
ALAGLUE	'L-alanyl-gamma-glutamate epimerase'	0	0	0	0	0	0	0	0	0	0	0	0	0	0	0	0
ALAR	'alanine racemase'	0.0220039	0.0214135	0.0207909	0.0172645	0.0147303	0.012259	0.0103622	0.00969471	0.0215434	0.0207444	0.0206026	0.0139498	0.0116174	0.0102492	0.00741854	0.00533965
ALATA_D2	'D-alanine transaminase'	0	0	0	0	0	0	0	0	0	0	0	0	0	0	0	0
ALATA_L	'L-alanine transaminase'	-0.499316	-0.485915	-0.471789	-0.391769	-0.334261	-0.27807	-0.235044	-0.219993	-0.488864	-0.470734	-0.467325	-0.31655	-0.263515	-0.232481	-0.168989	-0.121118
ALATA_L2	'alanine transaminase'	0	0	0	0	0	-0.000112584	-9.51636e-05	0	0	0	-0.000189209	0	-0.000106691	-9.41259e-05	-6.84401e-05	-4.9038e-05
ALATRS	'Alanyl-tRNA synthetase'	0	0	0	0	0	0	0	0	0	0	0	0	0	0	0	0
ALAabcpp	'L-alanine transport via ABC system (periplasm)'	0	0	0	0	0	0	0	0	0	0	0	0	0	0	0	0
ALAt2pp	'L-alanine transport in via proton symport (periplasm)'	0	0	0	0	0	-0.000263164	-0.000222445	-0.000208117	0	0	0	0	-0.000296152	-0.000261273	-0.000189975	-0.000136119
ALAt2rpp	'L-alanine reversible transport via proton symport (periplasm)'	-0.000978315	-0.000952062	-0.000924382	-0.000959497	0	-0.000263164	-0.000222445	-0.000208117	-0.000957839	-0.000922314	-0.00091601	-0.000775278	-0.000296152	-0.000261273	-0.000189975	-0.000136119
ALAt4pp	'L-alanine transport in via sodium symport (periplasm)'	0.000978315	0.000952062	0.000924382	0.000959497	0	0.000526329	0.00044489	0.000416234	0.000957839	0.000922314	0.00091601	0.000775278	0.000592304	0.000522547	0.00037995	0.000272238
ALAtex	'L-alanine transport via diffusion (extracellular to periplasm)'	0	0	0	0	0	0	0	0	0	0	0	0	0	0	0	0
ALCD19	'alcohol dehydrogenase (glycerol)'	0	0	0	0	0	0	0	0	0	0	0	0	0	0	0	0
ALCD2x	'alcohol dehydrogenase (ethanol)'	0	0	0	0	0	0	0	0	0	0	0	0	0	0	0	0
ALDD19xr	'aldehyde dehydrogenase (phenylacetaldehyde, NAD)'	0	0	0	0	0	0	0	0	0	0	0	0	0	0	0	0
ALDD2x	'aldehyde dehydrogenase (acetaldehyde, NAD)'	0	0	0	0	0	0	0	0	0	0	0	0	0	0	0	0
ALDD2y	'aldehyde dehydrogenase (acetaldehyde, NADP)'	0	0	0	0	0	0	0	0	0	0	0	0	0	0	0	0
ALDD3y	'aldehyde dehydrogenase (propanal, NADP)'	0	0	0	0	0	0	0	0	0	0	0	0	0	0	0	0
ALDD4	'aldehyde dehydrogenase (butanal, NAD)'	0	0	0	0	0	0	0	0	0	0	0	0	0	0	0	0
ALLK	'Allose kinase'	0	0	0	0	0	0	0	0	0	0	0	0	0	0	0	0
ALLPI	'Allose 6-phosphate isomerase'	0	0	0	0	0	0	0	0	0	0	0	0	0	0	0	0
ALLTAMH	'allantoate amidohydrolase'	0	0	0	0	0	0	0	0	0	0	0	0	0	0	0	0
ALLTN	'allantoinase'	0	0	0	0	0	0	0	0	0	0	0	0	0	0	0	0
ALLTNt2rpp	'allantoin transport in via proton symport (periplasm)'	0	0	0	0	0	0	0	0	0	0	0	0	0	0	0	0
ALLTNtex	'allantoin transport via diffusion (extracellular to periplasm)'	0	0	0	0	0	0	0	0	0	0	0	0	0	0	0	0
ALLULPE	'Allulose 6-phosphate epimerase'	0	0	0	0	0	0	0	0	0	0	0	0	0	0	0	0
ALLabcpp	'D-allose transport via ABC system (periplasm)'	0	0	0	0	0	0	0	0	0	0	0	0	0	0	0	0
ALLtex	'Allose transport via diffusion (extracellular to periplasm)'	0	0	0	0	0	0	0	0	0	0	0	0	0	0	0	0
ALPATE160pp	'apolipoprotein N-acyltransferase (phosphatidylethanolamine, periplasm)'	0	0	0	0	0	0	0	0	0	0	0	0	0	0	0	0
ALPATG160pp	'apolipoprotein N-acyltransferase (phosphatidylglycerol, periplasm)'	0	0	0	0	0	0	0	0	0	0	0	0	0	0	0	0
ALR2	'aldose reductase (methylglyoxal)'	0	0	0	0	0	0	0	0	0	0	0	0	0	0	0	0
ALR4x	'aldose reductase (acetol)'	0	0	0	0	0	0	0	0	0	0	0	0	0	0	0	0
ALTRH	'altronate hydrolase'	0	0	0	0	0	0	0	0	0	0	0	0	0	0	0	0
AM3PA	'anhydrous-N-Acetylmuramyl-tripeptide amidase'	0	0	0	0	0	0	0	0	0	0	0	0	0	0	0	0
AM4PA	'anhydrous-N-Acetylmuramyl-tetrapeptide amidase'	0	0	0	0	0	0	0	0	0	0	0	0	0	0	0	0
AM4PCP	'anhydrous-N-Acetylmuramyl-tetrapeptide L,D-carboxypeptidase'	0	0	0	0	0	0	0	0	0	0	0	0	0	0	0	0
AMALT1	'Amylomaltase (maltotriose)'	0	0	0	0	0	0	0	0	0	0	0	0	0	0	0	0
AMALT2	'Amylomaltase (maltotetraose)'	0	0	0	0	0	0	0	0	0	0	0	0	0	0	0	0
AMALT3	'Amylomaltase (maltopentaose)'	0	0	0	0	0	0	0	0	0	0	0	0	0	0	0	0
AMALT4	'Amylomaltase (maltohexaose)'	0	0	0	0	0	0	0	0	0	0	0	0	0	0	0	0
AMANAPEr	'N-acetylmannosamine 6-phosphate epimerase'	0	0	0	0	0	0	0	0	0	0	0	0	0	0	0	0
AMANK	'N-acetyl-D-mannosamine kinase'	0	0	0	0	0	0	0	0	0	0	0	0	0	0	0	0
AMAOTr	'adenosylmethionine-8-amino-7-oxononanoate transaminase'	1.81237e-06	0	1.71245e-06	1.422e-06	1.21327e-06	1.00972e-06	8.53485e-07	7.9851e-07	0	1.70862e-06	0	0	0	8.44179e-07	0	0
AMMQLT8	'S-adenosylmethione:2-demthylmenaquinole methyltransferase (menaquinone 8)'	-0.000202079	0.000311299	-0.000190938	0.000315685	-0.000135279	-0.000112584	-9.51636e-05	-8.90338e-05	0	0	-0.000189209	-0.000128112	-0.000106691	-9.41259e-05	-9.41051e-05	-4.9038e-05
AMPMS2	'4-amino-2-methyl-5-phosphomethylpyrimidine synthetase'	0.000202079	0.000196656	0.000190938	0.000158553	0	0.000112584	9.51636e-05	0	0.000197849	0.000190511	0.000189209	0.000128112	0	9.41259e-05	6.84401e-05	4.9038e-05
AMPN	'AMP nucleosidase'	0	0	0	0	0	0	0	0	0	0	0	0	0	0	0	0
AMPTASECG	'alanyl aminopeptidase (cys-gly)'	-0.000202079	-0.000196656	-0.000190938	-0.000158553	-0.000135279	-0.000112584	-9.51636e-05	-8.90338e-05	-0.000197849	-0.000190511	-0.000189209	-0.000128112	-0.000106691	-9.41259e-05	-6.84401e-05	-4.9038e-05
AMPTASEPG	'aminopeptidase (pro-gly)'	0	0	0	0	0	0	0	0	0	0	0	0	0	0	0	0
AMPtex	'AMP transport via diffusion (extracellular to periplasm)'	0	0	0	0	0	0	0	0	0	0	0	0	0	0	0	0
ANHGMtex	'GlcNAc-anhMurNAc transport via diffusion (extracellular to periplasm)'	0	0	0	0	0	0	0	0	0	0	0	0	0	0	0	0
ANHMK	'1,6-anhydrous-N-Acetylmuramate kinase'	0	0	0	0	0	0	0	0	0	0	0	0	0	0	0	0
ANPRT	'anthranilate phosphoribosyltransferase'	0.0500521	0.048709	0.0472928	0.0392715	0.0335068	0.0278854	0.0235707	0.0220524	0.0490045	0.047187	0.0468645	0.0317315	0.0264259	0.0233137	0.0169517	0.012146
ANS	'anthranilate synthase'	0.0500521	0.048709	0.0472928	0.0392715	0.0335068	0.0278854	0.0235707	0.0220524	0.0490045	0.047187	0.0468645	0.0317315	0.0264259	0.0233137	0.0169517	0.012146
AOBUTDs	'L-2-amino-3-oxobutanoate decarboxylation (spontaneous)'	0	0	0	0	0	0	0	0	0	0	0	0	0	0	0	0
AOXSr2	'8-amino-7-oxononanoate synthase'	1.81237e-06	0	1.71245e-06	1.422e-06	1.21327e-06	1.00972e-06	8.53485e-07	7.9851e-07	0	1.70862e-06	0	0	0	8.44179e-07	0	0
AP4AH	'Ap4A hydrolase'	0	0	0	0	0	0	0	0	0	0	0	0	0	0	0	0
AP4AS	'Ap4A synthetase'	0	0	0	0	0	0	0	0	0	0	0	0	0	0	0	0
AP5AH	'Ap5A hydrolase'	0	0	0	0	0	0	0	0	0	0	0	0	0	0	0	0
APCS	'aminopropylcadaverine synthase'	0	0	0	0	0	0	0	0	0	0	0	0	0	0	0	0
APG3PAT120	'acyl-phosphate:glycerol-3-phosphate acyltransferase (C12:0)'	0	0	0	0	0	0	0	0	0	0	0	0	0	0	0	0
APG3PAT140	'acyl-phosphate:glycerol-3-phosphate acyltransferase (C14:0)'	0	0	0	0	0	0	0	0	0	0	0	0	0	0	0	0
APG3PAT141	'acyl-phosphate:glycerol-3-phosphate acyltransferase (C14:1)'	0	0	0	0	0	0	0	0	0	0	0	0	0	0	0	0
APG3PAT160	'acyl-phosphate:glycerol-3-phosphate acyltransferase (C16:0)'	0	0	0	0	0	0	0	0	0	0	0	0	0	0	0	0
APG3PAT161	'acyl-phosphate:glycerol-3-phosphate acyltransferase (C16:1)'	0	0	0	0	0	0	0	0	0	0	0	0	0	0	0	0
APG3PAT180	'acyl-phosphate:glycerol-3-phosphate acyltransferase (C18:0)'	0	0	0	0	0	0	0	0	0	0	0	0	0	0	0	0
APG3PAT181	'acyl-phosphate:glycerol-3-phosphate acyltransferase (C18:1)'	0	0	0	0	0	0	0	0	0	0	0	0	0	0	0	0
APH120	'acylphosphatase (C12:0)'	0	0	0	0	0	0	0	0	0	0	0	0	0	0	0	0
APH140	'acylphosphatase (C14:0)'	0	0	0	0	0	0	0	0	0	0	0	0	0	0	0	0
APH141	'acylphosphatase (C14:1)'	0	0	0	0	0	0	0	0	0	0	0	0	0	0	0	0
APH160	'acylphosphatase (C16:0)'	0	0	0	0	0	0	0	0	0	0	0	0	0	0	0	0
APH161	'acylphosphatase (C16:1)'	0	0	0	0	0	0	0	0	0	0	0	0	0	0	0	0
APH180	'acylphosphatase (C18:0)'	0	0	0	0	0	0	0	0	0	0	0	0	0	0	0	0
APH181	'acylphosphatase (C18:1)'	0	0	0	0	0	0	0	0	0	0	0	0	0	0	0	0
APPLDHr	'aminopropanol dehydrogenase reversible'	0	0	0	0	0	0	0	0	0	0	0	0	0	0	0	0
APRAUR	'5-amino-6-(5-phosphoribosylamino)uracil reductase'	0	-0.000393312	0	0	-0.000270558	-0.000225167	-0.000190327	0	0	0	0	-0.000256224	0	0	0	0
ARAI	'L-arabinose isomerase'	0	0	0	0	0	0	0	0	0	0	0	0	0	0	0	0
ARBTNR1	'aerobactin reductase'	0	0	0	0	0	0	0	0	0	0	0	0	0	0	0	0
ARBTNR2	'aerobactin reductase'	0	0	0	0	0	0	2.91258e-05	0	0	0	0	0	0	0	0	0
ARBTNR3	'aerobactin reductase'	0	0	0	0	0	0	-2.91258e-05	0	0	0	0	0	0	0	0	0
ARBTNabcpp	'aerobactin transport via ABC system (periplasm)'	0	0	0	0	0	0	0	0	0	0	0	0	0	0	0	0
ARBTNexs	'aerobactin Fe-loading reaction (spontaneous)'	0	0	0	0	0	0	0	0	0	0	0	0	0	0	0	-0.000272238
ARBTNtex	'aerobactin secretion (to extracellular)'	0	0	0	0	0	0	0	0	0	0	0	0	0	0	0	0
ARBTNtonex	'aerobactin transport via ton system (extracellular)'	0	0	0	0	0	0	0	0	0	0	0	0	0	0	0	0
ARBTNtpp	'aerobactin secretion (to periplasm)'	0	0	0	0	0	0	0	0	0	0	0	0	0	0	0	0
ARBTptspp	'arbutin transport via PEP:Pyr PTS (periplasm)'	0	0	0	0	0	0	0	0	0	0	0	0	0	0	0	0
ARBTtex	'arbutin transport via diffusion (extracellular to periplasm)'	0	0	0	0	0	0	0	0	0	0	0	0	0	0	0	0
ARBabcpp	'L-arabinose transport via ABC system (periplasm)'	0	0	0	0	0	0	0	0	0	0	0	0	0	0	0	0
ARBt2rpp	'L-arabinose transport via proton symport (periplasm)'	0	0	0	0	0	0	0	0	0	0	0	0	0	0	0	0
ARBt3ipp	'L-arabinose transport via proton antiport (periplasm)'	0	0	0	0	0	0	0	0	0	0	0	0	0	0	0	0
ARBtex	'L-arabinose transport via diffusion (extracellular to periplasm)'	0	0	0	0	0	0	0	0	0	0	0	0	0	0	0	0
ARGAGMt7pp	'Arginine/agmatine antiport (periplasm)'	0	0	0	0	0	0	0	0	0	0	0	0	0	0	0	0
ARGDC	'arginine decarboxylase'	0	0	0	0	0	0	0	0	0	0	0	0	0	0	0	0
ARGDCpp	'arginine decarboxylase'	0	0	0	0	0	0	0	0	0	0	0	0	0	0	0	0
ARGORNt7pp	'arginine/ornithine antiporter (periplasm)'	0	0	0	0	0	0	0	0	0	0	0	0	0	0	0	0
ARGSL	'argininosuccinate lyase'	0.260455	0.253466	0.246097	0.204356	0.174358	0.145107	0.122654	0.114754	0.255004	0.245546	0.243868	0.165121	0.137512	0.121317	0.088211	0.0632041
ARGSS	'argininosuccinate synthase'	0.260455	0.253466	0.246097	0.204356	0.174358	0.145107	0.122654	0.114754	0.255004	0.245546	0.243868	0.165121	0.137512	0.121317	0.088211	0.0632041
ARGTRS	'Arginyl-tRNA synthetase'	0	0	0	0	0	0	0	0	0	0	0	0	0	0	0	0
ARGabcpp	'L-arginine transport via ABC system (periplasm)'	0	0	0	0	0	0	0	0	0	0	0	0	0	0	0	0
ARGt3pp	'L-arginine transport out via proton antiport (cytoplasm to periplasm)'	0	0	0	0	0	0	0	0	0	0	0	0	0	0	0	0
ARGtex	'L-arginine transport via diffusion (extracellular to periplasm)'	0	0	0	0	0	0	0	0	0	0	0	0	0	0	0	0
ASAD	'aspartate-semialdehyde dehydrogenase'	-0.947996	-0.922555	-0.895734	-0.743809	-0.634624	-0.528154	-0.446433	-0.417677	-0.928153	-0.89373	-0.88762	-0.601	-0.500511	-0.441565	-0.32105	-0.230048
ASCBPL	'L-ascorbate 6-phosphate lactonase'	0	0	0	0	0	0	0	0	0	0	0	0	0	0	0	0
ASCBptspp	'L-ascorbate transport via PEP:Pyr PTS (periplasm)'	0	0	0	0	0	0	0	0	0	0	0	0	0	0	0	0
ASCBtex	'L-ascorbate transport via diffusion (extracellular to periplasm)'	0	0	0	0	0	0	0	0	0	0	0	0	0	0	0	0
ASNN	'L-asparaginase'	0	0	0	0	0	0	0	0	0	0	0	0	0	0	0	0
ASNNpp	'L-asparaginase'	0	0	0	0	0	0	0	0	0	0	0	0	0	0	0	0
ASNS1	'asparagine synthase (glutamine-hydrolysing)'	0	0	0	0	0	0	0	0	0	0	0	0	0	0	0	0
ASNS2	'asparagine synthetase'	0.212257	0.206561	0.200556	0.166539	0.142093	0.118254	0.0999567	0.0935183	0.207815	0.200107	0.198739	0.134565	0.112065	0.0988668	0.0718873	0.0515079
ASNTRS	'Asparaginyl-tRNA synthetase'	0	0	0	0	0	0	0	0	0	0	0	0	0	0	0	0
ASNabcpp	'L-asparagine transport via ABC system (periplasm)'	0	0	0	0	0	0	0	0	0	0	0	0	0	0	0	0
ASNt2rpp	'L-asparagine reversible transport via proton symport (periplasm)'	0	0	0	0	0	0	0	0	0	0	0	0	0	0	0	0
ASNtex	'L-asparagine transport via diffusion (extracellular to periplasm)'	0	0	0	0	0	0	0	0	0	0	0	0	0	0	0	0
ASO3t8pp	'arsenite efflux via ATP hydrolysis (periplasm)'	0	0	0	0	0	0	0	0	0	0	0	0	0	0	0	0
ASO3tex	'arsenite transport via diffusion (extracellular to periplasm)'	0	0	0	0	0	0	0	0	0	0	0	0	0	0	0	0
ASP1DC	'aspartate 1-decarboxylase'	0.000521961	0	0	0	0	0	0	0	0	0	0	0	0	0	0	0
ASPCT	'aspartate carbamoyltransferase'	0.290266	0.282477	0.274264	0.227751	0.194319	0.161719	0.136693	0.127891	0.284191	0.27365	0.27178	0.18402	0.153251	0.135202	0.0983094	0.0704397
ASPK	'aspartate kinase'	0.947996	0.922555	0.895734	0.743809	0.634624	0.528154	0.446433	0.417677	0.928153	0.89373	0.88762	0.601	0.500511	0.441565	0.32105	0.230048
ASPO3	'L-aspartate oxidase'	0.00206519	0	0	0	0	0	0	0	0	0	0	0	0	0	0	0
ASPO4	'L-aspartate oxidase'	0	0	0	0	0	0	0	0	0	0	0	0	0	0	0	0
ASPO5	'L-aspartate oxidase'	0	0	0	0	0	0	0	0	0	0	0	0	0	0	0	0
ASPO6	'L-aspartate oxidase'	0	0	0	0	0	0	0	0	0	0	0	0	0	0	0	0
ASPT	'L-aspartase'	0	0	0	0	0	0	0	0	0	0	0	0	0	0	0	0
ASPTA	'aspartate transaminase'	-2.58226	-2.50541	-2.43356	-2.02072	-1.7234	-1.4344	-1.21201	-1.13395	-2.52062	-2.42713	-2.41054	-1.63216	-1.35938	-1.1988	-0.871959	-0.624526
ASPTRS	'Aspartyl-tRNA synthetase'	0	0	0	0	0	0	0	0	0	0	0	0	0	0	0	0
ASPabcpp	'L-aspartate transport via ABC system (periplasm)'	0	0	0	0	0	0	0	0	0	0	0	0	0	0	0	0
ASPt2_2pp	'Aspartate transport via proton symport (2 H) (periplasm)'	0	0	0	0	0	0	0	0	0	0	0	0	0	0	0	0
ASPt2_3pp	'L-asparate transport via proton symport (3 H) (periplasm)'	0	0	0	0	0	0	0	0	0	0	0	0	0	0	0	0
ASPt2pp	'L-aspartate transport in via proton symport (periplasm)'	0	0	0	0	0	0	0	0	0	0	0	0	0	0	0	0
ASPt2rpp	'L-aspartate transport in via proton symport (periplasm) reversible'	0	0	0	0	0	0	0	0	0	0	0	0	0	0	0	0
ASPtex	'L-aspartate transport via diffusion (extracellular to periplasm)'	0	0	0	0	0	0	0	0	0	0	0	0	0	0	0	0
ASR	'arsenate reductase'	0	0	0	0	0	0	0	0	0	0	0	0	0	0	0	0
AST	'Arginine succinyltransferase'	0	0	0	0	0	0	0	0	0	0	0	0	0	0	0	0
ATHRDHr	'L-allo-threonine dehydrogenase'	0	0	0	0	0	0	0	0	0	0	0	0	0	0	0	0
ATPHs	'ATP amine hydrolysis (spontaneous)'	0	0	0	0	0	0	0	0	0	0	0	0	0	0	0	0
ATPM	'ATP maintenance requirement'	51.3935	48.9181	35.6808	49.8159	24.1778	21.1284	12.6193	7.2928	48.9404	36.1674	40.4404	33.4061	30.0586	30.7209	38.9283	35.6017
ATPPRT	'ATP phosphoribosyltransferase'	0.0834196	0.081181	0.0788208	0.065452	0.0558442	0.0464753	0.0392842	0.0367538	0.0816736	0.0786444	0.0781069	0.0528855	0.0440429	0.0388559	0.0282526	0.0202432
ATPS4rpp	'ATP synthase (four protons for one ATP) (periplasm)'	80.0114	77.9804	67.5345	78.589	52.7974	44.5238	33.5514	27.7415	80.041	69.0859	76.3568	56.9495	50.4454	47.6423	48.9391	41.137
BALAt2pp	'beta-alanine transport in via proton symport (periplasm)'	0	0	0	0	0	0	0	0	0	0	0	0	0	0	0	0
BALAtex	'beta-alanine transport via diffusion (extracellular to periplasm)'	0	0	0	0	0	0	0	0	0	0	0	0	0	0	0	0
BETALDHx	'betaine-aldehyde dehydrogenase'	0	0	0	0	0	0	0	0	0	0	0	0	0	0	0	0
BETALDHy	'betaine-aldehyde dehydrogenase'	0	0	0	0	0	0	0	0	0	0	0	0	0	0	0	0
BMOCOS	'bis-molybdenum cofactor synthase'	0	0	0	-2.48851e-06	-2.12321e-06	-1.76701e-06	0	-1.39739e-06	0	0	0	0	0	0	-1.07417e-06	-7.69655e-07
BMOGDS1	'bis-molybdopterin guanine dinucleotide synthase (single GDP)'	0	0	0	-2.48851e-06	-2.12321e-06	-1.76701e-06	0	-1.39739e-06	0	0	0	0	0	0	-1.07417e-06	-7.69655e-07
BMOGDS2	'bis-molybdopterin guanine dinucleotide synthase'	0.000105117	0.000102296	9.93222e-05	-2.48851e-06	-2.12321e-06	-1.76701e-06	4.95021e-05	4.63136e-05	0.000102917	9.91e-05	9.84227e-05	6.66412e-05	5.54986e-05	4.89624e-05	-1.07417e-06	-7.69655e-07
BPNT	'3'',5''-bisphosphate nucleotidase'	0.223004	0.21651	0.209724	0.174153	0.148938	0.12366	0.104772	0.0980235	0.217824	0.209747	0.208312	0.141046	0.117187	0.10363	0.075173	0.0539889
BSORx	'Biotin sulfoxide reductase'	0	0	0	0	0	0	0	0	0	0	0	0	0	0	0	0
BSORy	'Biotin sulfoxide reductase'	0	0	0	0	0	0	0	0	0	0	0	0	0	0	0	0
BTNt2ipp	'Biotin transport via proton symport (periplasm)'	0	0	0	0	0	0	0	0	1.77443e-06	0	1.69694e-06	1.14899e-06	9.56872e-07	0	6.13812e-07	4.39803e-07
BTNtex	'Biotin transport via diffusion (extracellular to periplasm)'	0	0	0	0	0	0	0	0	1.77443e-06	0	1.69694e-06	0	0	0	0	0
BTS5	'Biotin synthase'	1.81237e-06	0	1.71245e-06	1.422e-06	1.21327e-06	1.00972e-06	8.53485e-07	7.9851e-07	0	1.70862e-06	0	0	0	8.44179e-07	0	0
BUTCT	'Acetyl-CoA:butyrate-CoA transferase'	0	0	0	0	0	0	0	0	0	0	0	0	0	0	0	0
BUTSO3abcpp	'butanesulfonate transport via ABC system (periplasm)'	0	0	0	0	0	0	0	0	0	0	0	0	0	0	0	0
BUTSO3tex	'butanesulfonate transport via diffusion (extracellular to periplasm)'	0	0	0	0	0	0	0	0	0	0	0	0	0	0	0	0
BUTt2rpp	'Butyrate transport via proton symport, reversible (periplasm)'	0	0	0	0	0	0	0	0	0	0	0	0	0	0	0	0
BUTtex	'Butyrate transport via diffusion (extracellular to periplasm)'	0	0	0	0	0	0	0	0	0	0	0	0	0	0	0	0
BWCOGDS1	'tungsten bispterin guanine dinucleotide synthase (single GDP)'	0	0	0	0	0	0	0	0	0	0	0	0	0	0	0	0
BWCOGDS2	'tungsten bispterin guanine dinucleotide synthase'	0	0	0	0	0	0	0	0	0	0	0	0	0	0	0	0
BWCOS	'tungsten bispterin cofactor synthase'	0	0	0	0	0	0	0	0	0	0	0	0	0	0	0	0
CA2t3pp	'calcium (Ca+2) transport out via proton antiport (periplasm)'	0	0	0	0	0	0	0	0	0	0	0	0	0	0	0	0
CA2tex	'calcium (Ca+2) transport via diffusion (extracellular to periplasm)'	0.00448742	0.004367	0.00424003	0.00352088	0.00300405	0.00250006	0.00211323	0.00197711	0.0043935	0.00423055	0.00420163	0.00284489	0.00236922	0.00209019	0.0015198	0.00108895
CADVtpp	'Lysine/Cadaverine antiporter (periplasm)'	0	0	0	0	0	0	0	0	0	0	0	0	0	0	0	0
CAT	'catalase'	0	0	0	0	0	0	0	0	0	0	0	0	0	0	0	0
CAt6pp	'calcium / sodium antiporter (1:1)'	-0.00448742	-0.004367	-0.00424003	-0.00352088	-0.00300405	-0.00250006	-0.00211323	-0.00197711	-0.0043935	-0.00423055	-0.00420163	-0.00284489	-0.00236922	-0.00209019	-0.0015198	-0.00108895
CBIAT	'Cobinamide adenyltransferase'	0	0	0	0	0	0	0	0	0	0	0	0	0	0	0	0
CBItonex	'Cobinamide transport via ton system (extermal)'	0	0	0	0	0	0	0	0	0	0	0	0	0	0	0	0
CBIuabcpp	'Cobinamide transport via ABC system (uptake, periplasm)'	0	0	0	0	0	0	0	0	0	0	0	0	0	0	0	0
CBL1abcpp	'Cob(1)alamin transport via ABC system (periplasm)'	0.000202079	0.000196656	0.000190938	0	0.000135279	0.000112584	9.51636e-05	8.90338e-05	0.000197849	0.000190511	0.000189209	0.000128112	0.000106691	9.41259e-05	6.84401e-05	4.9038e-05
CBL1tonex	'Cob(1)alamin transport via ton system (extermal)'	0.000202079	0.000196656	0.000190938	0	0.000135279	0.000112584	9.51636e-05	8.90338e-05	0.000197849	0.000190511	0.000189209	0.000128112	0.000106691	9.41259e-05	6.84401e-05	4.9038e-05
CBLAT	'cob(I)alamin adenosyltransferase'	0.000202079	0.000196656	0.000190938	0.000158553	0.000135279	0.000112584	9.51636e-05	8.90338e-05	0.000197849	0.000190511	0.000189209	0.000128112	0.000106691	9.41259e-05	6.84401e-05	4.9038e-05
CBMD	'carbamate deaminase'	0	0	0	0	0	0	0	0	0	0	0	0	0	0	0	0
CBMKr	'Carbamate kinase'	0.550721	0.535942	0.52036	0.432107	0.368677	0.306825	0.259347	0.242645	0.539195	0.519196	0.515647	0.349141	0.290763	0.256519	0.18652	0.133644
CBPS	'carbamoyl-phosphate synthase (glutamine-hydrolysing)'	0	0	0	0	0	0	0	0	0	0	0	0	0	0	0	0
CCGS	'7-cyano-7-carbaguanine synthase'	0	0	0	0	0	0	0	0	0	0	0	0	0	0	0	0
CD2abcpp	'Cadmium (Cd+2) ABC transporter (periplasm)'	0	0	0	0	0	0	0	0	0	0	0	0	0	0	0	0
CD2t3pp	'cadmium (Cd+2) transport out via proton antiport (periplasm)'	0	0	0	0	0	0	0	0	0	0	0	0	0	0	0	0
CD2tex	'cadmium (Cd+2) transport via diffusion (extracellular to periplasm)'	0	0	0	0	0	0	0	0	0	0	0	0	0	0	0	0
CD2tpp	'cadmium (+2) transport in via permease (no H+)'	0	0	0	0	0	0	0	0	0	0	0	0	0	0	0	0
CDAPPA120	'CDP-Diacylglycerol pyrophostatase (n-C12:0)'	0	0	0	0	0	0	0	0	0	0	0	0	0	0	0	0.000352612
CDAPPA140	'CDP-Diacylglycerol pyrophostatase (n-C14:0)'	0	0	0	0	0	0.000308365	0	0	0	0	0	0	0	0	0	0.00053669
CDAPPA141	'CDP-Diacylglycerol pyrophostatase (n-C14:1)'	0	0	0	0	0	0	0	0	0	0	0	0	0	0	0	0.000260573
CDAPPA160	'CDP-Diacylglycerol pyrophostatase (n-C16:0)'	0	0	0	0	0	0	0	0	0	0	0	0	0	0	0	0
CDAPPA161	'CDP-Diacylglycerol pyrophostatase (n-C16:1)'	0	0	0	0	0	0	0	0	0	0	0	0	0	0	0	0
CDAPPA180	'CDP-Diacylglycerol pyrophostatase (n-C18:0)'	0	0	0	0	0	-0.000308365	0	0	0	0	0	0	0	0	0	0.000260573
CDAPPA181	'CDP-Diacylglycerol pyrophostatase (n-C18:1)'	0	0	0	0	0	0	0	0	0	0	0	0	0	0	0	0
CDGR	'7-cyano-7-deazaguanine reductase'	0	0	0	0	0	0	0	0	0	0	0	0	0	0	0	0
CDGS	'7-deaza-7-carboxyguanine synthase'	0	0	0	0	0	0	0	0	0	0	0	0	0	0	0	0
CDPMEK	'4-(cytidine 5''-diphospho)-2-C-methyl-D-erythritol kinase'	0	0	0	0	0	0	0	0	0	0	0	0	0	0	0	0
CFAS160E	'cyclopropane fatty acid synthase (Phosphatidylethanolamine, n-C16:0)'	0	0	0	0	0	0	0	0	0	0	0	0	0	0	0	0
CFAS160G	'cyclopropane fatty acid synthase (Phosphatidylglycerol, n-C16:0)'	0	0	0	0	0	0	0	0	0	0	0	0	0	0	0	0
CFAS180E	'cyclopropane fatty acid synthase (Phosphatidylethanolamine, n-C18:0)'	0	0	0	0	0	0	0	0	0	0	0	0	0	0	0	0
CFAS180G	'cyclopropane fatty acid synthase (Phosphatidylglycerol, n-C18:0)'	0	0	0	0	0	0	0	0	0	0	0	0	0	0	0	0
CGLYabcpp	'L-Cysteinylglycine (Cys-Gly) transport via ABC system (periplasm)'	-0.000202079	-0.000196656	-0.000190938	-0.000158553	-0.000135279	-0.000112584	-9.51636e-05	-8.90338e-05	-0.000197849	-0.000190511	-0.000189209	-0.000128112	-0.000106691	-9.41259e-05	-6.84401e-05	-4.9038e-05
CGLYtex	'L-Cysteinylglycine transport via diffusion (extracellular to periplasm)'	0	0	0	0	0	0	0	0	0	0	0	0	0	0	0	0
CHLabcpp	'choline transport via ABC system (periplasm)'	0	0	0	0	0	0	0	0	0	0	0	0	0	0	0	0
CHLt2pp	'choline transport via proton symport (periplasm)'	0	0	0	0	0	0	0	0	0	0	0	0	0	0	0	0
CHLtex	'choline transport via diffusion (extracellular to periplasm)'	0	0	0	0	0	0	0	0	0	0	0	0	0	0	0	0
CHOLD	'choline dehydrogenase'	0	0	0	0	0	0	0	0	0	0	0	0	0	0	0	0
CHORM	'chorismate mutase'	0.290521	0.283334	0.275337	0.228424	0.19422	0.161367	0.136254	0.127277	0.284234	0.273165	0.272628	0.206918	0.178694	0.162193	0.132475	0.105315
CHORS	'chorismate synthase'	0.341583	0.333027	0.323584	0.268962	0.228403	0.189365	0.15992	0.149418	0.334228	0.321305	0.320438	0.23929	0.205227	0.185601	0.149469	0.11751
CHRPL	'Chorismate pyruvate lyase'	0	0	0	0	0	0	0	0	0	0	0	0	0	0	0	0
CHTBSptspp	'chitobiose transport via PEP:Pyr PTS (periplasm)'	0	0	0	0	0	0	0	0	0	0	0	0	0	0	0	0
CHTBStex	'chitobiose transport via diffusion (extracellular to periplasm)'	0	0	0	0	0	0	0	0	0	0	0	0	0	0	0	0
CINNDO	'Cinnamate dioxygenase'	0	0	0	0	0	0	0	0	0	0	0	0	0	0	0	0
CITL	'Citrate lyase'	0	0	0	0	0	0	0	0	0	0	0	0	0	0	0	0
CITt3pp	'citrate transport out via proton antiport (periplasm)'	0	0	0	0	0	0	0	0	0	0	0	0	0.00120485	0.00942953	0.00915104	0.00851797
CITt7pp	'Citrate transport via succinate antiport (periplasm)'	0	0	0	0	0	0	0	0	0	0	0	0	0	0	0	0
CITtex	'citrate transport via diffusion (extracellular to periplasm)'	0	0	0	0	0	0	0	0	0	0	0	0	-0.00120485	-0.00942953	-0.00915104	-0.00851797
CLIPAabctex	'cold lipid A transport via ABC system (periplasm to extracellular)'	0	0	0	0	0	0	0	0	0	0	0	0	0	0	0	0
CLPNH120pp	'cardiolipin hydrolase (periplasm, n-C12:0)'	0	0	0	0	0	0	0	0	0	0	0	0	0	0	0	-0.000352612
CLPNH140pp	'cardiolipin hydrolase (periplasm, n-C14:0)'	0	0	0	0	0	8.97771e-05	0	0.00021448	0	0	0	0	0	0.000120178	0	-0.000286953
CLPNH141pp	'cardiolipin hydrolase (periplasm, n-C14:1)'	0	0	0	0	0	0	0	-0.00010724	0	0	0	0	0	-6.00888e-05	0	-0.000385441
CLPNH160pp	'cardiolipin hydrolase (periplasm, n-C16:0)'	0	0	0	0	0	0	0	0	0	0	0	0	0	0	0	0
CLPNH161pp	'cardiolipin hydrolase (periplasm, n-C16:1)'	0	0	0	0	0	0	0	0	0	0	0	0	0	0	0	0
CLPNH180pp	'cardiolipin hydrolase (periplasm, n-C18:0)'	0	0	0	0	0	-8.97771e-05	0	-0.00010724	0	0	0	0	0	-6.00888e-05	0	-0.000385441
CLPNH181pp	'cardiolipin hydrolase (periplasm, n-C18:1)'	0	0	0	0	0	0	0	0	0	0	0	0	0	0	0	0
CLPNS120pp	'cardiolipin synthase (periplasmic, n-C12:0)'	0	0	0	0	0	0	0	0	0	0	0	0	0	0	0	-0.000352612
CLPNS140pp	'cardiolipin synthase (periplasmic, n-C14:0)'	0	0	0	0	0	8.97771e-05	0	0.00021448	0	0	0	0	0	0.000120178	0	-0.000286953
CLPNS141pp	'cardiolipin synthase (periplasmic, n-C14:1)'	0	0	0	0	0	0	0	-0.00010724	0	0	0	0	0	-6.00888e-05	0	-0.000385441
CLPNS160pp	'cardiolipin synthase (periplasmic, n-C16:0)'	0.0026678	0.00259621	0.00252073	0.00209319	0.00178593	0.00148631	0.00125633	0.00117541	0.00261197	0.00251509	0.0024979	0.00169131	0.00140852	0.00124263	0.000903532	0.00064739
CLPNS161pp	'cardiolipin synthase (periplasmic, n-C16:1)'	0.00207516	0.00201947	0.00196076	0.00162819	0.00138919	0.00115613	0.00097724	0.000914294	0.00203173	0.00195637	0.001943	0.00131559	0.00109562	0.000966585	0.000702815	0.000503574
CLPNS180pp	'cardiolipin synthase (periplasmic, n-C18:0)'	0	0	0	0	0	-8.97771e-05	0	-0.00010724	0	0	0	0	0	-6.00888e-05	0	-0.000385441
CLPNS181pp	'cardiolipin synthase (periplasmic, n-C18:1)'	0.0010693	0.0010406	0.00101035	0.000838982	0.000715827	0.000595734	0.000503556	0.000471121	0.00104692	0.00100809	0.0010012	0.000677902	0.000564555	0.000498065	0.000362149	0.000259484
CLt3_2pp	'chloride transport out via proton antiport (2:1) (periplasm)'	0.00224371	0.0021835	0.00212002	0.00176044	0.00150202	0.00125003	0.00105661	0.000988555	0.00219675	0.00211527	0.00210082	0.00142244	0.00118461	0.00104509	0.0007599	0.000544476
CLtex	'chloride (Cl-1) transport via diffusion (extracellular to periplasm)'	0.00448742	0.004367	0.00424003	0.00352088	0.00300405	0.00250006	0.00211323	0.00197711	0.0043935	0.00423055	0.00420163	0.00284489	0.00236922	0.00209019	0.0015198	0.00108895
CMPN	'CMP nucleosidase'	0	0	0	0	0	0	0	0	0	0	0	0	0	0	-0.000214115	0
CMPtex	'CMP transport via diffusion (extracellular to periplasm)'	0	0	0	0	0	0	0	0	0	0	0	0	0	0	0	0
CMtex	'Chloramphenicol transport via diffusion (extracellular to periplasm)'	0	0	0	0	0	0	0	0	0	0	0	0	0	0	0	0
CMtpp	'Chloramphenicol transport via TolC system'	0	0	0	0	0	0	0	0	0	0	0	0	0	0	0	0
CO2tex	'CO2 transport via diffusion (extracellular to periplasm)'	-26.709	-26.126	-22.9172	-26.5814	-18.4407	-15.5937	-11.9658	-10.0453	-26.7001	-23.4849	-25.6904	-18.7531	-16.0696	-14.8137	-14.2412	-11.3334
CO2tpp	'CO2 transporter via diffusion (periplasm)'	-26.709	-26.126	-22.9172	-26.5814	-18.4407	-15.5937	-11.9658	-10.0453	-26.7001	-23.4849	-25.6904	-18.7531	-16.0696	-14.8137	-14.2412	-11.3334
COBALT2abcpp	'Cobalt (Co+2) ABC transporter (periplasm)'	0	0	0	0	0	0	0	0	0	0	0	0	0	0	0	0
COBALT2t3pp	'cobalt (Co+2) transport out via proton antiport (periplasm)'	0	0	0	0	0	0	0	0	0	0	0	0	0	0	0	0
COBALT2tex	'cobalt (Co+2) transport via diffusion (extracellular to periplasm)'	0	0	0	1.7064e-05	1.45592e-05	1.21166e-05	0	0	0	0	0	1.37878e-05	0	1.01301e-05	0	5.27763e-06
COBALT2tpp	'cobalt transport in via permease (no H+)'	0	0	0	1.7064e-05	1.45592e-05	1.21166e-05	0	0	0	0	0	1.37878e-05	0	1.01301e-05	0	5.27763e-06
COLIPAKpp	'Lipid A core kinase (periplasm)'	0	0	0	0	0	0	0	0	0	0	0	0	0	0	0	0
COLIPAPabctex	'core oligosaccharide lipid A diphosphate transport via ABC system (periplasm to extracellular)'	0	0	0	0	0	0	0	0	0	0	0	0	0	0	0	0
COLIPAabcpp	'core oligosaccharide lipid A transport via ABC system (periplasm)'	0.0073863	0.00718809	0.0069791	0.00579538	0.00494466	0.00411511	0.00347838	0.00325433	0.00723171	0.00696349	0.00691589	0.00468269	0.00389973	0.00344045	0.00250159	0.00179242
COLIPAabctex	'core oligosaccharide lipid A transport via ABC system (periplasm to extracellular)'	0.0073863	0.00718809	0.0069791	0.00579538	0.00494466	0.00411511	0.00347838	0.00325433	0.00723171	0.00696349	0.00691589	0.00468269	0.00389973	0.00344045	0.00250159	0.00179242
CPGNR1	'coprogen(Fe(III)) reductase'	0	0	0	0	0	0	0	0	0	0	0	0	0	0	0	0
CPGNR2	'coprogen(Fe(III)) reductase'	0	0	0	0	0	0	2.91258e-05	0	0	0	0	0	0	0	0	0
CPGNR3	'coprogen(Fe(III)) reductase'	0	0	0	0	0	0	-2.91258e-05	0	0	0	0	0	0	0	0	0
CPGNUtex	'coprogen unloaded secretion (extracellular)'	0	0	0	0	0	0	0	0	0	0	0	0	0	0	0	0
CPGNUtpp	'coprogen unloaded secretion'	0	0	0	0	0	0	0	0	0	0	0	0	0	0	0	0
CPGNabcpp	'coprogen transport via ABC system (periplasm)'	0	0	0	0	0	0	0	0	0	0	0	0	0	0	0	0
CPGNexs	'coprogen Fe-loading reaction (spontaneaous)'	0	0	0	0	0	0	0	0	0	0	0	0	0	0	0	-0.000272238
CPGNtonex	'Coprogen transport via ton system (extracellular)'	0	0	0	0	0	0	0	0	0	0	0	0	0	0	0	0
CPH4S	'6-carboxy-5,6,7,8-tetrahydropterin synthase'	0	0	0	0	0	0	0	0	0	0	0	0	0	0	0	0
CPMPS	'cyclic pyranopterin monophosphate synthase'	0	0	0	0	0	0	0	0	0	0	0	0	0	0	0	0
CPPPGO	'coproporphyrinogen oxidase (O2 required)'	0.000304024	0.000294984	0.000478202	0.000238541	0.000203525	0.00016938	0.000143172	0.00013395	0.000296774	0.000286621	0.000283814	0.00032028	0.000160037	0.000141611	0.0001711	7.3557e-05
CPPPGO2	'Oxygen Independent coproporphyrinogen-III oxidase'	-0.000101946	-9.8328e-05	-9.63255e-05	-7.99877e-05	-6.82462e-05	-5.67967e-05	-4.80085e-05	-4.49162e-05	-9.89247e-05	-9.611e-05	-9.46046e-05	-6.4056e-05	-5.33456e-05	-4.74851e-05	-3.422e-05	-2.4519e-05
CRNBTCT	'gamma-butyrobetainyl-CoA: carnitine CoA transferase'	0	0	0	0	7.48758e-05	0	0	0	0	0	0.000195488	0.000165454	0	0	0	0
CRNCAL2	'Carnitine-CoA Ligase'	0	0	0	0	0	0	0	0	0	0	-0.000195488	-0.000165454	0	0	0	0
CRNCAR	'carnitine-CoA racemase'	0	0	0	0	0	0	0	0	0	0	0	0	0	0	0	0
CRNCBCT	'crotonobetainyl-CoA: carnitine CoA transferase'	0	0	0	0	-0.000149752	0	0	0	0	0	0	0	0	0	0	0
CRNCDH	'Carnityl-CoA dehydratse'	0	0	0	0	0	0	0	0	0	0	0	0	0	0	0	0
CRNDCAL2	'D-Carnitine-CoA Ligase'	0	0	0	0	-0.000199669	0	0	0	0	0	-0.000293232	-0.000165454	0	0	0	0
CRNDabcpp	'D-carnitine transport via ABC system (periplasm)'	0	0	0	0	0	0	0	0	0	0	0	0	0	0	0	0
CRNDt2rpp	'D-carnitine outward transport (H+ antiport)'	0	0	0	0	-0.00034942	0	0	0	0	0	-0.000293232	-0.000165454	0	0	0	0
CRNDtex	'D-carnitine transport via diffusion (extracellular to periplasm)'	0	0	0	0	-0.000199669	0	0	0	0	0	-0.000293232	-0.000165454	0	0	0	0
CRNabcpp	'L-carnitine transport via ABC system (periplasm)'	0	0	0	0	0	0	0	0	0	0	0	0	0	0	0	0
CRNt2rpp	'L-carnitine outward transport (H+ antiport)'	0	0	0	0	0	0	0	0	0	0	-0.000195488	-0.000165454	0	0	0	0
CRNt7pp	'Carnitine/butyrobetaine antiporter (periplasm)'	0	0	0	0	7.48758e-05	0	0	0	0	0	0.000195488	0.000165454	0	0	0	0
CRNt8pp	'L-carnitine/D-carnitine antiporter (periplasm)'	0	0	0	0	-0.000149752	0	0	0	0	0	0	0	0	0	0	0
CRNtex	'L-carnitine transport via diffusion (extracellular to periplasm)'	0	0	0	0	-7.48758e-05	0	0	0	0	0	0	0	0	0	0	0
CS	'citrate synthase'	4.21467	4.65347	4.28864	7.51946	5.33951	4.5062	3.25767	2.63358	5.2553	4.40467	4.93124	4.40363	4.14373	4.05945	4.34904	3.7705
CSND	'Cytosine deaminase'	0	0	0	0	0	0	0	0	0	0	0	0	0	0	0	0
CSNt2pp	'cytosine transport in via proton symport (periplasm)'	0	0	0	0	0	0	0	0	0	0	0	0	0	0	0	0
CSNtex	'cytosine transport via diffusion (extracellular to periplasm)'	0	0	0	0	0	0	0	0	0	0	0	0	0	0	0	0
CTBTCAL2	'Crotonobetaine-CoA Ligase'	0	0	0	0	-0.000149752	0	0	0	0	0	0	0	0	0	0	0
CTBTabcpp	'crotonobetaine transport via ABC system (periplasm)'	0	0	0	0	0	0	0	0	0	0	0	0	0	0	0	0
CTBTt2rpp	'cronobetaine outward transport (H+ antiport)'	0	0	0	0	0	0	0	0	0	0	0	0	0	0	0	0
CTECOAI6	'3-cis-2-trans-enoyl-CoA isomerase'	0	0	0	0	0	0	0	0	0	0	0	0	0	0	0	0
CTECOAI7	'3-cis-2-trans-enoyl-CoA isomerase'	-0.0854965	-0.0832023	-0.0807832	-0.0670816	-0.0572346	-0.0476325	-0.0400165	-0.0376689	-0.0837071	-0.0801104	-0.0800516	-0.0542023	-0.0451395	-0.0395802	-0.028956	-0.0206206
CTECOAI8	'3-cis-2-trans-enoyl-CoA isomerase'	-0.044064	-0.0428816	-0.0416349	-0.0345732	-0.0294981	-0.0245493	-0.0207508	-0.0194142	-0.0431418	-0.0415417	-0.0412578	-0.0279353	-0.0232644	-0.0205245	-0.0149236	-0.0106929
CTPS2	'CTP synthase (glutamine)'	0.140831	0.137052	0.133067	0.110502	0.0942817	0.0784642	0.0663205	0.0620514	0.137883	0.132769	0.131862	0.0892825	0.0743542	0.0655973	0.0476988	0.0341766
CU1Opp	'Cuprous Oxidase (Cu+1)'	0	0	0	0	0	0	0	0	0	0	0	0	0	0	0	0
CU1abcpp	'Copper (Cu +1) ABC transporter (periplasm)'	0	0	0	0	0	0	0	0	0	0	0	0	0	0	0	0
CU2abcpp	'Copper (Cu+2) ABC transporter (periplasm)'	0	0	0	0	0	0	0	0	0	0	0	0	0	0	0	0
CU2tex	'copper (Cu+2) transport via diffusion (extracellular to periplasm)'	0.000610767	0.000594378	0.000577097	0.000479215	0.00040887	0.000340275	0.000287624	0.000269098	0.000597984	0.000575805	0.00057187	0.000387208	0.000322466	0.000284488	0.000206855	0.000148214
CU2tpp	'copper transport in via permease (no H+)'	0.000610767	0.000594378	0.000577097	0.000479215	0.00040887	0.000340275	0.000287624	0.000269098	0.000597984	0.000575805	0.00057187	0.000387208	0.000322466	0.000284488	0.000206855	0.000148214
CUt3	'copper transport out via proton antiport'	0	0	0	0	0	0	0	0	0	0	0	0	0	0	0	0
CUtex	'copper (Cu+1) transport via diffusion (extracellular to periplasm)'	0	0	0	0	0	0	0	0	0	0	0	0	0	0	0	0
CYANST	'Cyanide sulfurtransferase'	0	0	0	0	0	0	0	0	0	0	0	0	0	0	0	0
CYANSTpp	'Cyanide sulfurtransferase (periplasmic)'	0	0	0	0	0	0	0	0	0	0	0	0	0	0	0	0
CYANtex	'Cyanide transport via diffusion (extracellular to periplasm)'	0	0	0	0	0	0	0	0	0	0	0	0	0	0	0	0
CYNTAH	'Cyanate aminohydrolase'	0	0	0	0	0	0	0	0	0	0	0	0	0	0	0	0
CYNTt2pp	'Cyanate transport via proton symport (periplasm)'	0	0	0	0	0	0	0	0	0	0	0	0	0	0	0	0
CYNTtex	'Cyanate transport via diffusion (extracellular to periplasm)'	0	0	0	0	0	0	0	0	0	0	0	0	0	0	0	0
CYSDDS	'D-cysteine desulfhydrase'	0	0	0	0	0	0	0	0	0	0	0	0	0	0	0	0
CYSDS	'Cysteine Desulfhydrase'	0	0	0	0	0	0	0	0	0	0	0	0	0	0	0	0
CYSDabcpp	'D-cysteine uptake via ABC system (periplasm)'	0	0	0	0	0	0	0	0	0	0	0	0	0	0	0	0
CYSDtex	'D-cysteine transport via diffusion (extracellular to periplasm)'	0	0	0	0	0	0	0	0	0	0	0	0	0	0	0	0
CYSS	'cysteine synthase'	0.223004	0.21651	0.210217	0.174562	0.148938	0.123951	0.104772	0.0980235	0.217824	0.209747	0.208312	0.141046	0.117463	0.10363	0.0753498	0.0539889
CYSSADS	'L-cysteine sulfinic acid desulfurase'	0	0	0	0	0	0	0	0	0	0	0	0	0	0	0	0
CYSTL	'cystathionine b-lyase'	0.141641	0.137838	0.133832	0.111133	0.0948197	0.078912	0.066702	0.0624055	0.138675	0.133533	0.132619	0.089795	0.074781	0.0659747	0.0479704	0.0343712
CYSTRS	'Cysteinyl-tRNA synthetase'	0	0	0	0	0	0	0	0	0	0	0	0	0	0	0	0
CYSabc2pp	'L-cysteine export via ABC system (cytoplasm to periplasm)'	0	0	0	0	0	0	0	0	0	0	0	0	0	0	0	0
CYSabcpp	'L-cysteine uptake via ABC system (periplasm)'	0	0	0	0	0	0	0	0	0	0	0	0	0	0	0	0
CYStex	'L-cysteine transport via diffusion (extracellular to periplasm)'	0	0	0	0	0	0	0	0	0	0	0	0	0	0	0	0
CYStpp	'L-cysteine export via facilitated transport'	0	0	0	0	0	0	0	0	0	0	0	0	0	0	0	0
CYTBD2pp	'cytochrome oxidase bd (menaquinol-8: 2 protons) (periplasm)'	0	0	0	0	0	0	0	0	0	0	0	0	0	0	0	0
CYTBDpp	'cytochrome oxidase bd (ubiquinol-8: 2 protons) (periplasm)'	0	0	0	0	0	0	0	0	0	0	0	0	0	0	0	0
CYTBO3_4pp	'cytochrome oxidase bo3 (ubiquinol-8: 4 protons) (periplasm)'	49.8339	48.8385	42.6587	50.1197	33.9567	28.6855	21.5882	17.8551	50.366	43.4919	47.9597	36.0209	31.5726	29.6931	29.9725	24.9183
CYTD	'cytidine deaminase'	0	0	0	0	0	0	0	0	0	0	0	0	0	0	0	0
CYTDH	'Cytidine hydrolase'	0	0	0	0	0	0	0	0	0	0	0	0	0	0	0.000214115	0
CYTDK2	'cytidine kinase (GTP)'	0	0	0	0	0	0	0	0	0	0	0	0	0	0	0	0
CYTDt2pp	'cytidine transport in via proton symport (periplasm)'	0	0	0	0	0	0	0	0	0	0	0	0	0	0	0	0
CYTDt2rpp	'cytidine transport in via proton symport, reversible (periplasm)'	0	0	0	0	0	0	0	0	0	0	0	0	0	0	0	0
CYTDtex	'cytidine transport via diffusion (extracellular to periplasm)'	0	0	0	0	0	0	0	0	0	0	0	0	0	0	0	0
CYTK1	'cytidylate kinase (CMP)'	0.142422	0.138092	0.134077	0.111336	0.0949932	0.0790564	0.066824	0.0625197	0.13893	0.133777	0.132863	0.0899604	0.0749188	0.0660954	0.0480588	0.0344346
CYTK2	'cytidylate kinase (dCMP)'	0	0	0	0	0	0	0	0	0	0	0	0	0	0	0	0
D-LACt2pp	'D-lactate transport via proton symport (periplasm)'	0	0	0	0	0	0	0	0	0	0	0	0	0	0	0	0
D-LACtex	'D-lactate transport via diffusion (extracellular to periplasm)'	0	0	0	0	0	0	0	0	0	0	0	0	0	0	0	0
DAAD	'D-Amino acid dehydrogenase'	0	0	0	0	0	0	0	0	0	0	0	0	0	0	0	0
DADA	'Deoxyadenosine deaminase'	0	0	0	0	0	0	0	0	0	0	0	0	0	0	0	0
DADK	'deoxyadenylate kinase'	0	0	0	0	0	0	0	0	0	0	0	0	0	0	0	0
DADNt2pp	'deoxyadenosine transport in via proton symport (periplasm)'	0	0	0	0	0	0	0	0	0	0	0	0	0	0	0	0
DADNtex	'deoxyadenosine transport via diffusion (extracellular to periplasm)'	0	0	0	0	0	0	0	0	0	0	0	0	0	0	0	0
DAGK120	'diacylglycerol kinase (n-C12:0)'	0	0	0	0	0	0	0	0	0	0	0	0	0	0	0	0
DAGK140	'diacylglycerol kinase (n-C14:0)'	0	0	0	0	0	0	0	0	0	0	0	0	0	0	0	0
DAGK141	'diacylglycerol kinase (n-C14:1)'	0	0	0	0	0	0	0	0	0	0	0	0	0	0	0	0
DAGK160	'diacylglycerol kinase (n-C16:0)'	0	0	0	0	0	0	0	0	0	0	0	0	0	0	0	0
DAGK161	'diacylglycerol kinase (n-C16:1)'	0	0	0	0	0	0	0	0	0	0	0	0	0	0	0	0
DAGK180	'diacylglycerol kinase (n-C18:0)'	0	0	0	0	0	0	0	0	0	0	0	0	0	0	0	0
DAGK181	'diacylglycerol kinase (n-C18:1)'	0	0	0	0	0	0	0	0	0	0	0	0	0	0	0	0
DALAt2pp	'D-alanine transport in via proton symport (periplasm)'	0.0220039	0.0214135	0.0207909	0.0172645	0.0147303	0.012259	0.0103622	0.00969471	0.0215434	0.0207444	0.0206026	0.0139498	0.0116174	0.0102492	0.0074523	0.00533965
DALAtex	'D-Alanine transport via diffusion (extracellular to periplasm)'	0	0	0	0	0	0	0	0	0	0	0	0	0	0	0	0
DAMPtex	'dAMP transport via diffusion (extracellular to periplasm)'	0	0	0	0	0	0	0	0	0	0	0	0	0	0	0	0
DAPAL	'2,3-diaminopropionate amonnia lyase'	0	0	0	0	0	0	0	0	0	0	0	0	0	0	0	0
DAPDC	'diaminopimelate decarboxylase'	0.302165	0.294056	0.285507	0.237082	0.20228	0.168344	0.142296	0.133131	0.295841	0.284868	0.282921	0.191564	0.159534	0.140745	0.102337	0.0733257
DAPE	'diaminopimelate epimerase'	0.327155	0.318376	0.309119	0.256689	0.21901	0.182267	0.154065	0.144141	0.320308	0.308428	0.306319	0.207406	0.172727	0.152385	0.110784	0.0793899
DAPabcpp	'M-diaminopimelic acid ABC transport (periplasm)'	0	0	0	0	0	0	0	0	0	0	0	0	0	0	0	0
DAPtex	'1,5-Diaminopentane transport via diffusion (extracellular to periplasm)'	0	0	0	0	0	0	0	0	0	0	0	0	0	0	0	0
DASYN120	'CDP-diacylglycerol synthetase (n-C12:0)'	0	0	0	0	0	0	0	0	0	0	0	0	0	0	0	0
DASYN140	'CDP-diacylglycerol synthetase (n-C14:0)'	0	0	0	0	0	0	0	-0.000138587	0	0	0	0	0	-0.000345877	-0.000333546	0
DASYN141	'CDP-diacylglycerol synthetase (n-C14:1)'	0	0	0	0	0	0	0	6.92937e-05	0	0	0	0	0	0.000172939	0.000166773	0
DASYN160	'CDP-diacylglycerol synthetase (n-C16:0)'	0.0549609	0.053486	0.051931	0.043123	0.0367929	0.0306202	0.0258824	0.0242152	0.0538106	0.0518148	0.0514606	0.0348436	0.0290176	0.0256001	0.0186142	0.0133372
DASYN161	'CDP-diacylglycerol synthetase (n-C16:1)'	0.0427483	0.0416011	0.0403916	0.0335408	0.0286173	0.0238162	0.0201312	0.0188345	0.0418536	0.0403013	0.0400258	0.0271011	0.0225697	0.0199116	0.014478	0.0103736
DASYN180	'CDP-diacylglycerol synthetase (n-C18:0)'	0	0	0	0	0	0	0	6.92937e-05	0	0	0	0	0	0.000172939	0.000166773	0
DASYN181	'CDP-diacylglycerol synthetase (n-C18:1)'	0.022032	0.0214408	0.0208174	0.0172866	0.0147491	0.0122746	0.0103754	0.00970708	0.0215709	0.0207709	0.0206289	0.0139676	0.0116322	0.0102623	0.00746181	0.00534646
DATPHs	'dATP amine hydrolysis (spontaneous)'	0	0	0	0	0	0	0	0	0	0	0	0	0	0	0	0
DB4PS	'3,4-Dihydroxy-2-butanone-4-phosphate synthase'	0	0	0	0.000317107	0	0	0	0.000178068	0	0	0	0	0	0.000188252	0.00013688	9.8076e-05
DBTS	'dethiobiotin synthase'	1.81237e-06	0	1.71245e-06	1.422e-06	1.21327e-06	1.00972e-06	8.53485e-07	7.9851e-07	0	1.70862e-06	0	0	0	8.44179e-07	0	0
DC6PH	'diacetylchitobiose-6-phosphate hydrolase'	0	0	0	0	0	0	0	0	0	0	0	0	0	0	0	0
DCAtex	'Decanoate transport via diffusion (extracellular to periplasm)'	0	0	0	0	0	0	0	0	0	0	0	0	0	0	0	0
DCMPtex	'dCMP transport via diffusion (extracellular to periplasm)'	0	0	0	0	0	0	0	0	0	0	0	0	0	0	0	0
DCTPD	'dCTP deaminase'	0	0	0	0	0	0	0	0	0	0	0	0	0	0	0	0
DCYTD	'deoxycytidine deaminase'	0	0	0	0	0	0	0	0	0	0	0	0	0	0	0	0
DCYTt2pp	'deoxycytidine transport in via proton symport (periplasm)'	0	0	0	0	0	0	0	0	0	0	0	0	0	0	0	0
DCYTtex	'deoxycytidine transport via diffusion (extracellular to periplasm)'	0	0	0	0	0	0	0	0	0	0	0	0	0	0	0	0
DDCAtexi	'Fatty acid (dodecanoate) transport via facilitated irreversible diffusion (extracellular to periplasm)'	0	0	0	0	0	0	0	0	0	0	0	0	0	0	0	0
DDGALK	'2-dehydro-3-deoxygalactonokinase'	0	0	0	0	0	0	0	0	0	0	0	0	0	0	0	0
DDGLCNt2rpp	'2-dehydro-3-deoxy-D-gluconate transport via proton symport, reversible (periplasm)'	0	0	0	0	0	0	0	0	0	0	0	0	0	0	0	0
DDGLCNtex	'2-dehydro-3-deoxy-D-gluconate transport via diffusion (extracellular to periplasm)'	0	0	0	0	0	0	0	0	0	0	0	0	0	0	0	0
DDGLK	'2-dehydro-3-deoxygluconokinase'	0	0	0	0	0	0	0	0	0	0	0	0	0	0	0	0
DDPA	'3-deoxy-D-arabino-heptulosonate 7-phosphate synthetase'	0.341583	0.333027	0.323584	0.268962	0.228403	0.189365	0.15992	0.149418	0.334228	0.321305	0.320438	0.23929	0.205227	0.185601	0.149469	0.11751
DDPGALA	'2-dehydro-3-deoxy-6-phosphogalactonate aldolase'	0	0	0	0	0	0	0	0	0	0	0	0	0	0	0	0
DGK1	'deoxyguanylate kinase (dGMP:ATP)'	0	0	0	0	0	0	0	0	0	0	0	0	0	0	0	0
DGMPtex	'dGMP transport via diffusion (extracellular to periplasm)'	0	0	0	0	0	0	0	0	0	0	0	0	0	0	0	0
DGSNt2pp	'deoxyguanosine transport in via proton symport (periplasm)'	0	0	0	0	0	0	0	0	0	0	0	0	0	0	0	0
DGSNtex	'deoxyguanosine transport via diffusion (extracellular to periplasm)'	0	0	0	0	0	0	0	0	0	0	0	0	0	0	0	0
DHACOAH	'2,3-dehydroadipyl-CoA hydratase'	0	0	0	0	0	0	0	0	0	0	0	0	0	0	0	0
DHAD1	'dihydroxy-acid dehydratase (2,3-dihydroxy-3-methylbutanoate)'	0.769837	0.748671	0.726904	0.603613	0.515008	0.428606	0.362288	0.338952	0.753213	0.725277	0.72032	0.492761	0.417342	0.361906	0.264372	0.186688
DHAD2	'Dihydroxy-acid dehydratase (2,3-dihydroxy-3-methylpentanoate)'	0.255821	0.248956	0.241718	0.20072	0.171256	0.142525	0.120472	0.112712	0.250467	0.241177	0.239529	0.162183	0.135065	0.119158	0.0866415	0.0620795
DHAPT	'Dihydroxyacetone phosphotransferase'	0	0	0	0.00456037	0	0	0	0	0	0	0	0	0	0	0.0019685	0
DHAtex	'Dihydroxyacetone transport via diffusion (extracellular to periplasm)'	0	0	0	0	0	0	0	0	0	0	0	0	0	0	0	0
DHAtpp	'Dihydroxyacetone transport via facilitated diffusion (periplasm)'	0	0	0	0	0	0	0	0	0	0	0	0	0	0	0	0
DHBD	'2,3-dihydro-2,3-dihydroxybenzoate dehydrogenase'	0	0	0	0	0	0	0	0	0	0	0	0	0	0	0	0
DHBS	'2,3-dihydroxybenzoate adenylate synthase'	0	0	0	0	0	0	0	0	0	0	0	0	0	0	0	0
DHBSH	'2,3-dihydroxybenzoylserine hydrolase'	0	0	0	0	0	0	0	0	0	0	0	0	0	0	0	0
DHCIND	'2,3-dihydroxycinnamate dehydrogenase'	0	0	0	0	0	0	0	0	0	0	0	0	0	0	0	0
DHCINDO	'2,3-dihydroxycinnamate 1,2-dioxygenase'	0	0	0	0	0	0	0	0	0	0	0	0	0	0	0	0
DHDPRy	'dihydrodipicolinate reductase (NADPH)'	0.327155	0.318376	0.309119	0.256689	0.21901	0.182267	0.154065	0.144141	0.320308	0.308428	0.306319	0.207406	0.172727	0.152385	0.110784	0.0793899
DHDPS	'dihydrodipicolinate synthase'	0.327155	0.318376	0.309119	0.256689	0.21901	0.182267	0.154065	0.144141	0.320308	0.308428	0.306319	0.207406	0.172727	0.152385	0.110784	0.0793899
DHFR	'dihydrofolate reductase'	0.0232862	0.0226613	0.0220024	0.0182706	0.0155886	0.012523	0.0105853	0.00990352	0.0227988	0.0219532	0.0218032	0.0147627	0.0118676	0.0108464	0.00761281	0.00545465
DHFS	'dihydrofolate synthase'	0.000808315	0.000786624	0.000763754	0.000634214	0.000541116	0	0	0	0.000791398	0.000762045	0.000756836	0.000512448	0	0	0	0
DHMPTR	'Dihydromonapterin reductase'	0	0	0	0	0	0	0	0	0	0	0	0	0	0	0	0
DHNAOT4	'1,4-dihydroxy-2-naphthoate octaprenyltransferase'	0	0.000507955	0	0.000474238	0	0	0	0	0	0.000190511	0	0	0	0	-2.5665e-05	0
DHNCOAS	'1,4-dihydroxy-2-napthoyl-CoA synthase'	0	0.000507955	0	0.000474238	0	0	0	0	0	0.000190511	0	0	0	0	-2.5665e-05	0
DHNCOAT	'1,4-dihydroxy-2-napthoyl-CoA thioesterase'	0	0.000507955	0	0.000474238	0	0	0	0	0	0.000190511	0	0	0	0	-2.5665e-05	0
DHNPA2r	'dihydroneopterin aldolase reversible'	0.000808315	0.000786624	0.000763754	0.000634214	0.000541116	0	0	0	0.000791398	0.000762045	0.000756836	0.000512448	0	0	0	0
DHNPTE	'Dihydroneopterin epimerase'	0	0	0	0	0	0	0	0	0	0	0	0	0	0	0	0
DHORD2	'dihydoorotic acid dehydrogenase (quinone8)'	0.290266	0.282477	0.274264	0.227751	0.194319	0.161719	0.136693	0.127891	0.284191	0.27365	0.27178	0.18402	0.153251	0.135202	0.0983094	0.0704397
DHORD5	'dihydroorotic acid (menaquinone-8)'	0	0	0	0	0	0	0	0	0	0	0	0	0	0	0	0
DHORDfum	'Fumarate dependent DHORD'	0	0	0	0	0	0	0	0	0	0	0	0	0	0	0	0
DHORTS	'dihydroorotase'	-0.290266	-0.282477	-0.274264	-0.227751	-0.194319	-0.161719	-0.136693	-0.127891	-0.284191	-0.27365	-0.27178	-0.18402	-0.153251	-0.135202	-0.0983094	-0.0704397
DHPPD	'2,3-dihydroxyphenylpropionate dehydrogenase'	0	0	0	0	0	0	0	0	0	0	0	0	0	0	0	0
DHPPDA2	'diaminohydroxyphosphoribosylaminopryrimidine deaminase (25drapp)'	0	0	0	0	0	0	0	0	0	0	0	0	0	0	0	0
DHPS2	'dihydropteroate synthase'	0.000808315	0.000786624	0.000763754	0.000634214	0.000541116	0	0	0	0.000791398	0.000762045	0.000756836	0.000512448	0	0	0	0
DHPTDCs2	'4,5-dihydroxy-2,3-pentanedione cyclization (spontaneous)'	0	0	0	0	0	0	0	0	0	0	0	0	0	9.49701e-05	0	0
DHPTDNR	'dihydropteridine reductase'	0	0	0	0	0	0	0	0	0	0	0	0	0	0	0	0
DHPTDNRN	'dihydropteridine reductase (NADH)'	0	0	0	0	0	0	0	0	0	0	0	0	0	0	0	0
DHPTPE	'dihydroneopterin triphosphate 2''-epimerase'	0	0	0	0	0	0	0	0	0	0	0	0	0	0	0	0
DHQS	'3-dehydroquinate synthase'	0.341583	0.333027	0.323584	0.268962	0.228403	0.189365	0.15992	0.149418	0.334228	0.321305	0.320438	0.23929	0.205227	0.185601	0.149469	0.11751
DHQTi	'3-dehydroquinate dehydratase, irreversible'	0.341583	0.333027	0.323584	0.268962	0.228403	0.189365	0.15992	0.149418	0.334228	0.321305	0.320438	0.23929	0.205227	0.185601	0.149469	0.11751
DIMPtex	'dIMP transport via diffusion (extracellular to periplasm)'	0	0	0	0	0	0	0	0	0	0	0	0	0	0	0	0
DINSt2pp	'deoxyinosine transport in via proton symport (periplasm)'	0	0	0	0	0	0	0	0	0	0	0	0	0	0	0	0
DINStex	'deoxyinosine transport via diffusion (extracellular to periplasm)'	0	0	0	0	0	0	0	0	0	0	0	0	0	0	0	0
DKGLCNR1	'2,5-diketo-D-gluconate reductase'	0	0	0	0	0	0	0	0	0	0	0	0	0	0	0	0
DKGLCNR2x	'2,5-diketo-D-gluconate reductase (NADH)'	0	0	0	0	0	0	0	0	0	0	0	0	0	0	0	0
DKGLCNR2y	'2,5-diketo-D-gluconate reductase (NADPH)'	0	0	0	0	0	0	0	0	0	0	0	0	0	0	0	0
DMATT	'dimethylallyltranstransferase'	0	0.000138533	0.000138864	0.000129338	0	0	0	0	0	5.19576e-05	0	9.31723e-05	0	0	4.27751e-05	0
DMPPS	'1-hydroxy-2-methyl-2-(E)-butenyl 4-diphosphate reductase (dmpp)'	0	0	0	0	0	0	0	0	0	0	0	0	0	0	0	0
DMQMT	'3-Dimethylubiquinonol 3-methyltransferase'	0	0	0	0	0	0	0	0	0	0	0	0	0	0	0	0
DMSOR1	'Dimethyl sulfoxide reductase (Menaquinol 8)'	0	0	0	0	0	0	0	0	0	0	0	0	0	0	0	0
DMSOR1pp	'Dimethyl sulfoxide reductase (Menaquinol 8) (periplasm)'	-5.05197e-05	1.43303e-05	-4.77346e-05	1.96414e-05	-3.38198e-05	-2.81459e-05	-2.37909e-05	-2.22585e-05	0	-2.38139e-05	-4.73023e-05	-3.2028e-05	-2.66728e-05	-2.35315e-05	-2.03182e-05	-1.22595e-05
DMSOR2	'Dimethyl sulfoxide reductase (Demethylmenaquinol 8)'	0	0	0	0	0	0	0	0	0	0	0	0	0	0	0	0
DMSOR2pp	'Dimethyl sulfoxide reductase (Demethylmenaquinol 8) (periplasm)'	5.05197e-05	-1.43303e-05	4.77346e-05	-1.96414e-05	3.38198e-05	2.81459e-05	2.37909e-05	2.22585e-05	0	2.38139e-05	4.73023e-05	3.2028e-05	2.66728e-05	2.35315e-05	2.03182e-05	1.22595e-05
DMSOtex	'Dimethyl sulfoxide transport via diffusion (extracellular to periplasm)'	0	0	0	0	0	0	0	0	0	0	0	0	0	0	0	0
DMSOtpp	'Dimethyl sulfoxide transport via diffusion (periplasm)'	0	0	0	0	0	0	0	0	0	0	0	0	0	0	0	0
DMStex	'Dimethyl sulfide transport via diffusion (extracellular to periplasm)'	0	0	0	0	0	0	0	0	0	0	0	0	0	0	0	0
DNMPPA	'Dihydroneopterin monophosphate dephosphorylase'	0.000808315	0.000786624	0.000763754	0.000634214	0.000541116	0	0	0	0.000791398	0.000762045	0.000756836	0.000512448	0	0	0	0
DNTPPA	'Dihydroneopterin triphosphate pyrophosphatase'	0.000808315	0.000786624	0.000763754	0.000634214	0.000541116	0	0	0	0.000791398	0.000762045	0.000756836	0.000512448	0	0	0	0
DOGULNR	'2,3 dioxo-L-gulonate reductase'	0	0	0	0	0	0	0	0	0	0	0	0	0	0	0	0
DOPAtex	'dopamine transport via diffusion (extracellular to periplasm)'	0	0	0	0	0	0	0	0	0	0	0	0	0	0	0	0
DOXRBCNtex	'Doxorubicin transport via diffusion (extracellular to periplasm)'	0	0	0	0	0	0	0	0	0	0	0	0	0	0	0	0
DOXRBCNtpp	'Doxorubicin transport via TolC system'	0	0	0	0	0	0	0	0	0	0	0	0	0	0	0	0
DPCOAK	'dephospho-CoA kinase'	0.000521961	0	0	0	0	0	0	0	0.000511037	0	0	0	0	0	0	0
DPR	'2-dehydropantoate 2-reductase'	0.000521961	0	0	0	0	0	0	0	0	0	0	0	0	0	0	0
DRPA	'deoxyribose-phosphate aldolase'	0	0	0	0	0	0	0	0	0	0	0	0	0	0	0	0
DSBAO1	'DsbA protein reoxidation reaction (aerobic)'	0	0	0	0	0	0	0	0	0	0	0	0	0	0	0	0
DSBAO2	'DsbA protein reoxidation reaction (anaerobic)'	0	0	0	0	0	0	0	0	0	0	0	0	0	0	0	0
DSBCGT	'DsbC:glutathione thiotransferase'	0	0	0	0	0	0	0	0	0	0	0	0	0	0	0	0
DSBDR	'DsbD reductase'	0	0	0	0	0	0	0	0	0	0	0	0	0	0	0	0
DSBGGT	'DsbG:glutathione thiotransferase'	0	0	0	0	0	0	0	0	0	0	0	0	0	0	0	0
DSERDHr	'D-serine dehydrogenase'	0	0	0	0	0	0	0	0	0	0	0	0	0	0	0	0
DSERt2pp	'D-serine transport in via proton symport (periplasm)'	0	0	0	0	0	0	0	0	0	0	0	0	0	0	0	0
DSERtex	'D-serine transport via diffusion (extracellular to periplasm)'	0	0	0	0	0	0	0	0	0	0	0	0	0	0	0	0
DTARTD	'D(-)-tartrate dehydratase'	0	0	0	0	0	0	0	0	0	0	0	0	0	0	0	0
DTMPK	'dTMP kinase'	0.0224779	0.0218747	0.0212387	0.0176364	0.0150475	0.012523	0.0105853	0.00990352	0.0220074	0.0211912	0.0210463	0.0142503	0.0118676	0.0104699	0.00761281	0.00545465
DTMPtex	'dTMP transport via diffusion (extracellular to periplasm)'	0	0	0	0	0	0	0	0	0	0	0	0	0	0	0	0
DUMPtex	'dUMP transport via diffusion (extracellular to periplasm)'	0	0	0	0	0	0	0	0	0	0	0	0	0	0	0	0
DURADx	'dihydrouracil dehydrogenase (NAD)'	0	0	0	0	0	0	0	0	0	0	0	0	0	0	0	0
DURIK1	'deoxyuridine kinase (ATP:Deoxyuridine)'	0	0	0	0	0	0	0	0	0	0	0	0	0	0	0	0
DURIPP	'deoxyuridine phosphorylase'	0	0	0	0	0	0	0	0	0	0	0	0	0	0	0	0
DURIt2pp	'deoxyuridine transport in via proton symport (periplasm)'	0	0	0	0	0	0	0	0	0	0	0	0	0	0	0	0
DURItex	'deoxyuridine transport via diffusion (extracellular to periplasm)'	0	0	0	0	0	0	0	0	0	0	0	0	0	0	0	0
DUTPDP	'dUTP diphosphatase'	0.0224779	0.0218747	0.0212387	0.0176364	0.0150475	0.012523	0.0105853	0.00990352	0.0220074	0.0211912	0.0210463	0.0142503	0.0118676	0.0104699	0.00761281	0.00545465
DXPRIi	'1-deoxy-D-xylulose reductoisomerase'	-0.000202079	-0.000196656	0	-0.000158553	0	0	-9.51636e-05	0	0	-0.000190511	0	0	0	0	0	0
DXPS	'1-deoxy-D-xylulose 5-phosphate synthase'	0	0	0	0	0.000135279	0.000112584	0	8.90338e-05	0	0	0.000189209	0.000128112	0.000106691	9.41259e-05	6.84401e-05	4.9038e-05
DXYLK	'1-Deoxy-D-xylulose kinase'	0	0	0	0	0	0	0	0	0	0	0	0	0	0	0	0
E4PD	'Erythrose 4-phosphate dehydrogenase'	0	0	-0.000190938	0	0	0	0	0	-0.000197849	0	0	0	0	0	0	0
EAR100x	'enoyl-[acyl-carrier-protein] reductase (NADH) (n-C10:0)'	0	0	0	0	0	0	0.000308489	0	0	0	0	0	0	0	0	0
EAR100y	'enoyl-[acyl-carrier-protein] reductase (NADPH) (n-C10:0)'	0	0	0	0	0	0	-0.000308489	0	0	0	0	0	0	0	0	0
EAR120x	'enoyl-[acyl-carrier-protein] reductase (NADH) (n-C12:0)'	0	0	0	0	0	0	0.000308489	0	0	0	0	0	0	0	0	0
EAR120y	'enoyl-[acyl-carrier-protein] reductase (NADPH) (n-C12:0)'	0	0	0	0	0	0	-0.000308489	0	0	0	0	0	0	0	0	0
EAR121x	'enoyl-[acyl-carrier-protein] reductase (NADH) (n-C12:1)'	0	0	0	0	0	0	0	0	0	0	0	0	0	0	0	0
EAR121y	'enoyl-[acyl-carrier-protein] reductase (NADPH) (n-C12:1)'	0	0	0	0	0	0	0	0	0	0	0	0	0	0	0	0
EAR140x	'enoyl-[acyl-carrier-protein] reductase (NADH) (n-C14:0)'	0	0	0	0	0	0	0	0	0	0	0	0	0	0	0	0
EAR140y	'enoyl-[acyl-carrier-protein] reductase (NADPH) (n-C14:0)'	0	0	0	0	0	0	0	0	0	0	0	0	0	0	0	0
EAR141x	'enoyl-[acyl-carrier-protein] reductase (NADH) (n-C14:1)'	0	0	0	0	0	0	0.000308489	0	0	0	0	0	0	0	0	0
EAR141y	'enoyl-[acyl-carrier-protein] reductase (NADPH) (n-C14:1)'	0	0	0	0	0	0	-0.000308489	0	0	0	0	0	0	0	0	0
EAR160x	'enoyl-[acyl-carrier-protein] reductase (NADH) (n-C16:0)'	0	0	0	0	0	0	0.000308489	0	0	0	0	0	0	0	0	0
EAR160y	'enoyl-[acyl-carrier-protein] reductase (NADPH) (n-C16:0)'	0	0	0	0	0	0	-0.000308489	0	0	0	0	0	0	0	0	0
EAR161x	'enoyl-[acyl-carrier-protein] reductase (NADH) (n-C16:1)'	0	0	0	0	0	0	0	0	0	0	0	0	0	0	0	0
EAR161y	'enoyl-[acyl-carrier-protein] reductase (NADPH) (n-C16:1)'	0	0	0	0	0	0	0	0	0	0	0	0	0	0	0	0
EAR180x	'enoyl-[acyl-carrier-protein] reductase (NADH) (n-C18:0)'	0	0	0	0	0	0	0	0	0	0	0	0	0	0	0	0
EAR180y	'enoyl-[acyl-carrier-protein] reductase (NADPH) (n-C18:0)'	0	0	0	0	0	0	0	0	0	0	0	0	0	0	0	0
EAR181x	'enoyl-[acyl-carrier-protein] reductase (NADH) (n-C18:1)'	0	0	0	0	0	0	0.000308489	0	0	0	0	0	0	0	0	0
EAR181y	'enoyl-[acyl-carrier-protein] reductase (NADPH) (n-C18:1)'	0	0	0	0	0	0	-0.000308489	0	0	0	0	0	0	0	0	0
EAR40x	'enoyl-[acyl-carrier-protein] reductase (NADH) (n-C4:0)'	0	0	0	0	0	0	0.000308489	0	0	0	0	0	0	0	0	0
EAR40y	'enoyl-[acyl-carrier-protein] reductase (NADPH) (n-C4:0)'	0	0	0	0	0	0	-0.000308489	0	0	0	0	0	0	0	0	0
EAR60x	'enoyl-[acyl-carrier-protein] reductase (NADH) (n-C6:0)'	0	0	0	0	0	0	0.000308489	0	0	0	0	0	0	0	0	0
EAR60y	'enoyl-[acyl-carrier-protein] reductase (NADPH) (n-C6:0)'	0	0	0	0	0	0	-0.000308489	0	0	0	0	0	0	0	0	0
EAR80x	'enoyl-[acyl-carrier-protein] reductase (NADH) (n-C8:0)'	0	0	0	0	0	0	0.000308489	0	0	0	0	0	0	0	0	0
EAR80y	'enoyl-[acyl-carrier-protein] reductase (NADPH) (n-C8:0)'	0	0	0	0	0	0	-0.000308489	0	0	0	0	0	0	0	0	0
ECA4COLIPAabctex	'enterobacterial common antigen (x4) core oligosaccharide lipid A transport via ABC system (periplasm to extracellular)'	0	0	0	0	0	0	0	0	0	0	0	0	0	0	0	0
ECA4OALpp	'enterobacterial common antigen (x4) O-antigen ligase (periplasm)'	0	0	0	0	0	0	0	0	0	0	0	0	0	0	0	0
ECAP1pp	'enterobacterial common antigen polymerase (periplasm)'	0	0	0	0	0	0	0	0	0	0	0	0	0	0	0	0
ECAP2pp	'enterobacterial common antigen polymerase (periplasm)'	0	0	0	0	0	0	0	0	0	0	0	0	0	0	0	0
ECAP3pp	'enterobacterial common antigen polymerase (periplasm)'	0	0	0	0	0	0	0	0	0	0	0	0	0	0	0	0
ECAtpp	'enterobacterial common antigen transferase (flippase, cytoplasm to periplasm)'	0	0	0	-0.000384006	0	0	0	0	0	0	0	0	0	0	0	0
ECOAH1	'3-hydroxyacyl-CoA dehydratase (3-hydroxybutanoyl-CoA)'	0.2838	0.276184	0.268155	0.222673	0.189986	0.158113	0.133402	0.124809	0.27786	0.267063	0.265726	0.179921	0.149838	0.131948	0.0961175	0.0687425
ECOAH2	'3-hydroxyacyl-CoA dehydratase (3-hydroxyhexanoyl-CoA)'	0.2838	0.276184	0.268155	0.222673	0.189986	0.158113	0.133402	0.124809	0.27786	0.267063	0.265726	0.179921	0.149838	0.131948	0.0961175	0.0687425
ECOAH3	'3-hydroxyacyl-CoA dehydratase (3-hydroxyoctanoyl-CoA)'	0.2838	0.276184	0.268155	0.222673	0.189986	0.158113	0.133402	0.124809	0.27786	0.267063	0.265726	0.179921	0.149838	0.131948	0.0961175	0.0687425
ECOAH4	'3-hydroxyacyl-CoA dehydratase (3-hydroxydecanoyl-CoA)'	0.2838	0.276184	0.268155	0.222673	0.189986	0.158113	0.133402	0.124809	0.27786	0.267063	0.265726	0.179921	0.149838	0.131948	0.0961175	0.0687425
ECOAH5	'3-hydroxyacyl-CoA dehydratase (3-hydroxydodecanoyl-CoA)'	0.2838	0.276184	0.268155	0.222673	0.189986	0.158113	0.133402	0.124809	0.27786	0.267063	0.265726	0.179921	0.149838	0.131948	0.0961175	0.0687425
ECOAH6	'3-hydroxyacyl-CoA dehydratase (3-hydroxytetradecanoyl-CoA)'	0.246869	0.240244	0.233259	0.193696	0.165263	0.137537	0.11601	0.108538	0.241702	0.232245	0.231147	0.156507	0.130339	0.114745	0.0836095	0.0597804
ECOAH7	'3-hydroxyacyl-CoA dehydratase (3-hydroxyhexadecanoyl-CoA)'	0.239482	0.233056	0.22628	0.187901	0.160318	0.133422	0.112532	0.105284	0.23447	0.225282	0.224231	0.151825	0.126439	0.111305	0.081108	0.057988
ECOAH8	'3-hydroxyacyl-CoA dehydratase (3-hydroxyoctadecanoyl-CoA)'	0.044064	0.0428816	0.0416349	0.0345732	0.0294981	0.0245493	0.0207508	0.0191842	0.0431418	0.0415417	0.0412578	0.0279353	0.0232644	0.0205245	0.0149236	0.0106929
EDA	'2-dehydro-3-deoxy-phosphogluconate aldolase'	0.298735	0.0712144	0.231987	0.0648911	0.0975271	0.0798814	0.17034	0.157829	0.554548	0.511888	0.0488726	0.119446	0.0495581	0.319131	0.065291	0.172529
EDD	'6-phosphogluconate dehydratase'	0.298735	0.0712144	0.231987	0.0648911	0.0975271	0.0798814	0.17034	0.157829	0.554548	0.511888	0.0488726	0.119446	0.0495581	0.319131	0.065291	0.172529
EDTXS1	'Endotoxin Synthesis (lauroyl transferase)'	0.0073863	0.00718809	0.0069791	0.00579538	0.00494466	0.00411511	0.00347838	0.00325433	0.00723171	0.00696349	0.00691589	0.00468269	0.00389973	0.00344045	0.00250159	0.00179242
EDTXS2	'Endotoxin Synthesis (myristoyl transferase)'	0.0073863	0.00718809	0.0069791	0.00579538	0.00494466	0.00411511	0.00347838	0.00325433	0.00723171	0.00696349	0.00691589	0.00468269	0.00389973	0.00344045	0.00250159	0.00179242
EDTXS3	'Endotoxin Synthesis (palmitoleoyl ACP)'	0	0	0	0	0	0	0	0	0	0	0	0	0	0	0	0
EDTXS4	'Endotoxin Synthesis (myristoyl transferase)'	0	0	0	0	0	0	0	0	0	0	0	0	0	0	0	0
EGMEACPR	'Enoylglutaryl-[ACP] methyl ester reductase'	1.81237e-06	0	1.71245e-06	1.422e-06	1.21327e-06	1.00972e-06	8.53485e-07	7.9851e-07	0	1.70862e-06	0	0	0	8.44179e-07	0	0
ENLIPAabctex	'phosphoethanolamine lipid A transport via ABC system (periplasm to extracellular)'	0	0	0	0	0	0	0	0	0	0	0	0	0	0	0	0
ENO	'enolase'	23.5441	22.5071	19.9173	16.0928	11.4787	9.80845	7.75262	6.88024	21.7843	19.7297	21.736	15.8659	13.7451	12.92	12.1154	10.2265
ENTCS	'enterochelin synthase'	0	0	0	0	0	0	0	0	0	0	0	0	0	0	0	0
ENTERES	'Enterochelin Esterase'	0	0	0	0	0	0	0	0	0	0	0	0	0	0	0	0
ENTERES2	'Enterochelin Esterase (Fe containing)'	0	0	0	0	0	0	0	0	0	0	0	0	0	0	0	0
EPMEACPR	'Enoylpimeloyl-[ACP] methyl ester reductase'	1.81237e-06	0	1.71245e-06	1.422e-06	1.21327e-06	1.00972e-06	8.53485e-07	7.9851e-07	0	1.70862e-06	0	0	0	8.44179e-07	0	0
ETHAAL	'Ethanolamine ammonia-lyase'	0	0	0	0	0	0	0	0	0	0	0	0	0	0	0	0
ETHAt2pp	'ethanolamine transport in via proton symport'	0	0	0	0	0	0	0	0	0	0	0	0	0	0	0	0
ETHAtex	'ethanolamine transport via diffusion (extracellular)'	0	0	0	0	0	0	0	0	0	0	0	0	0	0	0	0
ETHSO3abcpp	'ethanesulfonate transport via ABC system (periplasm)'	0	0	0	0	0	0	0	0	0	0	0	0	0	0	0	0
ETHSO3tex	'ethanesulfonate transport via diffusion (extracellular to periplasm)'	0	0	0	0	0	0	0	0	0	0	0	0	0	0	0	0
ETOHtex	'ethanol transport via diffusion (extracellular to periplasm)'	0	0	0	0	0	0	0	0	0	0	0	0	0	0	0	0
ETOHtrpp	'ethanol reversible transport via diffusion (periplasm)'	0	0	0	0	0	0	0	0	0	0	0	0	0	0	0	0
F6PA	'fructose 6-phosphate aldolase'	0	0	0	0	0	0	0	0	0	0	0	0	0	0	0	0
F6PP	'D-fructose 6-phosphate phosphatase'	0	0	0	0	0	0	0	0	0	0	0	0	0	0	0	0
F6Pt6_2pp	'Fructose-6-phosphate transport via phosphate antiport (periplasm)'	0	0	0	0	0	0	0	0	0	0	0	0	0	0	0	0
F6Ptex	'fructose 6-phosphate transport via diffusion (extracellular to periplasm)'	0	0	0	0	0	0	0	0	0	0	0	0	0	0	0	0
FA100ACPHi	'fatty-acyl-ACP hydrolase'	0	0	0	0	0	0	0	0	0	0	0	0	0	0	0	0
FA120ACPHi	'fatty-acyl-ACP hydrolase'	0	0	0	0	0	0	0	0	0	0	0	0	0	0	0	0
FA140ACPHi	'fatty-acyl-ACP hydrolase'	0	0	0	0	0	0	0	0	0	0	0	0	0	0	0	0
FA141ACPHi	'fatty-acyl-ACP hydrolase'	0	0	0	0	0	0	0	0	0	0	0	0	0	0	0	0
FA160ACPHi	'fatty-acyl-ACP hydrolase'	0	0	0	0	0	0	0	0	0	0	0	0	0	0	0	0
FA161ACPHi	'fatty-acyl-ACP hydrolase'	0	0	0	0	0	0	0	0	0	0	0	0	0	0	0	0
FA80ACPHi	'fatty-acyl-ACP hydrolase'	0	0	0	0	0	0	0	0	0	0	0	0	0	0	0	0
FACOAE100	'fatty-acid-CoA thioesterase (decanoate)'	0	0	0	0	0	0	0	0	0	0	0	0	0	0	0	0
FACOAE120	'fatty-acid-CoA thioesterase (dodecanoate)'	0.0369315	0.0359404	0.0348955	0.0289769	0.0247233	0.0205755	0.0173919	0.0162716	0.0361585	0.0348174	0.0345795	0.0234135	0.0194987	0.0172023	0.012508	0.00896208
FACOAE140	'fatty-acid-CoA thioesterase (tetradecanoate)'	0.0073863	0.00718809	0.0069791	0.00579538	0.00494466	0.00411511	0.00347838	0.00325433	0.00723171	0.00696349	0.00691589	0.00468269	0.00389973	0.00344045	0.00250159	0.00179242
FACOAE141	'fatty-acid-CoA thioesterase (tetradecenoate)'	0	0	0	0	0	0	0	0	0	0	0	0	0	0	0	0
FACOAE160	'fatty-acid-CoA thioesterase (hexadecanoate)'	0.109922	0.106972	0.103862	0.0862459	0.0735858	0.0612404	0.0517647	0.0484304	0.107621	0.10363	0.102921	0.0696871	0.0580353	0.0512003	0.0372283	0.0266745
FACOAE161	'fatty-acid-CoA thioesterase (hexadecenoate)'	0.0854965	0.0832023	0.0807832	0.0670816	0.0572346	0.0476325	0.0402623	0.0376689	0.0837071	0.0806025	0.0800516	0.0542023	0.0451395	0.0398233	0.028956	0.0207473
FACOAE180	'fatty-acid-CoA thioesterase (octadecanoate)'	0	0	0	0	0	0	0	0	0	0	0	0	0	0	0	0
FACOAE181	'fatty-acid-CoA thioesterase (octadecenoate)'	0.044064	0.0428816	0.0416349	0.0345732	0.0294981	0.0245493	0.0207508	0.0194142	0.0431418	0.0415417	0.0412578	0.0279353	0.0232644	0.0205245	0.0149236	0.0106929
FACOAE60	'fatty-acid-CoA thioesterase (hexanoate)'	0	0	0	0	0	0	0	0	0	0	0	0	0	0	0	0
FACOAE80	'fatty-acid-CoA thioesterase (octanoate)'	0	0	0	0	0	0	0	0	0	0	0	0	0	0	0	0
FACOAL100t2pp	'fatty-acid-CoA ligase (decanoate transport via vectoral Co-A coupling)'	0	0	0	0	0	0	0	0	0	0	0	0	0	0	0	0
FACOAL120t2pp	'fatty-acid-CoA ligase (dodecanoate transport via vectoral Co-A coupling)'	0	0	0	0	0	0	0	0	0	0	0	0	0	0	0	0
FACOAL140t2pp	'fatty-acid-CoA ligase (tetradecanoate transport via vectoral Co-A coupling)'	0	0	0	0	0	0	0	0	0	0	0	0	0	0	0	0
FACOAL141t2pp	'fatty-acid-CoA ligase (tetradecenoate transport via vectoral Co-A coupling)'	0	0	0	0	0	0	0	0	0	0	0	0	0	0	0	0
FACOAL160t2pp	'fatty-acid-CoA ligase (hexadecanoate transport via vectoral Co-A coupling)'	0	0	0	0	0	0	0	0	0	0	0	0	0	0	0	0
FACOAL161t2pp	'fatty-acid-CoA ligase (hexadecenoate transport via vectoral Co-A coupling)'	0	0	0	0	0	0	0	0	0	0	0	0	0	0	0	0
FACOAL180t2pp	'fatty-acid-CoA ligase (octadecanoate transport via vectoral Co-A coupling)'	0	0	0	0	0	0	0	0	0	0	0	0	0	0	0	0
FACOAL181t2pp	'fatty-acid-CoA ligase (octadecenoate transport via vectoral Co-A coupling)'	0	0	0	0	0	0	0	0	0	0	0	0	0	0	0	0
FACOAL60t2pp	'fatty-acid-CoA ligase (hexanoate transport via vectoral Co-A coupling)'	0	0	0	0	0	0	0	0	0	0	0	0	0	0	0	0
FACOAL80t2pp	'fatty-acid-CoA ligase (octanoate transport via vectoral Co-A coupling)'	0	0	0	0	0	0	0	0	0	0	0	0	0	0	0	0
FADRx	'FAD reductase'	1.81969	1.77086	1.71937	0	0.627749	0.480652	0.428038	0.721546	1.78161	1.71257	1.7038	1.15363	0.96074	0.846132	0	0
FADRx2	'FAD reductase'	0	0	0	1.42775	0.59042	0.533147	0.427421	0.0785812	0	0	0	0	0	0	0.616294	0.440821
FALDH2	'formaldehyde dehydrogenase'	0	0	0	0	0	0	0	0	0	0	0	0	0	0	0	0
FALDtex	'formaldehyde transport via diffusion (extracellular to periplasm)'	0	0	0	0	0	0	0	0	0	0	0	0	0	0	0	0
FALDtpp	'formaldehyde transport via diffusion (periplasm)'	0	0	0	0	0	0	0	0	0	0	0	0	0	0	0	0
FALGTHLs	'formaldehyde glutathione ligase (spontaneous)'	0	0	0	0	0	0	0	0	0	0	0	0	0	0	0	0
FBA	'fructose-bisphosphate aldolase'	12.2438	11.8657	10.4824	8.55056	6.13269	5.23413	4.06799	3.61228	11.2608	10.2555	11.5532	8.45667	7.31724	6.73688	6.30651	5.21251
FBA3	'Sedoheptulose 1,7-bisphosphate D-glyceraldehyde-3-phosphate-lyase'	0	0	0	0	0	0	0	0	0	0	0	0	0	0	0	0
FBP	'fructose-bisphosphatase'	0	0	0	0	0	0	0	0	0	0	0	0	0	0	0	0
FCI	'L-fucose isomerase'	0	0	0	0	0	0	0	0	0	0	0	0	0	0	0	0
FCLK	'L-fuculokinase'	0	0	0	0	0	0	0	0	0	0	0	0	0	0	0	0
FCLPA	'L-fuculose 1-phosphate aldolase'	0	0	0	0	0	0	0	0	0	0	0	0	0	0	0	0
FCLT	'Ferrochelatase'	0.000202079	0.000196656	0.000381877	0.000158553	0.000135279	0.000112584	9.51636e-05	8.90338e-05	0.000197849	0.000190511	0.000189209	0.000256224	0.000106691	9.41259e-05	0.00013688	4.9038e-05
FDH4pp	'formate dehydrogenase (quinone-8) (periplasm)'	0	0	0	0	0	0	0	0	0	0	0	0	0	0	0	0
FDH5pp	'Formate Dehydrogenase (menaquinone-8) (periplasm)'	0	0	0	0	0	0	0	0	0	0	0	0	0	0	0	0
FDMO	'FMNH2-dependent monooxygenase'	0	0	0	0	0	0	0	0	0	0	0	0	0	0	0	0
FDMO2	'FMNH2-dependent monooxygenase (methanesulfonate)'	0	0	0	0	0	0	0	0	0	0	0	0	0	0	0	0
FDMO3	'FMNH2-dependent monooxygenase (ethanesulfonate)'	0	0	0	0	0	0	0	0	0	0	0	0	0	0	0	0
FDMO4	'FMNH2-dependent monooxygenase (butanesulfonate)'	0	0	0	0	0	0	0	0	0	0	0	0	0	0	0	0
FDMO6	'FMNH2-dependent monooxygenase (sulfoacetate)'	0	0	0	0	0	0	0	0	0	0	0	0	0	0	0	0
FE2abcpp	'iron (II) transport via ABC system (periplasm)'	0	0	0	0	0	0	0	0	0	0	0	0	0	0	0	0
FE2t2pp	'iron (II) transport in via proton symport (periplasm)'	0	0	0	0	0	0	0	0	0	0	0	0	0	0	0	0
FE2t3pp	'iron (Fe+2) transport out via proton antiport (periplasm)'	0	0	0	0	0	0	0	0	0	0	0	0	0	0	0	0
FE2tex	'iron (II) transport via diffusion (extracellular to periplasm)'	0.012518	0.0121839	0.0120188	0.00982178	0.00838003	0.00697412	0.00589502	0.00551531	0.0124556	0.0118014	0.0117225	0.00806531	0.00661007	0.00583074	0.00430866	0.00140473
FE2tpp	'iron (+2) transport in via permease (no H+)'	0.012518	0.0121839	0.0120188	0.00982178	0.00838003	0.00697412	0.00589502	0.00551531	0.0124556	0.0118014	0.0117225	0.00806531	0.00661007	0.00583074	0.00430866	0.00140473
FE3DCITabcpp	'iron transport from ferric-dicitrate via ABC system (periplasm)'	0	0	0	0	0	0	0	0	0	0	0	0	0	0	0	0
FE3DCITtonex	'ferric-dicitrate transport via ton system (extracellular)'	0	0	0	0	0	0	0	0	0	0	0	0	0	0	0	0
FE3DHBZR	'release of Fe(III) from ferric 2,3-dihydroxybenzoylserine'	0	0	0	0	0	0	0	0	0	0	0	0	0	0	0	0
FE3DHBZSabcpp	'ferric 2,3-dihydroxybenzoylserine transport via ABC system (periplasm)'	0	0	0	0	0	0	0	0	0	0	0	0	0	0	0	0
FE3DHBZStonex	'ferric 2,3-dihydroxybenzoylserine transport via ton system (extracellular)'	0	0	0	0	0	0	0	0	0	0	0	0	0	0	0	0
FE3HOXR1	'Fe(III)hydroxamate reductase'	0	0	0	0	0	0	0	0	0	0	0	0	0	0	0	0
FE3HOXR2	'Fe(III)hydroxamate reductase'	0	0	0	0	0	0	2.91258e-05	0	0	0	0	0	0	0	0	0
FE3HOXR3	'Fe(III)hydroxamate reductase'	0	0	0	0	0	0	-2.91258e-05	0	0	0	0	0	0	0	0	0
FE3HOXUtex	'Fe(III)hydroxamate unloaded secretion'	0	0	0	0	0	0	0	0	0	0	0	0	0	0	0	0
FE3HOXUtpp	'Fe(III)hydroxamate unloaded secretion (extracellular)'	0	0	0	0	0	0	0	0	0	0	0	0	0	0	0	0
FE3HOXabcpp	'ferric-dicitrate transport via ABC system (periplasm)'	0	0	0	0	0	0	0	0	0	0	0	0	0	0	0	0
FE3HOXexs	'Fe(III) hydroxamate Fe-loading reaction (spontaneaous)'	0	0	0	0	0	0	0	0	0	0	0	0	0	0	0	-0.000272238
FE3HOXtonex	'Fe(III)hydroxamine transport via ton system (extracellular)'	0	0	0	0	0	0	0	0	0	0	0	0	0	0	0	0
FE3Ri	'Fe(III) reduction'	0	0	0	0	0	0	0	0	0	0	0	0	0	0	0	0
FE3abcpp	'iron (III) transport via ABC system (periplasm to cytoplasm)'	0	0	0	0	0	0	0	0	0	0	0	0	0	0	0	0.00163343
FE3tex	'iron (III) transport via diffusion (extracellular to periplasm)'	0	0	0	0	0	0	0	0	0	0	0	0	0	0	0	0.00163343
FECRMR1	'Ferrichrome reductase'	0	0	0	0	0	0	0	0	0	0	0	0	0	0	0	0
FECRMR2	'Ferrichrome reductase'	0	0	0	0	0	0	2.91258e-05	0	0	0	0	0	0	0	0	0
FECRMR3	'Ferrichrome reductase'	0	0	0	0	0	0	-2.91258e-05	0	0	0	0	0	0	0	0	0
FECRMUtex	'ferrichrome (minus Fe) secretion (to extracellular)'	0	0	0	0	0	0	0	0	0	0	0	0	0	0	0	0
FECRMUtpp	'ferrichrome (minus Fe) secretion (to periplasm)'	0	0	0	0	0	0	0	0	0	0	0	0	0	0	0	0
FECRMabcpp	'ferrichrome transport via ABC system (periplasm)'	0	0	0	0	0	0	0	0	0	0	0	0	0	0	0	0
FECRMexs	'ferrichrome Fe(III)-loading reaction (spontaneous)'	0	0	0	0	0	0	0	0	0	0	0	0	0	0	0	-0.000272238
FECRMtonex	'ferrichrome transport via ton system (extracellular)'	0	0	0	0	0	0	0	0	0	0	0	0	0	0	0	0
FEENTERR1	'Fe-enterobactin reduction (Fe(III)-unloading)'	0	0	0	0	0	0	0	0	0	0	0	0	0	0	0	0
FEENTERR2	'Fe-enterobactin reduction (Fe(III)-unloading)'	5.05197e-05	4.9164e-05	4.77346e-05	3.96383e-05	3.38198e-05	2.81459e-05	5.29167e-05	2.22585e-05	0	4.76278e-05	4.73023e-05	3.2028e-05	2.66728e-05	2.35315e-05	1.711e-05	1.22595e-05
FEENTERR3	'Fe-enterobactin reduction (Fe(III)-unloading)'	5.05197e-05	4.9164e-05	4.77346e-05	3.96383e-05	3.38198e-05	2.81459e-05	-5.33495e-06	2.22585e-05	0	4.76278e-05	4.73023e-05	3.2028e-05	2.66728e-05	2.35315e-05	1.711e-05	1.22595e-05
FEENTERabcpp	'Fe-enterobactin transport via ABC system (periplasm)'	0	0	0	0	0	0	0	0	0	0	0	0	0	0	0	0
FEENTERexs	'enterobactin Fe(III) binding (spontaneous)'	0	0	0	0	0	0	0	0	0	0	0	0	0	0	0	-0.000272238
FEENTERtex	'enterochelin transport (secretion periplasm)'	0	0	0	0	0	0	0	0	0	0	0	0	0	0	0	0
FEENTERtonex	'Fe-enterobactin transport via ton system (extracellular)'	0	0	0	0	0	0	0	0	0	0	0	0	0	0	0	0
FEENTERtpp	'enterochelin transport (secretion)'	0	0	0	0	0	0	0	0	0	0	0	0	0	0	0	0
FEOXAMR1	'ferroxamine reductase'	0	0	0	0	0	0	0	0	0	0	0	0	0	0	0	0
FEOXAMR2	'ferroxamine reductase'	0	0	0	0	0	0	2.91258e-05	0	0	0	0	0	0	0	0	0
FEOXAMR3	'ferroxamine reductase'	0	0	0	0	0	0	-2.91258e-05	0	0	0	0	0	0	0	0	0
FEOXAMUtex	'ferroxamine (minus Fe3) secretion (to extracellular)'	0	0	0	0	0	0	0	0	0	0	0	0	0	0	0	0
FEOXAMUtpp	'ferroxamine (minus Fe3) secretion (to periplasm)'	0	0	0	0	0	0	0	0	0	0	0	0	0	0	0	0
FEOXAMabcpp	'ferroxamine transport via ABC system (periplasm)'	0	0	0	0	0	0	0	0	0	0	0	0	0	0	0	0
FEOXAMexs	'ferroxamine Fe3-loading reaction (spontaneous)'	0	0	0	0	0	0	0	0	0	0	0	0	0	0	0	-0.000272238
FEOXAMtonex	'ferroxamine transport via ton system (extracellular)'	0	0	0	0	0	0	0	0	0	0	0	0	0	0	0	0
FEROpp	'ferroxidase'	0	0	0	0	0	0	0	0	0	0	0	0	0	0	0	0
FESD1s	'iron-sulfur cluster damage (peroxide, spontaneous)'	0.00336556	0.00327525	0.00318002	0.00264066	0.00225303	0.00187505	0.00158492	0.00148283	0.00329512	0.00317291	0.00315122	0.00213367	0.00177691	0.00156764	0.00113985	0
FESD2s	'iron-sulfur cluster damage (nitrous oxide, spontaneous)'	0	0	0	0	0	0	0	0	0	0	0	0	0	0	0	0
FESR	'iron-sulfur cluster repair'	0.00673113	0.0065505	0.00636005	0.00528132	0.00450607	0.00375009	0.00316984	0.00296567	0.00659025	0.00634582	0.00630245	0.00426733	0.00355382	0.00313528	0.0022797	0
FFSD	'beta-fructofuranosidase'	0	0	0	0	0	0	0	0	0	0	0	0	0	0	0	0
FHL	'Formate-hydrogen lyase'	0	0	0	0	0	0	0	0	0	0	0	0	0	0	0	0
FLDR2	'flavodoxin reductase (NADPH)'	0	0	0	0	0	0	0	0	0	0	0	0	0	0	0	0
FLVR	'flavin reductase'	0	0	0	3.96383e-05	0	2.81459e-05	-0.000150964	0	0	0	0	0	0	0	1.711e-05	1.22595e-05
FLVRx	'flavin reductase (NAD)'	5.05197e-05	4.9164e-05	4.77346e-05	0	3.38198e-05	0	0	2.22585e-05	0	4.76278e-05	4.73023e-05	3.2028e-05	2.66728e-05	2.35315e-05	0	0
FMETTRS	'Methionyl-tRNA formyltransferase'	0	0	0	0	0	0	0	0	0	0	0	0	0	0	0	0
FMNAT	'FMN adenylyltransferase'	0.000202079	0.000196656	0.000190938	0.000158553	0.000135279	0.000112584	9.51636e-05	8.90338e-05	0.000197849	0.000190511	0.000189209	0.000128112	0.000106691	9.41259e-05	6.84401e-05	4.9038e-05
FMNRx	'FMN reductase'	5.05197e-05	4.9164e-05	4.77346e-05	0	3.38198e-05	0	0.000407762	2.22585e-05	0	4.76278e-05	4.73023e-05	3.2028e-05	2.66728e-05	2.35315e-05	0	0
FMNRx2	'FMN reductase'	0	0	0	3.96383e-05	0	2.81459e-05	-0.000209216	0	0	0	0	0	0	0	1.711e-05	1.22595e-05
FOMETRi	'Aminomethyltransferase'	0	0	0	0	0	0.000450334	0	0	0	0	0	0	0	0	0.00027376	0
FORCT	'Formyl-CoA Transferase'	0	0	0	0	0	0	0	0	0	0	0	0	0	0	0	0
FORt2pp	'formate transport via proton symport (uptake only, periplasm)'	0	0	0	0	0	0	0	0	0	0	0	0	0	0	0	0
FORtex	'formate transport via diffusion (extracellular to periplasm)'	-0.00121247	-0.104519	-0.252475	-0.00126843	-0.000541116	-0.131116	0	0	-0.491473	-0.00114307	-0.00113525	-0.000768672	0	0	0	-0.061948
FORtppi	'formate transport via diffusion (cytoplasm to periplasm)'	0.00121247	0.104519	0.252475	0.00126843	0.000541116	0.131116	0	0	0.491473	0.00114307	0.00113525	0.000768672	0	0	0	0.061948
FRD2	'fumarate reductase'	0.197259	0.244656	0.0335051	0.451825	0.419225	0.865289	0.343075	0.328496	0	0.659447	0.739087	0.513206	0.485648	0.436898	0.269566	0.23491
FRD3	'fumarate reductase'	0.19736	0.244627	0.0336006	0.451785	0.419292	0.865345	0.343122	0.32854	0	0.659494	0.739181	0.51327	0.485701	0.436945	0.269606	0.234934
FRUK	'fructose-1-phosphate kinase'	0	0	0	0	0	0	0	0	0	0	0	0	0	0	0	0
FRULYSDG	'Fructoselysine phosphate deglycase'	0	0	0	0	0	0	0	0	0	0	0	0	0	0	0	0
FRULYSE	'fructoselysine 3-epimerase'	0	0	0	0	0	0	0	0	0	0	0	0	0	0	0	0
FRULYSK	'Fructoselysine Kinase'	0	0	0	0	0	0	0	0	0	0	0	0	0	0	0	0
FRULYSt2pp	'Fructoselysine transport via proton symport (periplasm)'	0	0	0	0	0	0	0	0	0	0	0	0	0	0	0	0
FRULYStex	'fructoselysine transporter via diffusion (extracellular)'	0	0	0	0	0	0	0	0	0	0	0	0	0	0	0	0
FRUURt2rpp	'D-fructuronate transport via proton symport, reversible (periplasm)'	0	0	0	0	0	0	0	0	0	0	0	0	0	0	0	0
FRUURtex	'D-fructuronate transport via diffusion (extracellular)'	0	0	0	0	0	0	0	0	0	0	0	0	0	0	0	0
FRUpts2pp	'Fructose transport via PEP:Pyr PTS (f6p generating) (periplasm)'	0	0	0	0	0	0	0	0	0	0	0	0	0	0	0	0
FRUptspp	'D-fructose transport via PEP:Pyr PTS (periplasm)'	0	0	0	0	0	0	0	0	0	0	0	0	0	0	0	0
FRUtex	'D-fructose transport via diffusion (extracellular to periplasm)'	0	0	0	0	0	0	0	0	0	0	0	0	0	0	0	0
FTHFD	'formyltetrahydrofolate deformylase'	0	0	0	0	0	0	0	0	0	0	0	0	0	0	0	0
FTHFLi	'formate-tetrahydrofolate ligase'	0	0	0	0	0	0	0	0	0	0	0	0	0	0	0	0
FUCtex	'L-fucose transport via diffusion (extracellular to periplasm)'	0	0	0	0	0	0	0	0	0	0	0	0	0	0	0	0
FUCtpp	'L-fucose transport via proton symport (periplasm)'	0	0	0	0	0	0	0	0	0	0	0	0	0	0	0	0
FUM	'fumarase'	4.08415	4.53453	4.172	7.43184	5.27409	4.45525	3.21448	2.59492	5.13214	4.29647	4.81509	3.83168	3.31136	2.95714	2.84436	2.07228
FUMt2_2pp	'Fumarate transport via proton symport (2 H) (periplasm)'	-0.00446416	-0.00250849	-0.0010365	0	0	0	0	0	-0.0058867	-0.00419472	-0.00328596	-0.0263264	-0.0260323	-0.0116056	-0.00441331	-0.00152901
FUMt2_3pp	'Fumarate transport via proton symport (3 H) (periplasm)'	0	0	0	0	0	0	0	0	0	0	0	0	0	0	0	0
FUMtex	'Fumarate transport via diffusion (extracellular to periplasm)'	-0.00446416	-0.00250849	-0.0010365	0	0	0	0	0	-0.0058867	-0.00419472	-0.00328596	-0.0263264	-0.0260323	-0.0116056	-0.00441331	-0.00152901
FUSAtex	'Fusidic acid transport via diffusion (extracellular to periplasm)'	0	0	0	0	0	0	0	0	0	0	0	0	0	0	0	0
FUSAtpp	'Fusidic acid transport via TolC system'	0	0	0	0	0	0	0	0	0	0	0	0	0	0	0	0
G1PACT	'glucosamine-1-phosphate N-acetyltransferase'	0.0647522	0.0630146	0.0611825	0.0500373	0.0433476	0.0360752	0.0304933	0.0285292	0.063397	0.0610456	0.0606284	0.041051	0.0341871	0.0301608	0.0218965	0.0157133
G1PPpp	'Glucose-1-phosphatase'	0	0	0	0	0	0	0	0	0	0	0	0	0	0	0	0
G1PTT	'glucose-1-phosphate thymidylyltransferase'	0.0073863	0.00718809	0.0069791	0.00541137	0.00494466	0.00411511	0.00347838	0.00325433	0.00723171	0.00696349	0.00691589	0.00468269	0.00389973	0.00344045	0.00250159	0.00179242
G1Ptex	'D-glucose 1-phosphate transport via diffusion'	0	0	0	0	0	0	0	0	0	0	0	0	0	0	0	0
G1SAT	'glutamate-1-semialdehyde aminotransferase'	0	0	0.00458252	0	0	0	0	0	0	0	0	0	0	0	0	0
G2PP	'glycerol-2-phosphate phosphatase'	0	0	0	0	0	0	0	0	0	0	0	0	0	0	0	0
G2PPpp	'glycerol 2-phosphate phosphatase (periplasmic)'	0	0	0	0	0	0	0	0	0	0	0	0	0	0	0	0
G3PAT120	'glycerol-3-phosphate acyltransferase (C12:0)'	0	0	0	0	0	0	0	0	0	0	0	0	0	0	0	0
G3PAT140	'glycerol-3-phosphate acyltransferase (C14:0)'	0	0	0	0	0	-0.000418634	0	-0.000425661	0	0	0	0	0	-0.000466055	-0.000381195	-0.000288819
G3PAT141	'glycerol-3-phosphate acyltransferase (C14:1)'	0	0	0	0	0	0	0	0.000212831	0	0	0	0	0	0.000233027	0.000190598	0.000144409
G3PAT160	'glycerol-3-phosphate acyltransferase (C16:0)'	0.0549609	0.053486	0.051931	0.043123	0.0367929	0.0306202	0.0258824	0.0242152	0.0538106	0.0518148	0.0514606	0.0348436	0.0290176	0.0256001	0.0186142	0.0133372
G3PAT161	'glycerol-3-phosphate acyltransferase (C16:1)'	0.0427483	0.0416011	0.0403916	0.0335408	0.0286173	0.0238162	0.0201312	0.0188345	0.0418536	0.0403013	0.0400258	0.0271011	0.0225697	0.0199116	0.014478	0.0103736
G3PAT180	'glycerol-3-phosphate acyltransferase (C18:0)'	0	0	0	0	0	0.000418634	0	0.000212831	0	0	0	0	0	0.000233027	0.000190598	0.000144409
G3PAT181	'glycerol-3-phosphate acyltransferase (C18:1)'	0.022032	0.0214408	0.0208174	0.0172866	0.0147491	0.0122746	0.0103754	0.00970708	0.0215709	0.0207709	0.0206289	0.0139676	0.0116322	0.0102623	0.00746181	0.00534646
G3PCabcpp	'sn-glycerol-3-phosphocholine transport via ABC system (periplasm)'	0	0	0	0	0	0	0	0	0	0	0	0	0	0	0	0
G3PCtex	'glycero-3-phosphocholine transport via diffusion (extracellular to periplasm)'	0	0	0	0	0	0	0	0	0	0	0	0	0	0	0	0
G3PD2	'glycerol-3-phosphate dehydrogenase (NADP)'	-0.146479	-0.142548	-0.138404	-0.11949	-0.0980585	-0.0816075	-0.0689804	-0.0645372	-0.143413	-0.138094	-0.13715	-0.0928633	-0.0773363	-0.0682282	-0.051578	-0.0355457
G3PD5	'glycerol-3-phosphate dehydrogenase (ubiquinone-8)'	0	0	0	0	0	0	0	0	0	0	0	0	0	0	0	0
G3PD6	'glycerol-3-phosphate dehydrogenase (menaquinone-8)'	0	0	0	0	0	0	0	0	0	0	0	0	0	0	0	0
G3PD7	'glycerol-3-phosphate dehydrogenase (demethylmenaquinone-8)'	0	0	0	0	0	0	0	0	0	0	0	0	0	0	0	0
G3PEabcpp	'sn-glycerol-3-phosphoethanolamine transport via ABC system (periplasm)'	0	0	0	0	0	0	0	0	0	0	0	0	0	0	0	0
G3PEtex	'glycero-3-phosphoethanolamine transport via diffusion (extracellular to periplasm)'	0	0	0	0	0	0	0	0	0	0	0	0	0	0	0	0
G3PGabcpp	'sn-glycerol-3-phosphoglycerol transport via ABC system (periplasm)'	0	0	0	0	0	0	0	0	0	0	0	0	0	0	0	0
G3PGtex	'glycerophoglycerol transport via diffusion (extracellular to periplasm)'	0	0	0	0	0	0	0	0	0	0	0	0	0	0	0	0
G3PIabcpp	'sn-glycerol-3-phosphoethanolamine transport via ABC system (periplasm)'	0	0	0	0	0	0	0	0	0	0	0	0	0	0	0	0
G3PItex	'glycero-3-phospho-1-inositol transport via diffusion (extracellular to periplasm)'	0	0	0	0	0	0	0	0	0	0	0	0	0	0	0	0
G3PSabcpp	'sn-glycerol-3-phosphoserine transport via ABC system (periplasm)'	0	0	0	0	0	0	0	0	0	0	0	0	0	0	0	0
G3PStex	'glycerophosphserine transport via diffusion (extracellular to periplasm)'	0	0	0	0	0	0	0	0	0	0	0	0	0	0	0	0
G3PT	'glycerol-3-phosphatase'	0	0	0	0	0	0	0	0	0	0	0	0	0	0	0	0
G5SADs	'L-glutamate 5-semialdehyde dehydratase (spontaneous)'	0.194646	0.189423	0.183916	0.152722	0.130304	0.108443	0.0916634	0.0857592	0.190572	0.183504	0.18225	0.1234	0.102767	0.0906639	0.0659228	0.0472344
G5SD	'glutamate-5-semialdehyde dehydrogenase'	0.194646	0.189423	0.183916	0.152722	0.130304	0.108443	0.0916634	0.0857592	0.190572	0.183504	0.18225	0.1234	0.102767	0.0906639	0.0659228	0.0472344
G6PDA	'glucosamine-6-phosphate deaminase'	0	0	0	0	0	0	0	0	0	0	0	0	0	0	0	0
G6PDH2r	'glucose 6-phosphate dehydrogenase'	2.82858	2.24894	2.28026	1.73892	1.62039	1.33591	1.4417	1.3955	2.78594	2.51069	1.63037	0.626757	0.579062	0.663574	0.558341	0.628928
G6PP	'glucose-6-phosphate phosphatase'	0	0	0	0	0	0	0	0	0	0	0	0	0	0	0	0
G6Pt6_2pp	'Glucose-6-phosphate transport via phosphate antiport (periplasm)'	0	0	0	0	0	0	0	0	0	0	0	0	0	0	0	0
G6Ptex	'glucose 6-phosphate transport via diffusion (extracellular to periplasm)'	0	0	0	0	0	0	0	0	0	0	0	0	0	0	0	0
GAL1PPpp	'D-galactose 1-phosphatase'	0	0	0	0	0	0	0	0	0	0	0	0	0	0	0	0
GAL1Ptex	'D-galactose 1-phosphate transport via diffusion (extracellular to periplasm)'	0	0	0	0	0	0	0	0	0	0	0	0	0	0	0	0
GALBDtex	'beta D-galactose transport via diffusion (extracellular to periplasm)'	0	0	0	0	0	0	0	0	0	0	0	0	0	0	0	0
GALCTD	'galactarate dehydratase'	0	0	0	0	0	0	0	0	0	0	0	0	0	0	0	0
GALCTLO	'L-galactonate oxidoreductase'	0	0	0	0	0	0	0	0	0	0	0	0	0	0	0	0
GALCTND	'galactonate dehydratase'	0	0	0	0	0	0	0	0	0	0	0	0	0	0	0	0
GALCTNLt2pp	'L-galactonate transport via proton symport (periplasm)'	0	0	0	0	0	0	0	0	0	0	0	0	0	0	0	0
GALCTNLtex	'L-galactonate transport via diffusion (extracellular to periplasm)'	0	0	0	0	0	0	0	0	0	0	0	0	0	0	0	0
GALCTNt2pp	'D-galactonate transport via proton symport (periplasm)'	0	0	0	0	0	0	0	0	0	0	0	0	0	0	0	0
GALCTNtex	'D-galactonate transport via diffusion (extracellular to periplasm)'	0	0	0	0	0	0	0	0	0	0	0	0	0	0	0	0
GALCTt2rpp	'D-galactarte transport via proton symport, reversible (periplasm)'	0	0	0	0	0	0	0	0	0	0	0	0	0	0	0	0
GALCTtex	'D-galactarte transport via diffusion (extracellular to periplasm)'	0	0	0	0	0	0	0	0	0	0	0	0	0	0	0	0
GALKr	'galactokinase'	0	0	0	0	0	0	0	0	0	0	0	0	0	0	0	0
GALM2pp	'aldose-1-epimerase'	0	0	0	0	0	0	0	0	0	0	0	0	0	0	0	0
GALS3	'a-galactosidase (melibiose)'	0	0	0	0	0	0	0	0	0	0	0	0	0	0	0	0
GALT1	'galactosyltransferase I (LPS core synthesis)'	0.0073863	0.00718809	0.0069791	0.00579538	0.00494466	0.00411511	0.00347838	0.00325433	0.00723171	0.00696349	0.00691589	0.00468269	0.00389973	0.00344045	0.00250159	0.00179242
GALTptspp	'Galactitol transport via PEP:Pyr PTS (periplasm)'	0	0	0	0	0	0	0	0	0	0	0	0	0	0	0	0
GALTtex	'Galactitol transport via diffusion (extracellular to periplasm)'	0	0	0	0	0	0	0	0	0	0	0	0	0	0	0	0
GALURt2rpp	'D-galacturonate transport via proton symport, reversible (periplasm)'	0	0	0	0	0	0	0	0	0	0	0	0	0	0	0	0
GALURtex	'D-galacturonate transport via diffusion (extracellular to periplasm)'	0	0	0	0	0	0	0	0	0	0	0	0	0	0	0	0
GALUi	'UTP-glucose-1-phosphate uridylyltransferase (irreversible)'	0.0295452	0.0287524	0.0279164	0.0231815	0.0197787	0.0164604	0.0139135	0.0130173	0.0289268	0.0278539	0.0276636	0.0187308	0.0155989	0.0137618	0.0100064	0.00716966
GALabcpp	'D-galactose transport via ABC system (periplasm)'	0	0	0	0	0	0	0	0	0	0	0	0	0	0	0	0
GALt2pp	'D-galactose transport in via proton symport (periplasm)'	0	0	0	0	0	0	0	0	0	0	0	0	0	0	0	0
GALtex	'D-galactose transport via diffusion (extracellular to periplasm)'	0	0	0	0	0	0	0	0	0	0	0	0	0	0	0	0
GAM6Pt6_2pp	'D-Glucosamine 6-phosphate transport via phosphate antiport (periplasm)'	0	0	0	0	0	0	0	0	0	0	0	0	0	0	0	0
GAMAN6Ptex	'D-glucosamine 6-phosphate transport via diffusion (extracellular to periplasm)'	0	0	0	0	0	0	0	0	0	0	0	0	0	0	0	0
GAMptspp	'D-glucosamine transport via PEP:Pyr PTS (periplasm)'	0	0	0	0	0	0	0	0	0	0	0	0	0	0	0	0
GAMtex	'D-glucosamine transport via diffusion (extracellular to periplasm)'	0	0	0	0	0	0	0	0	0	0	0	0	0	0	0	0
GAPD	'glyceraldehyde-3-phosphate dehydrogenase'	25.0307	23.9489	21.3165	17.2561	12.4721	10.6358	8.45053	7.53338	23.2376	21.1285	23.1246	16.8092	14.5296	13.6127	12.6185	10.5821
GARFT	'phosphoribosylglycinamide formyltransferase'	0.393528	0.380448	0.369882	0.307059	0.261501	0.217582	0.183722	0.171798	0.382757	0.368562	0.366042	0.247844	0.206146	0.181719	0.132269	0.0798855
GART	'GAR transformylase-T'	0	0	0	0	0	0	0	0	0	0	0	0	0	0	0	0.0147596
GBBTNtex	'gamma-butyrobetaine transport via diffusion (extracellular to periplasm)'	0	0	0	0	0	0	0	0	0	0	-0.000195488	0	0	0	0	0
GCALDD	'Glycolaldehyde dehydrogenase'	0.000808315	0.000786624	0.000763754	0.000634214	0.000541116	0	0	0	0.000791398	0.000762045	0.000756836	0.000512448	0	0	0	0
GDMANE	'GDP-4-dehydro-6-deoxy-D-mannose epimerase'	0	0	0	0	0	0	0	0	0	0	0	0	0	0	0	0
GDPDPK	'GDP diphosphokinase'	0	0	0	0	0	0	0	0	0	0	0	0	0	0	0	0
GDPMNH	'GDP-mannose mannosyl hydrolase'	0	0	0	0	0	0	0	0	0	0	0	0	0	0	0	0
GDPMNP	'GDP-mannose phyrophosphatase'	0	0	0	0	0	0	0	0	0	0	0	0	0	0	0	0
GDPTPDP	'guanosine 3''-diphosphate 5''-triphosphate 3''-diphosphatase'	0	0	0	0	0	0	0	0	0	0	0	0	0	0	0	0
GDPtex	'GDP transport via diffusion (extracellular to periplasm)'	0	0	0	0	0	0	0	0	0	0	0	0	0	0	0	0
GF6PTA	'glutamine-fructose-6-phosphate transaminase'	0.0647522	0.0630146	0.0611825	0.0500373	0.0433476	0.0360752	0.0304933	0.0285292	0.063397	0.0610456	0.0606284	0.041051	0.0341871	0.0301608	0.0218965	0.0157133
GGGABADr	'gamma-glutamyl-gamma aminobutyric acid dehydrogenase'	0	0	0	0	0	0	0	0	0	0	0	0	0	0	0	0
GGGABAH	'gamma-glutamyl-gamma-aminobutyric acid hydrolase'	0	0	0	0	0	0	0	0	0	0	0	0	0	0	0	0
GGPTRCO	'gamma glutamyl putrescine oxidase'	0	0	0	0	0	0	0	0	0	0	0	0	0	0	0	0
GGPTRCS	'gamma glutamyl putrescine synthase'	0	0	0	0	0	0	0	0	0	0	0	0	0	0	0	0
GHBDHx	'gamma-hydroxybutyrate dehydrogenase (NADH)'	0	0	0	0	0	0	0	0	0	0	0	0	0	0	0	0
GHMT2r	'glycine hydroxymethyltransferase, reversible'	0.986435	0.955529	0.927006	0.771252	0.658939	0.548913	0.462596	0.432986	0.964098	0.927684	0.920681	0.626495	0.520753	0.45991	0.333829	0.234355
GK1	'guanylate kinase (GMP:ATP)'	0.213624	0.207892	0.201848	0.167525	0.142934	0.118504	0.10022	0.0937632	0.209153	0.201396	0.200019	0.135432	0.11236	0.0991273	0.0720389	0.0516166
GLBRAN2	'1,4-alpha-glucan branching enzyme (glycogen -> bglycogen)'	0	0	0	0	0	0	0	0	0	0	0	0	0	0	0	0
GLCATr	'D-glucose O-acetyltransferase'	0	0	0	0	0	0	0	0	0	0	0	0	0	0	0	0
GLCDpp	'Glucose dehydrogenase (ubiquinone-8 as acceptor) (periplasm)'	0	0	0	0	0	0	0	0	0	0	0	0	0	0	0	0
GLCNt2rpp	'D-gluconate transport via proton symport, reversible (periplasm)'	0	0	0	0	0	0	0	0	0	0	0	0	0	0	0	0
GLCNtex	'D-gluconate transport via diffusion (extracellular to periplasm)'	0	0	0	0	0	0	0	0	0	0	0	0	0	0	0	0
GLCP	'glycogen phosphorylase'	0	0	0	0	0	0	0	0	0	0	0	0	0	0	0	0
GLCP2	'glycogen phosphorylase'	0	0	0	0	0	0	0	0	0	0	0	0	0	0	0	0
GLCRAL	'5-dehydro-4-deoxyglucarate aldolase'	0	0	0	0	0	0	0	0	0	0	0	0	0	0	0	0
GLCRD	'glucarate dehydratase'	0	0	0	0	0	0	0	0	0	0	0	0	0	0	0	0
GLCRt2rpp	'D-glucarate transport via proton symport, reversible (periplasm)'	0	0	0	0	0	0	0	0	0	0	0	0	0	0	0	0
GLCRtex	'D-glucarate transport via diffusion (extracellular to periplasm)'	0	0	0	0	0	0	0	0	0	0	0	0	0	0	0	0
GLCS1	'glycogen synthase (ADPGlc)'	0.139722	0.135972	0.132019	0.109627	0.0935349	0.0778427	0.0657981	0.0615599	0.136797	0.131724	0.130823	0.0885793	0.0737686	0.0650807	0.047321	0.0339059
GLCTR1	'glucosyltransferase I (LPS core synthesis)'	0.0073863	0.00718809	0.0069791	0.00579538	0.00494466	0.00411511	0.00347838	0.00325433	0.00723171	0.00696349	0.00691589	0.00468269	0.00389973	0.00344045	0.00250159	0.00179242
GLCTR2	'glucosyltransferase II (LPS core synthesis)'	0.0073863	0.00718809	0.0069791	0.00579538	0.00494466	0.00411511	0.00347838	0.00325433	0.00723171	0.00696349	0.00691589	0.00468269	0.00389973	0.00344045	0.00250159	0.00179242
GLCTR3	'glucosyltransferase III (LPS core synthesis)'	0.0073863	0.00718809	0.0069791	0.00579538	0.00494466	0.00411511	0.00347838	0.00325433	0.00723171	0.00696349	0.00691589	0.00468269	0.00389973	0.00344045	0.00250159	0.00179242
GLCUR1Ptex	'D-glucuronate 1-phosphate transport via diffusion (extracellular to periplasm)'	0	0	0	0	0	0	0	0	0	0	0	0	0	0	0	0
GLCURt2rpp	'D-glucuronate transport via proton symport, reversible (periplasm)'	0	0	0	0	0	0	0	0	0	0	0	0	0	0	0	0
GLCURtex	'D-glucuronat transport via diffusion (extracellular to periplasm)'	0	0	0	0	0	0	0	0	0	0	0	0	0	0	0	0
GLCabcpp	'D-glucose transport via ABC system (periplasm)'	0	0	0	0	0	0	0	0	0	0	0	0	0	0	0	0
GLCptspp	'D-glucose transport via PEP:Pyr PTS (periplasm)'	14.3455	13.594	12.3016	9.92364	7.37801	6.26519	5.11205	4.60361	13.4953	12.3353	13.0252	9.35927	8.05649	7.62518	6.87137	5.78077
GLCt2pp	'D-glucose transport in via proton symport (periplasm)'	0	0	0	0	0	0	0	0	0	0	0	0	0	0	0	0
GLCtex	'glucose transport via diffusion (extracellular to periplasm)'	7.17277	6.79701	6.15079	4.96182	3.68901	3.13259	2.55602	2.3018	6.74765	6.16765	6.51259	4.67964	4.02824	3.81259	3.43568	2.89038
GLCtexi	'D-glucose transport via diffusion (extracellular to periplasm) irreversible'	7.17277	6.79701	6.15079	4.96182	3.68901	3.13259	2.55602	2.3018	6.74765	6.16765	6.51259	4.67964	4.02824	3.81259	3.43568	2.89038
GLDBRAN2	'glycogen debranching enzyme (bglycogen -> glycogen)'	0	0	0	0	0	0	0	0	0	0	0	0	0	0	0	0
GLGC	'glucose-1-phosphate adenylyltransferase'	0.139722	0.135972	0.132019	0.109627	0.0935349	0.0778427	0.0657981	0.0615599	0.136797	0.131724	0.130823	0.0885793	0.0737686	0.0650807	0.047321	0.0339059
GLNS	'glutamine synthetase'	1.57227	1.52504	1.48169	1.22935	1.04858	0.871667	0.736457	0.68884	1.53429	1.47739	8.58885	5.83967	4.86129	4.27764	3.11863	2.24342
GLNTRS	'Glutaminyl-tRNA synthetase'	0	0	0	0	0	0	0	0	0	0	0	0	0	0	0	0
GLNabcpp	'L-glutamine transport via ABC system (periplasm)'	0	0	0	0	0	0	0	0	0	0	0	0	0	0	0	0
GLNtex	'L-glutamine transport via diffusion (extracellular to periplasm)'	0	0	0	0	0	0	0	0	0	0	0	0	0	0	0	0
GLTPD	'Galactitol-1-phosphate dehydrogenase'	0	0	0	0	0	0	0	0	0	0	0	0	0	0	0	0
GLU5K	'glutamate 5-kinase'	0.194646	0.189423	0.183916	0.152722	0.130304	0.108443	0.0916634	0.0857592	0.190572	0.183504	0.18225	0.1234	0.102767	0.0906639	0.0659228	0.0472344
GLUABUTt7pp	'4-aminobutyrate/glutamate antiport (periplasm)'	0	0	0	0	0	0	0	0	0	0	0	0	0	0	0	0
GLUCYS	'gamma-glutamylcysteine synthetase'	0	0	0	0	0	0	0	0	0	0	0	0	0	0	0	0
GLUDC	'Glutamate Decarboxylase'	0	0	0	0	0	0	0	0	0	0	0	0	0	0	0	0
GLUDy	'glutamate dehydrogenase (NADP)'	-7.62827	-7.39979	-7.18826	-5.96129	-5.07712	-4.22251	-3.56702	-3.33579	-7.4461	-7.1618	0	0	0	0	0	0
GLUN	'glutaminase'	0	0	0	0	0	0	0	0	0	0	0	0	0	0	0	0
GLUNpp	'glutaminase'	0	0	0	0	0	0	0	0	0	0	0	0	0	0	0	0
GLUPRT	'glutamine phosphoribosyldiphosphate amidotransferase'	0.393528	0.380448	0.369882	0.307059	0.261501	0.217582	0.183722	0.171798	0.382757	0.368562	0.366042	0.247844	0.206146	0.181719	0.132269	0.0946451
GLUR	'glutamate racemase'	-0.0249898	-0.0243192	-0.0236122	-0.0196073	-0.0167291	-0.0139225	-0.0117683	-0.0110103	-0.0244668	-0.0235593	-0.0233983	-0.0158428	-0.0131938	-0.01164	-0.00844667	-0.00606422
GLUSy	'glutamate synthase (NADPH)'	0	0	0	0	0	0	0	0	0	0	7.12156	4.84618	4.03528	3.54921	2.58877	1.864
GLUTRR	'glutamyl-tRNA reductase'	0	0	0.00458252	0	0	0	0	0	0	0	0	0	0	0	0	0
GLUTRS	'Glutamyl-tRNA synthetase'	0	0	0.00458252	0	0	0	0	0	0	0	0	0	0	0	0	0
GLUabcpp	'L-glutamate transport via ABC system (periplasm)'	0	0	0	0	0	0	0	0	0	0	0	0	0	0	0	0
GLUt2rpp	'L-glutamate transport via proton symport, reversible (periplasm)'	-0.0622676	-0.0493199	-0.0468528	-0.033773	-0.0191837	-0.0130467	-0.0107078	-0.00827645	-0.0484563	-0.0389879	-0.0482902	-0.0486535	-0.0343407	-0.0257517	-0.0259604	-0.0354775
GLUt4pp	'Na+/glutamate symport (periplasm)'	0	0	0	0	0	0	0	0	0	0	0	0	0	0	0	0
GLUtex	'L-glutamate transport via diffusion (extracellular to periplasm)'	-0.0620656	-0.0491232	-0.0466618	-0.0336145	-0.0190484	-0.0129342	-0.0106127	-0.00818742	-0.0482584	-0.0387974	-0.048101	-0.0485253	-0.034234	-0.0256576	-0.0258919	-0.0354285
GLXCL	'glyoxalate carboligase'	0	0	0	0	0	0	0	0	0	0	0	0	0	0	0	0
GLYALDtex	'Glyceraldehyde transport via diffusion (extracellular to periplasm)'	0	0	0	0	0	0	0	0	0	0	0	0	0	0	0	0
GLYALDtpp	'Glyceraldehyde facilitated diffusion (periplasm)'	0	0	0	0	0	0	0	0	0	0	0	0	0	0	0	0
GLYAT	'glycine C-acetyltransferase'	0	0	0	0	0	0	0	0	0	0	0	0	0	0	0	0
GLYBabcpp	'Glycine betaine transport via ABC system (periplasm)'	0	0	0	0	0	0	0	0	0	0	0	0	0	0	0	0
GLYBt2pp	'Glycine betaine transport via proton symport (periplasm)'	0	0	0	0	0	0	0	0	0	0	0	0	0	0	0	0
GLYBtex	'Glycine betaine transport via diffusion (extracellular to periplasm)'	0	0	0	0	0	0	0	0	0	0	0	0	0	0	0	0
GLYC2Pabcpp	'sn-Glycerol 2-phosphate transport via ABC system (periplasm)'	0	0	0	0	0	0	0	0	0	0	0	0	0	0	0	0
GLYC2Ptex	'Glycerol-2-phosphate transport via diffusion (extracellular to periplasm)'	0	0	0	0	0	0	0	0	0	0	0	0	0	0	0	0
GLYC3Pabcpp	'sn-Glycerol 3-phosphate transport via ABC system (periplasm)'	0	0	0	0	0	0	0	0	0	0	0	0	0	0	0	0
GLYC3Pt6pp	'Glycerol-3-phosphate : phosphate antiporter (periplasm)'	0	0	0	0	0	0	0	0	0	0	0	0	0	0	0	0
GLYC3Ptex	'Glycerol-3-phosphate transport via diffusion (extracellular to periplasm)'	0	0	0	0	0	0	0	0	0	0	0	0	0	0	0	0
GLYCAt2rpp	'D-glycerate transport via proton symport, reversible (periplasm)'	0	0	0	0	0	0	0	0	0	0	0	0	0	0	0	0
GLYCAtex	'D-glycerate transport via diffusion (extracellular to periplasm)'	0	0	0	0	0	0	0	0	0	0	0	0	0	0	0	0
GLYCDx	'Glycerol dehydrogenase'	0	0	0	0.00456037	0	0	0	0	0	0	0	0	0	0	0.0019685	0
GLYCK	'glycerate kinase'	0	0	0	0	0	0	0	0	0	0	0	0	0	0	0	0
GLYCK2	'glycerate kinase'	0	0	0	0	0	0	0	0	0	0	0	0	0	0	0	0
GLYCL	'Glycine Cleavage System'	0.0484812	0.046573	0.0472243	0.0374043	0.0297744	0.0236001	0.0209454	0.0193178	0.0445631	0.0435736	0.0429847	0.0257394	0.0218033	0.019112	0.0144498	0
GLYCLTDx	'Glycolate dehydrogenase (NAD)'	0	0	0	0	0	0	0.000308489	0	0	0	0	0	0	0	0	0
GLYCLTDy	'Glycolate dehydrogenase (NADP)'	0	0	0	0	0	0	-0.000308489	0	0	0	0	0	0	0	0	0
GLYCLTt2rpp	'glycolate transport via proton symport, reversible (periplasm)'	-0.00138247	-0.00134537	-0.00130626	-0.0012766	-0.00108921	-0.000394747	-0.000333668	-0.000312175	-0.00135354	-0.00130334	-0.00129443	-0.0010315	-0.000444228	-0.00039191	-0.000284962	-0.000204178
GLYCLTt4pp	'glycolate transport via sodium symport (periplasm)'	0.000574157	0.00055875	0.000542505	0.00064239	0.000548093	0.000394747	0.000333668	0.000312175	0.000562141	0.000541291	0.000537591	0.000519054	0.000444228	0.00039191	0.000284962	0.000204178
GLYCLTtex	'glycolate transport via diffusion (extracellular to periplasm)'	-0.000808315	-0.000786624	-0.000763754	-0.000634214	-0.000541116	0	0	0	-0.000791398	-0.000762045	-0.000756836	-0.000512448	0	0	0	0
GLYCTO2	'Glycolate oxidase'	0	0	0	0	0	0	0	0	0	0	0	0	0	0	0	0
GLYCTO3	'Glycolate oxidase'	0	0	0	0	0	0	0	0	0	0	0	0	0	0	0	0
GLYCTO4	'Glycolate oxidase'	0	0	0	0	0	0	0	0	0	0	0	0	0	0	0	0
GLYCtex	'glycerol transport via diffusion (extracellular to periplasm)'	0	0	0	0	0	0	0	0	0	0	0	0	0	0	0	0
GLYCtpp	'glycerol transport via channel (periplasm)'	-0.00581226	-0.00565629	-0.00549184	-0.00456037	-0.00389094	-0.00323817	-0.00273713	-0.00256082	-0.00569061	-0.00547955	-0.0054421	-0.0036848	-0.00306869	-0.00270728	-0.0019685	0
GLYK	'glycerol kinase'	0.00581226	0.00565629	0.00549184	0	0.00389094	0.00323817	0.00273713	0.00256082	0.00569061	0.00547955	0.0054421	0.0036848	0.00306869	0.00270728	0	0
GLYOX	'hydroxyacylglutathione hydrolase'	0	0	0	0	0	0	0	0	0	0	0	0	0	0	0	0
GLYOX3	'glyoxalase III'	0	0	0	0	0	0	0	0	0	0	0	0	0	0	0	0
GLYTRS	'Glycyl-tRNA synthetase'	0	0	0	0	0	0	0	0	0	0	0	0	0	0	0	0
GLYt2pp	'glycine transport in via proton symport (periplasm)'	0	0	0	0	0	0	0	0	0	0	0	0	0	0	0	0
GLYt2rpp	'glycine reversible transport via proton symport (periplasm)'	-0.00477564	-0.00333902	-0.000924382	-0.00337309	-0.00640246	-0.00707661	-0.00379445	-0.00410561	-0.00842246	-0.00678849	-0.00637316	-0.0107894	-0.00788556	-0.00771628	-0.00434185	-0.00875381
GLYt4pp	'glycine transport in via sodium symport (periplasm)'	0	0	0.000924382	0	0	0	0	0	0	0	0	0	0	0	0	0
GLYtex	'Glycine transport via diffusion (extracellular to periplasm)'	-0.00477564	-0.00333902	0	-0.00337309	-0.00640246	-0.00707661	-0.00379445	-0.00410561	-0.00842246	-0.00678849	-0.00637316	-0.0107894	-0.00788556	-0.00771628	-0.00434185	-0.00875381
GMAND	'GDP-D-mannose dehydratase'	0	0	0	0	0	0	0	0	0	0	0	0	0	0	0	0
GMHEPAT	'D-glycero-D-manno-hepose 1-phosphate adenyltransferase'	0.0295452	0.0287524	0.0279164	0.0231815	0.0197787	0.0164604	0.0139135	0.0130173	0.0289268	0.0278539	0.0276636	0.0187308	0.0155989	0.0137618	0.0100064	0.00716966
GMHEPK	'D-glycero-D-manno-heptose 7-phosphate kinase'	0.0295452	0.0287524	0.0279164	0.0231815	0.0197787	0.0164604	0.0139135	0.0130173	0.0289268	0.0278539	0.0276636	0.0187308	0.0155989	0.0137618	0.0100064	0.00716966
GMHEPPA	'D-glycero-D-manno-heptose 1,7-bisphosphate phosphatase'	0.0295452	0.0287524	0.0279164	0.0231815	0.0197787	0.0164604	0.0139135	0.0130173	0.0289268	0.0278539	0.0276636	0.0187308	0.0155989	0.0137618	0.0100064	0.00716966
GMPR	'GMP reductase'	0	0	0	0	0	0	0	0	0	0	0	0	0	0	0	0
GMPS2	'GMP synthase'	0.213624	0.207892	0.201848	0.167525	0.142934	0.118504	0.10022	0.0937632	0.209153	0.201396	0.200019	0.135432	0.11236	0.0991273	0.0720389	0.0516166
GMPtex	'GMP transport via diffusion (extracellular to periplasm)'	0	0	0	0	0	0	0	0	0	0	0	0	0	0	0	0
GND	'phosphogluconate dehydrogenase'	2.52985	2.17772	2.04827	1.67403	1.52287	1.25603	1.27136	1.23767	2.2314	1.9988	1.5815	0.50731	0.529504	0.344442	0.49305	0.456399
GNK	'gluconokinase'	0	0	0	0	0	0	0	0	0	0	0	0	0	0	0	0
GOFUCR	'GDP-4-oxo-L-fucose reductase'	0	0	0	0	0	0	0	0	0	0	0	0	0	0	0	0
GP4GH	'Gp4G hydrolase'	0	0	0	0	0	0	0	0	0	0	0	0	0	0	0	0
GPDDA1	'Glycerophosphodiester phosphodiesterase (Glycerophosphocholine)'	0	0	0	0	0	0	0	0	0	0	0	0	0	0	0	0
GPDDA1pp	'Glycerophosphodiester phosphodiesterase (Glycerophosphocholine)'	0	0	0	0	0	0	0	0	0	0	0	0	0	0	0	0
GPDDA2	'Glycerophosphodiester phosphodiesterase (Glycerophosphoethanolamine)'	0	0	0	0	0	0	0	0	0	0	0	0	0	0	0	0
GPDDA2pp	'Glycerophosphodiester phosphodiesterase (Glycerophosphoethanolamine)'	0	0	0	0	0	0	0	0	0	0	0	0	0	0	0	0
GPDDA3	'Glycerophosphodiester phosphodiesterase (Glycerophosphoserine)'	0	0	0	0	0	0	0	0	0	0	0	0	0	0	0	0
GPDDA3pp	'Glycerophosphodiester phosphodiesterase (Glycerophosphoserine)'	0	0	0	0	0	0	0	0	0	0	0	0	0	0	0	0
GPDDA4	'Glycerophosphodiester phosphodiesterase (Glycerophosphoglycerol)'	0	0	0	0	0	0	0	0	0	0	0	0	0	0	0	0
GPDDA4pp	'Glycerophosphodiester phosphodiesterase (Glycerophosphoglycerol)'	0	0	0	0	0	0	0	0	0	0	0	0	0	0	0	0
GPDDA5	'Glycerophosphodiester phosphodiesterase (Glycerophosphoinositol)'	0	0	0	0	0	0	0	0	0	0	0	0	0	0	0	0
GPDDA5pp	'Glycerophosphodiester phosphodiesterase (Glycerophosphoinositol)'	0	0	0	0	0	0	0	0	0	0	0	0	0	0	0	0
GRTT	'geranyltranstransferase'	0	0.000138533	0.000138864	0.000129338	0	0	0	0	0	5.19576e-05	0	9.31723e-05	0	0	4.27751e-05	0
GRXR	'glutaredoxin reductase'	0	0	0	0	0	0	0	0	0	0	0	0	0	0	0	0
GSNK	'guanosine kinase'	0	0	0	0	0	0	0	0	0	0	0	0	0	0	0	0
GSNt2pp	'guanosine transport in via proton symport (periplasm)'	0	0	0	0	0	0	0	0	0	0	0	0	0	0	0	0
GSNtex	'guanosine transport via diffusion (extracellular to periplasm)'	0	0	0	0	0	0	0	0	0	0	0	0	0	0	0	0
GSPMDA	'Glutathionylspermidine amidase'	0	0	0	0	0	0	0	0	0	0	0	0	0	0	0	0
GSPMDS	'Glutathionylspermidine synthetase'	0	0	0	0	0	0	0	0	0	0	0	0	0	0	0	0
GTHOXtex	'glutathione (ox) transport via diffusion (extracellular to periplasm)'	0	0	0	0	0	0	0	0	0	0	0	0	0	0	0	0
GTHOr	'glutathione oxidoreductase'	0	0	0	0	0	0	0	0	0	0	0	0	0	0	0	0
GTHPi	'glutathione peridoxase'	0	0	0	0	0	0	0	0	0	0	0	0	0	0	0	0
GTHRDHpp	'glutathione hydralase (periplasmic)'	-0.000202079	-0.000196656	-0.000190938	-0.000158553	-0.000135279	-0.000112584	-9.51636e-05	-8.90338e-05	-0.000197849	-0.000190511	-0.000189209	-0.000128112	-0.000106691	-9.41259e-05	-6.84401e-05	-4.9038e-05
GTHRDabc2pp	'glutathione export via ABC system (cytoplasm to periplasm)'	-0.000202079	-0.000196656	-0.000190938	-0.000158553	-0.000135279	-0.000112584	-9.51636e-05	-8.90338e-05	-0.000197849	-0.000190511	-0.000189209	-0.000128112	-0.000106691	-9.41259e-05	-6.84401e-05	-4.9038e-05
GTHRDabcpp	'Reduced glutathione via ABC system (periplasm)'	0	0	0	0	0	0	0	0	0	0	0	0	0	0	0	0
GTHRDtex	'glutathione transport via diffusion (extracellular to periplasm)'	0	0	0	0	0	0	0	0	0	0	0	0	0	0	0	0
GTHS	'glutathione synthetase'	0	0	0	0	0	0	0	0	0	0	0	0	0	0	0	0
GTPCI	'GTP cyclohydrolase I'	0.000808315	0.000786624	0.000763754	0.000634214	0.000541116	0	0	0	0.000791398	0.000762045	0.000756836	0.000512448	0	0	0	0
GTPCII2	'GTP cyclohydrolase II (25drapp)'	0	0	0	0	0	0	0	0	0	0	0	0	0	0	0	0
GTPDPDP	'guanosine-5''-triphosphate,3''-diphosphate diphosphatase'	0	0	0	0	0	0	0	0	0	0	0	0	0	0	0	0
GTPDPK	'GTP diphosphokinase'	0	0	0	0	0	0	0	0	0	0	0	0	0	0	0	0
GTPHs	'GTP amine hydrolysis (spontaneous)'	0	0	0	0	0	0	0	0	0	0	0	0	0	0	0	0
GTPtex	'GTP transport via diffusion (extracellular to periplasm)'	0	0	0	0	0	0	0	0	0	0	0	0	0	0	0	0
GUACYC	'guanylate cyclase'	0	0	0	0	0	0	0	0	0	0	0	0	0	0	0	0
GUAD	'guanine deaminase'	0	0	0	0	0	0	0	0	0	0	0	0	0	0	0	0
GUAPRT	'guanine phosphoribosyltransferase'	0	0	0	0	0	0	0	0	0	0	0	0	0	0	0	0
GUAt2pp	'guanine transport in via proton symport (periplasm)'	0	0	0	0	0	0	0	0	0	0	0	0	0	0	0	0
GUAtex	'Guanine transport via diffusion (extracellular to periplasm)'	0	0	0	0	0	0	0	0	0	0	0	0	0	0	0	0
GUAtpp	'Guanine transport via diffusion (periplasm)'	0	0	0	0	0	0	0	0	0	0	0	0	0	0	0	0
GUI1	'glucuronate isomerase (D-glucuronate)'	0	0	0	0	0	0	0	0	0	0	0	0	0	0	0	0
GUI2	'glucuronate isomerase (D-galacturonate)'	0	0	0	0	0	0	0	0	0	0	0	0	0	0	0	0
GUR1PPpp	'Glucuronate 1-phosphate phosphatase (periplasm)'	0	0	0	0	0	0	0	0	0	0	0	0	0	0	0	0
H2O2tex	'hydrogen peroxide transport via diffusion (external)'	0	0	0	0	0	0	0	0	0	0	0	0	0	0	0	0
H2Otex	'H2O transport via diffusion (extracellular to periplasm)'	-50.2087	-48.917	-45.0544	-44.9418	-34.0817	-28.6013	-22.9545	-20.322	-49.634	-45.5444	-47.6214	-34.6527	-30.066	-27.9136	-25.2402	-20.5034
H2Otpp	'H2O transport via diffusion (periplasm)'	-50.2268	-48.9346	-45.0715	-44.956	-34.0938	-28.6114	-22.963	-20.3299	-49.6517	-45.5615	-47.6383	-34.6642	-30.0756	-27.922	-25.2464	-20.5064
H2SO	'Hydrogen sulfide oxidation'	0	0	0	0	0	0	0	0	0	0	0	0	0	0	0	0
H2St1pp	'h2s transport (periplasm)'	0	0	0	0	0	0	0	0	0	0	0	0	0	0	0	0
H2Stex	'h2s transport via diffusion (extracellular to periplasm)'	0	0	0	0	0	0	0	0	0	0	0	0	0	0	0	0
H2tex	'hydrogen transport via diffusion (extracellular to periplasm)'	0	0	0	0	0	0	0	0	0	0	0	0	0	0	0	0
H2tpp	'hydrogen transport diffusion (periplasm)'	0	0	0	0	0	0	0	0	0	0	0	0	0	0	0	0
HACD1	'3-hydroxyacyl-CoA dehydrogenase (acetoacetyl-CoA)'	0.2838	0.276184	0.268155	0.222673	0.189986	0.158113	0.133402	0.124809	0.27786	0.267063	0.265726	0.179921	0.149838	0.131948	0.0961175	0.0687425
HACD2	'3-hydroxyacyl-CoA dehydrogenase (3-oxohexanoyl-CoA)'	0.2838	0.276184	0.268155	0.222673	0.189986	0.158113	0.133402	0.124809	0.27786	0.267063	0.265726	0.179921	0.149838	0.131948	0.0961175	0.0687425
HACD3	'3-hydroxyacyl-CoA dehydrogenase (3-oxooctanoyl-CoA)'	0.2838	0.276184	0.268155	0.222673	0.189986	0.158113	0.133402	0.124809	0.27786	0.267063	0.265726	0.179921	0.149838	0.131948	0.0961175	0.0687425
HACD4	'3-hydroxyacyl-CoA dehydrogenase (3-oxodecanoyl-CoA)'	0.2838	0.276184	0.268155	0.222673	0.189986	0.158113	0.133402	0.124809	0.27786	0.267063	0.265726	0.179921	0.149838	0.131948	0.0961175	0.0687425
HACD5	'3-hydroxyacyl-CoA dehydrogenase (3-oxododecanoyl-CoA)'	0.2838	0.276184	0.268155	0.222673	0.189986	0.158113	0.133402	0.124809	0.27786	0.267063	0.265726	0.179921	0.149838	0.131948	0.0961175	0.0687425
HACD6	'3-hydroxyacyl-CoA dehydrogenase (3-oxotetradecanoyl-CoA)'	0.246869	0.240244	0.233259	0.193696	0.165263	0.137537	0.11601	0.108538	0.241702	0.232245	0.231147	0.156507	0.130339	0.114745	0.0836095	0.0597804
HACD7	'3-hydroxyacyl-CoA dehydrogenase (3-oxohexadecanoyl-CoA)'	0.239482	0.233056	0.22628	0.187901	0.160318	0.133422	0.112532	0.105284	0.23447	0.225282	0.224231	0.151825	0.126439	0.111305	0.081108	0.057988
HACD8	'3-hydroxyacyl-CoA dehydrogenase (3-oxooctadecanoyl-CoA), peroxisomal'	0.044064	0.0428816	0.0416349	0.0345732	0.0294981	0.0245493	0.0207508	0.0191842	0.0431418	0.0415417	0.0412578	0.0279353	0.0232644	0.0205245	0.0149236	0.0106929
HADPCOADH3	'3-hydroxyadipyl-CoA dehydrogenase (NAD+)'	0	0	0	0	0	0	0	0	0	0	0	0	0	0	0	0
HBZOPT	'Hydroxybenzoate octaprenyltransferase'	0	0	0	0	0	0	0	0	0	0	0	0	0	0	0	0
HCINNMt2rpp	'3-hydroxycinnamic acid transport via proton symport, reversible (periplasm)'	0	0	0	0	0	0	0	0	0	0	0	0	0	0	0	0
HCINNMtex	'3-hydroxycinnamic acid transport via diffusion (extracellular to periplasm)'	0	0	0	0	0	0	0	0	0	0	0	0	0	0	0	0
HCO3E	'HCO3 equilibration reaction'	0.422905	0.409031	0.397639	0.330108	0.281302	0.233949	0.197557	0.18483	0.411513	0.396257	0.393542	0.266464	0.221759	0.195402	0.142216	0.101773
HCYSMT	'homocysteine S-methyltransferase'	0.000604424	8.20135e-05	-0.000192651	0	0.000404624	0.000336741	0.000284637	0.000266303	-0.000395699	-0.000382731	0.000567627	0.00064056	0.000320074	0	-4.27751e-05	0.000147114
HCYSMT2	'Homocysteine Methyltransferase'	0	0	0	0	0	0	0	0	0	0	0	0	0	0	0	0
HDCAtexi	'Hexadecanoate transport via facilitated irreversible diffusion (extracellular to periplasm)'	0	0	0	0	0	0	0	0	0	0	0	0	0	0	0	0
HDCEAtexi	'Hexadecenoate transport via facilitated irreversible diffusion (extracellular to periplasm)'	0	0	0	0	0	0	0	0	0	0	0	0	0	0	0	0
HEMEOS	'Heme O synthase'	0	0	0.000190938	0	0	0	0	0	0	0	0	0.000128112	0	0	6.84401e-05	0
HEPK1	'LPS heptose kinase I (LPS core synthesis)'	0.0073863	0.00718809	0.0069791	0.00579538	0.00494466	0.00411511	0.00347838	0.00325433	0.00723171	0.00696349	0.00691589	0.00468269	0.00389973	0.00344045	0.00250159	0.00179242
HEPK2	'LPS heptose kinase II (LPS core synthesis)'	0.0073863	0.00718809	0.0069791	0.00579538	0.00494466	0.00411511	0.00347838	0.00325433	0.00723171	0.00696349	0.00691589	0.00468269	0.00389973	0.00344045	0.00250159	0.00179242
HEPT1	'heptosyltransferase I (LPS core synthesis)'	0.0073863	0.00718809	0.0069791	0.00579538	0.00494466	0.00411511	0.00347838	0.00325433	0.00723171	0.00696349	0.00691589	0.00468269	0.00389973	0.00344045	0.00250159	0.00179242
HEPT2	'heptosyltransferase II (LPS core synthesis)'	0.0073863	0.00718809	0.0069791	0.00579538	0.00494466	0.00411511	0.00347838	0.00325433	0.00723171	0.00696349	0.00691589	0.00468269	0.00389973	0.00344045	0.00250159	0.00179242
HEPT3	'heptosyltransferase III (LPS core synthesis)'	0.0073863	0.00718809	0.0069791	0.00579538	0.00494466	0.00411511	0.00347838	0.00325433	0.00723171	0.00696349	0.00691589	0.00468269	0.00389973	0.00344045	0.00250159	0.00179242
HEPT4	'heptosyltransferase IV (LPS core synthesis)'	0.0073863	0.00718809	0.0069791	0.00579538	0.00494466	0.00411511	0.00347838	0.00325433	0.00723171	0.00696349	0.00691589	0.00468269	0.00389973	0.00344045	0.00250159	0.00179242
HETZK	'hydroxyethylthiazole kinase'	0	0	0	0	0	0	0	0	0	0	0	0	0	0	0	0
HEX1	'hexokinase (D-glucose:ATP)'	0	0	0	0	0	0	0	0	0	0	0	0	0	0	0	0
HEX4	'hexokinase (D-mannose:ATP)'	0	0	0	0	0	0	0	0	0	0	0	0	0	0	0	0
HEX7	'hexokinase (D-fructose:ATP)'	0	0	0	0	0	0	0	0	0	0	0	0	0	0	0	0
HEXt2rpp	'hexanoate transport via proton symport, reversible (periplasm)'	0	0	0	0	0	0	0	0	0	0	0	0	0	0	0	0
HG2abcpp	'Mercury (Hg+2) ABC transporter (periplasm)'	0	0	0	0	0	0	0	0	0	0	0	0	0	0	0	0
HG2t3pp	'mercury (Hg+2) transport out via proton antiport (periplasm)'	0	0	0	0	0	0	0	0	0	0	0	0	0	0	0	0
HG2tex	'mercury (Hg+2) transport via diffusion (extracellular to periplasm)'	0	0	0	0	0	0	0	0	0	0	0	0	0	0	0	0
HISTD	'histidinol dehydrogenase'	0.0834196	0.081181	0.0788208	0.065452	0.0558442	0.0464753	0.0392842	0.0367538	0.0816736	0.0786444	0.0781069	0.0528855	0.0440429	0.0388559	0.0282526	0.0202432
HISTP	'histidinol-phosphatase'	0.0834196	0.081181	0.0788208	0.065452	0.0558442	0.0464753	0.0392842	0.0367538	0.0816736	0.0786444	0.0781069	0.0528855	0.0440429	0.0388559	0.0282526	0.0202432
HISTRS	'Histidyl-tRNA synthetase'	0	0	0	0	0	0	0	0	0	0	0	0	0	0	0	0
HISabcpp	'L-histidine transport via ABC system (periplasm)'	0	0	0	0	0	0	0	0	0	0	0	0	0	0	0	0
HISt2rpp	'L-histidine reversible transport via proton symport (periplasm)'	0	0	0	0	0	0	0	0	0	0	0	0	0	0	0	0
HIStex	'L-histidine transport via diffusion (extracellular to periplasm)'	0	0	0	0	0	0	0	0	0	0	0	0	0	0	0	0
HKNDDH	'2-hydroxy-6-ketonona-2,4-dienedioic acid hydrolase'	0	0	0	0	0	0	0	0	0	0	0	0	0	0	0	0
HKNTDH	'2-hydroxy-6-ketononotrienedioate hydrolase'	0	0	0	0	0	0	0	0	0	0	0	0	0	0	0	0
HMBS	'hydroxymethylbilane synthase'	0	0	0.000572815	0	0	0	0	0	0.000395699	0	0	0	0	0.000188252	0.00020532	0
HMPK1	'hydroxymethylpyrimidine kinase (ATP)'	0	0	0	0	0.000135279	0	0	8.90338e-05	0	0	0	0	0.000106691	0	0	0
HOMt2pp	'L-homoserineserine efflux via proton symport'	0	0	0	0	0	0	0	0	0	0	0	0	0	0	0	0
HOMtex	'L-homoserine transport via diffusion (extracellular to periplasm)'	0	0	0	0	0	0	0	0	0	0	0	0	0	0	0	0
HOPNTAL	'4-hydroxy-2-oxopentanoate aldolase'	0	0	0	0	0	0	0	0	0	0	0	0	0	0	0	0
HPPK2	'6-hydroxymethyl-dihydropterin pyrophosphokinase'	0.000808315	0.000786624	0.000763754	0.000634214	0.000541116	0	0	0	0.000791398	0.000762045	0.000756836	0.000512448	0	0	0	0
HPPPNDO	'2,3-dihydroxypheylpropionate 1,2-dioxygenase'	0	0	0	0	0	0	0	0	0	0	0	0	0	0	0	0
HPPPNt2rpp	'3-(3-hydroxyphenyl)propionate transport via proton symport, reversible (periplasm)'	0	0	0	0	0	0	0	0	0	0	0	0	0	0	0	0
HPPPNtex	'3-(3-hydroxyphenyl)propionate transport via diffusion (extracellular to periplasm)'	0	0	0	0	0	0	0	0	0	0	0	0	0	0	0	0
HPYRI	'hydroxypyruvate isomerase'	0	0	0	0	0	0	0	0	0	0	0	0	0	0	0	0
HPYRRx	'Hydroxypyruvate reductase (NADH)'	0	0	0	0	0	0	0	0	0	0	0	0	0	0	0	0
HPYRRy	'Hydroxypyruvate reductase (NADPH)'	0	0	0	0	0	0	0	0	0	0	0	0	0	0	0	0
HSDy	'homoserine dehydrogenase (NADPH)'	-0.620841	-0.604179	-0.586615	-0.487119	-0.415614	-0.345888	-0.292369	-0.273536	-0.607846	-0.585303	-0.5813	-0.393594	-0.327784	-0.289181	-0.210266	-0.150658
HSK	'homoserine kinase'	0.4792	0.466341	0.452783	0.375986	0.320795	0.266976	0.225667	0.211131	0.469171	0.45177	0.448682	0.303799	0.253003	0.223206	0.162296	0.116286
HSST	'homoserine O-succinyltransferase'	0.141641	0.137838	0.133832	0.111133	0.0948197	0.078912	0.066702	0.0624055	0.138675	0.133533	0.132619	0.089795	0.074781	0.0659747	0.0479704	0.0343712
HSTPT	'histidinol-phosphate transaminase'	0.0834196	0.081181	0.0788208	0.065452	0.0558442	0.0464753	0.0392842	0.0367538	0.0816736	0.0786444	0.0781069	0.0528855	0.0440429	0.0388559	0.0282526	0.0202432
HXAND	'hypoxanthine dehydrogenase'	0	0	0	0	0	0	0	0	0	0	0	0	0	0	0	0
HXAtex	'Hexanoate transport via diffusion (extracellular to periplasm)'	0	0	0	0	0	0	0	0	0	0	0	0	0	0	0	0
HXCT	'Acetyl-CoA:hexanoate-CoA transferase'	0	0	0	0	0	0	0	0	0	0	0	0	0	0	0	0
HXPRT	'hypoxanthine phosphoribosyltransferase (Hypoxanthine)'	0	0	0	0	0	0	0	0	0	0	0	0	0	0	0	0
HYD1pp	'hydrogenase (ubiquinone-8: 2 protons) (periplasm)'	0	0	0	0	0	0	0	0	0	0	0	0	0	0	0	0
HYD2pp	'Hydrogenase (menaquinone8: 2 protons) (periplasm)'	0	0	0	0	0	0	0	0	0	0	0	0	0	0	0	0
HYD3pp	'Hydrogenase (Demethylmenaquinone-8: 2 protons) (periplasm)'	0	0	0	0	0	0	0	0	0	0	0	0	0	0	0	0
HYPOE	'hypothetical enyme'	0	0	0	0	0	0	0	0	0	0	0	0	0	0	0	0
HYXNtex	'Hypoxanthine transport via diffusion (extracellular to periplasm)'	0	0	0	0	0	0	0	0	0	0	0	0	0	0	0	0
HYXNtpp	'Hypoxanthine transport (periplasm)'	0	0	0	0	0	0	0	0	0	0	0	0	0	0	0	0
Htex	'proton transport via diffusion (extracellular to periplasm)'	-19.1779	-17.5687	-15.6602	-8.06591	-5.41941	-4.63322	-3.80208	-3.55378	-17.1219	-15.3175	-16.3759	-11.6772	-10.0342	-9.70233	-8.96734	-8.02364
I2FE2SR	'ISC [2Fe-2S] regeneration'	1.81237e-06	0	1.71245e-06	1.422e-06	1.21327e-06	1.00972e-06	8.53485e-07	7.9851e-07	0	1.70862e-06	0	0	0	8.44179e-07	0	0
I2FE2SS	'ISC [2Fe-2S] Synthesis'	-5.19073e-05	-4.97979e-05	-4.90457e-05	-4.07271e-05	-3.47487e-05	-2.8919e-05	-2.44443e-05	-2.28698e-05	-5.01e-05	-4.8936e-05	-4.79121e-05	-3.24409e-05	-2.70167e-05	-2.41778e-05	-1.73306e-05	-1.24176e-05
I2FE2SS2	'ISC [2Fe-2S] Synthesis II'	-5.00383e-05	-4.85302e-05	-4.72797e-05	-3.92606e-05	-3.34975e-05	-2.78777e-05	-2.35642e-05	-2.20464e-05	-4.88247e-05	-4.7174e-05	-4.66924e-05	-3.16151e-05	-2.63289e-05	-2.33072e-05	-1.68894e-05	-1.21014e-05
I2FE2ST	'ISC [2Fe-2S] Transfer'	-5.66364e-08	-1.26768e-06	-5.35141e-08	-4.44376e-08	-3.79145e-08	-3.15537e-08	-2.66714e-08	-2.49534e-08	-1.27537e-06	-5.33944e-08	-1.21968e-06	-8.25834e-07	-6.87752e-07	-2.63806e-08	-4.41178e-07	-3.16108e-07
I4FE4SR	'ISC [4Fe-4S] Reduction'	-5.00383e-05	-4.85302e-05	-4.72797e-05	-3.92606e-05	-3.34975e-05	-2.78777e-05	-2.35642e-05	-2.20464e-05	-4.88247e-05	-4.7174e-05	-4.66924e-05	-3.16151e-05	-2.63289e-05	-2.33072e-05	-1.68894e-05	-1.21014e-05
I4FE4ST	'ISC [4Fe-4S] Transfer'	-5.00383e-05	-4.85302e-05	-4.72797e-05	-3.92606e-05	-3.34975e-05	-2.78777e-05	-2.35642e-05	-2.20464e-05	-4.88247e-05	-4.7174e-05	-4.66924e-05	-3.16151e-05	-2.63289e-05	-2.33072e-05	-1.68894e-05	-1.21014e-05
ICDHyr	'isocitrate dehydrogenase (NADP)'	4.21467	4.65347	4.28864	7.51946	5.33951	4.5062	3.25767	2.63358	5.2553	4.40467	4.93124	4.40363	4.14252	4.05002	4.33989	3.76198
ICHORS	'isochorismate synthase'	0	0	0	0.000237119	0	0	0	0	0	0	0	0	0	0	-1.28325e-05	0
ICHORSi	'Isochorismate Synthase'	0	0	0	0.000237119	0	0	0	0	0	0	0	0	0	0	-1.28325e-05	0
ICHORT	'isochorismatase'	0	0	0	0	0	0	0	0	0	0	0	0	0	0	0	0
ICL	'Isocitrate lyase'	0	0	0	0	0	0	0	0	0	0	0	0	0	0	0	0
ICYSDS	'ISC Cysteine desulfuration'	0	0	0	0	0	0	0	0	0	0	0	0	0	0	0	0
IDOND	'L-idonate 5-dehydrogenase'	0	0	0	0	0	0	0	0	0	0	0	0	0	0	0	0
IDOND2	'L-indonate 5-dehydrogenase (NADP)'	0	0	0	0	0	0	0	0	0	0	0	0	0	0	0	0
IDONt2rpp	'L-idonate transport via proton symport, reversible (periplasm)'	0	0	0	0	0	0	0	0	0	0	0	0	0	0	0	0
IDONtex	'L-idonate transport via diffusion (extracellular to periplasm)'	0	0	0	0	0	0	0	0	0	0	0	0	0	0	0	0
IG3PS	'Imidazole-glycerol-3-phosphate synthase'	0.0834196	0.081181	0.0788208	0.065452	0.0558442	0.0464753	0.0392842	0.0367538	0.0816736	0.0786444	0.0781069	0.0528855	0.0440429	0.0388559	0.0282526	0.0202432
IGPDH	'imidazoleglycerol-phosphate dehydratase'	0.0834196	0.081181	0.0788208	0.065452	0.0558442	0.0464753	0.0392842	0.0367538	0.0816736	0.0786444	0.0781069	0.0528855	0.0440429	0.0388559	0.0282526	0.0202432
IGPS	'indole-3-glycerol-phosphate synthase'	0.0500521	0.048709	0.0472928	0.0392715	0.0335068	0.0278854	0.0235707	0.0220524	0.0490045	0.047187	0.0468645	0.0317315	0.0264259	0.0233137	0.0169517	0.012146
ILETA	'isoleucine transaminase'	-0.255821	-0.248956	-0.241718	-0.20072	-0.171256	-0.142525	-0.120472	-0.112712	-0.250467	-0.241177	-0.239529	-0.162183	-0.135065	-0.119158	-0.0866415	-0.0620795
ILETRS	'Isoleucyl-tRNA synthetase'	0	0	0	0	0	0	0	0	0	0	0	0	0	0	0	0
ILEabcpp	'L-isoleucine transport via ABC system (periplasm)'	0	0	0	0	0	0	0	0	0	0	0	0	0	0	0	0
ILEt2rpp	'L-isoleucine reversible transport via proton symport (periplasm)'	0	0	0	0	0	0	0	0	0	0	0	0	0	0	0	0
ILEtex	'L-isoleucine transport via diffusion (extracellular to periplasm)'	0	0	0	0	0	0	0	0	0	0	0	0	0	0	0	0
IMPC	'IMP cyclohydrolase'	-0.476745	-0.461433	-0.448512	-0.372352	-0.317345	-0.263945	-0.222912	-0.208552	-0.464233	-0.447016	-0.443959	-0.300601	-0.250189	-0.220481	-0.160453	-0.114839
IMPD	'IMP dehydrogenase'	0.213624	0.207892	0.201848	0.167525	0.142934	0.118504	0.10022	0.0937632	0.209153	0.201396	0.200019	0.135432	0.11236	0.0991273	0.0720389	0.0516166
IMPtex	'IMP transport via diffusion (extracellular to periplasm)'	0	0	0	0	0	0	0	0	0	0	0	0	0	0	0	0
INDOLEt2pp	'Indole transport via proton symport, irreversible (periplasm)'	0	0	0	0	0	0	0	0	0	0	0	0	0	0	0	0
INDOLEt2rpp	'Indole transport via proton symport, reversible (periplasm)'	0	0	0	0	0	0	0	0	0	0	0	0	0	0	0	0
INDOLEtex	'Indole transport via diffusion (extracellular to periplasm)'	0	0	0	0	0	0	0	0	0	0	0	0	0	0	0	0
INOSTt4pp	'Na+/myo-inositol symporter (periplasm)'	0	0	0	0	0	0	0	0	0	0	0	0	0	0	0	0
INSH	'Inosine hydrolase'	0	0	0	0	0	0	0	0	0	0	0	0	0	0	-0.000285486	-0.000185377
INSK	'insosine kinase'	0	0	0	0	0	0	0	0	0	0	0	0	0	0	0	0
INSTtex	'inositol transport via diffusion (extracellular to periplasm)'	0	0	0	0	0	0	0	0	0	0	0	0	0	0	0	0
INSt2pp	'inosine transport in via proton symport (periplasm)'	0	0	0	0	0	0	0	0	0	0	0	0	0	0	0	0
INSt2rpp	'inosine transport in via proton symport, reversible (periplasm)'	0	0	0	0	0	0	0	0	0	0	0	0	0	0	0	0
INStex	'inosine transport via diffusion (extracellular to periplasm)'	0	0	0	0	0	0	0	0	0	0	0	0	0	0	0	0
IPDDI	'isopentenyl-diphosphate D-isomerase'	0	0.000138533	0.000138864	0.000129338	0	0	0	0	0	5.19576e-05	0	9.31723e-05	0	0	4.27751e-05	0
IPDPS	'1-hydroxy-2-methyl-2-(E)-butenyl 4-diphosphate reductase (ipdp)'	0	0	0	0	0	0	0	0	0	0	0	0	0	0	0	0
IPMD	'3-isopropylmalate dehydrogenase'	0.396707	0.386061	0.374837	0.311261	0.26557	0.221016	0.186818	0.174785	0.388404	0.373998	0.371442	0.2515	0.209449	0.184781	0.134357	0.096268
IPPMIa	'3-isopropylmalate dehydratase'	-0.396707	-0.386061	-0.374837	-0.311261	-0.26557	-0.221016	-0.186818	-0.174785	-0.388404	-0.373998	-0.371442	-0.2515	-0.209449	-0.184781	-0.134357	-0.096268
IPPMIb	'2-isopropylmalate hydratase'	-0.396707	-0.386061	-0.374837	-0.311261	-0.26557	-0.221016	-0.186818	-0.174785	-0.388404	-0.373998	-0.371442	-0.2515	-0.209449	-0.184781	-0.134357	-0.096268
IPPS	'2-isopropylmalate synthase'	0.396707	0.386061	0.374837	0.311261	0.26557	0.221016	0.186818	0.174785	0.388404	0.373998	0.371442	0.2515	0.209449	0.184781	0.134357	0.096268
ISETACabcpp	'isethionate transport via ABC system (periplasm)'	0	0	0	0	0	0	0	0	0	0	0	0	0	0	0	0
ISETACtex	'isethionate transport via diffusion (extracellular to periplasm)'	0	0	0	0	0	0	0	0	0	0	0	0	0	0	0	0
K2L4Aabcpp	'KDO(2)-lipid IV A transport via ABC system (periplasm)'	0	0	0	0	0	0	0	0	0	0	0	0	0	0	0	0
K2L4Aabctex	'KDO(2)-lipid IV A transport via ABC system (periplasm to extracellular)'	0	0	0	0	0	0	0	0	0	0	0	0	0	0	0	0
KARA1	'ketol-acid reductoisomerase (2,3-dihydroxy-3-methylbutanoate)'	-0.769837	-0.748671	-0.726904	-0.603613	-0.515008	-0.428606	-0.362288	-0.338952	-0.753213	-0.725277	-0.72032	-0.492761	-0.417342	-0.361906	-0.264372	-0.186688
KARA2	'ketol-acid reductoisomerase (2-Acetolactate)'	0.255821	0.248956	0.241718	0.20072	0.171256	0.142525	0.120472	0.112712	0.250467	0.241177	0.239529	0.162183	0.135065	0.119158	0.0866415	0.0620795
KAS14	'beta-ketoacyl-ACP synthase'	0	0	0	0	0	0	0	0	0	0	0	0	0	0	0	0
KAS15	'beta-ketoacyl-ACP synthase (2)'	0	0	0	0	0	0	0	0	0	0	0	0	0	0	0	0
KDOCT2	'3-deoxy-manno-octulosonate cytidylyltransferase'	0.0221589	0.0215643	0.0209373	0.0173861	0.014834	0.0123453	0.0104351	0.00976298	0.0216951	0.0208905	0.0207477	0.0140481	0.0116992	0.0103214	0.00750478	0.00537725
KDOPP	'3-deoxy-manno-octulosonate-8-phosphatase'	0.0221589	0.0215643	0.0209373	0.0173861	0.014834	0.0123453	0.0104351	0.00976298	0.0216951	0.0208905	0.0207477	0.0140481	0.0116992	0.0103214	0.00750478	0.00537725
KDOPS	'3-deoxy -D-manno-octulosonic -acid 8-phosphate synthase'	0.0221589	0.0215643	0.0209373	0.0173861	0.014834	0.0123453	0.0104351	0.00976298	0.0216951	0.0208905	0.0207477	0.0140481	0.0116992	0.0103214	0.00750478	0.00537725
KG6PDC	'3-keto-L-gulonate 6-phosphate decarboxylase'	0	0	0	0	0	0	0	0	0	0	0	0	0	0	0	0
Kabcpp	'Potassium ABC transporter (periplasm)'	0	0	0	0	0	0	0	0	0	0	0	0	0	0	0	0
Kt2pp	'potassium transport in via proton symport (periplasm)'	0.168269	0.163754	0.158993	0.132026	0.112646	0.0937473	0.0792418	0.0741376	0.164747	0.158637	0.157553	0.106678	0.0888408	0.0783778	0.0569894	0.0408335
Kt3pp	'potassium transport out via proton antiport (periplasm)'	0	0	0	0	0	0	0	0	0	0	0	0	0	0	0	0
Ktex	'potassium transport via diffusion (extracellular to periplasm)'	0.168269	0.163754	0.158993	0.132026	0.112646	0.0937473	0.0792418	0.0741376	0.164747	0.158637	0.157553	0.106678	0.0888408	0.0783778	0.0569894	0.0408335
L-LACD2	'L-Lactate dehydrogenase (ubiquinone)'	0	0	0	0	0	0	0	0	0	0	0	0	0	0	0	0
L-LACD3	'L-Lactate dehydrogenase (menaquinone)'	0	0	0	0	0	0	0	0	0	0	0	0	0	0	0	0
L-LACt2rpp	'L-lactate reversible transport via proton symport (periplasm)'	0	0	0	0	0	0	0	0	0	0	0	0	0	0	0	0
L-LACtex	'L-lactate transport via diffusion (extracellular to periplasm)'	0	0	0	0	0	0	0	0	0	0	0	0	0	0	0	0
LA4NTpp	'4-amino-4-deoxy-L-arabinotransferase (LPS lipid A modification, periplasmic face of membrane))'	0	0	0	0	0	0	0	0	0	0	0	0	0	0	0	0
LACZ	'b-galactosidase'	0	0	0	0	0	0	0	0	0	0	0	0	0	0	0	0
LACZpp	'b-galactosidase'	0	0	0	0	0	0	0	0	0	0	0	0	0	0	0	0
LADGMDH	'L-alanyl-gamma-D-glutamyl-meso-diaminopimelate hydrolase'	0	0	0	0	0	0	0	0	0	0	0	0	0	0	0	0
LALADGLUtex	'L-alanyl-D-glutamate transport via diffusion (extracellular to periplasm)'	0	0	0	0	0	0	0	0	0	0	0	0	0	0	0	0
LALADGLUtpp	'L-alanyl-D-glutamate transport in via proton symport (periplasm)'	0	0	0	0	0	0	0	0	0	0	0	0	0	0	0	0
LALALGLUtex	'L-alanyl-L-glutamate transport via diffusion (extracellular to periplasm)'	0	0	0	0	0	0	0	0	0	0	0	0	0	0	0	0
LALALGLUtpp	'L-alanyl-L-glutamate transport in via proton symport (periplasm)'	0	0	0	0	0	0	0	0	0	0	0	0	0	0	0	0
LALDO2x	'D-Lactaldehyde:NAD+ 1-oxidoreductase'	0	0	0	0	0	0	0	0	0	0	0	0	0	0	0	0
LALDO3	'L-Lactaldehyde:NADP+ 1-oxidoreductase'	0	0	0	0	0	0	0	0	0	0	0	0	0	0	0	0
LALGP	'L-alanyl-gamma-L-glutamate peptidase'	0	0	0	0	0	0	0	0	0	0	0	0	0	0	0	0
LCADi	'lactaldehyde dehydrogenase'	0	0	0	0	0	0	0	0	0	0	0	0	0	0	0	0
LCARR	'lacaldehyde reductase (R-propane-1,2-diol forming)'	0	0	0	0	0	0	0	0	0	0	0	0	0	0	0	0
LCARS	'lacaldehyde reductase (S-propane-1,2-diol forming)'	0	0	0	0	0	0	0	0	0	0	0	0	0	0	0	0
LCTSt3ipp	'Lactose transport via proton aniport (periplasm)'	0	0	0	0	0	0	0	0	0	0	0	0	0	0	0	0
LCTStex	'Lactose transport via diffusion (extracellular to periplasm)'	0	0	0	0	0	0	0	0	0	0	0	0	0	0	0	0
LCTStpp	'Lactose transport via proton symport (periplasm)'	0	0	0	0	0	0	0	0	0	0	0	0	0	0	0	0
LDH_D	'D-lactate dehydrogenase'	0	0	0	0	0	0	0	0	0	0	0	0	0	0	0	0
LDH_D2	'D-lactate dehydrogenase'	0	0	0	0	0	0	0	0	0	0	0	0	0	0	0	0
LEUTAi	'leucine transaminase (irreversible)'	0.396707	0.386061	0.374837	0.311261	0.26557	0.221016	0.186818	0.174785	0.388404	0.373998	0.371442	0.2515	0.209449	0.184781	0.134357	0.096268
LEUTRS	'Leucyl-tRNA synthetase'	0	0	0	0	0	0	0	0	0	0	0	0	0	0	0	0
LEUabcpp	'L-leucine transport via ABC system (periplasm)'	0	0	0	0	0	0	0	0	0	0	0	0	0	0	0	0
LEUt2rpp	'L-leucine reversible transport via proton symport (periplasm)'	0	0	0	0	0	0	0	0	0	0	0	0	0	0	0	0
LEUtex	'L-leucine transport via diffusion (extracellular to periplasm)'	0	0	0	0	0	0	0	0	0	0	0	0	0	0	0	0
LGTHL	'lactoylglutathione lyase'	0	0	0	0	0	0	0	0	0	0	0	0	0	0	0	0
LIPACabcpp	'lipid (cold) A transport via ABC system (periplasm)'	0	0	0	0	0	0	0	0	0	0	0	0	0	0	0	0
LIPAHT2ex	'core oligosaccharide lipid A:hexadecanoate transferase (n-C16:0) (extracellular membrane)'	0	0	0	0	0	0	0	0	0	0	0	0	0	0	0	0
LIPAHTex	'Lipid A:hexadecanoate transferase (n-C16:0) (extracellular membrane)'	0	0	0	0	0	0	0	0	0	0	0	0	0	0	0	0
LIPAMPL	'Lipoyl-adenylate protein ligase'	0	0	0	0	0	0	0	0	0	0	0	0	0	0	0	0
LIPATPT	'Lipoate-ATP adenylate transferase'	0	0	0	0	0	0	0	0	0	0	0	0	0	0	0	0
LIPAabcpp	'lipid A transport via ABC system (periplasm)'	0	0	0	0	0	0	0	0	0	0	0	0	0	0	0	0
LIPAabctex	'lipid A transport via ABC system (periplasm to extracellular)'	0	0	0	0	0	0	0	0	0	0	0	0	0	0	0	0
LIPOCT	'Lipoyl(octanoyl) transferase'	0	0	0	0	0	0	0	0	0	0	0	0	0	0	0	0
LIPOS	'Lipoate synthase'	0	0	0	0	0	0	0	0	0	0	0	0	0	0	0	0
LIPOt2pp	'Lipoate transport via proton symport (periplasm)'	0	0	0	0	0	0	0	0	0	0	0	0	0	0	0	0
LIPOtex	'lipoate transport via diffusion (extracellular to periplasm)'	0	0	0	0	0	0	0	0	0	0	0	0	0	0	0	0
LPADSS	'Lipid A disaccaride synthase'	0.0073863	0.00718809	0.0069791	0.00579538	0.00494466	0.00411511	0.00347838	0.00325433	0.00723171	0.00696349	0.00691589	0.00468269	0.00389973	0.00344045	0.00250159	0.00179242
LPLIPAL1A120pp	'Lysophospholipase L1 (2-acylglycerophosphotidate, n-C12:0) (periplasm)'	0	0	0	0	0	0	0	0	0	0	0	0	0	0	0	0
LPLIPAL1A140pp	'Lysophospholipase L1 (2-acylglycerophosphotidate, n-C14:0) (periplasm)'	0	0	0	0	0	-2.04926e-05	0	-7.25933e-05	0	0	0	0	0	0	-4.76494e-05	-3.90824e-05
LPLIPAL1A141pp	'Lysophospholipase L1 (2-acylglycerophosphotidate, n-C14:1) (periplasm)'	0	0	0	0	0	0	0	3.62967e-05	0	0	0	0	0	0	2.38247e-05	1.95412e-05
LPLIPAL1A160pp	'Lysophospholipase L1 (2-acylglycerophosphotidate, n-C16:0) (periplasm)'	0	0	0	0	0	0	0	0	0	0	0	0	0	0	0	0
LPLIPAL1A161pp	'Lysophospholipase L1 (2-acylglycerophosphotidate, n-C16:1) (periplasm)'	0	0	0	0	0	0	-0.000511789	0	0	0	0	0	0	0	-0.00036807	0
LPLIPAL1A180pp	'Lysophospholipase L1 (2-acylglycerophosphotidate, n-C18:0) (periplasm)'	0	0	0	0	0	2.04926e-05	0	3.62967e-05	0	0	0	0	0	0	2.38247e-05	1.95412e-05
LPLIPAL1A181pp	'Lysophospholipase L1 (2-acylglycerophosphotidate, n-C18:1) (periplasm)'	0	0	0	0	0	0	0.000511789	0	0	0	0	0	0	0	0.00036807	0
LPLIPAL1E120pp	'Lysophospholipase L1 (2-acylglycerophosphoethanolamine, n-C12:0) (periplasm)'	0	0	0	0	0	0	0	0	0	0	0	0	0	0	0	0
LPLIPAL1E140pp	'Lysophospholipase L1 (2-acylglycerophosphoethanolamine, n-C14:0) (periplasm)'	0	0	0	0	0	6.14778e-05	0	-0.000138587	0	0	0	0	0	6.15544e-05	4.76494e-05	2.50127e-05
LPLIPAL1E141pp	'Lysophospholipase L1 (2-acylglycerophosphoethanolamine, n-C14:1) (periplasm)'	0	0	0	0	0	0	0	6.92937e-05	0	0	0	0	0	-3.07772e-05	-2.38247e-05	-1.25064e-05
LPLIPAL1E160pp	'Lysophospholipase L1 (2-acylglycerophosphoethanolamine, n-C16:0) (periplasm)'	0	0	0	0	0	0	0	0	0	0	0	0	0	0	0	0
LPLIPAL1E161pp	'Lysophospholipase L1 (2-acylglycerophosphoethanolamine, n-C16:1) (periplasm)'	0	0	0	0	0	0	0	0	0	0	0	0	0	0	0	0
LPLIPAL1E180pp	'Lysophospholipase L1 (2-acylglycerophosphoethanolamine, n-C18:0) (periplasm)'	0	0	0	0	0	-6.14778e-05	0	6.92937e-05	0	0	0	0	0	-3.07772e-05	-2.38247e-05	-1.25064e-05
LPLIPAL1E181pp	'Lysophospholipase L1 (2-acylglycerophosphoethanolamine, n-C18:1) (periplasm)'	0	0	0	0	0	0	0	0	0	0	0	0	0	0	0	0
LPLIPAL1G120pp	'Lysophospholipase L1 (2-acylglycerophosphoglycerol, n-C12:0) (periplasm)'	0	0	0	0	0	0	0	0	0	0	0	0	0	0	0	0
LPLIPAL1G140pp	'Lysophospholipase L1 (2-acylglycerophosphoglycerol, n-C14:0) (periplasm)'	0	0	0	0	0	6.92845e-05	0	0.000141887	0	0	0	0	0	5.86232e-05	4.76494e-05	2.6576e-05
LPLIPAL1G141pp	'Lysophospholipase L1 (2-acylglycerophosphoglycerol, n-C14:1) (periplasm)'	0	0	0	0	0	0	0	-7.09435e-05	0	0	0	0	0	-2.93116e-05	-2.38247e-05	-1.3288e-05
LPLIPAL1G160pp	'Lysophospholipase L1 (2-acylglycerophosphoglycerol, n-C16:0) (periplasm)'	0	0	0	0	0	0	0	0	0	0	0	0	0	0	0	0
LPLIPAL1G161pp	'Lysophospholipase L1 (2-acylglycerophosphoglycerol, n-C16:1) (periplasm)'	0	0	0	0	0	0	0.000511789	0	0	0	0	0	0	0	0.00036807	0
LPLIPAL1G180pp	'Lysophospholipase L1 (2-acylglycerophosphoglycerol, n-C18:0) (periplasm)'	0	0	0	0	0	-6.92845e-05	0	-7.09435e-05	0	0	0	0	0	-2.93116e-05	-2.38247e-05	-1.3288e-05
LPLIPAL1G181pp	'Lysophospholipase L1 (2-acylglycerophosphoglycerol, n-C18:1) (periplasm)'	0	0	0	0	0	0	-0.000511789	0	0	0	0	0	0	0	-0.00036807	0
LPLIPAL2A120	'Lysophospholipase L2 (2-acylglycerophosphotidate, n-C12:0)'	0	0	0	0	0	0	0	0	0	0	0	0	0	0	0	0
LPLIPAL2A140	'Lysophospholipase L2 (2-acylglycerophosphotidate, n-C14:0)'	0	0	0	0	0	0	0	0	0	0	0	0	0	0	0	0
LPLIPAL2A141	'Lysophospholipase L2 (2-acylglycerophosphotidate, n-C14:1)'	0	0	0	0	0	0	0	0	0	0	0	0	0	0	0	0
LPLIPAL2A160	'Lysophospholipase L2 (2-acylglycerophosphotidate, n-C16:0)'	0	0	0	0	0	0	0	0	0	0	0	0	0	0	0	0
LPLIPAL2A161	'Lysophospholipase L2 (2-acylglycerophosphotidate, n-C16:1)'	0	0	0	0	0	0	0	0	0	0	0	0	0	0	0	0
LPLIPAL2A180	'Lysophospholipase L2 (2-acylglycerophosphotidate, n-C18:0)'	0	0	0	0	0	0	0	0	0	0	0	0	0	0	0	0
LPLIPAL2A181	'Lysophospholipase L2 (2-acylglycerophosphotidate, n-C18:1)'	0	0	0	0	0	0	0	0	0	0	0	0	0	0	0	0
LPLIPAL2ATE120	'Lysophospholipase L2 (acyltransferase, 2-acyl-glycerophosphoethanolamine, n-C12:0)'	0	0	0	0	0	0	0	0	0	0	0	0	0	0	0	0
LPLIPAL2ATE140	'Lysophospholipase L2 (acyltransferase, 2-acyl-glycerophosphoethanolamine, n-C14:0)'	0	0	0	0	0	0	0	0	0	0	0	0	0	0	0	0
LPLIPAL2ATE141	'Lysophospholipase L2 (acyltransferase, 2-acyl-glycerophosphoethanolamine, n-C14:1)'	0	0	0	0	0	0	0	0	0	0	0	0	0	0	0	0
LPLIPAL2ATE160	'Lysophospholipase L2 (acyltransferase, 2-acyl-glycerophosphoethanolamine, n-C16:0)'	0	0	0	0	0	0	0	0	0	0	0	0	0	0	0	0
LPLIPAL2ATE161	'Lysophospholipase L2 (acyltransferase, 2-acyl-glycerophosphoethanolamine, n-C16:1)'	0	0	0	0	0	0	0	0	0	0	0	0	0	0	0	0
LPLIPAL2ATE180	'Lysophospholipase L2 (acyltransferase, 2-acyl-glycerophosphoethanolamine, n-C18:0)'	0	0	0	0	0	0	0	0	0	0	0	0	0	0	0	0
LPLIPAL2ATE181	'Lysophospholipase L2 (acyltransferase, 2-acyl-glycerophosphoethanolamine, n-C18:1)'	0	0	0	0	0	0	0	0	0	0	0	0	0	0	0	0
LPLIPAL2ATG120	'Lysophospholipase L2 (acyltransferase, 2-acyl-glycerophosphoglycerol, n-C12:0)'	0	0	0	0	0	0	0	0	0	0	0	0	0	0	0	0
LPLIPAL2ATG140	'Lysophospholipase L2 (acyltransferase, 2-acyl-glycerophosphoglycerol, n-C14:0)'	0	0	0	0	0	0	0	0	0	0	0	0	0	0	0	0
LPLIPAL2ATG141	'Lysophospholipase L2 (acyltransferase, 2-acyl-glycerophosphoglycerol, n-C14:1)'	0	0	0	0	0	0	0	0	0	0	0	0	0	0	0	0
LPLIPAL2ATG160	'Lysophospholipase L2 (acyltransferase, 2-acyl-glycerophosphoglycerol, n-C16:0)'	0	0	0	0	0	0	0	0	0	0	0	0	0	0	0	0
LPLIPAL2ATG161	'Lysophospholipase L2 (acyltransferase, 2-acyl-glycerophosphoglycerol, n-C16:1)'	0	0	0	0	0	0	0	0	0	0	0	0	0	0	0	0
LPLIPAL2ATG180	'Lysophospholipase L2 (acyltransferase, 2-acyl-glycerophosphoglycerol, n-C18:0)'	0	0	0	0	0	0	0	0	0	0	0	0	0	0	0	0
LPLIPAL2ATG181	'Lysophospholipase L2 (acyltransferase, 2-acyl-glycerophosphoglycerol, n-C18:1)'	0	0	0	0	0	0	0	0	0	0	0	0	0	0	0	0
LPLIPAL2E120	'Lysophospholipase L2 (2-acylglycerophosphoethanolamine, n-C12:0)'	0	0	0	0	0	0	0	0	0	0	0	0	0	0	0	0
LPLIPAL2E140	'Lysophospholipase L2 (2-acylglycerophosphoethanolamine, n-C14:0)'	0	0	0	0	0	-0.000369842	0	0	0	0	0	0	0	-0.000407431	-0.000214422	-0.000136984
LPLIPAL2E141	'Lysophospholipase L2 (2-acylglycerophosphoethanolamine, n-C14:1)'	0	0	0	0	0	0	0	0	0	0	0	0	0	0.000203716	0.000107211	6.84919e-05
LPLIPAL2E160	'Lysophospholipase L2 (2-acylglycerophosphoethanolamine, n-C16:0)'	0	0	0	0	0	0	0	0	0	0	0	0	0	0	0	0
LPLIPAL2E161	'Lysophospholipase L2 (2-acylglycerophosphoethanolamine, n-C16:1)'	0	0	0	0	0	0	0	0	0	0	0	0	0	0	0	0
LPLIPAL2E180	'Lysophospholipase L2 (2-acylglycerophosphoethanolamine, n-C18:0)'	0	0	0	0	0	0.000369842	0	0	0	0	0	0	0	0.000203716	0.000107211	6.84919e-05
LPLIPAL2E181	'Lysophospholipase L2 (2-acylglycerophosphoethanolamine, n-C18:1)'	0	0	0	0	0	0	0	0	0	0	0	0	0	0	0	0
LPLIPAL2G120	'Lysophospholipase L2 (2-acylglycerophosphoglycerol, n-C12:0)'	0	0	0	0	0	0	0	0	0	0	0	0	0	0	0	0
LPLIPAL2G140	'Lysophospholipase L2 (2-acylglycerophosphoglycerol, n-C14:0)'	0	0	0	0	0	-0.000159062	0	-0.000356367	0	0	0	0	0	-0.000178801	-0.000214422	-0.000164341
LPLIPAL2G141	'Lysophospholipase L2 (2-acylglycerophosphoglycerol, n-C14:1)'	0	0	0	0	0	0	0	0.000178184	0	0	0	0	0	8.94004e-05	0.000107211	8.21707e-05
LPLIPAL2G160	'Lysophospholipase L2 (2-acylglycerophosphoglycerol, n-C16:0)'	0	0	0	0	0	0	0	0	0	0	0	0	0	0	0	0
LPLIPAL2G161	'Lysophospholipase L2 (2-acylglycerophosphoglycerol, n-C16:1)'	0	0	0	0	0	0	0	0	0	0	0	0	0	0	0	0
LPLIPAL2G180	'Lysophospholipase L2 (2-acylglycerophosphoglycerol, n-C18:0)'	0	0	0	0	0	0.000159062	0	0.000178184	0	0	0	0	0	8.94004e-05	0.000107211	8.21707e-05
LPLIPAL2G181	'Lysophospholipase L2 (2-acylglycerophosphoglycerol, n-C18:1)'	0	0	0	0	0	0	0	0	0	0	0	0	0	0	0	0
LSERDHr	'L-serine dehydrogenase'	0	0	0	0	0	0	0	0	0	0	0	0	0	0	0	0
LYSDC	'lysine decarboxylase'	0	0	0	0	0	0	0	0	0	0	0	0	0	0	0	0
LYSTRS	'Lysyl-tRNA synthetase'	0	0	0	0	0	0	0	0	0	0	0	0	0	0	0	0
LYSabcpp	'L-lysine transport via ABC system (periplasm)'	0	0	0	0	0	0	0	0	0	0	0	0	0	0	0	0
LYSt2pp	'L-lysine transport in via proton symport (periplasm)'	0	0	0	0	0	0	0	0	0	0	0	0	0	0	0	0
LYSt3pp	'L-lysine transport out via proton antiport (cytoplasm to periplasm)'	0	0	0	0	0	0	0	0	0	0	0	0	0	0	0	0
LYStex	'L-lysine transport via diffusion (extracellular to periplasm)'	0	0	0	0	0	0	0	0	0	0	0	0	0	0	0	0
LYXI	'Lyxose isomerase'	0	0	0	0	0	0	0	0	0	0	0	0	0	0	0	0
LYXt2pp	'L-Lyxose transport via proton symport (periplasm)'	0	0	0	0	0	0	0	0	0	0	0	0	0	0	0	0
LYXtex	'L-Lyxose transport via diffusion (extracellular to periplasm)'	0	0	0	0	0	0	0	0	0	0	0	0	0	0	0	0
M1PD	'mannitol-1-phosphate 5-dehydrogenase'	0	0	0	0	0	0	0	0	0	0	0	0	0	0	0	0
MACPD	'Malonyl-ACP decarboxylase'	0	0	0	0	0	0	0	0	0	0	0	0	0	0	0	0
MALCOAMT	'Malonyl-CoA methyltransferase'	1.81237e-06	0	1.71245e-06	1.422e-06	1.21327e-06	1.00972e-06	8.53485e-07	7.9851e-07	0	1.70862e-06	0	0	0	8.44179e-07	0	0
MALDDH	'malate decarboxylating oxidoreductase (decarboxylating)'	0	0	0	0	0	0	0	0	0	0	0	0	0	0	0	0
MALDt2_2pp	'D-Malate transport via proton symport (2 H) (periplasm)'	0	0	0	0	0	0	0	0	0	0	0	0	0	0	0	0
MALDtex	'D-Malate transport via diffusion (extracellular to periplasm)'	0	0	0	0	0	0	0	0	0	0	0	0	0	0	0	0
MALS	'malate synthase'	0	0	0	0	0	0	0	0	0	0	0	0	0	0	0	0
MALTATr	'maltose O-acetyltransferase'	0	0	0	0	0	0	0	0	0	0	0	0	0	0	0	0
MALTHXabcpp	'maltohexaose transport via ABC system (periplasm)'	0	0	0	0	0	0	0	0	0	0	0	0	0	0	0	0
MALTHXtexi	'maltohexaose transport via diffusion (extracellular to periplasm) irreversible'	0	0	0	0	0	0	0	0	0	0	0	0	0	0	0	0
MALTPTabcpp	'maltopentaose transport via ABC system (periplasm)'	0	0	0	0	0	0	0	0	0	0	0	0	0	0	0	0
MALTPTtexi	'maltopentaoseMaltotriose transport via diffusion (extracellular to periplasm) irreversible'	0	0	0	0	0	0	0	0	0	0	0	0	0	0	0	0
MALTTRabcpp	'Maltotriose transport via ABC system (periplasm)'	0	0	0	0	0	0	0	0	0	0	0	0	0	0	0	0
MALTTRtexi	'Maltotriose transport via diffusion (extracellular to periplasm) irreversible'	0	0	0	0	0	0	0	0	0	0	0	0	0	0	0	0
MALTTTRabcpp	'maltotetraose transport via ABC system (periplasm)'	0	0	0	0	0	0	0	0	0	0	0	0	0	0	0	0
MALTTTRtexi	'maltotetraoseMaltotriose transport via diffusion (extracellular to periplasm) irreversible'	0	0	0	0	0	0	0	0	0	0	0	0	0	0	0	0
MALTabcpp	'maltose transport via ABC system (periplasm)'	0	0	0	0	0	0	0	0	0	0	0	0	0	0	0	0
MALTptspp	'maltose transport via PEP:Pyr PTS (periplasm)'	0	0	0	0	0	0	0	0	0	0	0	0	0	0	0	0
MALTtexi	'maltoseMaltotriose transport via diffusion (extracellular to periplasm) irreversible'	0	0	0	0	0	0	0	0	0	0	0	0	0	0	0	0
MALt2_2pp	'Malate transport via proton symport (2 H) (periplasm)'	0	0	0	0	0	0	0	0	0	0	0	0	0	0	0	0
MALt2_3pp	'Malate transport via proton symport (3 H) (periplasm)'	0	0	0	0	0	0	0	0	0	0	0	0	0	0	0	0
MALt3pp	'L-malate transport out via proton antiport (periplasm)'	0.00428381	0.00400445	0.00104261	0	0	0	0	0	0.00465562	0.00309588	0.00127499	0.0174635	0.0168353	0.00943573	0.0041762	0.00219518
MALtex	'Malate transport via diffusion (extracellular to periplasm)'	-0.00428381	-0.00400445	-0.00104261	0	0	0	0	0	-0.00465562	-0.00309588	-0.00127499	-0.0174635	-0.0168353	-0.00943573	-0.0041762	-0.00219518
MAN1PT2	'mannose-1-phosphate guanylyltransferase (GDP)'	0	0	0	0	0	0	0	0	0	0	0	0	0	0	0	0
MAN6PI	'mannose-6-phosphate isomerase'	0	0	0	0	0	0	0	0	0	0	0	0	0	0	0	0
MAN6Pt6_2pp	'Mannose-6-phosphate transport via phosphate antiport (periplasm)'	0	0	0	0	0	0	0	0	0	0	0	0	0	0	0	0
MAN6Ptex	'Mannose 6-phosphate transport via diffusion (extracellular to periplasm)'	0	0	0	0	0	0	0	0	0	0	0	0	0	0	0	0
MANAO	'Mannonate oxidoreductase'	0	0	0	0	0	0	0	0	0	0	0	0	0	0	0	0
MANGLYCptspp	'2-O-alpha-mannosyl-D-glycerate transport via PEP:Pyr PTS (periplasm)'	0	0	0	0	0	0	0	0	0	0	0	0	0	0	0	0
MANGLYCtex	'2-O-alpha-mannosyl-D-glycerate transport via diffusion (extracellular to periplasm)'	0	0	0	0	0	0	0	0	0	0	0	0	0	0	0	0
MANPGH	'2-O-alpha-mannosyl-6-phosphate-D-glycerate hydrolase'	0	0	0	0	0	0	0	0	0	0	0	0	0	0	0	0
MANptspp	'D-mannose transport via PEP:Pyr PTS (periplasm)'	0	0	0	0	0	0	0	0	0	0	0	0	0	0	0	0
MANtex	'D-mannose transport via diffusion (extracellular to periplasm)'	0	0	0	0	0	0	0	0	0	0	0	0	0	0	0	0
MCITD	'2-methylcitrate dehydratase'	0	0	0	0	0	0	0	0	0	0	0	0	0	0	0	0
MCITL2	'methylisocitrate lyase'	0	0	0	0	0	0	0	0	0	0	0	0	0	0	0	0
MCITS	'2-methylcitrate synthase'	0	0	0	0	0	0	0	0	0	0	0	0	0	0	0	0
MCOATA	'Malonyl-CoA-ACP transacylase'	0.0295488	0.0287524	0.0279198	0.0231843	0.0197811	0.0164624	0.0139152	0.0130189	0.0289268	0.0278574	0.0276636	0.0187308	0.0155989	0.0137635	0.0100064	0.00716966
MCPST	'3-mercaptopyruvate sulfurtransferase'	0	0	0	0	0	0	0	0	0	0	0	0	0	0	0	0
MCTP1App	'murein crosslinking transpeptidase 1A:(A2pm->D-ala) (periplasm)'	0.00548512	0.00533793	0.00518274	0.00430369	0.00367195	0.00305591	0.00258307	0.00241669	0.00537032	0.00517114	0.0051358	0.00347741	0.00289597	0.00255491	0.0018577	0.00133106
MCTP1Bpp	'murein crosslinking transpeptidase 1B:(A2pm->A2pm) (periplasm)'	0.00121882	0.00118611	0.00115162	0.000956297	0.000815921	0.000679036	0	0.000536998	0.00119331	0.00114905	0.00114119	0.000772693	0	0.00056771	0.000412789	0.000295767
MCTP2App	'murein crosslinking transpeptidase 1A:(A2pm->D-ala) (periplasm)'	0.000609861	0.000593496	0.00057624	0.000478504	0.000408264	0.00033977	0.000287198	0.000268699	0.000597097	0.000574951	0.000571021	0.000386634	0.000321987	0.000284066	0.000206548	0.000147994
MDDCP1pp	'murein D,D-carboxypeptidase (murein5px4p) (periplasm)'	0.00493688	0.0048044	0.00466472	0.00387354	0.00330494	0.00275047	0.00232489	0.00217514	0.00483356	0.00465428	0.00462247	0.00312984	0.00260652	0.00229954	0.00167203	0.00119802
MDDCP2pp	'murein D,D-carboxypeptidase (murein5px4px4p) (periplasm)'	0.000609861	0.000593496	0.00057624	0.000478504	0.000408264	0.00033977	0.000287198	0.000268699	0.000597097	0.000574951	0.000571021	0.000386634	0.000321987	0.000284066	0.000206548	0.000147994
MDDCP3pp	'murein D,D-carboxypeptidase (murein5p5p) (periplasm)'	0.00487617	0.00474532	0.00460735	0.0038259	0.00326429	0.00271665	0.00193752	0.00214839	0.00477411	0.00459705	0.00456562	0.00309135	0.00217222	0.00227126	0.00165146	0.00118329
MDDCP4pp	'murein D,D-carboxypeptidase (murein5p4p) (periplasm)'	0.00487617	0.00474532	0.00460735	0.0038259	0.00326429	0.00271665	0.00193752	0.00214839	0.00477411	0.00459705	0.00456562	0.00309135	0.00217222	0.00227126	0.00165146	0.00118329
MDDCP5pp	'murein D,D-carboxypeptidase (murein5p3p) (periplasm)'	0	0	0	0	0	0	0.000717568	0	0	0	0	0	0.00080449	0	0	0
MDDEP1pp	'murein D,D-endopeptidase (murein4px4p) (periplasm)'	0	0	0	0	0	0	0	0	0	0	0	0	0	0	0	0
MDDEP2pp	'murein D,D-endopeptidase (murein3px4p) (periplasm)'	0	0	0	0	0	0	0	0	0	0	0	0	0	0	0	0
MDDEP3pp	'murein D,D-endopeptidase (murein5px4p) (periplasm)'	0	0	0	0	0	0	0	0	0	0	0	0	0	0	0	0
MDDEP4pp	'murein D,D-endopeptidase (murein4px4px4p) (periplasm)'	0	0	0	0	0	0	0	0	0	0	0	0	0	0	0	0
MDH	'malate dehydrogenase'	2.56356	3.1413	2.97888	4.64335	3.36445	2.75947	1.95227	1.60167	2.91925	3.03559	3.79956	2.69318	2.5353	2.02923	2.37781	2.07009
MDH2	'Malate dehydrogenase (ubiquinone 8 as acceptor)'	1.51294	1.38595	1.18889	2.78585	1.90739	1.6939	1.26063	0.991858	2.20493	1.25481	1.0111	1.1189	0.75745	0.916907	0.461231	0
MDH3	'Malate dehydrogenase (menaquinone 8 as acceptor)'	0	0	0	0	0	0	0	0	0	0	0	0	0	0	0	0
ME1	'malic enzyme (NAD)'	0	0	0	0	0	0	0	0	0	0	0	0	0	0	0	0
ME2	'malic enzyme (NADP)'	0	0	0	0	0	0	0	0	0	0	0	0	0	0	0	0
MECDPDH5	'2C-methyl-D-erythritol 2,4 cyclodiphosphate dehydratase'	0	0	0	0	0	0	0	0	0	0	0	0	0	0	0	0
MECDPS	'2-C-methyl-D-erythritol 2,4-cyclodiphosphate synthase'	0	0	0	0	0	0	0	0	0	0	0	0	0	0	0	0
MELIBt2pp	'melibiose transport in via symport (periplasm)'	0	0	0	0	0	0	0	0	0	0	0	0	0	0	0	0
MELIBt3ipp	'melibiose transport in via antiport (periplasm)'	0	0	0	0	0	0	0	0	0	0	0	0	0	0	0	0
MELIBtex	'melibiose transport via diffusion (extracellular to periplasm)'	0	0	0	0	0	0	0	0	0	0	0	0	0	0	0	0
MEOHtex	'Methanol transport via diffusion (extracellular to periplasm)'	0	0	-1.71245e-06	0	0	0	0	0	0	-1.70862e-06	0	0	0	-8.44179e-07	0	0
MEOHtrpp	'Methanol reversible transport via diffusion (periplasm)'	0	0	-1.71245e-06	0	0	-1.00972e-06	-8.53485e-07	0	0	-1.70862e-06	0	0	0	-8.44179e-07	0	0
MEPCT	'2-C-methyl-D-erythritol 4-phosphate cytidylyltransferase'	0	0	0	0	0	0	0	0	0	0	0	0	0	0	0	0
METAT	'methionine adenosyltransferase'	0.00631519	0.00614396	0.00596704	0.00495497	0.00422762	0.00351836	0.00297397	0.00278241	0.00618124	0.00595369	0.0059113	0.00400249	0.00333326	0.00303651	0.00213822	0.00153205
METDabcpp	'D-methionine transport via ABC system (periplasm)'	0	0	0	0	0	0	0	0	0	0	0	0	0	0	0	0
METDtex	'D-methionine transport via diffusion (extracellular to periplasm)'	0	0	0	0	0	0	0	0	0	0	0	0	0	0	0	0
METOX1s	'methionine oxidation (spontaneous)'	0	0	0	0	0	0	0	0	0	0	0	0	0	0	0	0
METOX2s	'methionine oxidation 2 (spontaneous)'	0	0	0	0	0	0	0	0	0	0	0	0	0	0	0	0
METS	'methionine synthase'	0.141036	0.137756	0.134025	0.111133	0.0944151	0.0785753	0.0664173	0.0621392	0.13907	0.133916	0.132051	0.0891544	0.0744609	0.0660696	0.0480131	0.0342241
METSOX1abcpp	'L-methionine S-oxide transport via ABC system (periplasm)'	0	0	0	0	0	0	0	0	0	0	0	0	0	0	0	0
METSOX1tex	'L-methionine S-oxide diffusion (extracellular)'	0	0	0	0	0	0	0	0	0	0	0	0	0	0	0	0
METSOX2abcpp	'L-methionine R-oxide transport via ABC system (periplasm)'	0	0	0	0	0	0	0	0	0	0	0	0	0	0	0	0
METSOX2tex	'L-methionine R-oxide diffusion (extracellular)'	0	0	0	0	0	0	0	0	0	0	0	0	0	0	0	0
METSOXR1	'L-methionine-S-oxide reductase'	0	0	0	0	0	0	0	0	0	0	0	0	0	0	0	0
METSOXR2	'L-methionine-R-sulfoxide reductase'	0	0	0	0	0	0	0	0	0	0	0	0	0	0	0	0
METTRS	'Methionyl-tRNA synthetase'	0	0	0	0	0	0	0	0	0	0	0	0	0	0	0	0
METabcpp	'L-methionine transport via ABC system (periplasm)'	0	0	0	0	0	0	0	0	0	0	0	0	0	0	0	0
METtex	'L-methionine transport via diffusion (extracellular to periplasm)'	0	0	0	0	0	0	0	0	0	0	0	0	0	0	0	0
MG2t3_2pp	'magnesium (Mg+2) transport in/out via proton antiport (periplasm)'	0.00747873	0.00727804	0.00706644	0.0058679	0.00500654	0.0041666	0.00352191	0.00329505	0.0073222	0.00705063	0.00700243	0.00474129	0.00394853	0.0034835	0.0025329	0.00181485
MG2tex	'magnesium (Mg+2) transport via diffusion (extracellular to periplasm)'	0.00747873	0.00727804	0.00706644	0.0058679	0.00500654	0.0041666	0.00352191	0.00329505	0.0073222	0.00705063	0.00700243	0.00474129	0.00394853	0.0034835	0.0025329	0.00181485
MG2tpp	'magnesium (+2) transport in via diffusion'	0	0	0	0	0	0	0	0	0	0	0	0	0	0	0	0
MG2uabcpp	'Magnesium (Mg+2) ABC transporter (ubtake, periplasm)'	0	0	0	0	0	0	0	0	0	0	0	0	0	0	0	0
MGSA	'methylglyoxal synthase'	0	0	0	0	0	0	0	0	0	0	0	0	0	0	0	0
MI1PP	'myo-inositol 1-phosphatase'	0	0	0	0	0	0	0	0	0	0	0	0	0	0	0	0
MICITDr	'2-methylisocitrate dehydratase'	0	0	0	0	0	0	0	0	0	0	0	0	0	0	0	0
MINCYCtex	'Minocycline transport via diffusion (extracellular to periplasm)'	0	0	0	0	0	0	0	0	0	0	0	0	0	0	0	0
MINCYCtpp	'Minocycline transport via TolC system'	0	0	0	0	0	0	0	0	0	0	0	0	0	0	0	0
MINOHPtexi	'myo-inositol phosphate transport via diffusion (extracellular to periplasm)'	0	0	0	0	0	0	0	0	0	0	0	0	0	0	0	0
MLDCP1App	'murein L,D-carboxypeptidase (murein5px4p) (periplasm)'	0.000548241	0.000533529	0.000518017	0.000430156	0.000367013	0.00030544	0.000258179	0.000241549	0.000536766	0.000516858	0.000513325	0.000347568	0.000289454	0.000255364	0.000185678	0.00013304
MLDCP1Bpp	'murein L,D-carboxypeptidase (murein4p4p) (periplasm)'	0	0	0	0	0	0	0	0	0	0	0	0	0	0	0	0
MLDCP2App	'murein L,D-carboxypeptidase (murein5p5p) (periplasm)'	0	0	0	0	0	0	0.000932752	0	0	0	0	0	0.00104574	0	0	0
MLDCP2Bpp	'murein L,D-carboxypeptidase (murein4p3p) (periplasm)'	0	0	0	0	0	0	0	0	0	0	0	0	0	0	0	0
MLDCP3App	'murein L,D-carboxypeptidase (murein5px3p) (periplasm)'	0.00121882	0.00118611	0.00115162	0.000956297	0.000815921	0.000679036	0.000215185	0.000536998	0.00119331	0.00114905	0.00114119	0.000772693	0.000241251	0.00056771	0.000412789	0.000295767
MLDEP1pp	'murein L,D-endopeptidase (murein3px3p) (periplasm)'	0.00121882	0.00118611	0.00115162	0.000956297	0.000815921	0.000679036	0.000215185	0.000536998	0.00119331	0.00114905	0.00114119	0.000772693	0.000241251	0.00056771	0.000412789	0.000295767
MLDEP2pp	'murein L,D-endopeptidase (murein5px3p) (periplasm)'	0	0	0	0	0	0	-0.000215185	0	0	0	0	0	-0.000241251	0	0	0
MLTG1	'Maltodextrin glucosidase (maltotriose)'	0	0	0	0	0	0	0	0	0	0	0	0	0	0	0	0
MLTG2	'Maltodextrin glucosidase (maltotetraose)'	0	0	0	0	0	0	0	0	0	0	0	0	0	0	0	0
MLTG3	'Maltodextrin glucosidase (maltopentaose)'	0	0	0	0	0	0	0	0	0	0	0	0	0	0	0	0
MLTG4	'Maltodextrin glucosidase (maltohexaose)'	0	0	0	0	0	0	0	0	0	0	0	0	0	0	0	0
MLTG5	'Maltodextrin glucosidase (maltoheptaose)'	0	0	0	0	0	0	0	0	0	0	0	0	0	0	0	0
MLTGY1pp	'murein lytic transglycosylase (murein4p4p) (periplasm)'	0	0	0	0	0	0	-0.000358784	0	0	0	0	0	-0.000402245	0	0	0
MLTGY2pp	'murein lytic transglycosylase (murein4p3p) (periplasm)'	0	0	0	0	0	0	0.000717568	0	0	0	0	0	0.00080449	0	0	0
MLTGY3pp	'murein lytic transglycosylase (murein3p3p) (periplasm)'	0	0	0	0	0	0	-0.000358784	0	0	0	0	0	-0.000402245	0	0	0
MLTGY4pp	'murein lytic transglycosylase (murein4px4p4p) (periplasm)'	0	0	0	0	0	0	0	0	0	0	0	0	0	0	0	0
MLTP1	'Maltodextrin phosphorylase (maltopentaose)'	0	0	0	0	0	0	0	0	0	0	0	0	0	0	0	0
MLTP2	'Maltodextrin phosphorylase (maltohexaose)'	0	0	0	0	0	0	0	0	0	0	0	0	0	0	0	0
MLTP3	'Maltodextrin phosphorylase (maltoheptaose)'	0	0	0	0	0	0	0	0	0	0	0	0	0	0	0	0
MMCD	'Methylmalonyl-CoA decarboxylase'	0	0	0	0	0	0	0	0	0	0	0	0	0	0	0	0
MMETt2pp	'S-methylmethionine permease (periplasm)'	0	0	0	0	0	0	0	0	0	0	0	0	0	0	0	0
MMETtex	'S-methyl-L-methionine transport via diffusion (extracellular to periplasm)'	0	0	0	0	0	0	0	0	0	0	0	0	0	0	0	0
MMM	'Methylmalonyl-CoA mutase'	0	0	0	0	0	0	0	0	0	0	0	0	0	0	0	0
MN2t3pp	'manganese (Mn+2) transport out via proton antiport (periplasm)'	0	0	0	0	0	0	0	0	0	0	0	0	0	0	0	0
MN2tpp	'manganese transport in via permease (no H+)'	0.000596268	0.000580268	0.000563397	0.000467839	0.000399164	0.000332197	0	0	0.000583789	0.000562136	0.000558294	0	0	0	0.000201944	0.000144695
MN6PP	'mannose 6-phosphate phosphatase'	0	0	0	0	0	0	0	0	0	0	0	0	0	0	0	0
MNLptspp	'mannitol transport via PEP:Pyr PTS (periplasm)'	0	0	0	0	0	0	0	0	0	0	0	0	0	0	0	0
MNLtex	'mannitol transport via diffusion (extracellular to periplasm)'	0	0	0	0	0	0	0	0	0	0	0	0	0	0	0	0
MNNH	'D-mannonate hydrolyase'	0	0	0	0	0	0	0	0	0	0	0	0	0	0	0	0
MNt2pp	'manganese (Mn+2) transport in via proton symport (periplasm)'	0	0	0	0	0	0	0	0	0	0	0	0	0	0	0	0
MNtex	'Manganese (Mn+2) transport via diffusion (extracellular to periplasm)'	0.000596268	0.000580268	0.000563397	0.000467839	0.000399164	0.000332197	0	0	0.000583789	0.000562136	0.000558294	0	0	0	0	0
MOADSUx	'MoaD sulfuration (nadh, assumed)'	0	0	0	0	0	0	0	0	0	0	0	0	0	0	0	0
MOAT	'3-deoxy-D-manno-octulosonic acid transferase'	0.0073863	0.00718809	0.0069791	0.00579538	0.00494466	0.00411511	0.00347838	0.00325433	0.00723171	0.00696349	0.00691589	0.00468269	0.00389973	0.00344045	0.00250159	0.00179242
MOAT2	'3-deoxy-D-manno-octulosonic acid transferase'	0.0073863	0.00718809	0.0069791	0.00579538	0.00494466	0.00411511	0.00347838	0.00325433	0.00723171	0.00696349	0.00691589	0.00468269	0.00389973	0.00344045	0.00250159	0.00179242
MOAT3C	'3-deoxy-D-manno-octulosonic acid transferase III (LPS core biosynthesis)'	0.0073863	0.00718809	0.0069791	0.00579538	0.00494466	0.00411511	0.00347838	0.00325433	0.00723171	0.00696349	0.00691589	0.00468269	0.00389973	0.00344045	0.00250159	0.00179242
MOBDabcpp	'molybdate transport via ABC system (periplasm)'	6.34328e-06	6.17306e-06	5.99358e-06	7.46552e-06	6.36964e-06	5.30102e-06	2.9872e-06	4.19218e-06	6.21052e-06	5.98017e-06	5.9393e-06	4.02145e-06	3.34905e-06	2.95463e-06	3.22252e-06	2.30896e-06
MOBDtex	'molybdate transport via diffusion (extracellular to periplasm)'	0	6.17306e-06	0	7.46552e-06	6.36964e-06	0	0	0	0	0	5.9393e-06	4.02145e-06	3.34905e-06	0	0	0
MOCDS	'molybdopterin cytidine dinucleotide synthase'	0	0	0	4.97701e-06	4.24643e-06	3.53401e-06	0	2.79478e-06	0	0	0	0	0	0	2.14834e-06	1.53931e-06
MOCOS	'molybdenum cofactor synthase'	0	0	0	2.48851e-06	2.12321e-06	1.76701e-06	0	1.39739e-06	0	0	0	0	0	0	1.07417e-06	7.69655e-07
MOGDS	'molybdopterin guanine dinucleotide synthase'	0	0	0	0	0	0	0	0	0	0	0	0	0	0	0	0
MOHMT	'3-methyl-2-oxobutanoate hydroxymethyltransferase'	0.000521961	0	0	0	0	0	0	0	0	0	0	0	0	0	0	0
MOX	'malate oxidase'	0.00336556	0.00327525	0.00318002	0.00264066	0.00225303	0.00187505	0.00158492	0.0013938	0.00329512	0.0029824	0.00315122	0.00213367	0.00177691	0.00156764	0.00113985	0
MPTAT	'molybdopterin adenylyltransferase'	0	0	0	0	0	0	0	0	0	0	0	0	0	0	0	0
MPTG	'murein polymerizing transglycosylase'	0.01219	0.0118629	0.011518	0.0095644	0.00816042	0.00679137	0.00574054	0.00537078	0.0119348	0.0114922	0.0114136	0.00772808	0.00643592	0.00567795	0.0041285	0.00295811
MPTG2	'murein polymerizing transglycosylase 2 (three linked units)'	0.000609861	0.000593496	0.00057624	0.000478504	0.000408264	0.00033977	0.000287198	0.000268699	0.000597097	0.000574951	0.000571021	0.000386634	0.000321987	0.000284066	0.000206548	0.000147994
MPTS	'molybdopterin synthase'	0	0	0	0	0	0	0	0	0	0	0	0	0	0	0	0
MPTSS	'molybdopterin synthase sulfurylase'	0	0	0	0	0	0	0	0	0	0	0	0	0	0	0	0
MSAR	'malonic semialdehyde reductase'	0	0	0	0	0	0	0	0	0	0	0	0	0	0	0	0
MSO3abcpp	'methanesulfonate transport via ABC system (periplasm)'	0	0	0	0	0	0	0	0	0	0	0	0	0	0	0	0
MSO3tex	'methanesulfonate transport via diffusion (extracellular to periplasm)'	0	0	0	0	0	0	0	0	0	0	0	0	0	0	0	0
MTAN	'methylthioadenosine nucleosidase'	0.0061113	0.0059473	0.00577439	0.004795	0.00409113	0.00340477	0.00287795	0.00269258	0.00598339	0.00576147	0.00572209	0.00387438	0.00322657	0.00284657	0.00206978	0.00148301
MTHFC	'methenyltetrahydrofolate cyclohydrolase'	0.870475	0.842078	0.818585	0.67957	0.578981	0.48164	0.406729	0.380439	0.847188	0.815769	0.81019	0.548573	0.456441	0.402294	0.29279	0.194774
MTHFD	'methylenetetrahydrofolate dehydrogenase (NADP)'	0.870475	0.842078	0.818585	0.67957	0.578981	0.481189	0.406729	0.380439	0.847188	0.815769	0.81019	0.548573	0.456441	0.402294	0.292516	0.194774
MTHFR2	'5,10-methylenetetrahydrofolate reductase (NADH)'	0.141239	0.137953	0.134216	0.111292	0.0945504	0.0786879	0.0661319	0.0618721	0.139268	0.134106	0.13224	0.0892825	0.0741408	0.0661638	0.0480816	0.034077
MTHTHFSs	'(2R,4S)-2-methyl-2,3,3,4-tetrahydroxytetrahydrofuran synthesis (spontaneous)'	0	0	0	0	0	0	0	0	0	0	0	0	0	9.49701e-05	0	0
MTRPOX	'N-methyltryptophan oxidase'	0	0	0	0	0	0	0	0	0	0	0	0	0	0	0	0
N2Otex	'nitrious oxide transport via diffusion (extracellular to periplasm)'	0	0	0	0	0	0	0	0	0	0	0	0	0	0	0	0
N2Otpp	'nitrious oxide transport (diffusion)'	0	0	0	0	0	0	0	0	0	0	0	0	0	0	0	0
NACODA	'N-acetylornithine deacetylase'	0	0	0	0	0	0	0	0	0	0	0	0	0	0	0	0
NACtex	'Nicotinic acid transport via diffusion (extracellular to periplasm)'	0	0	0	0	0	0	0	0	0	0	0	0	0	0	0	0
NACtpp	'Nicotinic acid uptake (periplasm)'	0	0	0	0	0	0	0	0	0	0	0	0	0	0	0	0
NADDP	'NAD diphosphatase'	0	0	0	0	0	0	0	0	0	0	0	0	0	0	0	0
NADH10	'NADH dehydrogenase (menaquinone-8 & 0 protons)'	0	0	0	0	0	0	0	0	0	0	0	0	0	0	0	0
NADH16pp	'NADH dehydrogenase (ubiquinone-8 & 3 protons) (periplasm)'	44.4617	43.0305	37.8167	39.4863	26.3522	21.1516	16.7188	13.8844	43.6309	37.2028	41.2333	30.4108	26.8343	25.2224	26.3334	22.5251
NADH17pp	'NADH dehydrogenase (menaquinone-8 & 3 protons) (periplasm)'	0.197562	0.24457	0.0337915	0.451707	0.419428	0.865458	0.343217	0.328629	0.000197849	0.659589	0.739371	0.513398	0.485808	0.437039	0.269687	0.234983
NADH18pp	'NADH dehydrogenase (demethylmenaquinone-8 & 3 protons) (periplasm)'	0.197461	0.244599	0.033696	0.451746	0.41936	0.865401	0.34317	0.328585	0.000197849	0.659542	0.739276	0.513334	0.485755	0.436992	0.269647	0.234959
NADH5	'NADH dehydrogenase (ubiquinone-8 )'	0	0	0	0	0	0	0	0	0	0	0	0	0	0	0	0
NADH9	'NADH dehydrogenase (demethylmenaquinone-8 & 0 protons)'	0	0	0	0	0	0	0	0	0	0	0	0	0	0	0	0
NADK	'NAD kinase'	0	0	0	0	0	0	0	0	0	0	0	0	0	0	0	0
NADN	'NAD nucleosidase'	0	0	0	0	0	0	0	0	0	0	0	0	0	0	0	0
NADPHQR2	'NADPH Quinone Reductase (Ubiquinone-8)'	0	0	0	0	0	0	0	0	0	0	0	0	0	0	0	0
NADPHQR3	'NADPH Quinone Reductase (Menaquinone-8)'	0	0	0	0	0	0	0	0	0	0	0	0	0	0	0	0
NADPHQR4	'NADPH Quinone Reductase (2-Demethylmenaquinone-8)'	0	0	0	0	0	0	0	0	0	0	0	0	0	0	0	0
NADPPPS	'NADP phosphatase'	-0.000405064	0.00161558	0.00156861	0.00130256	0.00111135	0.000924902	0.000781792	0.000731435	0.00162538	0.0015651	0.0015544	0.00105247	0.000876495	0.000773268	0.000562252	0.000402859
NADS1	'NAD synthase (nh3)'	0.00206519	0	0	0	0	0	0	0	0	0	0	0	0	0	0	0
NADTRHD	'NAD transhydrogenase'	0	0	0	0.23871	0	0	0	0	0	0	0	0	0	0	0.721995	1.47223
NAMNPP	'nicotinic acid mononucleotide pyrophosphorylase'	0	0	0	0	0	0	0	0	0	0	0	0	0	0	0	0
NAt3_1p5pp	'sodium proton antiporter (H:NA is 1.5) (periplasm)'	0	0	0	0	0	0	0	0	0	0	0	0	0	0	0	0
NAt3_2pp	'sodium proton antiporter (H:NA is 2) (periplasm)'	0	0	0	0	0	0	0	0	0	0	0	0	0	0	0	0
NAt3pp	'sodium transport out via proton antiport (cytoplasm to periplasm)'	0	0	0	0	0	0	0	0	0	0	0	0	0	0	0	0
NAtex	'sodium transport via diffusion (extracellular to periplasm)'	0	0	0	0	0	0	0	0	0	0	0	0	0	0	0	0
NDPK1	'nucleoside-diphosphate kinase (ATP:GDP)'	0.69975	0.677943	0.658729	0.546915	0.466283	0.387896	0.327684	0.306575	0.682057	0.656763	0.652271	0.441647	0.367651	0.324111	0.235803	0.168828
NDPK2	'nucleoside-diphosphate kinase (ATP:UDP)'	0.384563	0.374244	0.363363	0.30097	0.257445	0.214254	0.1811	0.169437	0.376514	0.36255	0.360072	0.243802	0.203037	0.179125	0.130212	0.0933226
NDPK3	'nucleoside-diphosphate kinase (ATP:CDP)'	0.142422	0.138092	0.134077	0.111336	0.0949932	0.0790564	0.066824	0.0625197	0.13893	0.133777	0.132863	0.0899604	0.0749188	0.0660954	0.0480588	0.0344346
NDPK4	'nucleoside-diphosphate kinase (ATP:dTDP)'	0.0298642	0.0290628	0.0282178	0.0230478	0.0199922	0.0166381	0.0140637	0.0131578	0.0292391	0.0281547	0.0279622	0.018933	0.0157673	0.0139104	0.0101144	0.00724707
NDPK5	'nucleoside-diphosphate kinase (ATP:dGDP)'	0	0	0	0	0	0	0	0	0	0	0	0	0	0	0	0
NDPK6	'nucleoside-diphosphate kinase (ATP:dUDP)'	0	0	0	0	0	0	0	0	0	0	0	0	0	0	0	0
NDPK7	'nucleoside-diphosphate kinase (ATP:dCDP)'	0	0	0	0	0	0	0	0	0	0	0	0	0	0	0	0
NDPK8	'nucleoside-diphosphate kinase (ATP:dADP)'	0	0	0	0	0	0	0	0	0	0	0	0	0	0	0	0
NH4tex	'ammonia transport via diffusion (extracellular to periplasm)'	9.58091	9.29359	9.02369	7.4881	6.38164	5.30836	4.48351	4.19327	9.3521	8.99778	8.94547	6.0845	5.06481	4.45657	3.2479	2.34699
NH4tpp	'ammonia reversible transport (periplasm)'	9.58091	9.29359	9.02369	7.4881	6.38164	5.30836	4.48351	4.19327	9.3521	8.99778	8.94547	6.0845	5.06481	4.45657	3.2479	2.34699
NHFRBO	'NADH:flavorubredoxin oxidoreductase'	0	0	0	0	0	0	0	0	0	0	0	0	0	0	0	0
NI2abcpp	'Nickle (Ni+2) ABC transporter (periplasm)'	0	0	0	0	0	0	0	0	0	0	0	0	0	0	0	0
NI2t3pp	'nickle (Ni+2) transport out via proton antiport (periplasm)'	0	0	0	0	0	0	0	0	0	0	0	0	0	0	0	0
NI2tex	'nickel transport via diffusion (extracellular to periplasm)'	0	0.000270733	0	0	0	0.000154992	0	0.000122571	0	0	0	0	0	0.000129581	0	6.75097e-05
NI2tpp	'nickel (+2) transport in via permease (no H+)'	0	0.000270733	0	0	0	0.000154992	0	0.000122571	0	0	0	0	0	0.000129581	0	6.75097e-05
NI2uabcpp	'nickel transport via ABC system (uptake, periplasm)'	0	0	0	0	0	0	0	0	0	0	0	0	0	0	0	0
NMNAT	'nicotinamide-nucleotide adenylyltransferase'	0	0	0	0	0	0	0	0	0	0	0	0	0	0	0	0
NMNDA	'nicotinamide-nucleotide amidase'	0	0	0	0	0	0	0	0	0	0	0	0	0	0	0	0
NMNN	'NMN nucleosidase'	0	0	0	0	0	0	0	0	0	0	0	0	0	0	0	0
NMNPtpp	'NMN permease (periplasm)'	0	0	0	0	0	0	0	0	0	0	0	0	0	0	0	0
NMNt7pp	'NMN transport via NMN glycohydrolase (periplasm)'	0	0	0	0	0	0	0	0	0	0	0	0	0	0	0	0
NMNtex	'NMN transport via diffusion (extracellular to periplasm)'	0	0	0	0	0	0	0	0	0	0	0	0	0	0	0	0
NNAM	'nicotinamidase'	0	0	0	0	0	0	0	0	0	0	0	0	0	0	0	0
NNATr	'nicotinate-nucleotide adenylyltransferase'	0.00206519	0	0	0	0	0	0	0	0	0	0	0	0	0	0	0
NNDMBRT	'Nicotinate-nucleotide dimethylbenzimidazole phosphoribosyltransferase'	0	0	0	0	0	0	0	0	0	0	0	0	0	0	0	0
NNDPR	'nicotinate-nucleotide diphosphorylase (carboxylating)'	0.00206519	0	0	0	0	0	0	0	0	0	0	0	0	0	0	0
NO2t2rpp	'nitrite transport in via proton symport, reversible (periplasm)'	0	0	0	0	0	0	0	0	0	0	0	0	0	0	0	0
NO2tex	'nitrite transport via diffusion (extracellular to periplasm)'	0	0	0	0	0	0	0	0	0	0	0	0	0	0	0	0
NO3R1bpp	'Nitrate reductase (Ubiquinol-8)'	0	0	0	0	0	0	0	0	0	0	0	0	0	0	0	0
NO3R1pp	'Nitrate reductase (Ubiquinol-8) (periplasm)'	0	0	0	0	0	0	0	0	0	0	0	0	0	0	0	0
NO3R2bpp	'Nitrate reductase (Menaquinol-8) (periplasm)'	0	0	0	0	0	0	0	0	0	0	0	0	0	0	0	0
NO3R2pp	'Nitrate reductase (Menaquinol-8) (periplasm)'	0	0	0	0	0	0	0	0	0	0	0	0	0	0	0	0
NO3t7pp	'nitrate transport in via nitrite antiport (periplasm)'	0	0	0	0	0	0	0	0	0	0	0	0	0	0	0	0
NO3tex	'nitrate transport via diffusion (extracellular to periplasm)'	0	0	0	0	0	0	0	0	0	0	0	0	0	0	0	0
NODOx	'nitric oxide dioxygenase'	0	0	0	0	0	0	0.000308489	0	0	0	0	0	0	0	0	0
NODOy	'nitric oxide dioxygenase'	0	0	0	0	0	0	-0.000308489	0	0	0	0	0	0	0	0	0
NOVBCNtex	'Novobiocin transport via diffusion (extracellular to periplasm)'	0	0	0	0	0	0	0	0	0	0	0	0	0	0	0	0
NOVBCNtpp	'Novobiocin transport via TolC system'	0	0	0	0	0	0	0	0	0	0	0	0	0	0	0	0
NOtex	'nitric oxide transport via diffusion (extracellular to periplasm)'	0	0	0	0	0	0	0	0	0	0	0	0	0	0	0	0
NOtpp	'NO transport (diffusion)'	0	0	0	0	0	0	0	0	0	0	0	0	0	0	0	0
NTD1	'5''-nucleotidase (dUMP)'	0	0	0	0	0	0	0	0	0	0	0	0	0	0	0	0
NTD10	'5''-nucleotidase (XMP)'	0	0	0	0	0	0	0	0	0	0	0	0	0	0	0	0
NTD10pp	'5''-nucleotidase (XMP)'	0	0	0	0	0	0	0	0	0	0	0	0	0	0	0	0
NTD11	'5''-nucleotidase (IMP)'	0	0	0	0	0	0	0	0	0	0	0	0	0	0	0	0
NTD11pp	'5''-nucleotidase (IMP)'	0	0	0	0	0	0	0	0	0	0	0	0	0	0	0	0
NTD12	'5''-nucleotidase (dIMP)'	0	0	0	0	0	0	0	0	0	0	0	0	0	0	0	0
NTD12pp	'5''-nucleotidase (dIMP) (periplasm)'	0	0	0	0	0	0	0	0	0	0	0	0	0	0	0	0
NTD1pp	'5''-nucleotidase (dUMP)'	0	0	0	0	0	0	0	0	0	0	0	0	0	0	0	0
NTD2	'5''-nucleotidase (UMP)'	0	0	0	0	0	0	0	0	0	0	0	0	0	0	0	0
NTD2pp	'5''-nucleotidase (UMP)'	0	0	0	0	0	0	0	0	0	0	0	0	0	0	0	0
NTD3	'5''-nucleotidase (dCMP)'	0	0	0	0	0	0	0	0	0	0	0	0	0	0	0	0
NTD3pp	'5''-nucleotidase (dCMP)'	0	0	0	0	0	0	0	0	0	0	0	0	0	0	0	0
NTD4	'5''-nucleotidase (CMP)'	0	0	0	0	0	0	0	0	0	0	0	0	0	0	0.000214115	0
NTD4pp	'5''-nucleotidase (CMP)'	0	0	0	0	0	0	0	0	0	0	0	0	0	0	0	0
NTD5	'5''-nucleotidase (dTMP)'	0	0	0	0	0	0	0	0	0	0	0	0	0	0	0	0
NTD5pp	'5''-nucleotidase (dTMP)'	0	0	0	0	0	0	0	0	0	0	0	0	0	0	0	0
NTD6	'5''-nucleotidase (dAMP)'	0	0	0	0	0	0	0	0	0	0	0	0	0	0	0	0
NTD6pp	'5''-nucleotidase (dAMP)'	0	0	0	0	0	0	0	0	0	0	0	0	0	0	0	0
NTD7	'5''-nucleotidase (AMP)'	0	0	0	0	0	0	0	0	0	0	0	0	0	0	0	0
NTD7pp	'5''-nucleotidase (AMP)'	0	0	0	0	0	0	0	0	0	0	0	0	0	0	0	0
NTD8	'5''-nucleotidase (dGMP)'	0	0	0	0	0	0	0	0	0	0	0	0	0	0	0	0
NTD8pp	'5''-nucleotidase (dGMP)'	0	0	0	0	0	0	0	0	0	0	0	0	0	0	0	0
NTD9	'5''-nucleotidase (GMP)'	0	0	0	0	0	0	0	0	0	0	0	0	0	0	0	0
NTD9pp	'5''-nucleotidase (GMP)'	0	0	0	0	0	0	0	0	0	0	0	0	0	0	0	0
NTP1	'nucleoside-triphosphatase (ATP)'	0	0	0	0	0	0	0	0	0	0	0	0	0	0	0	0
NTP10	'nucleoside-triphosphatase (ITP)'	0	0	0	0	0	0	0	0	0	0	0	0	0	0	0	0
NTP11	'nucleoside-triphosphatase (dITP)'	0	0	0	0	0	0	0	0	0	0	0	0	0	0	0	0
NTP12	'nucleoside-triphosphatase (XTP)'	0	0	0	0	0	0	0	0	0	0	0	0	0	0	0	0
NTP3	'nucleoside-triphosphatase (GTP)'	0	0	0	0	0	0	0	0	0	0	0	0	0	0	0	0
NTP3pp	'nucleoside-triphosphatase (GTP) (periplasm)'	0	0	0	0	0	0	0	0	0	0	0	0	0	0	0	0
NTP5	'nucleoside-triphosphatase (CTP)'	0	0	0	0	0	0	0	0	0	0	0	0	0	0	0	0
NTPP1	'Nucleoside triphosphate pyrophosphorylase (dgtp)'	0	0	0	0	0	0	0	0	0	0	0	0	0	0	0	0
NTPP10	'Nucleoside triphosphate pyrophosphorylase (ditp)'	0	0	0	0	0	0	0	0	0	0	0	0	0	0	0	0
NTPP11	'Nucleoside triphosphate pyrophosphorylase (xtp)'	0	0	0	0	0	0	0	0	0	0	0	0	0	0	0	0
NTPP2	'Nucleoside triphosphate pyrophosphorylase (gtp)'	0	0	0	0	0	0	0	0	0	0	0	0	0	0	0	0
NTPP3	'Nucleoside triphosphate pyrophosphorylase (dctp)'	0	0	0	0	0	0	0	0	0	0	0	0	0	0	0	0
NTPP4	'Nucleoside triphosphate pyrophosphorylase (ctp)'	0	0	0	0	0	0	0	0	0	0	0	0	0	0	0	0
NTPP5	'Nucleoside triphosphate pyrophosphorylase (datp)'	0	0	0	0	0	0	0	0	0	0	0	0	0	0	0	0
NTPP6	'Nucleoside triphosphate pyrophosphorylase (atp)'	0	0	0	0	0	0	0	0	0	0	0	0	0	0	0	0
NTPP7	'Nucleoside triphosphate pyrophosphorylase (dttp)'	0	0	0	0	0	0	0	0	0	0	0	0	0	0	0	0
NTPP8	'Nucleoside triphosphate pyrophosphorylase (utp)'	0	0	0	0	0	0	0	0	0	0	0	0	0	0	0	0
NTPP9	'Nucleoside triphosphate pyrophosphorylase (itp)'	0	0	0	0	0	0	0	0	0	0	0	0	0	0	0	0
NTPTP1	'Nucleoside triphosphate tripolyhydrolase'	0	0	0	0	0	0	0	0	0	0	0	0	0	0	0	0
NTPTP2	'Nucleoside triphosphate tripolyhydrolase'	0	0	0	0	0	0	0	0	0	0	0	0	0	0	0	0
NTRIR2x	'nitrite Reductase (NADH)'	0	0	0	0	0	0	0	0	0	0	0	0	0	0	0	0
NTRIR3pp	'nitrite Reductase (Ubiquinole-8, periplasm)'	0	0	0	0	0	0	0	0	0	0	0	0	0	0	0	0
NTRIR4pp	'nitrite Reductase (Menaquinole-8, periplasm)'	0	0	0	0	0	0	0	0	0	0	0	0	0	0	0	0
O16A4COLIPAabctex	'O16 antigen (x4) core oligosaccharide lipid A transport via ABC system (periplasm to extracellular)'	0	0	0	0	0	0	0	0	0	0	0	0	0	0	0	0
O16A4Lpp	'O16 anitgen (x4) ligase (periplasm)'	0	0	0	0	0	0	0	0	0	0	0	0	0	0	0	0
O16AP1pp	'O16 antigen polymerase (periplasm)'	0	0	0	0	0	0	0	0	0	0	0	0	0	0	0	0
O16AP2pp	'O16 antigen polymerase (periplasm)'	0	0	0	0	0	0	0	0	0	0	0	0	0	0	0	0
O16AP3pp	'O16 antigen polymerase (periplasm)'	0	0	0	0	0	0	0	0	0	0	0	0	0	0	0	0
O16AT	'rhamanosyl-N-acetylglucosamyl-undecaprenyl diphosphate O-acetyltransferase (LPS O16 antigen biosynthesis)'	0	0	0	0	0	0	0	0	0	0	0	0	0	0	0	0
O16AUNDtpp	'O16 antigen (flippase, cytoplasm to periplasm)'	0	0	0	0	0	0	0	0	0	0	0	0	0	0	0	0
O16GALFT	'galactofuranosyltransferase (LPS O16 antigen biosynthesis)'	0	0	0	0	0	0	0	0	0	0	0	0	0	0	0	0
O16GLCT1	'glucosyltransferase I (LPS O16 antigen biosynthesis)'	0	0	0	0	0	0	0	0	0	0	0	0	0	0	0	0
O16GLCT2	'glucosyltransferase II (LPS O16 antigen biosynthesis)'	0	0	0	0	0	0	0	0	0	0	0	0	0	0	0	0
O2Stex	'superoxide anion transport via diffusion (extracellular to periplasm)'	0	0	0	0	0	0	0	0	0	0	0	0	0	0	0	0
O2tex	'oxygen transport via diffusion (extracellular to periplasm)'	24.9206	24.4228	21.333	25.0628	16.9808	14.3448	10.7958	8.92914	25.1866	21.7494	23.9833	18.0129	15.7882	14.8483	14.9876	12.4592
O2tpp	'o2 transport via diffusion (periplasm)'	24.9206	24.4228	21.333	25.0628	16.9808	14.3448	10.7958	8.92914	25.1866	21.7494	23.9833	18.0129	15.7882	14.8483	14.9876	12.4592
OAADC	'oxaloacetate decarboxylase'	0	0	0	0	0	0	0	0	0	0	0	0	0	0	0	0
OBTFL	'2-Oxobutanoate formate lyase'	0	0	0	0	0	0	0	0	0	0	0	0	0	0	0	0
OCBT	'ornithine carbamoyltransferase'	0.260455	0.253466	0.246097	0.204356	0.174358	0.145107	0.122654	0.114754	0.255004	0.245546	0.243868	0.165121	0.137512	0.121317	0.088211	0.0632041
OCDCAtexi	'Octadecanoate transport via facilitated irreversible diffusion (extracellular to periplasm)'	0	0	0	0	0	0	0	0	0	0	0	0	0	0	0	0
OCDCEAtexi	'Octadecenoate (n-C18:1) transport via facilitated irreversible diffusion (extracellular to periplasm)'	0	0	0	0	0	0	0	0	0	0	0	0	0	0	0	0
OCTAtex	'Octanoate transport via diffusion (extracellular to periplasm)'	0	0	0	0	0	0	0	0	0	0	0	0	0	0	0	0
OCTDPS	'Octaprenyl pyrophosphate synthase'	0	0.000507955	0	0.000474238	0	0	0	0	0	0.000190511	0	0	0	0	-2.5665e-05	0
OCTNLL	'Octanoate non-lipoylated apo domain ligase'	0	0	0	0	0	0	0	0	0	0	0	0	0	0	0	0
OGMEACPD	'3-Oxo-glutaryl-[ACP] methyl ester dehydratase'	1.81237e-06	0	1.71245e-06	1.422e-06	1.21327e-06	1.00972e-06	8.53485e-07	7.9851e-07	0	1.70862e-06	0	0	0	8.44179e-07	0	0
OGMEACPR	'3-Oxo-glutaryl-[ACP] methyl ester reductase'	1.81237e-06	0	1.71245e-06	1.422e-06	1.21327e-06	1.00972e-06	8.53485e-07	7.9851e-07	0	1.70862e-06	0	0	0	8.44179e-07	0	0
OGMEACPS	'3-Oxo-glutaryl-[ACP] methyl ester synthase'	1.81237e-06	0	1.71245e-06	1.422e-06	1.21327e-06	1.00972e-06	8.53485e-07	7.9851e-07	0	1.70862e-06	0	0	0	8.44179e-07	0	0
OHPBAT	'O-Phospho-4-hydroxy-L-threonine:2-oxoglutarate aminotransferase'	0	0	-0.000190938	0	0	0	0	0	-0.000197849	0	0	0	0	0	0	0
OHPHM	'2-octaprenyl-6-hydroxyphenol methylase'	0	0	0	0	0	0	0	0	0	0	0	0	0	0	0	0
OMBZLM	'2-Octaprenyl-6-methoxy-benzoquinol methylase'	0	0	0	0	0	0	0	0	0	0	0	0	0	0	0	0
OMCDC	'2-Oxo-4-methyl-3-carboxypentanoate decarboxylation'	0.396707	0.386061	0.374837	0.311261	0.26557	0.221016	0.186818	0.174785	0.388404	0.373998	0.371442	0.2515	0.209449	0.184781	0.134357	0.096268
OMMBLHX	'2-Octaprenyl-3-methyl-6-methoxy-1,4-benzoquinol hydroxylase'	0	0	0	0	0	0	0	0	0	0	0	0	0	0	0	0
OMMBLHX3	'2-Octaprenyl-3-methyl-6-methoxy-1,4-benzoquinol hydroxylase (anaerobic)'	0	0	0	0	0	0	0	0	0	0	0	0	0	0	0	0
OMPDC	'orotidine-5''-phosphate decarboxylase'	0.290266	0.282477	0.274264	0.227751	0.194319	0.161719	0.136693	0.127891	0.284191	0.27365	0.27178	0.18402	0.153251	0.135202	0.0983094	0.0704397
OMPHHX	'2-octaprenyl-6-methoxyphenol hydroxylase'	0	0	0	0	0	0	0	0	0	0	0	0	0	0	0	0
OMPHHX3	'2-octaprenyl-6-methoxyphenol hydroxylase (anaerobic)'	0	0	0	0	0	0	0	0	0	0	0	0	0	0	0	0
[truncated: 588 more rows]

## Sheet: 6 - genome-scale FVA
		minimal flux as determined by FVA																	maximal flux as determined by FVA
		catabolic								anabolic									catabolic								anabolic								limitation
		NCM3722	NCM3722	NQ1243	NQ1243	NQ1243	NQ1390	NQ1390	NQ1390	NCM3722	NCM3722	NQ393	NQ393	NQ393	NQ393	NQ393	NQ393		NCM3722	NCM3722	NQ1243	NQ1243	NQ1243	NQ1390	NQ1390	NQ1390	NCM3722	NCM3722	NQ393	NQ393	NQ393	NQ393	NQ393	NQ393	strain
		0	400	400	100	0	400	100	40	0	100	100	50	40	30	20	10		0	400	400	100	0	400	100	40	0	100	100	50	40	30	20	10	effector concentration [microM]
iJO1366 reaction	[unit: mmol/gCDW/h]
DM_4CRSOL	'Sink needed to allow p-Cresol to leave system'	0.000202079	0.000196656	0.000190938	0.000158553	0.000135279	0.000112584	9.51636e-05	8.90338e-05	0.000197849	0.000190511	0.000189209	0.000128112	0.000106691	9.41259e-05	6.84401e-05	4.9038e-05		0.00020209	0.000196667	0.000190946	0.000158568	0.000135286	0.00011259	9.51673e-05	8.90359e-05	0.000197863	0.000190521	0.000189219	0.00012812	0.000106698	9.41333e-05	6.87752e-05	4.90459e-05
DM_5DRIB	'Sink needed to allow 5''-deoxyribose to leave system'	NaN	NaN	NaN	NaN	NaN	NaN	NaN	NaN	NaN	NaN	NaN	NaN	NaN	NaN	NaN	NaN		NaN	NaN	NaN	NaN	NaN	NaN	NaN	NaN	NaN	NaN	NaN	NaN	NaN	NaN	NaN	NaN
DM_AACALD	'Sink needed to allow aminoacetaldehyde to leave system'	NaN	NaN	NaN	NaN	NaN	NaN	NaN	NaN	NaN	NaN	NaN	NaN	NaN	NaN	NaN	NaN		NaN	NaN	NaN	NaN	NaN	NaN	NaN	NaN	NaN	NaN	NaN	NaN	NaN	NaN	NaN	NaN
DM_AMOB	'Sink needed to allow S-Adenosyl-4-methylthio-2-oxobutanoate to leave system'	1.81237e-06	NaN	1.71245e-06	1.422e-06	1.21327e-06	1.00972e-06	0	0	NaN	1.70862e-06	NaN	NaN	NaN	0	NaN	NaN		1.81247e-06	NaN	1.71248e-06	1.42213e-06	1.21333e-06	1.00975e-06	0	0	NaN	1.70866e-06	NaN	NaN	NaN	0	NaN	NaN
DM_MTHTHF	'Sink needed to allow (2R,4S)-2-methyl-2,3,3,4-tetrahydroxytetrahydrofuran to leave system'	NaN	NaN	NaN	NaN	NaN	NaN	NaN	NaN	NaN	NaN	NaN	NaN	NaN	0.0005656	NaN	NaN		NaN	NaN	NaN	NaN	NaN	NaN	NaN	NaN	NaN	NaN	NaN	NaN	NaN	0.00121664	NaN	NaN
DM_OXAM	'Sink needed to allow oxamate to leave system'	NaN	NaN	NaN	NaN	NaN	NaN	NaN	NaN	NaN	NaN	NaN	NaN	NaN	NaN	NaN	NaN		NaN	NaN	NaN	NaN	NaN	NaN	NaN	NaN	NaN	NaN	NaN	NaN	NaN	NaN	NaN	NaN
Ec_biomass_iJO1366_WT_53p95M	'E. coli biomass objective function (iJO1366) - WT - with 53.95 GAM estimate'	0.906183	0.881866	0.856226	0.711002	0.606633	0.504859	0.426742	0.399255	0.887217	0.854311	0.848471	0.574493	0.478436	0.422089	0.306906	0.219901		0.906233	0.881914	0.856261	0.711066	0.606664	0.504887	0.426758	0.399264	0.887276	0.854354	0.848516	0.57453	0.478469	0.422123	0.306951	0.219943
Ec_biomass_iJO1366_core_53p95M	'E. coli biomass objective function (iJO1366) - core - with 53.95 GAM estimate'	NaN	NaN	NaN	NaN	NaN	NaN	NaN	NaN	NaN	NaN	NaN	NaN	NaN	NaN	NaN	NaN		NaN	NaN	NaN	NaN	NaN	NaN	NaN	NaN	NaN	NaN	NaN	NaN	NaN	NaN	NaN	NaN
EX_12ppd-R(e)	'(R)-Propane-1,2-diol exchange'	NaN	NaN	NaN	NaN	NaN	NaN	NaN	NaN	NaN	NaN	NaN	NaN	NaN	NaN	NaN	NaN		NaN	NaN	NaN	NaN	NaN	NaN	NaN	NaN	NaN	NaN	NaN	NaN	NaN	NaN	NaN	NaN
EX_12ppd-S(e)	'(S)-Propane-1,2-diol exchange'	NaN	NaN	NaN	NaN	NaN	NaN	NaN	NaN	NaN	NaN	NaN	NaN	NaN	NaN	NaN	NaN		NaN	NaN	NaN	NaN	NaN	NaN	NaN	NaN	NaN	NaN	NaN	NaN	NaN	NaN	NaN	NaN
EX_14glucan(e)	'1,4-alpha-D-glucan exchange'	NaN	NaN	NaN	NaN	NaN	NaN	NaN	NaN	NaN	NaN	NaN	NaN	NaN	NaN	NaN	NaN		NaN	NaN	NaN	NaN	NaN	NaN	NaN	NaN	NaN	NaN	NaN	NaN	NaN	NaN	NaN	NaN
EX_15dap(e)	'1,5-Diaminopentane exchange'	NaN	NaN	NaN	NaN	NaN	NaN	NaN	NaN	NaN	NaN	NaN	NaN	NaN	NaN	NaN	NaN		NaN	NaN	NaN	NaN	NaN	NaN	NaN	NaN	NaN	NaN	NaN	NaN	NaN	NaN	NaN	NaN
EX_23camp(e)	'2'',3''-Cyclic AMP exchange'	NaN	NaN	NaN	NaN	NaN	NaN	NaN	NaN	NaN	NaN	NaN	NaN	NaN	NaN	NaN	NaN		NaN	NaN	NaN	NaN	NaN	NaN	NaN	NaN	NaN	NaN	NaN	NaN	NaN	NaN	NaN	NaN
EX_23ccmp(e)	'2'',3''-Cyclic CMP exchange'	NaN	NaN	NaN	NaN	NaN	NaN	NaN	NaN	NaN	NaN	NaN	NaN	NaN	NaN	NaN	NaN		NaN	NaN	NaN	NaN	NaN	NaN	NaN	NaN	NaN	NaN	NaN	NaN	NaN	NaN	NaN	NaN
EX_23cgmp(e)	'2'',3''-Cyclic GMP exchange'	NaN	NaN	NaN	NaN	NaN	NaN	NaN	NaN	NaN	NaN	NaN	NaN	NaN	NaN	NaN	NaN		NaN	NaN	NaN	NaN	NaN	NaN	NaN	NaN	NaN	NaN	NaN	NaN	NaN	NaN	NaN	NaN
EX_23cump(e)	'2'',3''-Cyclic UMP exchange'	NaN	NaN	NaN	NaN	NaN	NaN	NaN	NaN	NaN	NaN	NaN	NaN	NaN	NaN	NaN	NaN		NaN	NaN	NaN	NaN	NaN	NaN	NaN	NaN	NaN	NaN	NaN	NaN	NaN	NaN	NaN	NaN
EX_23dappa(e)	'2,3-diaminopropionate exchange'	NaN	NaN	NaN	NaN	NaN	NaN	NaN	NaN	NaN	NaN	NaN	NaN	NaN	NaN	NaN	NaN		NaN	NaN	NaN	NaN	NaN	NaN	NaN	NaN	NaN	NaN	NaN	NaN	NaN	NaN	NaN	NaN
EX_26dap-M(e)	'meso-2,6-Diaminoheptanedioate exchange'	NaN	NaN	NaN	NaN	NaN	NaN	NaN	NaN	NaN	NaN	NaN	NaN	NaN	NaN	NaN	NaN		NaN	NaN	NaN	NaN	NaN	NaN	NaN	NaN	NaN	NaN	NaN	NaN	NaN	NaN	NaN	NaN
EX_2ddglcn(e)	'2-Dehydro-3-deoxy-D-gluconate exchange'	NaN	NaN	NaN	NaN	NaN	NaN	NaN	NaN	NaN	NaN	NaN	NaN	NaN	NaN	NaN	NaN		NaN	NaN	NaN	NaN	NaN	NaN	NaN	NaN	NaN	NaN	NaN	NaN	NaN	NaN	NaN	NaN
EX_34dhpac(e)	'3,4-Dihydroxyphenylacetaldehyde exchange'	NaN	NaN	NaN	NaN	NaN	NaN	NaN	NaN	NaN	NaN	NaN	NaN	NaN	NaN	NaN	NaN		NaN	NaN	NaN	NaN	NaN	NaN	NaN	NaN	NaN	NaN	NaN	NaN	NaN	NaN	NaN	NaN
EX_3amp(e)	'3''-AMP exchange'	NaN	NaN	NaN	NaN	NaN	NaN	NaN	NaN	NaN	NaN	NaN	NaN	NaN	NaN	NaN	NaN		NaN	NaN	NaN	NaN	NaN	NaN	NaN	NaN	NaN	NaN	NaN	NaN	NaN	NaN	NaN	NaN
EX_3cmp(e)	'3''-cmp exchange'	NaN	NaN	NaN	NaN	NaN	NaN	NaN	NaN	NaN	NaN	NaN	NaN	NaN	NaN	NaN	NaN		NaN	NaN	NaN	NaN	NaN	NaN	NaN	NaN	NaN	NaN	NaN	NaN	NaN	NaN	NaN	NaN
EX_3gmp(e)	'3''-GMP exchange'	NaN	NaN	NaN	NaN	NaN	NaN	NaN	NaN	NaN	NaN	NaN	NaN	NaN	NaN	NaN	NaN		NaN	NaN	NaN	NaN	NaN	NaN	NaN	NaN	NaN	NaN	NaN	NaN	NaN	NaN	NaN	NaN
EX_3hcinnm(e)	'3-hydroxycinnamic acid exchange'	NaN	NaN	NaN	NaN	NaN	NaN	NaN	NaN	NaN	NaN	NaN	NaN	NaN	NaN	NaN	NaN		NaN	NaN	NaN	NaN	NaN	NaN	NaN	NaN	NaN	NaN	NaN	NaN	NaN	NaN	NaN	NaN
EX_3hpp(e)	'3-Hydroxypropanoate exchange'	NaN	NaN	NaN	NaN	NaN	NaN	NaN	NaN	NaN	NaN	NaN	NaN	NaN	NaN	NaN	NaN		NaN	NaN	NaN	NaN	NaN	NaN	NaN	NaN	NaN	NaN	NaN	NaN	NaN	NaN	NaN	NaN
EX_3hpppn(e)	'3-(3-hydroxy-phenyl)propionate exchange'	NaN	NaN	NaN	NaN	NaN	NaN	NaN	NaN	NaN	NaN	NaN	NaN	NaN	NaN	NaN	NaN		NaN	NaN	NaN	NaN	NaN	NaN	NaN	NaN	NaN	NaN	NaN	NaN	NaN	NaN	NaN	NaN
EX_3ump(e)	'3''-UMP exchange'	NaN	NaN	NaN	NaN	NaN	NaN	NaN	NaN	NaN	NaN	NaN	NaN	NaN	NaN	NaN	NaN		NaN	NaN	NaN	NaN	NaN	NaN	NaN	NaN	NaN	NaN	NaN	NaN	NaN	NaN	NaN	NaN
EX_4abut(e)	'4-Aminobutanoate exchange'	NaN	NaN	NaN	NaN	NaN	NaN	NaN	NaN	NaN	NaN	NaN	NaN	NaN	NaN	NaN	NaN		NaN	NaN	NaN	NaN	NaN	NaN	NaN	NaN	NaN	NaN	NaN	NaN	NaN	NaN	NaN	NaN
EX_4hoxpacd(e)	'4-Hydroxyphenylacetaldehyde exchange'	NaN	NaN	NaN	NaN	NaN	NaN	NaN	NaN	NaN	NaN	NaN	NaN	NaN	NaN	NaN	NaN		NaN	NaN	NaN	NaN	NaN	NaN	NaN	NaN	NaN	NaN	NaN	NaN	NaN	NaN	NaN	NaN
EX_5dglcn(e)	'5-Dehydro-D-gluconate exchange'	NaN	NaN	NaN	NaN	NaN	NaN	NaN	NaN	NaN	NaN	NaN	NaN	NaN	NaN	NaN	NaN		NaN	NaN	NaN	NaN	NaN	NaN	NaN	NaN	NaN	NaN	NaN	NaN	NaN	NaN	NaN	NaN
EX_5mtr(e)	'5-Methylthio-D-ribose exchange'	0.0061113	0.0059473	0.00577439	0.004795	0.00409113	0.00340477	0.00287795	0.00269258	0.00598339	0.00576147	0.00572209	0.00387438	0.00322657	0.00284657	0.00206978	0.00148301		0.00628777	0.00611657	0.00589791	0.00512357	0.00425164	0.00354476	0.00333258	0.00273749	0.00622648	0.00594113	0.00588803	0.004011	0.00334694	0.00296917	0.00226002	0.00167117
EX_LalaDglu(e)	'L-alanine-D-glutamate exchange'	NaN	NaN	NaN	NaN	NaN	NaN	NaN	NaN	NaN	NaN	NaN	NaN	NaN	NaN	NaN	NaN		NaN	NaN	NaN	NaN	NaN	NaN	NaN	NaN	NaN	NaN	NaN	NaN	NaN	NaN	NaN	NaN
EX_LalaDgluMdap(e)	'L-alanine-D-glutamate-meso-2,6-diaminoheptanedioate exchange'	NaN	NaN	NaN	NaN	NaN	NaN	NaN	NaN	NaN	NaN	NaN	NaN	NaN	NaN	NaN	NaN		NaN	NaN	NaN	NaN	NaN	NaN	NaN	NaN	NaN	NaN	NaN	NaN	NaN	NaN	NaN	NaN
EX_LalaDgluMdapDala(e)	'L-alanine-D-glutamate-meso-2,6-diaminoheptanedioate-D-alanine exchange'	NaN	NaN	NaN	NaN	NaN	NaN	NaN	NaN	NaN	NaN	NaN	NaN	NaN	NaN	NaN	NaN		NaN	NaN	NaN	NaN	NaN	NaN	NaN	NaN	NaN	NaN	NaN	NaN	NaN	NaN	NaN	NaN
EX_LalaLglu(e)	'L-alanine-L-glutamate exchange'	NaN	NaN	NaN	NaN	NaN	NaN	NaN	NaN	NaN	NaN	NaN	NaN	NaN	NaN	NaN	NaN		NaN	NaN	NaN	NaN	NaN	NaN	NaN	NaN	NaN	NaN	NaN	NaN	NaN	NaN	NaN	NaN
EX_ac(e)	'Acetate exchange'	10.912	9.45387	7.70662	1.68881	NaN	NaN	NaN	NaN	8.636	7.64593	8.74028	5.45324	4.1232	3.7568	3.22428	2.5891		10.9204	9.46179	7.7128	1.69334	NaN	NaN	NaN	NaN	8.64089	7.64955	8.74433	5.45658	4.12615	3.75983	3.2278	2.59425
EX_acac(e)	'Acetoacetate exchange'	NaN	NaN	NaN	NaN	NaN	NaN	NaN	NaN	NaN	NaN	NaN	NaN	NaN	NaN	NaN	NaN		NaN	NaN	NaN	NaN	NaN	NaN	NaN	NaN	NaN	NaN	NaN	NaN	NaN	NaN	NaN	NaN
EX_acald(e)	'Acetaldehyde exchange'	NaN	NaN	NaN	0	0	0	0.0160819	0.549365	NaN	0	0	0	0	0	0.0568659	0		NaN	NaN	NaN	0.26731	0.553834	0.228623	0.681193	0.681166	NaN	0.189252	0.178707	0.206101	0.227595	0.38943	0.194719	0.045332
EX_acgal(e)	'N-Acetyl-D-galactosamine exchange'	NaN	NaN	NaN	NaN	NaN	NaN	NaN	NaN	NaN	NaN	NaN	NaN	NaN	NaN	NaN	NaN		NaN	NaN	NaN	NaN	NaN	NaN	NaN	NaN	NaN	NaN	NaN	NaN	NaN	NaN	NaN	NaN
EX_acgal1p(e)	'N-Acetyl-D-galactosamine 1-phosphate exchange'	NaN	NaN	NaN	NaN	NaN	NaN	NaN	NaN	NaN	NaN	NaN	NaN	NaN	NaN	NaN	NaN		NaN	NaN	NaN	NaN	NaN	NaN	NaN	NaN	NaN	NaN	NaN	NaN	NaN	NaN	NaN	NaN
EX_acgam(e)	'N-Acetyl-D-glucosamine exchange'	NaN	NaN	NaN	NaN	NaN	NaN	NaN	NaN	NaN	NaN	NaN	NaN	NaN	NaN	NaN	NaN		NaN	NaN	NaN	NaN	NaN	NaN	NaN	NaN	NaN	NaN	NaN	NaN	NaN	NaN	NaN	NaN
EX_acgam1p(e)	'N-Acetyl-D-glucosamine 1-phosphate exchange'	NaN	NaN	NaN	NaN	NaN	NaN	NaN	NaN	NaN	NaN	NaN	NaN	NaN	NaN	NaN	NaN		NaN	NaN	NaN	NaN	NaN	NaN	NaN	NaN	NaN	NaN	NaN	NaN	NaN	NaN	NaN	NaN
EX_acmana(e)	'N-Acetyl-D-mannosamine exchange'	NaN	NaN	NaN	NaN	NaN	NaN	NaN	NaN	NaN	NaN	NaN	NaN	NaN	NaN	NaN	NaN		NaN	NaN	NaN	NaN	NaN	NaN	NaN	NaN	NaN	NaN	NaN	NaN	NaN	NaN	NaN	NaN
EX_acmum(e)	'N-Acetylmuramate exchange'	NaN	NaN	NaN	NaN	NaN	NaN	NaN	NaN	NaN	NaN	NaN	NaN	NaN	NaN	NaN	NaN		NaN	NaN	NaN	NaN	NaN	NaN	NaN	NaN	NaN	NaN	NaN	NaN	NaN	NaN	NaN	NaN
EX_acnam(e)	'N-Acetylneuraminate exchange'	NaN	NaN	NaN	NaN	NaN	NaN	NaN	NaN	NaN	NaN	NaN	NaN	NaN	NaN	NaN	NaN		NaN	NaN	NaN	NaN	NaN	NaN	NaN	NaN	NaN	NaN	NaN	NaN	NaN	NaN	NaN	NaN
EX_acolipa(e)	'4-Amino-4-deoxy-L-arabinose modified core oligosaccharide lipid A exchange'	NaN	NaN	NaN	NaN	NaN	NaN	NaN	NaN	NaN	NaN	NaN	NaN	NaN	NaN	NaN	NaN		NaN	NaN	NaN	NaN	NaN	NaN	NaN	NaN	NaN	NaN	NaN	NaN	NaN	NaN	NaN	NaN
EX_acser(e)	'O-Acetyl-L-serine exchange'	NaN	NaN	NaN	NaN	NaN	NaN	NaN	NaN	NaN	NaN	NaN	NaN	NaN	NaN	NaN	NaN		NaN	NaN	NaN	NaN	NaN	NaN	NaN	NaN	NaN	NaN	NaN	NaN	NaN	NaN	NaN	NaN
EX_ade(e)	'Adenine exchange'	NaN	NaN	NaN	NaN	NaN	NaN	NaN	NaN	NaN	NaN	NaN	NaN	NaN	NaN	NaN	NaN		NaN	NaN	NaN	NaN	NaN	NaN	NaN	NaN	NaN	NaN	NaN	NaN	NaN	NaN	NaN	NaN
EX_adn(e)	'Adenosine exchange'	NaN	NaN	NaN	NaN	NaN	NaN	NaN	NaN	NaN	NaN	NaN	NaN	NaN	NaN	NaN	NaN		NaN	NaN	NaN	NaN	NaN	NaN	NaN	NaN	NaN	NaN	NaN	NaN	NaN	NaN	NaN	NaN
EX_adocbl(e)	'Adenosylcobalamin exchange'	NaN	NaN	NaN	NaN	NaN	NaN	NaN	NaN	NaN	NaN	NaN	NaN	NaN	NaN	NaN	NaN		NaN	NaN	NaN	NaN	NaN	NaN	NaN	NaN	NaN	NaN	NaN	NaN	NaN	NaN	NaN	NaN
EX_ag(e)	'silver exchange'	NaN	NaN	NaN	NaN	NaN	NaN	NaN	NaN	NaN	NaN	NaN	NaN	NaN	NaN	NaN	NaN		NaN	NaN	NaN	NaN	NaN	NaN	NaN	NaN	NaN	NaN	NaN	NaN	NaN	NaN	NaN	NaN
EX_agm(e)	'Agmatine exchange'	NaN	NaN	NaN	NaN	NaN	NaN	NaN	NaN	NaN	NaN	NaN	NaN	NaN	NaN	NaN	NaN		NaN	NaN	NaN	NaN	NaN	NaN	NaN	NaN	NaN	NaN	NaN	NaN	NaN	NaN	NaN	NaN
EX_akg(e)	'2-Oxoglutarate exchange'	NaN	NaN	NaN	NaN	NaN	NaN	NaN	NaN	NaN	NaN	NaN	0.376902	0.677911	0.981252	1.40688	1.60812		NaN	NaN	NaN	NaN	NaN	NaN	NaN	NaN	NaN	NaN	NaN	0.395039	0.688836	0.991445	1.4182	1.61054
EX_ala-B(e)	'beta-Alanine exchange'	NaN	NaN	NaN	NaN	NaN	NaN	NaN	NaN	NaN	NaN	NaN	NaN	NaN	NaN	NaN	NaN		NaN	NaN	NaN	NaN	NaN	NaN	NaN	NaN	NaN	NaN	NaN	NaN	NaN	NaN	NaN	NaN
EX_ala-D(e)	'D-Alanine exchange'	NaN	NaN	NaN	NaN	NaN	NaN	NaN	NaN	NaN	NaN	NaN	NaN	NaN	NaN	NaN	NaN		NaN	NaN	NaN	NaN	NaN	NaN	NaN	NaN	NaN	NaN	NaN	NaN	NaN	NaN	NaN	NaN
EX_ala-L(e)	'L-Alanine exchange'	NaN	NaN	NaN	NaN	NaN	NaN	NaN	NaN	NaN	NaN	NaN	NaN	NaN	NaN	NaN	NaN		NaN	NaN	NaN	NaN	NaN	NaN	NaN	NaN	NaN	NaN	NaN	NaN	NaN	NaN	NaN	NaN
EX_alaala(e)	'D-Alanyl-D-alanine exchange'	NaN	NaN	NaN	NaN	NaN	NaN	NaN	NaN	NaN	NaN	NaN	NaN	NaN	NaN	NaN	NaN		NaN	NaN	NaN	NaN	NaN	NaN	NaN	NaN	NaN	NaN	NaN	NaN	NaN	NaN	NaN	NaN
EX_all-D(e)	'D-Allose exchange'	NaN	NaN	NaN	NaN	NaN	NaN	NaN	NaN	NaN	NaN	NaN	NaN	NaN	NaN	NaN	NaN		NaN	NaN	NaN	NaN	NaN	NaN	NaN	NaN	NaN	NaN	NaN	NaN	NaN	NaN	NaN	NaN
EX_alltn(e)	'Allantoin exchange'	NaN	NaN	NaN	NaN	NaN	NaN	NaN	NaN	NaN	NaN	NaN	NaN	NaN	NaN	NaN	NaN		NaN	NaN	NaN	NaN	NaN	NaN	NaN	NaN	NaN	NaN	NaN	NaN	NaN	NaN	NaN	NaN
EX_amp(e)	'AMP exchange'	NaN	NaN	NaN	NaN	NaN	NaN	NaN	NaN	NaN	NaN	NaN	NaN	NaN	NaN	NaN	NaN		NaN	NaN	NaN	NaN	NaN	NaN	NaN	NaN	NaN	NaN	NaN	NaN	NaN	NaN	NaN	NaN
EX_anhgm(e)	'N-Acetyl-D-glucosamine(anhydrous)N-Acetylmuramic acid exchange'	NaN	NaN	NaN	NaN	NaN	NaN	NaN	NaN	NaN	NaN	NaN	NaN	NaN	NaN	NaN	NaN		NaN	NaN	NaN	NaN	NaN	NaN	NaN	NaN	NaN	NaN	NaN	NaN	NaN	NaN	NaN	NaN
EX_arab-L(e)	'L-Arabinose exchange'	NaN	NaN	NaN	NaN	NaN	NaN	NaN	NaN	NaN	NaN	NaN	NaN	NaN	NaN	NaN	NaN		NaN	NaN	NaN	NaN	NaN	NaN	NaN	NaN	NaN	NaN	NaN	NaN	NaN	NaN	NaN	NaN
EX_arbt(e)	'Arbutin exchange'	NaN	NaN	NaN	NaN	NaN	NaN	NaN	NaN	NaN	NaN	NaN	NaN	NaN	NaN	NaN	NaN		NaN	NaN	NaN	NaN	NaN	NaN	NaN	NaN	NaN	NaN	NaN	NaN	NaN	NaN	NaN	NaN
EX_arbtn(e)	'aerobactin minus Fe3 exchange'	NaN	NaN	NaN	NaN	NaN	NaN	NaN	NaN	NaN	NaN	NaN	NaN	NaN	NaN	NaN	0		NaN	NaN	NaN	NaN	NaN	NaN	NaN	NaN	NaN	NaN	NaN	NaN	NaN	NaN	NaN	0
EX_arbtn-fe3(e)	'Aerobactin exchange'	NaN	NaN	NaN	NaN	NaN	NaN	NaN	NaN	NaN	NaN	NaN	NaN	NaN	NaN	NaN	0		NaN	NaN	NaN	NaN	NaN	NaN	NaN	NaN	NaN	NaN	NaN	NaN	NaN	NaN	NaN	0
EX_arg-L(e)	'L-Arginine exchange'	NaN	NaN	NaN	NaN	NaN	NaN	NaN	NaN	NaN	NaN	NaN	NaN	NaN	NaN	NaN	NaN		NaN	NaN	NaN	NaN	NaN	NaN	NaN	NaN	NaN	NaN	NaN	NaN	NaN	NaN	NaN	NaN
EX_ascb-L(e)	'L-Ascorbate exchange'	NaN	NaN	NaN	NaN	NaN	NaN	NaN	NaN	NaN	NaN	NaN	NaN	NaN	NaN	NaN	NaN		NaN	NaN	NaN	NaN	NaN	NaN	NaN	NaN	NaN	NaN	NaN	NaN	NaN	NaN	NaN	NaN
EX_asn-L(e)	'L-Asparagine exchange'	NaN	NaN	NaN	NaN	NaN	NaN	NaN	NaN	NaN	NaN	NaN	NaN	NaN	NaN	NaN	NaN		NaN	NaN	NaN	NaN	NaN	NaN	NaN	NaN	NaN	NaN	NaN	NaN	NaN	NaN	NaN	NaN
EX_aso3(e)	'arsenite exchange'	NaN	NaN	NaN	NaN	NaN	NaN	NaN	NaN	NaN	NaN	NaN	NaN	NaN	NaN	NaN	NaN		NaN	NaN	NaN	NaN	NaN	NaN	NaN	NaN	NaN	NaN	NaN	NaN	NaN	NaN	NaN	NaN
EX_asp-L(e)	'L-Aspartate exchange'	NaN	NaN	NaN	NaN	NaN	NaN	NaN	NaN	NaN	NaN	NaN	NaN	NaN	NaN	NaN	NaN		NaN	NaN	NaN	NaN	NaN	NaN	NaN	NaN	NaN	NaN	NaN	NaN	NaN	NaN	NaN	NaN
EX_btn(e)	'Biotin exchange'	NaN	NaN	NaN	NaN	NaN	NaN	NaN	NaN	0	NaN	0	NaN	NaN	NaN	NaN	NaN		NaN	NaN	NaN	NaN	NaN	NaN	NaN	NaN	0	NaN	0	NaN	NaN	NaN	NaN	NaN
EX_but(e)	'Butyrate (n-C4:0) exchange'	NaN	NaN	NaN	NaN	NaN	NaN	NaN	NaN	NaN	NaN	NaN	NaN	NaN	NaN	NaN	NaN		NaN	NaN	NaN	NaN	NaN	NaN	NaN	NaN	NaN	NaN	NaN	NaN	NaN	NaN	NaN	NaN
EX_butso3(e)	'butanesulfonate exchange'	NaN	NaN	NaN	NaN	NaN	NaN	NaN	NaN	NaN	NaN	NaN	NaN	NaN	NaN	NaN	NaN		NaN	NaN	NaN	NaN	NaN	NaN	NaN	NaN	NaN	NaN	NaN	NaN	NaN	NaN	NaN	NaN
EX_ca2(e)	'Calcium exchange'	-0.00448768	-0.00436725	-0.00424021	-0.00352122	-0.00300421	-0.00250021	-0.00211331	-0.00197716	-0.00439381	-0.00423077	-0.00420186	-0.00284508	-0.00236938	-0.00209036	-0.00152003	-0.00108917		-0.00448742	-0.004367	-0.00424003	-0.00352088	-0.00300405	-0.00250006	-0.00211323	-0.00197711	-0.0043935	-0.00423055	-0.00420163	-0.00284489	-0.00236922	-0.00209019	-0.0015198	-0.00108895
EX_cbi(e)	'Cobinamide exchange'	NaN	NaN	NaN	NaN	NaN	NaN	NaN	NaN	NaN	NaN	NaN	NaN	NaN	NaN	NaN	NaN		NaN	NaN	NaN	NaN	NaN	NaN	NaN	NaN	NaN	NaN	NaN	NaN	NaN	NaN	NaN	NaN
EX_cbl1(e)	'Cob(I)alamin exchange'	-0.00020209	-0.000196667	-0.000190946	NaN	-0.000135286	-0.00011259	-9.51671e-05	-8.90359e-05	-0.000197857	-0.000190521	-0.000189219	-0.00012812	-0.000106698	-9.41334e-05	-6.845e-05	-4.90473e-05		-0.000202079	-0.000196656	-0.000190938	NaN	-0.000135279	-0.000112584	-9.51636e-05	-8.90338e-05	-0.000197849	-0.000190511	-0.000189209	-0.000128112	-0.000106691	-9.41259e-05	-6.84401e-05	-4.9038e-05
EX_cd2(e)	'Cadmium exchange'	NaN	NaN	NaN	NaN	NaN	NaN	NaN	NaN	NaN	NaN	NaN	NaN	NaN	NaN	NaN	NaN		NaN	NaN	NaN	NaN	NaN	NaN	NaN	NaN	NaN	NaN	NaN	NaN	NaN	NaN	NaN	NaN
EX_cgly(e)	'Cys-Gly exchange'	NaN	NaN	NaN	NaN	NaN	NaN	NaN	NaN	NaN	NaN	NaN	NaN	NaN	NaN	NaN	NaN		NaN	NaN	NaN	NaN	NaN	NaN	NaN	NaN	NaN	NaN	NaN	NaN	NaN	NaN	NaN	NaN
EX_chol(e)	'Choline exchange'	NaN	NaN	NaN	NaN	NaN	NaN	NaN	NaN	NaN	NaN	NaN	NaN	NaN	NaN	NaN	NaN		NaN	NaN	NaN	NaN	NaN	NaN	NaN	NaN	NaN	NaN	NaN	NaN	NaN	NaN	NaN	NaN
EX_chtbs(e)	'chitobiose exchange'	NaN	NaN	NaN	NaN	NaN	NaN	NaN	NaN	NaN	NaN	NaN	NaN	NaN	NaN	NaN	NaN		NaN	NaN	NaN	NaN	NaN	NaN	NaN	NaN	NaN	NaN	NaN	NaN	NaN	NaN	NaN	NaN
EX_cit(e)	'Citrate exchange'	NaN	NaN	NaN	NaN	NaN	NaN	NaN	NaN	NaN	NaN	NaN	NaN	0.00120485	0.00942953	0.00915104	0.00851797		NaN	NaN	NaN	NaN	NaN	NaN	NaN	NaN	NaN	NaN	NaN	NaN	0.0014726	0.0113823	0.0111846	0.0104108
EX_cl(e)	'Chloride exchange'	-0.00448768	-0.00436725	-0.00424021	-0.00352121	-0.00300421	-0.0025002	-0.00211331	-0.00197716	-0.00439381	-0.00423077	-0.00420186	-0.00284508	-0.00236938	-0.00209036	-0.00152003	-0.00108931		-0.00448742	-0.004367	-0.00424003	-0.00352088	-0.00300405	-0.00250006	-0.00211323	-0.00197711	-0.0043935	-0.00423055	-0.00420163	-0.00284489	-0.00236922	-0.00209019	-0.0015198	-0.00108895
EX_cm(e)	'Chloramphenicol exchange'	NaN	NaN	NaN	NaN	NaN	NaN	NaN	NaN	NaN	NaN	NaN	NaN	NaN	NaN	NaN	NaN		NaN	NaN	NaN	NaN	NaN	NaN	NaN	NaN	NaN	NaN	NaN	NaN	NaN	NaN	NaN	NaN
EX_cmp(e)	'CMP exchange'	NaN	NaN	NaN	NaN	NaN	NaN	NaN	NaN	NaN	NaN	NaN	NaN	NaN	NaN	NaN	NaN		NaN	NaN	NaN	NaN	NaN	NaN	NaN	NaN	NaN	NaN	NaN	NaN	NaN	NaN	NaN	NaN
EX_co2(e)	'CO2 exchange'	26.7628	26.2379	23.0668	26.5883	18.3574	15.5309	11.9908	10.0723	26.9739	23.5438	25.7583	18.7745	16.1003	14.8405	14.2455	11.3956		26.7738	26.2484	23.0753	26.645	18.4902	15.5888	12.0031	10.0793	27.0002	23.5806	25.7947	18.8482	16.1662	14.9213	14.2833	11.4191
EX_cobalt2(e)	'Co2+ exchange'	NaN	NaN	NaN	-1.70656e-05	-1.456e-05	-1.21169e-05	NaN	NaN	NaN	NaN	NaN	-1.37887e-05	NaN	-1.01306e-05	NaN	-5.27867e-06		NaN	NaN	NaN	-1.7064e-05	-1.45592e-05	-1.21166e-05	NaN	NaN	NaN	NaN	NaN	-1.37878e-05	NaN	-1.01301e-05	NaN	-5.27763e-06
EX_colipa(e)	'core oligosaccharide lipid A exchange'	NaN	NaN	NaN	NaN	NaN	NaN	NaN	NaN	NaN	NaN	NaN	NaN	NaN	NaN	NaN	NaN		NaN	NaN	NaN	NaN	NaN	NaN	NaN	NaN	NaN	NaN	NaN	NaN	NaN	NaN	NaN	NaN
EX_colipap(e)	'core oligosaccharide lipid A diphosphate exchange'	NaN	NaN	NaN	NaN	NaN	NaN	NaN	NaN	NaN	NaN	NaN	NaN	NaN	NaN	NaN	NaN		NaN	NaN	NaN	NaN	NaN	NaN	NaN	NaN	NaN	NaN	NaN	NaN	NaN	NaN	NaN	NaN
EX_cpgn(e)	'coprogen exchange'	NaN	NaN	NaN	NaN	NaN	NaN	NaN	NaN	NaN	NaN	NaN	NaN	NaN	NaN	NaN	0		NaN	NaN	NaN	NaN	NaN	NaN	NaN	NaN	NaN	NaN	NaN	NaN	NaN	NaN	NaN	0
EX_cpgn-un(e)	'coprogen unloaded (no Fe(III)) exchange'	NaN	NaN	NaN	NaN	NaN	NaN	NaN	NaN	NaN	NaN	NaN	NaN	NaN	NaN	NaN	0		NaN	NaN	NaN	NaN	NaN	NaN	NaN	NaN	NaN	NaN	NaN	NaN	NaN	NaN	NaN	0
EX_crn(e)	'L-Carnitine exchange'	NaN	NaN	NaN	NaN	0	NaN	NaN	NaN	NaN	NaN	NaN	NaN	NaN	NaN	NaN	NaN		NaN	NaN	NaN	NaN	0	NaN	NaN	NaN	NaN	NaN	NaN	NaN	NaN	NaN	NaN	NaN
EX_crn-D(e)	'D-carnitine exchange'	NaN	NaN	NaN	NaN	0	NaN	NaN	NaN	NaN	NaN	0	0	NaN	NaN	NaN	NaN		NaN	NaN	NaN	NaN	0	NaN	NaN	NaN	NaN	NaN	0	0	NaN	NaN	NaN	NaN
EX_csn(e)	'Cytosine exchange'	NaN	NaN	NaN	NaN	NaN	NaN	NaN	NaN	NaN	NaN	NaN	NaN	NaN	NaN	NaN	NaN		NaN	NaN	NaN	NaN	NaN	NaN	NaN	NaN	NaN	NaN	NaN	NaN	NaN	NaN	NaN	NaN
EX_cu(e)	'Cu+ exchange'	NaN	NaN	NaN	NaN	NaN	NaN	NaN	NaN	NaN	NaN	NaN	NaN	NaN	NaN	NaN	NaN		NaN	NaN	NaN	NaN	NaN	NaN	NaN	NaN	NaN	NaN	NaN	NaN	NaN	NaN	NaN	NaN
EX_cu2(e)	'Cu2+ exchange'	-0.000610802	-0.000594411	-0.000577121	-0.000479261	-0.000408893	-0.000340295	-0.000287626	-0.000269104	-0.000598026	-0.000575836	-0.000571901	-0.000387234	-0.000322489	-0.000284512	-0.000206887	-0.000148243		-0.000610767	-0.000594378	-0.000577097	-0.000479215	-0.00040887	-0.000340275	-0.000287624	-0.000269098	-0.000597984	-0.000575805	-0.00057187	-0.000387208	-0.000322466	-0.000284488	-0.000206855	-0.000148214
EX_cyan(e)	'Hydrogen cyanide exchange'	NaN	NaN	NaN	NaN	NaN	NaN	NaN	NaN	NaN	NaN	NaN	NaN	NaN	NaN	NaN	NaN		NaN	NaN	NaN	NaN	NaN	NaN	NaN	NaN	NaN	NaN	NaN	NaN	NaN	NaN	NaN	NaN
EX_cynt(e)	'Cyanate exchange'	NaN	NaN	NaN	NaN	NaN	NaN	NaN	NaN	NaN	NaN	NaN	NaN	NaN	NaN	NaN	NaN		NaN	NaN	NaN	NaN	NaN	NaN	NaN	NaN	NaN	NaN	NaN	NaN	NaN	NaN	NaN	NaN
EX_cys-D(e)	'D-Cysteine exchange'	NaN	NaN	NaN	NaN	NaN	NaN	NaN	NaN	NaN	NaN	NaN	NaN	NaN	NaN	NaN	NaN		NaN	NaN	NaN	NaN	NaN	NaN	NaN	NaN	NaN	NaN	NaN	NaN	NaN	NaN	NaN	NaN
EX_cys-L(e)	'L-Cysteine exchange'	NaN	NaN	NaN	NaN	NaN	NaN	NaN	NaN	NaN	NaN	NaN	NaN	NaN	NaN	NaN	NaN		NaN	NaN	NaN	NaN	NaN	NaN	NaN	NaN	NaN	NaN	NaN	NaN	NaN	NaN	NaN	NaN
EX_cytd(e)	'Cytidine exchange'	NaN	NaN	NaN	NaN	NaN	NaN	NaN	NaN	NaN	NaN	NaN	NaN	NaN	NaN	NaN	NaN		NaN	NaN	NaN	NaN	NaN	NaN	NaN	NaN	NaN	NaN	NaN	NaN	NaN	NaN	NaN	NaN
EX_dad-2(e)	'Deoxyadenosine exchange'	NaN	NaN	NaN	NaN	NaN	NaN	NaN	NaN	NaN	NaN	NaN	NaN	NaN	NaN	NaN	NaN		NaN	NaN	NaN	NaN	NaN	NaN	NaN	NaN	NaN	NaN	NaN	NaN	NaN	NaN	NaN	NaN
EX_damp(e)	'dAMP exchange'	NaN	NaN	NaN	NaN	NaN	NaN	NaN	NaN	NaN	NaN	NaN	NaN	NaN	NaN	NaN	NaN		NaN	NaN	NaN	NaN	NaN	NaN	NaN	NaN	NaN	NaN	NaN	NaN	NaN	NaN	NaN	NaN
EX_dca(e)	'Decanoate (n-C10:0) exchange'	NaN	NaN	NaN	NaN	NaN	NaN	NaN	NaN	NaN	NaN	NaN	NaN	NaN	NaN	NaN	NaN		NaN	NaN	NaN	NaN	NaN	NaN	NaN	NaN	NaN	NaN	NaN	NaN	NaN	NaN	NaN	NaN
EX_dcmp(e)	'dCMP exchange'	NaN	NaN	NaN	NaN	NaN	NaN	NaN	NaN	NaN	NaN	NaN	NaN	NaN	NaN	NaN	NaN		NaN	NaN	NaN	NaN	NaN	NaN	NaN	NaN	NaN	NaN	NaN	NaN	NaN	NaN	NaN	NaN
EX_dcyt(e)	'Deoxycytidine exchange'	NaN	NaN	NaN	NaN	NaN	NaN	NaN	NaN	NaN	NaN	NaN	NaN	NaN	NaN	NaN	NaN		NaN	NaN	NaN	NaN	NaN	NaN	NaN	NaN	NaN	NaN	NaN	NaN	NaN	NaN	NaN	NaN
EX_ddca(e)	'Dodecanoate (n-C12:0) exchange'	NaN	NaN	NaN	NaN	NaN	NaN	NaN	NaN	NaN	NaN	NaN	NaN	NaN	NaN	NaN	NaN		NaN	NaN	NaN	NaN	NaN	NaN	NaN	NaN	NaN	NaN	NaN	NaN	NaN	NaN	NaN	NaN
EX_dgmp(e)	'dGMP exchange'	NaN	NaN	NaN	NaN	NaN	NaN	NaN	NaN	NaN	NaN	NaN	NaN	NaN	NaN	NaN	NaN		NaN	NaN	NaN	NaN	NaN	NaN	NaN	NaN	NaN	NaN	NaN	NaN	NaN	NaN	NaN	NaN
EX_dgsn(e)	'Deoxyguanosine exchange'	NaN	NaN	NaN	NaN	NaN	NaN	NaN	NaN	NaN	NaN	NaN	NaN	NaN	NaN	NaN	NaN		NaN	NaN	NaN	NaN	NaN	NaN	NaN	NaN	NaN	NaN	NaN	NaN	NaN	NaN	NaN	NaN
EX_dha(e)	'Dihydroxyacetone exchange'	NaN	NaN	NaN	NaN	NaN	NaN	NaN	NaN	NaN	NaN	NaN	NaN	NaN	NaN	NaN	NaN		NaN	NaN	NaN	NaN	NaN	NaN	NaN	NaN	NaN	NaN	NaN	NaN	NaN	NaN	NaN	NaN
EX_dimp(e)	'dIMP exchange'	NaN	NaN	NaN	NaN	NaN	NaN	NaN	NaN	NaN	NaN	NaN	NaN	NaN	NaN	NaN	NaN		NaN	NaN	NaN	NaN	NaN	NaN	NaN	NaN	NaN	NaN	NaN	NaN	NaN	NaN	NaN	NaN
EX_din(e)	'Deoxyinosine exchange'	NaN	NaN	NaN	NaN	NaN	NaN	NaN	NaN	NaN	NaN	NaN	NaN	NaN	NaN	NaN	NaN		NaN	NaN	NaN	NaN	NaN	NaN	NaN	NaN	NaN	NaN	NaN	NaN	NaN	NaN	NaN	NaN
EX_dms(e)	'Dimethyl sulfide exchange'	NaN	NaN	NaN	NaN	NaN	NaN	NaN	NaN	NaN	NaN	NaN	NaN	NaN	NaN	NaN	NaN		NaN	NaN	NaN	NaN	NaN	NaN	NaN	NaN	NaN	NaN	NaN	NaN	NaN	NaN	NaN	NaN
EX_dmso(e)	'Dimethyl sulfoxide exchange'	NaN	NaN	NaN	NaN	NaN	NaN	NaN	NaN	NaN	NaN	NaN	NaN	NaN	NaN	NaN	NaN		NaN	NaN	NaN	NaN	NaN	NaN	NaN	NaN	NaN	NaN	NaN	NaN	NaN	NaN	NaN	NaN
EX_dopa(e)	'Dopamine exchange'	NaN	NaN	NaN	NaN	NaN	NaN	NaN	NaN	NaN	NaN	NaN	NaN	NaN	NaN	NaN	NaN		NaN	NaN	NaN	NaN	NaN	NaN	NaN	NaN	NaN	NaN	NaN	NaN	NaN	NaN	NaN	NaN
EX_doxrbcn(e)	'doxorubicin exchange'	NaN	NaN	NaN	NaN	NaN	NaN	NaN	NaN	NaN	NaN	NaN	NaN	NaN	NaN	NaN	NaN		NaN	NaN	NaN	NaN	NaN	NaN	NaN	NaN	NaN	NaN	NaN	NaN	NaN	NaN	NaN	NaN
EX_dtmp(e)	'dTMP exchange'	NaN	NaN	NaN	NaN	NaN	NaN	NaN	NaN	NaN	NaN	NaN	NaN	NaN	NaN	NaN	NaN		NaN	NaN	NaN	NaN	NaN	NaN	NaN	NaN	NaN	NaN	NaN	NaN	NaN	NaN	NaN	NaN
EX_dump(e)	'dUMP exchange'	NaN	NaN	NaN	NaN	NaN	NaN	NaN	NaN	NaN	NaN	NaN	NaN	NaN	NaN	NaN	NaN		NaN	NaN	NaN	NaN	NaN	NaN	NaN	NaN	NaN	NaN	NaN	NaN	NaN	NaN	NaN	NaN
EX_duri(e)	'Deoxyuridine exchange'	NaN	NaN	NaN	NaN	NaN	NaN	NaN	NaN	NaN	NaN	NaN	NaN	NaN	NaN	NaN	NaN		NaN	NaN	NaN	NaN	NaN	NaN	NaN	NaN	NaN	NaN	NaN	NaN	NaN	NaN	NaN	NaN
EX_eca4colipa(e)	'(enterobacterial common antigen)x4 core oligosaccharide lipid A exchange'	NaN	NaN	NaN	NaN	NaN	NaN	NaN	NaN	NaN	NaN	NaN	NaN	NaN	NaN	NaN	NaN		NaN	NaN	NaN	NaN	NaN	NaN	NaN	NaN	NaN	NaN	NaN	NaN	NaN	NaN	NaN	NaN
EX_enlipa(e)	'phosphoethanolamine KDO(2)-lipid (A) exchange'	NaN	NaN	NaN	NaN	NaN	NaN	NaN	NaN	NaN	NaN	NaN	NaN	NaN	NaN	NaN	NaN		NaN	NaN	NaN	NaN	NaN	NaN	NaN	NaN	NaN	NaN	NaN	NaN	NaN	NaN	NaN	NaN
EX_enter(e)	'Enterochelin exchange'	NaN	NaN	NaN	NaN	NaN	NaN	NaN	NaN	NaN	NaN	NaN	NaN	NaN	NaN	NaN	0		NaN	NaN	NaN	NaN	NaN	NaN	NaN	NaN	NaN	NaN	NaN	NaN	NaN	NaN	NaN	0.000125549
EX_etha(e)	'Ethanolamine exchange'	NaN	NaN	NaN	NaN	NaN	NaN	NaN	NaN	NaN	NaN	NaN	NaN	NaN	NaN	NaN	NaN		NaN	NaN	NaN	NaN	NaN	NaN	NaN	NaN	NaN	NaN	NaN	NaN	NaN	NaN	NaN	NaN
EX_ethso3(e)	'ethanesulfonate exchange'	NaN	NaN	NaN	NaN	NaN	NaN	NaN	NaN	NaN	NaN	NaN	NaN	NaN	NaN	NaN	NaN		NaN	NaN	NaN	NaN	NaN	NaN	NaN	NaN	NaN	NaN	NaN	NaN	NaN	NaN	NaN	NaN
EX_etoh(e)	'Ethanol exchange'	NaN	NaN	NaN	NaN	NaN	NaN	NaN	NaN	NaN	NaN	NaN	NaN	NaN	NaN	NaN	NaN		NaN	NaN	NaN	NaN	NaN	NaN	NaN	NaN	NaN	NaN	NaN	NaN	NaN	NaN	NaN	NaN
EX_f6p(e)	'D-fructose 6-phosphate exchange'	NaN	NaN	NaN	NaN	NaN	NaN	NaN	NaN	NaN	NaN	NaN	NaN	NaN	NaN	NaN	NaN		NaN	NaN	NaN	NaN	NaN	NaN	NaN	NaN	NaN	NaN	NaN	NaN	NaN	NaN	NaN	NaN
EX_fald(e)	'Formaldehyde exchange'	NaN	NaN	NaN	NaN	NaN	NaN	NaN	NaN	NaN	NaN	NaN	NaN	NaN	NaN	NaN	NaN		NaN	NaN	NaN	NaN	NaN	NaN	NaN	NaN	NaN	NaN	NaN	NaN	NaN	NaN	NaN	NaN
EX_fe2(e)	'Fe2+ exchange'	-0.0209324	-0.0202316	-0.0180612	-0.0166079	-0.0119461	-0.0100658	-0.0116931	-0.00677025	-0.0184275	-0.0164996	-0.0169034	-0.0121284	-0.0102967	-0.00956183	-0.0092429	-0.0053506		-0.0035962	-0.0035807	-0.00433961	-0.00192204	-0.00304956	-0.00246164	-0.00251305	-0.00269774	-0.00327034	-0.00401815	-0.00363111	-0.00198033	-0.00151361	-0.00100001	0.00232197	0.00110173
EX_fe3(e)	'Fe3+ exchange'	NaN	NaN	NaN	NaN	NaN	NaN	NaN	NaN	NaN	NaN	NaN	NaN	NaN	NaN	NaN	NaN		NaN	NaN	NaN	NaN	NaN	NaN	NaN	NaN	NaN	NaN	NaN	NaN	NaN	NaN	NaN	NaN
EX_fe3dcit(e)	'Fe(III)dicitrate exchange'	NaN	NaN	NaN	NaN	NaN	NaN	NaN	NaN	NaN	NaN	NaN	NaN	NaN	NaN	NaN	NaN		NaN	NaN	NaN	NaN	NaN	NaN	NaN	NaN	NaN	NaN	NaN	NaN	NaN	NaN	NaN	NaN
EX_fe3dhbzs(e)	'ferric 2,3-dihydroxybenzoylserine exchange'	NaN	NaN	NaN	NaN	NaN	NaN	NaN	NaN	NaN	NaN	NaN	NaN	NaN	NaN	NaN	NaN		NaN	NaN	NaN	NaN	NaN	NaN	NaN	NaN	NaN	NaN	NaN	NaN	NaN	NaN	NaN	NaN
EX_fe3hox(e)	'Fe(III)hydroxamate exchange'	NaN	NaN	NaN	NaN	NaN	NaN	NaN	NaN	NaN	NaN	NaN	NaN	NaN	NaN	NaN	0		NaN	NaN	NaN	NaN	NaN	NaN	NaN	NaN	NaN	NaN	NaN	NaN	NaN	NaN	NaN	0
EX_fe3hox-un(e)	'Fe(III)hydoxamate, unloaded exchange'	NaN	NaN	NaN	NaN	NaN	NaN	NaN	NaN	NaN	NaN	NaN	NaN	NaN	NaN	NaN	0		NaN	NaN	NaN	NaN	NaN	NaN	NaN	NaN	NaN	NaN	NaN	NaN	NaN	NaN	NaN	0
EX_fecrm(e)	'Ferrichrome exchange'	NaN	NaN	NaN	NaN	NaN	NaN	NaN	NaN	NaN	NaN	NaN	NaN	NaN	NaN	NaN	0		NaN	NaN	NaN	NaN	NaN	NaN	NaN	NaN	NaN	NaN	NaN	NaN	NaN	NaN	NaN	0
EX_fecrm-un(e)	'Ferrichrome minus Fe(III) exchange'	NaN	NaN	NaN	NaN	NaN	NaN	NaN	NaN	NaN	NaN	NaN	NaN	NaN	NaN	NaN	0		NaN	NaN	NaN	NaN	NaN	NaN	NaN	NaN	NaN	NaN	NaN	NaN	NaN	NaN	NaN	0
EX_feenter(e)	'Fe-enterobactin exchange'	NaN	NaN	NaN	NaN	NaN	NaN	NaN	NaN	NaN	NaN	NaN	NaN	NaN	NaN	NaN	0		NaN	NaN	NaN	NaN	NaN	NaN	NaN	NaN	NaN	NaN	NaN	NaN	NaN	NaN	NaN	0.000106224
EX_feoxam(e)	'ferroxamine exchange'	NaN	NaN	NaN	NaN	NaN	NaN	NaN	NaN	NaN	NaN	NaN	NaN	NaN	NaN	NaN	0		NaN	NaN	NaN	NaN	NaN	NaN	NaN	NaN	NaN	NaN	NaN	NaN	NaN	NaN	NaN	0
EX_feoxam-un(e)	'ferroxamine minus Fe(3) exchange'	NaN	NaN	NaN	NaN	NaN	NaN	NaN	NaN	NaN	NaN	NaN	NaN	NaN	NaN	NaN	0		NaN	NaN	NaN	NaN	NaN	NaN	NaN	NaN	NaN	NaN	NaN	NaN	NaN	NaN	NaN	0
EX_for(e)	'Formate exchange'	0	0	0	0	0	0	NaN	NaN	0	0	0	0	NaN	NaN	NaN	0		0.0127181	0.0121507	0.00945311	0.0161363	0.00853128	0.00735646	NaN	NaN	0.0219788	0.0167622	0.0184738	0.0149181	NaN	NaN	NaN	0.0255989
EX_fru(e)	'D-Fructose exchange'	NaN	NaN	NaN	NaN	NaN	NaN	NaN	NaN	NaN	NaN	NaN	NaN	NaN	NaN	NaN	NaN		NaN	NaN	NaN	NaN	NaN	NaN	NaN	NaN	NaN	NaN	NaN	NaN	NaN	NaN	NaN	NaN
EX_frulys(e)	'fructoselysine exchange'	NaN	NaN	NaN	NaN	NaN	NaN	NaN	NaN	NaN	NaN	NaN	NaN	NaN	NaN	NaN	NaN		NaN	NaN	NaN	NaN	NaN	NaN	NaN	NaN	NaN	NaN	NaN	NaN	NaN	NaN	NaN	NaN
EX_fruur(e)	'D-Fructuronate exchange'	NaN	NaN	NaN	NaN	NaN	NaN	NaN	NaN	NaN	NaN	NaN	NaN	NaN	NaN	NaN	NaN		NaN	NaN	NaN	NaN	NaN	NaN	NaN	NaN	NaN	NaN	NaN	NaN	NaN	NaN	NaN	NaN
EX_fuc-L(e)	'L-Fucose exchange'	NaN	NaN	NaN	NaN	NaN	NaN	NaN	NaN	NaN	NaN	NaN	NaN	NaN	NaN	NaN	NaN		NaN	NaN	NaN	NaN	NaN	NaN	NaN	NaN	NaN	NaN	NaN	NaN	NaN	NaN	NaN	NaN
EX_fum(e)	'Fumarate exchange'	0.00446416	0.00250849	0.0010365	NaN	NaN	NaN	NaN	NaN	0.0058867	0.00343204	0.00268852	0.0215398	0.0212991	0.00949549	0.00441331	0.00152901		0.00545619	0.00306593	0.00126683	NaN	NaN	NaN	NaN	NaN	0.00719486	0.00419472	0.00328596	0.0263264	0.0260323	0.0116056	0.00539405	0.00186879
EX_fusa(e)	'fusidic acid exchange'	NaN	NaN	NaN	NaN	NaN	NaN	NaN	NaN	NaN	NaN	NaN	NaN	NaN	NaN	NaN	NaN		NaN	NaN	NaN	NaN	NaN	NaN	NaN	NaN	NaN	NaN	NaN	NaN	NaN	NaN	NaN	NaN
EX_g1p(e)	'D-Glucose 1-phosphate exchange'	NaN	NaN	NaN	NaN	NaN	NaN	NaN	NaN	NaN	NaN	NaN	NaN	NaN	NaN	NaN	NaN		NaN	NaN	NaN	NaN	NaN	NaN	NaN	NaN	NaN	NaN	NaN	NaN	NaN	NaN	NaN	NaN
EX_g3pc(e)	'sn-Glycero-3-phosphocholine exchange'	NaN	NaN	NaN	NaN	NaN	NaN	NaN	NaN	NaN	NaN	NaN	NaN	NaN	NaN	NaN	NaN		NaN	NaN	NaN	NaN	NaN	NaN	NaN	NaN	NaN	NaN	NaN	NaN	NaN	NaN	NaN	NaN
EX_g3pe(e)	'sn-Glycero-3-phosphoethanolamine exchange'	NaN	NaN	NaN	NaN	NaN	NaN	NaN	NaN	NaN	NaN	NaN	NaN	NaN	NaN	NaN	NaN		NaN	NaN	NaN	NaN	NaN	NaN	NaN	NaN	NaN	NaN	NaN	NaN	NaN	NaN	NaN	NaN
EX_g3pg(e)	'Glycerophosphoglycerol exchange'	NaN	NaN	NaN	NaN	NaN	NaN	NaN	NaN	NaN	NaN	NaN	NaN	NaN	NaN	NaN	NaN		NaN	NaN	NaN	NaN	NaN	NaN	NaN	NaN	NaN	NaN	NaN	NaN	NaN	NaN	NaN	NaN
EX_g3pi(e)	'sn-Glycero-3-phospho-1-inositol exchange'	NaN	NaN	NaN	NaN	NaN	NaN	NaN	NaN	NaN	NaN	NaN	NaN	NaN	NaN	NaN	NaN		NaN	NaN	NaN	NaN	NaN	NaN	NaN	NaN	NaN	NaN	NaN	NaN	NaN	NaN	NaN	NaN
EX_g3ps(e)	'Glycerophosphoserine exchange'	NaN	NaN	NaN	NaN	NaN	NaN	NaN	NaN	NaN	NaN	NaN	NaN	NaN	NaN	NaN	NaN		NaN	NaN	NaN	NaN	NaN	NaN	NaN	NaN	NaN	NaN	NaN	NaN	NaN	NaN	NaN	NaN
EX_g6p(e)	'D-Glucose 6-phosphate exchange'	NaN	NaN	NaN	NaN	NaN	NaN	NaN	NaN	NaN	NaN	NaN	NaN	NaN	NaN	NaN	NaN		NaN	NaN	NaN	NaN	NaN	NaN	NaN	NaN	NaN	NaN	NaN	NaN	NaN	NaN	NaN	NaN
EX_gal(e)	'D-Galactose exchange'	NaN	NaN	NaN	NaN	NaN	NaN	NaN	NaN	NaN	NaN	NaN	NaN	NaN	NaN	NaN	NaN		NaN	NaN	NaN	NaN	NaN	NaN	NaN	NaN	NaN	NaN	NaN	NaN	NaN	NaN	NaN	NaN
EX_gal-bD(e)	'beta D-Galactose exchange'	NaN	NaN	NaN	NaN	NaN	NaN	NaN	NaN	NaN	NaN	NaN	NaN	NaN	NaN	NaN	NaN		NaN	NaN	NaN	NaN	NaN	NaN	NaN	NaN	NaN	NaN	NaN	NaN	NaN	NaN	NaN	NaN
EX_gal1p(e)	'alpha-D-Galactose 1-phosphate exchange'	NaN	NaN	NaN	NaN	NaN	NaN	NaN	NaN	NaN	NaN	NaN	NaN	NaN	NaN	NaN	NaN		NaN	NaN	NaN	NaN	NaN	NaN	NaN	NaN	NaN	NaN	NaN	NaN	NaN	NaN	NaN	NaN
EX_galct-D(e)	'D-Galactarate exchange'	NaN	NaN	NaN	NaN	NaN	NaN	NaN	NaN	NaN	NaN	NaN	NaN	NaN	NaN	NaN	NaN		NaN	NaN	NaN	NaN	NaN	NaN	NaN	NaN	NaN	NaN	NaN	NaN	NaN	NaN	NaN	NaN
EX_galctn-D(e)	'D-Galactonate exchange'	NaN	NaN	NaN	NaN	NaN	NaN	NaN	NaN	NaN	NaN	NaN	NaN	NaN	NaN	NaN	NaN		NaN	NaN	NaN	NaN	NaN	NaN	NaN	NaN	NaN	NaN	NaN	NaN	NaN	NaN	NaN	NaN
EX_galctn-L(e)	'L-Galactonate exchange'	NaN	NaN	NaN	NaN	NaN	NaN	NaN	NaN	NaN	NaN	NaN	NaN	NaN	NaN	NaN	NaN		NaN	NaN	NaN	NaN	NaN	NaN	NaN	NaN	NaN	NaN	NaN	NaN	NaN	NaN	NaN	NaN
EX_galt(e)	'Galactitol exchange'	NaN	NaN	NaN	NaN	NaN	NaN	NaN	NaN	NaN	NaN	NaN	NaN	NaN	NaN	NaN	NaN		NaN	NaN	NaN	NaN	NaN	NaN	NaN	NaN	NaN	NaN	NaN	NaN	NaN	NaN	NaN	NaN
EX_galur(e)	'D-Galacturonate exchange'	NaN	NaN	NaN	NaN	NaN	NaN	NaN	NaN	NaN	NaN	NaN	NaN	NaN	NaN	NaN	NaN		NaN	NaN	NaN	NaN	NaN	NaN	NaN	NaN	NaN	NaN	NaN	NaN	NaN	NaN	NaN	NaN
EX_gam(e)	'D-Glucosamine exchange'	NaN	NaN	NaN	NaN	NaN	NaN	NaN	NaN	NaN	NaN	NaN	NaN	NaN	NaN	NaN	NaN		NaN	NaN	NaN	NaN	NaN	NaN	NaN	NaN	NaN	NaN	NaN	NaN	NaN	NaN	NaN	NaN
EX_gam6p(e)	'D-Glucosamine 6-phosphate exchange'	NaN	NaN	NaN	NaN	NaN	NaN	NaN	NaN	NaN	NaN	NaN	NaN	NaN	NaN	NaN	NaN		NaN	NaN	NaN	NaN	NaN	NaN	NaN	NaN	NaN	NaN	NaN	NaN	NaN	NaN	NaN	NaN
EX_gbbtn(e)	'gamma-butyrobetaine exchange'	NaN	NaN	NaN	NaN	NaN	NaN	NaN	NaN	NaN	NaN	0	NaN	NaN	NaN	NaN	NaN		NaN	NaN	NaN	NaN	NaN	NaN	NaN	NaN	NaN	NaN	0	NaN	NaN	NaN	NaN	NaN
EX_gdp(e)	'GDP exchange'	NaN	NaN	NaN	NaN	NaN	NaN	NaN	NaN	NaN	NaN	NaN	NaN	NaN	NaN	NaN	NaN		NaN	NaN	NaN	NaN	NaN	NaN	NaN	NaN	NaN	NaN	NaN	NaN	NaN	NaN	NaN	NaN
EX_glc(e)	'D-Glucose exchange'	-14.3455	-13.594	-12.3016	-9.97287	-7.42277	-6.281	-5.14871	-4.63866	-13.5061	-12.4071	-13.1055	-9.4151	-8.10903	-7.67249	-6.90086	-5.79843		-14.3445	-13.5931	-12.3009	-9.97053	-7.42164	-6.28002	-5.14812	-4.63832	-13.5037	-12.4053	-13.1035	-9.41339	-8.10749	-7.67092	-6.89896	-5.79585
EX_glcn(e)	'D-Gluconate exchange'	NaN	NaN	NaN	NaN	NaN	NaN	NaN	NaN	NaN	NaN	NaN	NaN	NaN	NaN	NaN	NaN		NaN	NaN	NaN	NaN	NaN	NaN	NaN	NaN	NaN	NaN	NaN	NaN	NaN	NaN	NaN	NaN
EX_glcr(e)	'D-Glucarate exchange'	NaN	NaN	NaN	NaN	NaN	NaN	NaN	NaN	NaN	NaN	NaN	NaN	NaN	NaN	NaN	NaN		NaN	NaN	NaN	NaN	NaN	NaN	NaN	NaN	NaN	NaN	NaN	NaN	NaN	NaN	NaN	NaN
EX_glcur(e)	'D-Glucuronate exchange'	NaN	NaN	NaN	NaN	NaN	NaN	NaN	NaN	NaN	NaN	NaN	NaN	NaN	NaN	NaN	NaN		NaN	NaN	NaN	NaN	NaN	NaN	NaN	NaN	NaN	NaN	NaN	NaN	NaN	NaN	NaN	NaN
EX_glcur1p(e)	'D-Glucuronate 1-phosphate exchange'	NaN	NaN	NaN	NaN	NaN	NaN	NaN	NaN	NaN	NaN	NaN	NaN	NaN	NaN	NaN	NaN		NaN	NaN	NaN	NaN	NaN	NaN	NaN	NaN	NaN	NaN	NaN	NaN	NaN	NaN	NaN	NaN
EX_gln-L(e)	'L-Glutamine exchange'	NaN	NaN	NaN	NaN	NaN	NaN	NaN	NaN	NaN	NaN	NaN	NaN	NaN	NaN	NaN	NaN		NaN	NaN	NaN	NaN	NaN	NaN	NaN	NaN	NaN	NaN	NaN	NaN	NaN	NaN	NaN	NaN
EX_glu-L(e)	'L-Glutamate exchange'	0.0620656	0.0491232	0.0466618	0.0336145	0.0190484	0.0129342	0.0106127	0.00818742	0.0482584	0.0387974	0.048101	0.0485253	0.034234	0.0256576	0.0258919	0.0354285		0.0637975	0.0508254	0.047904	0.0410843	0.0232814	0.0158084	0.0129711	0.00950657	0.0547337	0.0435393	0.0505892	0.0505116	0.0359014	0.0273405	0.0281587	0.0364934
EX_gly(e)	'Glycine exchange'	0.00477564	0.00333902	NaN	0.00337309	0.00640246	0.00707661	0.00379445	0.00410561	0.00842246	0.00678849	0.00637316	0.0107894	0.00788556	0.00771628	0.00434185	0.00875381		0.0058369	0.00408103	NaN	0.00412266	0.00782523	0.00864919	0.00463766	0.00501796	0.0102941	0.00829704	0.00778942	0.013187	0.00963791	0.00943101	0.00530671	0.0106991
EX_glyald(e)	'D-Glyceraldehyde exchange'	NaN	NaN	NaN	NaN	NaN	NaN	NaN	NaN	NaN	NaN	NaN	NaN	NaN	NaN	NaN	NaN		NaN	NaN	NaN	NaN	NaN	NaN	NaN	NaN	NaN	NaN	NaN	NaN	NaN	NaN	NaN	NaN
EX_glyb(e)	'Glycine betaine exchange'	NaN	NaN	NaN	NaN	NaN	NaN	NaN	NaN	NaN	NaN	NaN	NaN	NaN	NaN	NaN	NaN		NaN	NaN	NaN	NaN	NaN	NaN	NaN	NaN	NaN	NaN	NaN	NaN	NaN	NaN	NaN	NaN
EX_glyc(e)	'Glycerol exchange'	NaN	NaN	NaN	NaN	NaN	NaN	NaN	NaN	NaN	NaN	NaN	NaN	NaN	NaN	NaN	NaN		NaN	NaN	NaN	NaN	NaN	NaN	NaN	NaN	NaN	NaN	NaN	NaN	NaN	NaN	NaN	NaN
EX_glyc-R(e)	'(R)-Glycerate exchange'	NaN	NaN	NaN	NaN	NaN	NaN	NaN	NaN	NaN	NaN	NaN	NaN	NaN	NaN	NaN	NaN		NaN	NaN	NaN	NaN	NaN	NaN	NaN	NaN	NaN	NaN	NaN	NaN	NaN	NaN	NaN	NaN
EX_glyc2p(e)	'Glycerol 2-phosphate exchange'	NaN	NaN	NaN	NaN	NaN	NaN	NaN	NaN	NaN	NaN	NaN	NaN	NaN	NaN	NaN	NaN		NaN	NaN	NaN	NaN	NaN	NaN	NaN	NaN	NaN	NaN	NaN	NaN	NaN	NaN	NaN	NaN
EX_glyc3p(e)	'Glycerol 3-phosphate exchange'	NaN	NaN	NaN	NaN	NaN	NaN	NaN	NaN	NaN	NaN	NaN	NaN	NaN	NaN	NaN	NaN		NaN	NaN	NaN	NaN	NaN	NaN	NaN	NaN	NaN	NaN	NaN	NaN	NaN	NaN	NaN	NaN
EX_glyclt(e)	'Glycolate exchange'	0	0	0	0	0	NaN	NaN	NaN	0	0	0	0	NaN	NaN	NaN	NaN		0.00123819	0.00119544	0.00106247	0.0011077	0.00077078	NaN	NaN	NaN	0.00122886	0.00108656	0.00105278	0.000756719	NaN	NaN	NaN	NaN
EX_gmp(e)	'GMP exchange'	NaN	NaN	NaN	NaN	NaN	NaN	NaN	NaN	NaN	NaN	NaN	NaN	NaN	NaN	NaN	NaN		NaN	NaN	NaN	NaN	NaN	NaN	NaN	NaN	NaN	NaN	NaN	NaN	NaN	NaN	NaN	NaN
EX_gsn(e)	'Guanosine exchange'	NaN	NaN	NaN	NaN	NaN	NaN	NaN	NaN	NaN	NaN	NaN	NaN	NaN	NaN	NaN	NaN		NaN	NaN	NaN	NaN	NaN	NaN	NaN	NaN	NaN	NaN	NaN	NaN	NaN	NaN	NaN	NaN
EX_gthox(e)	'Oxidized glutathione exchange'	NaN	NaN	NaN	NaN	NaN	NaN	NaN	NaN	NaN	NaN	NaN	NaN	NaN	NaN	NaN	NaN		NaN	NaN	NaN	NaN	NaN	NaN	NaN	NaN	NaN	NaN	NaN	NaN	NaN	NaN	NaN	NaN
EX_gthrd(e)	'Reduced glutathione exchange'	NaN	NaN	NaN	NaN	NaN	NaN	NaN	NaN	NaN	NaN	NaN	NaN	NaN	NaN	NaN	NaN		NaN	NaN	NaN	NaN	NaN	NaN	NaN	NaN	NaN	NaN	NaN	NaN	NaN	NaN	NaN	NaN
EX_gtp(e)	'GTP exchange'	NaN	NaN	NaN	NaN	NaN	NaN	NaN	NaN	NaN	NaN	NaN	NaN	NaN	NaN	NaN	NaN		NaN	NaN	NaN	NaN	NaN	NaN	NaN	NaN	NaN	NaN	NaN	NaN	NaN	NaN	NaN	NaN
EX_gua(e)	'Guanine exchange'	NaN	NaN	NaN	NaN	NaN	NaN	NaN	NaN	NaN	NaN	NaN	NaN	NaN	NaN	NaN	NaN		NaN	NaN	NaN	NaN	NaN	NaN	NaN	NaN	NaN	NaN	NaN	NaN	NaN	NaN	NaN	NaN
EX_h(e)	'H+ exchange'	19.1059	17.4006	15.4088	8.07274	5.42876	4.74277	3.81285	3.56468	16.6441	15.33	16.3863	11.6701	10.0248	9.69427	8.97166	8.0293		19.1276	17.4213	15.4258	8.20973	5.74445	4.87685	4.03879	3.61234	16.6972	15.4142	16.4693	11.7805	10.1335	9.85133	9.03468	8.06762
EX_h2(e)	'H2 exchange'	NaN	NaN	NaN	NaN	NaN	NaN	NaN	NaN	NaN	NaN	NaN	NaN	NaN	NaN	NaN	NaN		NaN	NaN	NaN	NaN	NaN	NaN	NaN	NaN	NaN	NaN	NaN	NaN	NaN	NaN	NaN	NaN
EX_h2o(e)	'H2O exchange'	50.3001	49.119	45.2729	45.0444	34.18	28.8746	23.0349	20.3991	50.0028	45.6908	47.7756	34.7567	30.1621	28.0011	25.2935	20.5924		50.3122	49.1305	45.2821	45.1485	34.3735	28.9551	23.2502	20.4393	50.0293	45.7284	47.8129	34.7942	30.2014	28.0606	25.3177	20.616
EX_h2o2(e)	'Hydrogen peroxide exchange'	NaN	NaN	NaN	NaN	NaN	NaN	NaN	NaN	NaN	NaN	NaN	NaN	NaN	NaN	NaN	NaN		NaN	NaN	NaN	NaN	NaN	NaN	NaN	NaN	NaN	NaN	NaN	NaN	NaN	NaN	NaN	NaN
EX_h2s(e)	'Hydrogen sulfide exchange'	NaN	NaN	NaN	NaN	NaN	NaN	NaN	NaN	NaN	NaN	NaN	NaN	NaN	NaN	NaN	NaN		NaN	NaN	NaN	NaN	NaN	NaN	NaN	NaN	NaN	NaN	NaN	NaN	NaN	NaN	NaN	NaN
EX_hacolipa(e)	'hepta-acylated core oligosaccharide lipid A (E. coli) exchange'	NaN	NaN	NaN	NaN	NaN	NaN	NaN	NaN	NaN	NaN	NaN	NaN	NaN	NaN	NaN	NaN		NaN	NaN	NaN	NaN	NaN	NaN	NaN	NaN	NaN	NaN	NaN	NaN	NaN	NaN	NaN	NaN
EX_halipa(e)	'hepta-acylated KDO(2)-lipid (A) exchange'	NaN	NaN	NaN	NaN	NaN	NaN	NaN	NaN	NaN	NaN	NaN	NaN	NaN	NaN	NaN	NaN		NaN	NaN	NaN	NaN	NaN	NaN	NaN	NaN	NaN	NaN	NaN	NaN	NaN	NaN	NaN	NaN
EX_hdca(e)	'Hexadecanoate (n-C16:0) exchange'	NaN	NaN	NaN	NaN	NaN	NaN	NaN	NaN	NaN	NaN	NaN	NaN	NaN	NaN	NaN	NaN		NaN	NaN	NaN	NaN	NaN	NaN	NaN	NaN	NaN	NaN	NaN	NaN	NaN	NaN	NaN	NaN
EX_hdcea(e)	'hexadecenoate (n-C16:1) exchange'	NaN	NaN	NaN	NaN	NaN	NaN	NaN	NaN	NaN	NaN	NaN	NaN	NaN	NaN	NaN	NaN		NaN	NaN	NaN	NaN	NaN	NaN	NaN	NaN	NaN	NaN	NaN	NaN	NaN	NaN	NaN	NaN
EX_hg2(e)	'Hg2+ exchange'	NaN	NaN	NaN	NaN	NaN	NaN	NaN	NaN	NaN	NaN	NaN	NaN	NaN	NaN	NaN	NaN		NaN	NaN	NaN	NaN	NaN	NaN	NaN	NaN	NaN	NaN	NaN	NaN	NaN	NaN	NaN	NaN
EX_his-L(e)	'L-Histidine exchange'	NaN	NaN	NaN	NaN	NaN	NaN	NaN	NaN	NaN	NaN	NaN	NaN	NaN	NaN	NaN	NaN		NaN	NaN	NaN	NaN	NaN	NaN	NaN	NaN	NaN	NaN	NaN	NaN	NaN	NaN	NaN	NaN
EX_hom-L(e)	'L-Homoserine exchange'	NaN	NaN	NaN	NaN	NaN	NaN	NaN	NaN	NaN	NaN	NaN	NaN	NaN	NaN	NaN	NaN		NaN	NaN	NaN	NaN	NaN	NaN	NaN	NaN	NaN	NaN	NaN	NaN	NaN	NaN	NaN	NaN
EX_hxa(e)	'Hexanoate (n-C6:0) exchange'	NaN	NaN	NaN	NaN	NaN	NaN	NaN	NaN	NaN	NaN	NaN	NaN	NaN	NaN	NaN	NaN		NaN	NaN	NaN	NaN	NaN	NaN	NaN	NaN	NaN	NaN	NaN	NaN	NaN	NaN	NaN	NaN
EX_hxan(e)	'Hypoxanthine exchange'	NaN	NaN	NaN	NaN	NaN	NaN	NaN	NaN	NaN	NaN	NaN	NaN	NaN	NaN	NaN	NaN		NaN	NaN	NaN	NaN	NaN	NaN	NaN	NaN	NaN	NaN	NaN	NaN	NaN	NaN	NaN	NaN
EX_idon-L(e)	'L-Idonate exchange'	NaN	NaN	NaN	NaN	NaN	NaN	NaN	NaN	NaN	NaN	NaN	NaN	NaN	NaN	NaN	NaN		NaN	NaN	NaN	NaN	NaN	NaN	NaN	NaN	NaN	NaN	NaN	NaN	NaN	NaN	NaN	NaN
EX_ile-L(e)	'L-Isoleucine exchange'	NaN	NaN	NaN	NaN	NaN	NaN	NaN	NaN	NaN	NaN	NaN	NaN	NaN	NaN	NaN	NaN		NaN	NaN	NaN	NaN	NaN	NaN	NaN	NaN	NaN	NaN	NaN	NaN	NaN	NaN	NaN	NaN
EX_imp(e)	'IMP exchange'	NaN	NaN	NaN	NaN	NaN	NaN	NaN	NaN	NaN	NaN	NaN	NaN	NaN	NaN	NaN	NaN		NaN	NaN	NaN	NaN	NaN	NaN	NaN	NaN	NaN	NaN	NaN	NaN	NaN	NaN	NaN	NaN
EX_indole(e)	'Indole exchange'	NaN	NaN	NaN	NaN	NaN	NaN	NaN	NaN	NaN	NaN	NaN	NaN	NaN	NaN	NaN	NaN		NaN	NaN	NaN	NaN	NaN	NaN	NaN	NaN	NaN	NaN	NaN	NaN	NaN	NaN	NaN	NaN
EX_inost(e)	'myo-Inositol exchange'	NaN	NaN	NaN	NaN	NaN	NaN	NaN	NaN	NaN	NaN	NaN	NaN	NaN	NaN	NaN	NaN		NaN	NaN	NaN	NaN	NaN	NaN	NaN	NaN	NaN	NaN	NaN	NaN	NaN	NaN	NaN	NaN
EX_ins(e)	'Inosine exchange'	NaN	NaN	NaN	NaN	NaN	NaN	NaN	NaN	NaN	NaN	NaN	NaN	NaN	NaN	NaN	NaN		NaN	NaN	NaN	NaN	NaN	NaN	NaN	NaN	NaN	NaN	NaN	NaN	NaN	NaN	NaN	NaN
EX_isetac(e)	'Isethionic acid exchange'	NaN	NaN	NaN	NaN	NaN	NaN	NaN	NaN	NaN	NaN	NaN	NaN	NaN	NaN	NaN	NaN		NaN	NaN	NaN	NaN	NaN	NaN	NaN	NaN	NaN	NaN	NaN	NaN	NaN	NaN	NaN	NaN
EX_k(e)	'K+ exchange'	-0.168279	-0.163763	-0.158999	-0.132038	-0.112652	-0.0937526	-0.0792449	-0.0741395	-0.164759	-0.158645	-0.157557	-0.106685	-0.0888471	-0.0783842	-0.0569981	-0.0408416		-0.168269	-0.163754	-0.158993	-0.132026	-0.112646	-0.0937473	-0.0792418	-0.0741376	-0.164747	-0.158637	-0.157553	-0.106678	-0.0888408	-0.0783778	-0.0569894	-0.0408335
EX_kdo2lipid4(e)	'KDO(2)-lipid IV(A) exchange'	NaN	NaN	NaN	NaN	NaN	NaN	NaN	NaN	NaN	NaN	NaN	NaN	NaN	NaN	NaN	NaN		NaN	NaN	NaN	NaN	NaN	NaN	NaN	NaN	NaN	NaN	NaN	NaN	NaN	NaN	NaN	NaN
EX_lac-D(e)	'D-lactate exchange'	NaN	NaN	NaN	NaN	NaN	NaN	NaN	NaN	NaN	NaN	NaN	NaN	NaN	NaN	NaN	NaN		NaN	NaN	NaN	NaN	NaN	NaN	NaN	NaN	NaN	NaN	NaN	NaN	NaN	NaN	NaN	NaN
EX_lac-L(e)	'L-Lactate exchange'	NaN	NaN	NaN	NaN	NaN	NaN	NaN	NaN	NaN	NaN	NaN	NaN	NaN	NaN	NaN	NaN		NaN	NaN	NaN	NaN	NaN	NaN	NaN	NaN	NaN	NaN	NaN	NaN	NaN	NaN	NaN	NaN
EX_lcts(e)	'Lactose exchange'	NaN	NaN	NaN	NaN	NaN	NaN	NaN	NaN	NaN	NaN	NaN	NaN	NaN	NaN	NaN	NaN		NaN	NaN	NaN	NaN	NaN	NaN	NaN	NaN	NaN	NaN	NaN	NaN	NaN	NaN	NaN	NaN
EX_leu-L(e)	'L-Leucine exchange'	NaN	NaN	NaN	NaN	NaN	NaN	NaN	NaN	NaN	NaN	NaN	NaN	NaN	NaN	NaN	NaN		NaN	NaN	NaN	NaN	NaN	NaN	NaN	NaN	NaN	NaN	NaN	NaN	NaN	NaN	NaN	NaN
EX_lipa(e)	'KDO(2)-lipid (A) exchange'	NaN	NaN	NaN	NaN	NaN	NaN	NaN	NaN	NaN	NaN	NaN	NaN	NaN	NaN	NaN	NaN		NaN	NaN	NaN	NaN	NaN	NaN	NaN	NaN	NaN	NaN	NaN	NaN	NaN	NaN	NaN	NaN
EX_lipa_cold(e)	'cold adapted KDO(2)-lipid (A) exchange'	NaN	NaN	NaN	NaN	NaN	NaN	NaN	NaN	NaN	NaN	NaN	NaN	NaN	NaN	NaN	NaN		NaN	NaN	NaN	NaN	NaN	NaN	NaN	NaN	NaN	NaN	NaN	NaN	NaN	NaN	NaN	NaN
EX_lipoate(e)	'Lipoate exchange'	NaN	NaN	NaN	NaN	NaN	NaN	NaN	NaN	NaN	NaN	NaN	NaN	NaN	NaN	NaN	NaN		NaN	NaN	NaN	NaN	NaN	NaN	NaN	NaN	NaN	NaN	NaN	NaN	NaN	NaN	NaN	NaN
EX_lys-L(e)	'L-Lysine exchange'	NaN	NaN	NaN	NaN	NaN	NaN	NaN	NaN	NaN	NaN	NaN	NaN	NaN	NaN	NaN	NaN		NaN	NaN	NaN	NaN	NaN	NaN	NaN	NaN	NaN	NaN	NaN	NaN	NaN	NaN	NaN	NaN
EX_lyx-L(e)	'L-Lyxose exchange'	NaN	NaN	NaN	NaN	NaN	NaN	NaN	NaN	NaN	NaN	NaN	NaN	NaN	NaN	NaN	NaN		NaN	NaN	NaN	NaN	NaN	NaN	NaN	NaN	NaN	NaN	NaN	NaN	NaN	NaN	NaN	NaN
EX_mal-D(e)	'D-Malate exchange'	NaN	NaN	NaN	NaN	NaN	NaN	NaN	NaN	NaN	NaN	NaN	NaN	NaN	NaN	NaN	NaN		NaN	NaN	NaN	NaN	NaN	NaN	NaN	NaN	NaN	NaN	NaN	NaN	NaN	NaN	NaN	NaN
EX_mal-L(e)	'L-Malate exchange'	0.00428381	0.00400445	0.00104261	NaN	NaN	NaN	NaN	NaN	0.00465562	0.00309588	0.00127499	0.0174635	0.0168353	0.00943573	0.0041762	0.00219518		0.00523577	0.00489433	0.0012743	NaN	NaN	NaN	NaN	NaN	0.00569021	0.00378386	0.00155832	0.0213443	0.0205765	0.0115326	0.00510424	0.002683
EX_malt(e)	'Maltose exchange'	NaN	NaN	NaN	NaN	NaN	NaN	NaN	NaN	NaN	NaN	NaN	NaN	NaN	NaN	NaN	NaN		NaN	NaN	NaN	NaN	NaN	NaN	NaN	NaN	NaN	NaN	NaN	NaN	NaN	NaN	NaN	NaN
EX_malthx(e)	'Maltohexaose exchange'	NaN	NaN	NaN	NaN	NaN	NaN	NaN	NaN	NaN	NaN	NaN	NaN	NaN	NaN	NaN	NaN		NaN	NaN	NaN	NaN	NaN	NaN	NaN	NaN	NaN	NaN	NaN	NaN	NaN	NaN	NaN	NaN
EX_maltpt(e)	'Maltopentaose exchange'	NaN	NaN	NaN	NaN	NaN	NaN	NaN	NaN	NaN	NaN	NaN	NaN	NaN	NaN	NaN	NaN		NaN	NaN	NaN	NaN	NaN	NaN	NaN	NaN	NaN	NaN	NaN	NaN	NaN	NaN	NaN	NaN
EX_malttr(e)	'Maltotriose exchange'	NaN	NaN	NaN	NaN	NaN	NaN	NaN	NaN	NaN	NaN	NaN	NaN	NaN	NaN	NaN	NaN		NaN	NaN	NaN	NaN	NaN	NaN	NaN	NaN	NaN	NaN	NaN	NaN	NaN	NaN	NaN	NaN
EX_maltttr(e)	'Maltotetraose exchange'	NaN	NaN	NaN	NaN	NaN	NaN	NaN	NaN	NaN	NaN	NaN	NaN	NaN	NaN	NaN	NaN		NaN	NaN	NaN	NaN	NaN	NaN	NaN	NaN	NaN	NaN	NaN	NaN	NaN	NaN	NaN	NaN
EX_man(e)	'D-Mannose exchange'	NaN	NaN	NaN	NaN	NaN	NaN	NaN	NaN	NaN	NaN	NaN	NaN	NaN	NaN	NaN	NaN		NaN	NaN	NaN	NaN	NaN	NaN	NaN	NaN	NaN	NaN	NaN	NaN	NaN	NaN	NaN	NaN
EX_man6p(e)	'D-Mannose 6-phosphate exchange'	NaN	NaN	NaN	NaN	NaN	NaN	NaN	NaN	NaN	NaN	NaN	NaN	NaN	NaN	NaN	NaN		NaN	NaN	NaN	NaN	NaN	NaN	NaN	NaN	NaN	NaN	NaN	NaN	NaN	NaN	NaN	NaN
EX_manglyc(e)	'2(alpha-D-Mannosyl)-D-glycerate exchange'	NaN	NaN	NaN	NaN	NaN	NaN	NaN	NaN	NaN	NaN	NaN	NaN	NaN	NaN	NaN	NaN		NaN	NaN	NaN	NaN	NaN	NaN	NaN	NaN	NaN	NaN	NaN	NaN	NaN	NaN	NaN	NaN
EX_melib(e)	'Melibiose exchange'	NaN	NaN	NaN	NaN	NaN	NaN	NaN	NaN	NaN	NaN	NaN	NaN	NaN	NaN	NaN	NaN		NaN	NaN	NaN	NaN	NaN	NaN	NaN	NaN	NaN	NaN	NaN	NaN	NaN	NaN	NaN	NaN
EX_meoh(e)	'methanol exchange'	NaN	NaN	1.71245e-06	NaN	NaN	NaN	NaN	NaN	NaN	1.70862e-06	NaN	NaN	NaN	NaN	NaN	NaN		NaN	NaN	1.71248e-06	NaN	NaN	NaN	NaN	NaN	NaN	1.70866e-06	NaN	NaN	NaN	NaN	NaN	NaN
EX_met-D(e)	'D-Methionine exchange'	NaN	NaN	NaN	NaN	NaN	NaN	NaN	NaN	NaN	NaN	NaN	NaN	NaN	NaN	NaN	NaN		NaN	NaN	NaN	NaN	NaN	NaN	NaN	NaN	NaN	NaN	NaN	NaN	NaN	NaN	NaN	NaN
EX_met-L(e)	'L-Methionine exchange'	NaN	NaN	NaN	NaN	NaN	NaN	NaN	NaN	NaN	NaN	NaN	NaN	NaN	NaN	NaN	NaN		NaN	NaN	NaN	NaN	NaN	NaN	NaN	NaN	NaN	NaN	NaN	NaN	NaN	NaN	NaN	NaN
EX_metsox-R-L(e)	'L-methionine-R-sulfoxide exchange'	NaN	NaN	NaN	NaN	NaN	NaN	NaN	NaN	NaN	NaN	NaN	NaN	NaN	NaN	NaN	NaN		NaN	NaN	NaN	NaN	NaN	NaN	NaN	NaN	NaN	NaN	NaN	NaN	NaN	NaN	NaN	NaN
EX_metsox-S-L(e)	'L-Methionine S-oxide exchange'	NaN	NaN	NaN	NaN	NaN	NaN	NaN	NaN	NaN	NaN	NaN	NaN	NaN	NaN	NaN	NaN		NaN	NaN	NaN	NaN	NaN	NaN	NaN	NaN	NaN	NaN	NaN	NaN	NaN	NaN	NaN	NaN
EX_mg2(e)	'Mg exchange'	-0.00747916	-0.00727845	-0.00706674	-0.00586845	-0.00500682	-0.00416684	-0.00352204	-0.00329513	-0.00732271	-0.00705101	-0.00700282	-0.00474161	-0.00394881	-0.00348379	-0.00253329	-0.00181521		-0.00747873	-0.00727804	-0.00706644	-0.0058679	-0.00500654	-0.0041666	-0.00352191	-0.00329505	-0.0073222	-0.00705063	-0.00700243	-0.00474129	-0.00394853	-0.0034835	-0.0025329	-0.00181485
EX_mincyc(e)	'minocycline exchange'	NaN	NaN	NaN	NaN	NaN	NaN	NaN	NaN	NaN	NaN	NaN	NaN	NaN	NaN	NaN	NaN		NaN	NaN	NaN	NaN	NaN	NaN	NaN	NaN	NaN	NaN	NaN	NaN	NaN	NaN	NaN	NaN
EX_minohp(e)	'myo-Inositol hexakisphosphate exchange'	NaN	NaN	NaN	NaN	NaN	NaN	NaN	NaN	NaN	NaN	NaN	NaN	NaN	NaN	NaN	NaN		NaN	NaN	NaN	NaN	NaN	NaN	NaN	NaN	NaN	NaN	NaN	NaN	NaN	NaN	NaN	NaN
EX_mmet(e)	'S-Methyl-L-methionine exchange'	NaN	NaN	NaN	NaN	NaN	NaN	NaN	NaN	NaN	NaN	NaN	NaN	NaN	NaN	NaN	NaN		NaN	NaN	NaN	NaN	NaN	NaN	NaN	NaN	NaN	NaN	NaN	NaN	NaN	NaN	NaN	NaN
EX_mn2(e)	'Mn2+ exchange'	-0.000596303	-0.000580301	-0.000563421	NaN	-0.000399186	-0.000332216	NaN	NaN	-0.00058383	-0.000562167	-0.000558325	NaN	NaN	NaN	NaN	NaN		-0.000596268	-0.000580268	-0.000563397	NaN	-0.000399164	-0.000332197	NaN	NaN	-0.000583789	-0.000562136	-0.000558294	NaN	NaN	NaN	NaN	NaN
EX_mnl(e)	'D-Mannitol exchange'	NaN	NaN	NaN	NaN	NaN	NaN	NaN	NaN	NaN	NaN	NaN	NaN	NaN	NaN	NaN	NaN		NaN	NaN	NaN	NaN	NaN	NaN	NaN	NaN	NaN	NaN	NaN	NaN	NaN	NaN	NaN	NaN
EX_mobd(e)	'Molybdate exchange'	NaN	NaN	NaN	NaN	-8.31131e-05	NaN	NaN	NaN	NaN	NaN	NaN	-7.87106e-05	-6.55484e-05	NaN	NaN	NaN		NaN	NaN	NaN	NaN	-8.31087e-05	NaN	NaN	NaN	NaN	NaN	NaN	-7.87055e-05	-6.55457e-05	NaN	NaN	NaN
EX_mso3(e)	'methanesulfonate exchange'	NaN	NaN	NaN	NaN	NaN	NaN	NaN	NaN	NaN	NaN	NaN	NaN	NaN	NaN	NaN	NaN		NaN	NaN	NaN	NaN	NaN	NaN	NaN	NaN	NaN	NaN	NaN	NaN	NaN	NaN	NaN	NaN
EX_n2o(e)	'Nitrous oxide exchange'	NaN	NaN	NaN	NaN	NaN	NaN	NaN	NaN	NaN	NaN	NaN	NaN	NaN	NaN	NaN	NaN		NaN	NaN	NaN	NaN	NaN	NaN	NaN	NaN	NaN	NaN	NaN	NaN	NaN	NaN	NaN	NaN
EX_na1(e)	'Sodium exchange'	NaN	NaN	NaN	NaN	NaN	NaN	NaN	NaN	NaN	NaN	NaN	NaN	NaN	NaN	NaN	NaN		NaN	NaN	NaN	NaN	NaN	NaN	NaN	NaN	NaN	NaN	NaN	NaN	NaN	NaN	NaN	NaN
EX_nac(e)	'Nicotinate exchange'	NaN	NaN	NaN	NaN	NaN	NaN	NaN	NaN	NaN	NaN	NaN	NaN	NaN	NaN	NaN	NaN		NaN	NaN	NaN	NaN	NaN	NaN	NaN	NaN	NaN	NaN	NaN	NaN	NaN	NaN	NaN	NaN
EX_nh4(e)	'Ammonia exchange'	-9.59042	-9.32042	-9.04438	-7.63149	-6.70613	-5.67968	-4.71235	-4.2467	-9.38782	-9.02846	-8.97184	-6.10281	-5.08217	-4.47386	-3.26236	-2.35872		-9.58745	-9.31759	-9.04241	-7.50697	-6.3989	-5.54656	-4.49788	-4.20698	-9.37803	-9.02121	-8.96875	-6.10014	-5.07987	-4.47153	-3.2585	-2.35453
EX_ni2(e)	'Ni2+ exchange'	NaN	-0.000270748	NaN	NaN	NaN	-0.000155001	NaN	-0.000122574	NaN	NaN	NaN	NaN	NaN	-0.000129588	NaN	-6.75231e-05		NaN	-0.000270733	NaN	NaN	NaN	-0.000154992	NaN	-0.000122571	NaN	NaN	NaN	NaN	NaN	-0.000129581	NaN	-6.75097e-05
EX_nmn(e)	'NMN exchange'	NaN	NaN	NaN	NaN	NaN	NaN	NaN	NaN	NaN	NaN	NaN	NaN	NaN	NaN	NaN	NaN		NaN	NaN	NaN	NaN	NaN	NaN	NaN	NaN	NaN	NaN	NaN	NaN	NaN	NaN	NaN	NaN
EX_no(e)	'Nitric oxide exchange'	NaN	NaN	NaN	NaN	NaN	NaN	NaN	NaN	NaN	NaN	NaN	NaN	NaN	NaN	NaN	NaN		NaN	NaN	NaN	NaN	NaN	NaN	NaN	NaN	NaN	NaN	NaN	NaN	NaN	NaN	NaN	NaN
EX_no2(e)	'Nitrite exchange'	NaN	NaN	NaN	NaN	NaN	NaN	NaN	NaN	NaN	NaN	NaN	NaN	NaN	NaN	NaN	NaN		NaN	NaN	NaN	NaN	NaN	NaN	NaN	NaN	NaN	NaN	NaN	NaN	NaN	NaN	NaN	NaN
EX_no3(e)	'Nitrate exchange'	NaN	NaN	NaN	NaN	NaN	NaN	NaN	NaN	NaN	NaN	NaN	NaN	NaN	NaN	NaN	NaN		NaN	NaN	NaN	NaN	NaN	NaN	NaN	NaN	NaN	NaN	NaN	NaN	NaN	NaN	NaN	NaN
EX_novbcn(e)	'novobiocin exchange'	NaN	NaN	NaN	NaN	NaN	NaN	NaN	NaN	NaN	NaN	NaN	NaN	NaN	NaN	NaN	NaN		NaN	NaN	NaN	NaN	NaN	NaN	NaN	NaN	NaN	NaN	NaN	NaN	NaN	NaN	NaN	NaN
EX_o16a4colipa(e)	'(O16 antigen)x4 core oligosaccharide lipid A exchange'	NaN	NaN	NaN	NaN	NaN	NaN	NaN	NaN	NaN	NaN	NaN	NaN	NaN	NaN	NaN	NaN		NaN	NaN	NaN	NaN	NaN	NaN	NaN	NaN	NaN	NaN	NaN	NaN	NaN	NaN	NaN	NaN
EX_o2(e)	'O2 exchange'	-24.965	-24.4797	-21.3521	-25.0628	-16.9808	-14.3448	-10.7958	-8.92914	-25.1886	-21.7494	-23.9833	-18.0129	-15.7882	-14.8483	-14.9876	-12.4592		-24.9633	-24.4781	-21.3509	-25.0612	-16.9801	-14.3441	-10.7954	-8.92893	-25.1872	-21.7484	-23.9821	-18.012	-15.7874	-14.8474	-14.9864	-12.4583
EX_o2s(e)	'Superoxide anion exchange'	NaN	NaN	NaN	NaN	NaN	NaN	NaN	NaN	NaN	NaN	NaN	NaN	NaN	NaN	NaN	NaN		NaN	NaN	NaN	NaN	NaN	NaN	NaN	NaN	NaN	NaN	NaN	NaN	NaN	NaN	NaN	NaN
EX_ocdca(e)	'octadecanoate (n-C18:0) exchange'	NaN	NaN	NaN	NaN	NaN	NaN	NaN	NaN	NaN	NaN	NaN	NaN	NaN	NaN	NaN	NaN		NaN	NaN	NaN	NaN	NaN	NaN	NaN	NaN	NaN	NaN	NaN	NaN	NaN	NaN	NaN	NaN
EX_ocdcea(e)	'octadecenoate (n-C18:1) exchange'	NaN	NaN	NaN	NaN	NaN	NaN	NaN	NaN	NaN	NaN	NaN	NaN	NaN	NaN	NaN	NaN		NaN	NaN	NaN	NaN	NaN	NaN	NaN	NaN	NaN	NaN	NaN	NaN	NaN	NaN	NaN	NaN
EX_octa(e)	'octanoate (n-C8:0) exchange'	NaN	NaN	NaN	NaN	NaN	NaN	NaN	NaN	NaN	NaN	NaN	NaN	NaN	NaN	NaN	NaN		NaN	NaN	NaN	NaN	NaN	NaN	NaN	NaN	NaN	NaN	NaN	NaN	NaN	NaN	NaN	NaN
EX_orn(e)	'Ornithine exchange'	NaN	NaN	NaN	NaN	NaN	NaN	NaN	NaN	NaN	NaN	NaN	NaN	NaN	NaN	NaN	NaN		NaN	NaN	NaN	NaN	NaN	NaN	NaN	NaN	NaN	NaN	NaN	NaN	NaN	NaN	NaN	NaN
EX_orot(e)	'Orotate exchange'	NaN	NaN	NaN	NaN	NaN	NaN	NaN	NaN	NaN	NaN	NaN	NaN	NaN	NaN	NaN	NaN		NaN	NaN	NaN	NaN	NaN	NaN	NaN	NaN	NaN	NaN	NaN	NaN	NaN	NaN	NaN	NaN
EX_pacald(e)	'Phenylacetaldehyde exchange'	NaN	NaN	NaN	NaN	NaN	NaN	NaN	NaN	NaN	NaN	NaN	NaN	NaN	NaN	NaN	NaN		NaN	NaN	NaN	NaN	NaN	NaN	NaN	NaN	NaN	NaN	NaN	NaN	NaN	NaN	NaN	NaN
EX_peamn(e)	'Phenethylamine exchange'	NaN	NaN	NaN	NaN	NaN	NaN	NaN	NaN	NaN	NaN	NaN	NaN	NaN	NaN	NaN	NaN		NaN	NaN	NaN	NaN	NaN	NaN	NaN	NaN	NaN	NaN	NaN	NaN	NaN	NaN	NaN	NaN
EX_phe-L(e)	'L-Phenylalanine exchange'	NaN	NaN	NaN	NaN	NaN	NaN	NaN	NaN	NaN	NaN	NaN	NaN	NaN	NaN	NaN	NaN		NaN	NaN	NaN	NaN	NaN	NaN	NaN	NaN	NaN	NaN	NaN	NaN	NaN	NaN	NaN	NaN
EX_pheme(e)	'Protoheme exchange'	NaN	NaN	NaN	NaN	NaN	NaN	NaN	NaN	NaN	NaN	NaN	NaN	NaN	NaN	NaN	NaN		NaN	NaN	NaN	NaN	NaN	NaN	NaN	NaN	NaN	NaN	NaN	NaN	NaN	NaN	NaN	NaN
EX_pi(e)	'Phosphate exchange'	-0.840706	-0.818134	-0.794224	-0.659873	-0.562762	-0.468362	-0.395817	-0.370261	-0.823215	-0.792542	-0.787182	-0.533072	-0.443964	-0.391731	-0.285071	-0.204406		-0.840164	-0.817618	-0.793847	-0.659202	-0.562437	-0.468078	-0.395653	-0.370168	-0.82258	-0.792071	-0.786657	-0.532639	-0.44358	-0.391338	-0.284547	-0.203881
EX_pnto-R(e)	'(R)-Pantothenate exchange'	NaN	NaN	NaN	NaN	NaN	NaN	NaN	NaN	NaN	NaN	NaN	NaN	NaN	NaN	NaN	NaN		NaN	NaN	NaN	NaN	NaN	NaN	NaN	NaN	NaN	NaN	NaN	NaN	NaN	NaN	NaN	NaN
EX_ppa(e)	'Propionate exchange'	NaN	NaN	NaN	NaN	NaN	NaN	NaN	NaN	NaN	NaN	NaN	NaN	NaN	NaN	NaN	NaN		NaN	NaN	NaN	NaN	NaN	NaN	NaN	NaN	NaN	NaN	NaN	NaN	NaN	NaN	NaN	NaN
EX_ppal(e)	'Propanal exchange'	NaN	NaN	NaN	NaN	NaN	NaN	NaN	NaN	NaN	NaN	NaN	NaN	NaN	NaN	NaN	NaN		NaN	NaN	NaN	NaN	NaN	NaN	NaN	NaN	NaN	NaN	NaN	NaN	NaN	NaN	NaN	NaN
EX_pppn(e)	'Phenylpropanoate exchange'	NaN	NaN	NaN	NaN	NaN	NaN	NaN	NaN	NaN	NaN	NaN	NaN	NaN	NaN	NaN	NaN		NaN	NaN	NaN	NaN	NaN	NaN	NaN	NaN	NaN	NaN	NaN	NaN	NaN	NaN	NaN	NaN
EX_ppt(e)	'Phosphonate exchange'	NaN	NaN	NaN	NaN	NaN	NaN	NaN	NaN	NaN	NaN	NaN	NaN	NaN	NaN	NaN	NaN		NaN	NaN	NaN	NaN	NaN	NaN	NaN	NaN	NaN	NaN	NaN	NaN	NaN	NaN	NaN	NaN
EX_pro-L(e)	'L-Proline exchange'	NaN	NaN	NaN	NaN	NaN	NaN	NaN	NaN	NaN	NaN	NaN	NaN	NaN	NaN	NaN	NaN		NaN	NaN	NaN	NaN	NaN	NaN	NaN	NaN	NaN	NaN	NaN	NaN	NaN	NaN	NaN	NaN
EX_progly(e)	'L-Prolinylglycine exchange'	NaN	NaN	NaN	NaN	NaN	NaN	NaN	NaN	NaN	NaN	NaN	NaN	NaN	NaN	NaN	NaN		NaN	NaN	NaN	NaN	NaN	NaN	NaN	NaN	NaN	NaN	NaN	NaN	NaN	NaN	NaN	NaN
EX_psclys(e)	'psicoselysine exchange'	NaN	NaN	NaN	NaN	NaN	NaN	NaN	NaN	NaN	NaN	NaN	NaN	NaN	NaN	NaN	NaN		NaN	NaN	NaN	NaN	NaN	NaN	NaN	NaN	NaN	NaN	NaN	NaN	NaN	NaN	NaN	NaN
EX_pser-L(e)	'O-Phospho-L-serine exchange'	NaN	NaN	NaN	NaN	NaN	NaN	NaN	NaN	NaN	NaN	NaN	NaN	NaN	NaN	NaN	NaN		NaN	NaN	NaN	NaN	NaN	NaN	NaN	NaN	NaN	NaN	NaN	NaN	NaN	NaN	NaN	NaN
EX_ptrc(e)	'Putrescine exchange'	NaN	NaN	NaN	NaN	NaN	NaN	NaN	NaN	NaN	NaN	NaN	NaN	NaN	NaN	NaN	NaN		NaN	NaN	NaN	NaN	NaN	NaN	NaN	NaN	NaN	NaN	NaN	NaN	NaN	NaN	NaN	NaN
EX_pydam(e)	'Pyridoxamine exchange'	NaN	NaN	NaN	NaN	NaN	NaN	NaN	0	NaN	0	NaN	NaN	NaN	NaN	NaN	NaN		NaN	NaN	NaN	NaN	NaN	NaN	NaN	0	NaN	0	NaN	NaN	NaN	NaN	NaN	NaN
EX_pydx(e)	'Pyridoxal exchange'	NaN	NaN	NaN	NaN	NaN	NaN	NaN	NaN	NaN	NaN	NaN	NaN	NaN	NaN	NaN	NaN		NaN	NaN	NaN	NaN	NaN	NaN	NaN	NaN	NaN	NaN	NaN	NaN	NaN	NaN	NaN	NaN
EX_pydxn(e)	'Pyridoxine exchange'	0	0	0	NaN	0	NaN	NaN	NaN	0	NaN	NaN	0	NaN	NaN	NaN	NaN		0	0	0	NaN	0	NaN	NaN	NaN	0	NaN	NaN	0	NaN	NaN	NaN	NaN
EX_pyr(e)	'Pyruvate exchange'	NaN	NaN	NaN	NaN	NaN	NaN	NaN	NaN	NaN	NaN	NaN	NaN	NaN	NaN	NaN	NaN		NaN	NaN	NaN	NaN	NaN	NaN	NaN	NaN	NaN	NaN	NaN	NaN	NaN	NaN	NaN	NaN
EX_quin(e)	'Quinate exchange'	NaN	NaN	NaN	NaN	NaN	NaN	NaN	NaN	NaN	NaN	NaN	NaN	NaN	NaN	NaN	NaN		NaN	NaN	NaN	NaN	NaN	NaN	NaN	NaN	NaN	NaN	NaN	NaN	NaN	NaN	NaN	NaN
EX_r5p(e)	'alpha-D-Ribose 5-phosphate exchange'	NaN	NaN	NaN	NaN	NaN	NaN	NaN	NaN	NaN	NaN	NaN	NaN	NaN	NaN	NaN	NaN		NaN	NaN	NaN	NaN	NaN	NaN	NaN	NaN	NaN	NaN	NaN	NaN	NaN	NaN	NaN	NaN
EX_rfamp(e)	'rifampin exchange'	NaN	NaN	NaN	NaN	NaN	NaN	NaN	NaN	NaN	NaN	NaN	NaN	NaN	NaN	NaN	NaN		NaN	NaN	NaN	NaN	NaN	NaN	NaN	NaN	NaN	NaN	NaN	NaN	NaN	NaN	NaN	NaN
EX_rib-D(e)	'D-Ribose exchange'	NaN	NaN	NaN	NaN	NaN	NaN	NaN	NaN	NaN	NaN	NaN	NaN	NaN	NaN	NaN	NaN		NaN	NaN	NaN	NaN	NaN	NaN	NaN	NaN	NaN	NaN	NaN	NaN	NaN	NaN	NaN	NaN
EX_rmn(e)	'L-Rhamnose exchange'	NaN	NaN	NaN	NaN	NaN	NaN	NaN	NaN	NaN	NaN	NaN	NaN	NaN	NaN	NaN	NaN		NaN	NaN	NaN	NaN	NaN	NaN	NaN	NaN	NaN	NaN	NaN	NaN	NaN	NaN	NaN	NaN
EX_sbt-D(e)	'D-Sorbitol exchange'	NaN	NaN	NaN	NaN	NaN	NaN	NaN	NaN	NaN	NaN	NaN	NaN	NaN	NaN	NaN	NaN		NaN	NaN	NaN	NaN	NaN	NaN	NaN	NaN	NaN	NaN	NaN	NaN	NaN	NaN	NaN	NaN
EX_sel(e)	'Selenate exchange'	NaN	NaN	NaN	NaN	NaN	NaN	NaN	NaN	NaN	NaN	NaN	NaN	NaN	NaN	NaN	NaN		NaN	NaN	NaN	NaN	NaN	NaN	NaN	NaN	NaN	NaN	NaN	NaN	NaN	NaN	NaN	NaN
EX_ser-D(e)	'D-Serine exchange'	NaN	NaN	NaN	NaN	NaN	NaN	NaN	NaN	NaN	NaN	NaN	NaN	NaN	NaN	NaN	NaN		NaN	NaN	NaN	NaN	NaN	NaN	NaN	NaN	NaN	NaN	NaN	NaN	NaN	NaN	NaN	NaN
EX_ser-L(e)	'L-Serine exchange'	NaN	NaN	NaN	NaN	NaN	NaN	NaN	NaN	NaN	NaN	NaN	NaN	NaN	NaN	NaN	NaN		NaN	NaN	NaN	NaN	NaN	NaN	NaN	NaN	NaN	NaN	NaN	NaN	NaN	NaN	NaN	NaN
EX_skm(e)	'Shikimate exchange'	NaN	NaN	NaN	NaN	NaN	NaN	NaN	NaN	NaN	NaN	NaN	NaN	NaN	NaN	NaN	NaN		NaN	NaN	NaN	NaN	NaN	NaN	NaN	NaN	NaN	NaN	NaN	NaN	NaN	NaN	NaN	NaN
EX_slnt(e)	'selenite exchange'	NaN	NaN	NaN	NaN	NaN	NaN	NaN	NaN	NaN	NaN	NaN	NaN	NaN	NaN	NaN	NaN		NaN	NaN	NaN	NaN	NaN	NaN	NaN	NaN	NaN	NaN	NaN	NaN	NaN	NaN	NaN	NaN
EX_so2(e)	'sulfur dioxide exchange'	NaN	NaN	NaN	NaN	NaN	NaN	NaN	NaN	NaN	NaN	NaN	NaN	NaN	NaN	NaN	NaN		NaN	NaN	NaN	NaN	NaN	NaN	NaN	NaN	NaN	NaN	NaN	NaN	NaN	NaN	NaN	NaN
EX_so3(e)	'Sulfite exchange'	NaN	NaN	NaN	NaN	NaN	NaN	NaN	NaN	NaN	NaN	NaN	NaN	NaN	NaN	NaN	NaN		NaN	NaN	NaN	NaN	NaN	NaN	NaN	NaN	NaN	NaN	NaN	NaN	NaN	NaN	NaN	NaN
EX_so4(e)	'Sulfate exchange'	-0.229238	-0.223066	-0.216375	-0.180744	-0.153631	-0.127886	-0.10792	-0.100827	-0.224596	-0.216033	-0.214653	-0.145467	-0.121179	-0.106996	-0.0785609	-0.0573651		-0.228343	-0.222215	-0.215754	-0.17916	-0.152861	-0.127216	-0.107532	-0.100605	-0.223564	-0.215272	-0.2138	-0.144762	-0.120558	-0.106359	-0.0773352	-0.0554114
EX_spmd(e)	'Spermidine exchange'	NaN	NaN	NaN	NaN	NaN	NaN	NaN	NaN	NaN	NaN	NaN	NaN	NaN	NaN	NaN	NaN		NaN	NaN	NaN	NaN	NaN	NaN	NaN	NaN	NaN	NaN	NaN	NaN	NaN	NaN	NaN	NaN
EX_succ(e)	'Succinate exchange'	NaN	NaN	NaN	NaN	NaN	NaN	NaN	NaN	0.00129021	NaN	NaN	0.065751	0.0466483	0.0344826	0.0352797	0.0278062		NaN	NaN	NaN	NaN	NaN	NaN	NaN	NaN	0.00157693	NaN	NaN	0.0763441	0.0570146	0.0421454	0.0431196	0.0293496
EX_sucr(e)	'Sucrose exchange'	NaN	NaN	NaN	NaN	NaN	NaN	NaN	NaN	NaN	NaN	NaN	NaN	NaN	NaN	NaN	NaN		NaN	NaN	NaN	NaN	NaN	NaN	NaN	NaN	NaN	NaN	NaN	NaN	NaN	NaN	NaN	NaN
EX_sulfac(e)	'sulfoacetate exchange'	NaN	NaN	NaN	NaN	NaN	NaN	NaN	NaN	NaN	NaN	NaN	NaN	NaN	NaN	NaN	NaN		NaN	NaN	NaN	NaN	NaN	NaN	NaN	NaN	NaN	NaN	NaN	NaN	NaN	NaN	NaN	NaN
EX_tartr-D(e)	'D-tartrate exchange'	NaN	NaN	NaN	NaN	NaN	NaN	NaN	NaN	NaN	NaN	NaN	NaN	NaN	NaN	NaN	NaN		NaN	NaN	NaN	NaN	NaN	NaN	NaN	NaN	NaN	NaN	NaN	NaN	NaN	NaN	NaN	NaN
EX_tartr-L(e)	'L-tartrate exchange'	NaN	NaN	NaN	NaN	NaN	NaN	NaN	NaN	NaN	NaN	NaN	NaN	NaN	NaN	NaN	NaN		NaN	NaN	NaN	NaN	NaN	NaN	NaN	NaN	NaN	NaN	NaN	NaN	NaN	NaN	NaN	NaN
EX_taur(e)	'Taurine exchange'	NaN	NaN	NaN	NaN	NaN	NaN	NaN	NaN	NaN	NaN	NaN	NaN	NaN	NaN	NaN	NaN		NaN	NaN	NaN	NaN	NaN	NaN	NaN	NaN	NaN	NaN	NaN	NaN	NaN	NaN	NaN	NaN
EX_tcynt(e)	'Thiocyanate exchange'	NaN	NaN	NaN	NaN	NaN	NaN	NaN	NaN	NaN	NaN	NaN	NaN	NaN	NaN	NaN	NaN		NaN	NaN	NaN	NaN	NaN	NaN	NaN	NaN	NaN	NaN	NaN	NaN	NaN	NaN	NaN	NaN
EX_thm(e)	'Thiamin exchange'	NaN	NaN	NaN	NaN	NaN	NaN	NaN	NaN	NaN	NaN	NaN	NaN	NaN	NaN	NaN	NaN		NaN	NaN	NaN	NaN	NaN	NaN	NaN	NaN	NaN	NaN	NaN	NaN	NaN	NaN	NaN	NaN
EX_thr-L(e)	'L-Threonine exchange'	NaN	NaN	NaN	NaN	NaN	NaN	NaN	NaN	NaN	NaN	NaN	NaN	NaN	NaN	NaN	NaN		NaN	NaN	NaN	NaN	NaN	NaN	NaN	NaN	NaN	NaN	NaN	NaN	NaN	NaN	NaN	NaN
EX_thrp(e)	'L-Threonine O-3-phosphate exchange'	NaN	NaN	NaN	NaN	NaN	NaN	NaN	NaN	NaN	NaN	NaN	NaN	NaN	NaN	NaN	NaN		NaN	NaN	NaN	NaN	NaN	NaN	NaN	NaN	NaN	NaN	NaN	NaN	NaN	NaN	NaN	NaN
EX_thym(e)	'Thymine exchange'	NaN	NaN	NaN	NaN	NaN	NaN	NaN	NaN	NaN	NaN	NaN	NaN	NaN	NaN	NaN	NaN		NaN	NaN	NaN	NaN	NaN	NaN	NaN	NaN	NaN	NaN	NaN	NaN	NaN	NaN	NaN	NaN
EX_thymd(e)	'Thymidine exchange'	NaN	NaN	NaN	NaN	NaN	NaN	NaN	NaN	NaN	NaN	NaN	NaN	NaN	NaN	NaN	NaN		NaN	NaN	NaN	NaN	NaN	NaN	NaN	NaN	NaN	NaN	NaN	NaN	NaN	NaN	NaN	NaN
EX_tma(e)	'Trimethylamine exchange'	NaN	NaN	NaN	NaN	NaN	NaN	NaN	NaN	NaN	NaN	NaN	NaN	NaN	NaN	NaN	NaN		NaN	NaN	NaN	NaN	NaN	NaN	NaN	NaN	NaN	NaN	NaN	NaN	NaN	NaN	NaN	NaN
EX_tmao(e)	'Trimethylamine N-oxide exchange'	NaN	NaN	NaN	NaN	NaN	NaN	NaN	NaN	NaN	NaN	NaN	NaN	NaN	NaN	NaN	NaN		NaN	NaN	NaN	NaN	NaN	NaN	NaN	NaN	NaN	NaN	NaN	NaN	NaN	NaN	NaN	NaN
EX_tre(e)	'Trehalose exchange'	NaN	NaN	NaN	NaN	NaN	NaN	NaN	NaN	NaN	NaN	NaN	NaN	NaN	NaN	NaN	NaN		NaN	NaN	NaN	NaN	NaN	NaN	NaN	NaN	NaN	NaN	NaN	NaN	NaN	NaN	NaN	NaN
EX_trp-L(e)	'L-Tryptophan exchange'	NaN	NaN	NaN	NaN	NaN	NaN	NaN	NaN	NaN	NaN	NaN	NaN	NaN	NaN	NaN	NaN		NaN	NaN	NaN	NaN	NaN	NaN	NaN	NaN	NaN	NaN	NaN	NaN	NaN	NaN	NaN	NaN
EX_tsul(e)	'Thiosulfate exchange'	NaN	NaN	NaN	NaN	NaN	NaN	NaN	NaN	NaN	NaN	NaN	NaN	NaN	NaN	NaN	NaN		NaN	NaN	NaN	NaN	NaN	NaN	NaN	NaN	NaN	NaN	NaN	NaN	NaN	NaN	NaN	NaN
EX_ttdca(e)	'tetradecanoate (n-C14:0) exchange'	NaN	NaN	NaN	NaN	NaN	NaN	NaN	NaN	NaN	NaN	NaN	NaN	NaN	NaN	NaN	NaN		NaN	NaN	NaN	NaN	NaN	NaN	NaN	NaN	NaN	NaN	NaN	NaN	NaN	NaN	NaN	NaN
EX_ttdcea(e)	'tetradecenoate (n-C14:1) exchange'	NaN	NaN	NaN	NaN	NaN	NaN	NaN	NaN	NaN	NaN	NaN	NaN	NaN	NaN	NaN	NaN		NaN	NaN	NaN	NaN	NaN	NaN	NaN	NaN	NaN	NaN	NaN	NaN	NaN	NaN	NaN	NaN
EX_ttrcyc(e)	'tetracycline exchange'	NaN	NaN	NaN	NaN	NaN	NaN	NaN	NaN	NaN	NaN	NaN	NaN	NaN	NaN	NaN	NaN		NaN	NaN	NaN	NaN	NaN	NaN	NaN	NaN	NaN	NaN	NaN	NaN	NaN	NaN	NaN	NaN
EX_tungs(e)	'tungstate exchange'	NaN	NaN	NaN	NaN	NaN	NaN	NaN	NaN	NaN	NaN	NaN	NaN	NaN	NaN	NaN	NaN		NaN	NaN	NaN	NaN	NaN	NaN	NaN	NaN	NaN	NaN	NaN	NaN	NaN	NaN	NaN	NaN
EX_tym(e)	'Tyramine exchange'	NaN	NaN	NaN	NaN	NaN	NaN	NaN	NaN	NaN	NaN	NaN	NaN	NaN	NaN	NaN	NaN		NaN	NaN	NaN	NaN	NaN	NaN	NaN	NaN	NaN	NaN	NaN	NaN	NaN	NaN	NaN	NaN
EX_tyr-L(e)	'L-Tyrosine exchange'	NaN	NaN	NaN	NaN	NaN	NaN	NaN	NaN	NaN	NaN	NaN	NaN	NaN	NaN	NaN	NaN		NaN	NaN	NaN	NaN	NaN	NaN	NaN	NaN	NaN	NaN	NaN	NaN	NaN	NaN	NaN	NaN
EX_tyrp(e)	'Phosphotyrosine exchange'	NaN	NaN	NaN	NaN	NaN	NaN	NaN	NaN	NaN	NaN	NaN	NaN	NaN	NaN	NaN	NaN		NaN	NaN	NaN	NaN	NaN	NaN	NaN	NaN	NaN	NaN	NaN	NaN	NaN	NaN	NaN	NaN
EX_uacgam(e)	'UDP-N-acetyl-D-glucosamine exchange'	NaN	NaN	NaN	NaN	NaN	NaN	NaN	NaN	NaN	NaN	NaN	NaN	NaN	NaN	NaN	NaN		NaN	NaN	NaN	NaN	NaN	NaN	NaN	NaN	NaN	NaN	NaN	NaN	NaN	NaN	NaN	NaN
EX_udpacgal(e)	'UDP-N-acetyl-D-galactosamine exchange'	NaN	NaN	NaN	NaN	NaN	NaN	NaN	NaN	NaN	NaN	NaN	NaN	NaN	NaN	NaN	NaN		NaN	NaN	NaN	NaN	NaN	NaN	NaN	NaN	NaN	NaN	NaN	NaN	NaN	NaN	NaN	NaN
EX_udpg(e)	'UDPglucose exchange'	NaN	NaN	NaN	NaN	NaN	NaN	NaN	NaN	NaN	NaN	NaN	NaN	NaN	NaN	NaN	NaN		NaN	NaN	NaN	NaN	NaN	NaN	NaN	NaN	NaN	NaN	NaN	NaN	NaN	NaN	NaN	NaN
EX_udpgal(e)	'UDPgalactose exchange'	NaN	NaN	NaN	NaN	NaN	NaN	NaN	NaN	NaN	NaN	NaN	NaN	NaN	NaN	NaN	NaN		NaN	NaN	NaN	NaN	NaN	NaN	NaN	NaN	NaN	NaN	NaN	NaN	NaN	NaN	NaN	NaN
EX_udpglcur(e)	'UDP-D-glucuronate exchange'	NaN	NaN	NaN	NaN	NaN	NaN	NaN	NaN	NaN	NaN	NaN	NaN	NaN	NaN	NaN	NaN		NaN	NaN	NaN	NaN	NaN	NaN	NaN	NaN	NaN	NaN	NaN	NaN	NaN	NaN	NaN	NaN
EX_ump(e)	'UMP exchange'	NaN	NaN	NaN	NaN	NaN	NaN	NaN	NaN	NaN	NaN	NaN	NaN	NaN	NaN	NaN	NaN		NaN	NaN	NaN	NaN	NaN	NaN	NaN	NaN	NaN	NaN	NaN	NaN	NaN	NaN	NaN	NaN
EX_ura(e)	'Uracil exchange'	NaN	NaN	NaN	NaN	NaN	NaN	NaN	NaN	NaN	NaN	NaN	NaN	NaN	NaN	NaN	NaN		NaN	NaN	NaN	NaN	NaN	NaN	NaN	NaN	NaN	NaN	NaN	NaN	NaN	NaN	NaN	NaN
EX_urea(e)	'Urea exchange'	NaN	NaN	NaN	NaN	NaN	NaN	NaN	NaN	NaN	NaN	NaN	NaN	NaN	NaN	NaN	NaN		NaN	NaN	NaN	NaN	NaN	NaN	NaN	NaN	NaN	NaN	NaN	NaN	NaN	NaN	NaN	NaN
EX_uri(e)	'Uridine exchange'	NaN	NaN	NaN	NaN	NaN	NaN	NaN	NaN	NaN	NaN	NaN	NaN	NaN	NaN	NaN	NaN		NaN	NaN	NaN	NaN	NaN	NaN	NaN	NaN	NaN	NaN	NaN	NaN	NaN	NaN	NaN	NaN
EX_val-L(e)	'L-Valine exchange'	NaN	NaN	NaN	NaN	NaN	NaN	NaN	NaN	NaN	NaN	NaN	0.00503792	0.0111677	0.00356841	0.00381989	NaN		NaN	NaN	NaN	NaN	NaN	NaN	NaN	NaN	NaN	NaN	NaN	0.00615746	0.0126454	0.00436138	0.00466876	NaN
EX_xan(e)	'Xanthine exchange'	NaN	NaN	NaN	NaN	NaN	NaN	NaN	NaN	NaN	NaN	NaN	NaN	NaN	NaN	NaN	NaN		NaN	NaN	NaN	NaN	NaN	NaN	NaN	NaN	NaN	NaN	NaN	NaN	NaN	NaN	NaN	NaN
EX_xmp(e)	'Xanthosine 5''-phosphate exchange'	NaN	NaN	NaN	NaN	NaN	NaN	NaN	NaN	NaN	NaN	NaN	NaN	NaN	NaN	NaN	NaN		NaN	NaN	NaN	NaN	NaN	NaN	NaN	NaN	NaN	NaN	NaN	NaN	NaN	NaN	NaN	NaN
EX_xtsn(e)	'Xanthosine exchange'	NaN	NaN	NaN	NaN	NaN	NaN	NaN	NaN	NaN	NaN	NaN	NaN	NaN	NaN	NaN	NaN		NaN	NaN	NaN	NaN	NaN	NaN	NaN	NaN	NaN	NaN	NaN	NaN	NaN	NaN	NaN	NaN
EX_xyl-D(e)	'D-Xylose exchange'	NaN	NaN	NaN	NaN	NaN	NaN	NaN	NaN	NaN	NaN	NaN	NaN	NaN	NaN	NaN	NaN		NaN	NaN	NaN	NaN	NaN	NaN	NaN	NaN	NaN	NaN	NaN	NaN	NaN	NaN	NaN	NaN
EX_xylu-L(e)	'L-Xylulose exchange'	NaN	NaN	NaN	NaN	NaN	NaN	NaN	NaN	NaN	NaN	NaN	NaN	NaN	NaN	NaN	NaN		NaN	NaN	NaN	NaN	NaN	NaN	NaN	NaN	NaN	NaN	NaN	NaN	NaN	NaN	NaN	NaN
EX_zn2(e)	'Zinc exchange'	-0.00029362	NaN	NaN	NaN	NaN	-0.000163584	NaN	NaN	NaN	NaN	NaN	NaN	NaN	NaN	NaN	NaN		-0.000293603	NaN	NaN	NaN	NaN	-0.000163574	NaN	NaN	NaN	NaN	NaN	NaN	NaN	NaN	NaN	NaN
12DGR120tipp	'1,2 diacylglycerol transport via flipping (periplasm to cytoplasm, n-C12:0)'	NaN	NaN	NaN	NaN	NaN	NaN	NaN	NaN	NaN	NaN	NaN	NaN	NaN	NaN	NaN	NaN		NaN	NaN	NaN	NaN	NaN	NaN	NaN	NaN	NaN	NaN	NaN	NaN	NaN	NaN	NaN	NaN
12DGR140tipp	'1,2 diacylglycerol transport via flipping (periplasm to cytoplasm, n-C14:0)'	NaN	NaN	NaN	NaN	NaN	0	NaN	NaN	NaN	NaN	NaN	NaN	NaN	0	0	NaN		NaN	NaN	NaN	NaN	NaN	0.00093961	NaN	NaN	NaN	NaN	NaN	NaN	NaN	0.00134248	0.00171695	NaN
12DGR141tipp	'1,2 diacylglycerol transport via flipping (periplasm to cytoplasm, n-C14:1)'	NaN	NaN	NaN	NaN	NaN	NaN	NaN	NaN	NaN	NaN	NaN	NaN	NaN	0	0	NaN		NaN	NaN	NaN	NaN	NaN	NaN	NaN	NaN	NaN	NaN	NaN	NaN	NaN	0.00134248	0.00171585	NaN
12DGR160tipp	'1,2 diacylglycerol transport via flipping (periplasm to cytoplasm, n-C16:0)'	NaN	NaN	NaN	NaN	NaN	NaN	NaN	NaN	NaN	NaN	NaN	NaN	NaN	NaN	NaN	NaN		NaN	NaN	NaN	NaN	NaN	NaN	NaN	NaN	NaN	NaN	NaN	NaN	NaN	NaN	NaN	NaN
12DGR161tipp	'1,2 diacylglycerol transport via flipping (periplasm to cytoplasm, n-C16:1)'	NaN	NaN	NaN	NaN	NaN	NaN	NaN	NaN	NaN	NaN	NaN	NaN	NaN	NaN	NaN	NaN		NaN	NaN	NaN	NaN	NaN	NaN	NaN	NaN	NaN	NaN	NaN	NaN	NaN	NaN	NaN	NaN
12DGR180tipp	'1,2 diacylglycerol transport via flipping (periplasm to cytoplasm, n-C18:0)'	NaN	NaN	NaN	NaN	NaN	0	NaN	NaN	NaN	NaN	NaN	NaN	NaN	0	0	NaN		NaN	NaN	NaN	NaN	NaN	0.000940837	NaN	NaN	NaN	NaN	NaN	NaN	NaN	0.00134248	0.00171695	NaN
12DGR181tipp	'1,2 diacylglycerol transport via flipping (periplasm to cytoplasm, n-C18:1)'	NaN	NaN	NaN	NaN	NaN	NaN	NaN	NaN	NaN	NaN	NaN	NaN	NaN	NaN	NaN	NaN		NaN	NaN	NaN	NaN	NaN	NaN	NaN	NaN	NaN	NaN	NaN	NaN	NaN	NaN	NaN	NaN
12PPDRtex	'(R)-Propane-1,2-diol transport via diffusion (extracellular to periplasm)'	NaN	NaN	NaN	NaN	NaN	NaN	NaN	NaN	NaN	NaN	NaN	NaN	NaN	NaN	NaN	NaN		NaN	NaN	NaN	NaN	NaN	NaN	NaN	NaN	NaN	NaN	NaN	NaN	NaN	NaN	NaN	NaN
12PPDRtpp	'(R)-Propane-1,2-diol facilitated transport (periplasm)'	NaN	NaN	NaN	NaN	NaN	NaN	NaN	NaN	NaN	NaN	NaN	NaN	NaN	NaN	NaN	NaN		NaN	NaN	NaN	NaN	NaN	NaN	NaN	NaN	NaN	NaN	NaN	NaN	NaN	NaN	NaN	NaN
12PPDStex	'(S)-Propane-1,2-diol transport via diffusion (extracellular to periplasm)'	NaN	NaN	NaN	NaN	NaN	NaN	NaN	NaN	NaN	NaN	NaN	NaN	NaN	NaN	NaN	NaN		NaN	NaN	NaN	NaN	NaN	NaN	NaN	NaN	NaN	NaN	NaN	NaN	NaN	NaN	NaN	NaN
12PPDStpp	'(S)-Propane-1,2-diol facilitated transport (periplasm)'	NaN	NaN	NaN	NaN	NaN	NaN	NaN	NaN	NaN	NaN	NaN	NaN	NaN	NaN	NaN	NaN		NaN	NaN	NaN	NaN	NaN	NaN	NaN	NaN	NaN	NaN	NaN	NaN	NaN	NaN	NaN	NaN
14GLUCANabcpp	'1,4-alpha-D-glucan transport via ABC system (periplasm)'	NaN	NaN	NaN	NaN	NaN	NaN	NaN	NaN	NaN	NaN	NaN	NaN	NaN	NaN	NaN	NaN		NaN	NaN	NaN	NaN	NaN	NaN	NaN	NaN	NaN	NaN	NaN	NaN	NaN	NaN	NaN	NaN
14GLUCANtexi	'1,4-alpha-D-glucan transport via diffusion (extracellular to periplasm) irreversible'	NaN	NaN	NaN	NaN	NaN	NaN	NaN	NaN	NaN	NaN	NaN	NaN	NaN	NaN	NaN	NaN		NaN	NaN	NaN	NaN	NaN	NaN	NaN	NaN	NaN	NaN	NaN	NaN	NaN	NaN	NaN	NaN
23CAMPtex	'23cAMP transport via diffusion (extracellular to periplasm)'	NaN	NaN	NaN	NaN	NaN	NaN	NaN	NaN	NaN	NaN	NaN	NaN	NaN	NaN	NaN	NaN		NaN	NaN	NaN	NaN	NaN	NaN	NaN	NaN	NaN	NaN	NaN	NaN	NaN	NaN	NaN	NaN
23CCMPtex	'23cCMP transport via diffusion (extracellular to periplasm)'	NaN	NaN	NaN	NaN	NaN	NaN	NaN	NaN	NaN	NaN	NaN	NaN	NaN	NaN	NaN	NaN		NaN	NaN	NaN	NaN	NaN	NaN	NaN	NaN	NaN	NaN	NaN	NaN	NaN	NaN	NaN	NaN
23CGMPtex	'23cGMP transport via diffusion (extracellular to periplasm)'	NaN	NaN	NaN	NaN	NaN	NaN	NaN	NaN	NaN	NaN	NaN	NaN	NaN	NaN	NaN	NaN		NaN	NaN	NaN	NaN	NaN	NaN	NaN	NaN	NaN	NaN	NaN	NaN	NaN	NaN	NaN	NaN
23CUMPtex	'23cUMP transport via diffusion (extracellular to periplasm)'	NaN	NaN	NaN	NaN	NaN	NaN	NaN	NaN	NaN	NaN	NaN	NaN	NaN	NaN	NaN	NaN		NaN	NaN	NaN	NaN	NaN	NaN	NaN	NaN	NaN	NaN	NaN	NaN	NaN	NaN	NaN	NaN
23DAPPAt2pp	'2,3-diaminopropionate transport in via proton symport'	NaN	NaN	NaN	NaN	NaN	NaN	NaN	NaN	NaN	NaN	NaN	NaN	NaN	NaN	NaN	NaN		NaN	NaN	NaN	NaN	NaN	NaN	NaN	NaN	NaN	NaN	NaN	NaN	NaN	NaN	NaN	NaN
23DAPPAtex	'2,3-diaminopropionate transport via diffusion'	NaN	NaN	NaN	NaN	NaN	NaN	NaN	NaN	NaN	NaN	NaN	NaN	NaN	NaN	NaN	NaN		NaN	NaN	NaN	NaN	NaN	NaN	NaN	NaN	NaN	NaN	NaN	NaN	NaN	NaN	NaN	NaN
23PDE2pp	'2'',3''-cyclic-nucleotide phosphodiesterase (UMP) (periplasm)'	NaN	NaN	NaN	NaN	NaN	NaN	NaN	NaN	NaN	NaN	NaN	NaN	NaN	NaN	NaN	NaN		NaN	NaN	NaN	NaN	NaN	NaN	NaN	NaN	NaN	NaN	NaN	NaN	NaN	NaN	NaN	NaN
23PDE4pp	'2'',3''-cyclic-nucleotide phosphodiesterase (CMP) (periplasm)'	NaN	NaN	NaN	NaN	NaN	NaN	NaN	NaN	NaN	NaN	NaN	NaN	NaN	NaN	NaN	NaN		NaN	NaN	NaN	NaN	NaN	NaN	NaN	NaN	NaN	NaN	NaN	NaN	NaN	NaN	NaN	NaN
23PDE7pp	'2'',3''-cyclic-nucleotide phosphodiesterase (AMP) (periplasm)'	NaN	NaN	NaN	NaN	NaN	NaN	NaN	NaN	NaN	NaN	NaN	NaN	NaN	NaN	NaN	NaN		NaN	NaN	NaN	NaN	NaN	NaN	NaN	NaN	NaN	NaN	NaN	NaN	NaN	NaN	NaN	NaN
23PDE9pp	'2'',3''-cyclic-nucleotide phosphodiesterase (GMP) (periplasm)'	NaN	NaN	NaN	NaN	NaN	NaN	NaN	NaN	NaN	NaN	NaN	NaN	NaN	NaN	NaN	NaN		NaN	NaN	NaN	NaN	NaN	NaN	NaN	NaN	NaN	NaN	NaN	NaN	NaN	NaN	NaN	NaN
26DAHtex	'meso-2,6-Diaminoheptanedioate transport via diffusion (extracellular to periplasm)'	NaN	NaN	NaN	NaN	NaN	NaN	NaN	NaN	NaN	NaN	NaN	NaN	NaN	NaN	NaN	NaN		NaN	NaN	NaN	NaN	NaN	NaN	NaN	NaN	NaN	NaN	NaN	NaN	NaN	NaN	NaN	NaN
2AGPA120tipp	'2-Acyl-sn-glycero-3-phosphatidate (n-C12:0) transporter via facilitated diffusion (periplasm)'	NaN	NaN	NaN	NaN	NaN	NaN	NaN	NaN	NaN	NaN	NaN	NaN	NaN	NaN	NaN	NaN		NaN	NaN	NaN	NaN	NaN	NaN	NaN	NaN	NaN	NaN	NaN	NaN	NaN	NaN	NaN	NaN
2AGPA140tipp	'2-Acyl-sn-glycero-3-phosphatidate (n-C14:0) transporter via facilitated diffusion (periplasm)'	NaN	NaN	NaN	NaN	NaN	NaN	NaN	NaN	NaN	NaN	NaN	NaN	NaN	NaN	NaN	NaN		NaN	NaN	NaN	NaN	NaN	NaN	NaN	NaN	NaN	NaN	NaN	NaN	NaN	NaN	NaN	NaN
2AGPA141tipp	'2-Acyl-sn-glycero-3-phosphatidate (n-C14:1) transporter via facilitated diffusion (periplasm)'	NaN	NaN	NaN	NaN	NaN	NaN	NaN	NaN	NaN	NaN	NaN	NaN	NaN	NaN	NaN	NaN		NaN	NaN	NaN	NaN	NaN	NaN	NaN	NaN	NaN	NaN	NaN	NaN	NaN	NaN	NaN	NaN
2AGPA160tipp	'2-Acyl-sn-glycero-3-phosphatidate (n-C16:0) transporter via facilitated diffusion (periplasm)'	NaN	NaN	NaN	NaN	NaN	NaN	NaN	NaN	NaN	NaN	NaN	NaN	NaN	NaN	NaN	NaN		NaN	NaN	NaN	NaN	NaN	NaN	NaN	NaN	NaN	NaN	NaN	NaN	NaN	NaN	NaN	NaN
2AGPA161tipp	'2-Acyl-sn-glycero-3-phosphatidate (n-C16:1) transporter via facilitated diffusion (periplasm)'	NaN	NaN	NaN	NaN	NaN	NaN	NaN	NaN	NaN	NaN	NaN	NaN	NaN	NaN	NaN	NaN		NaN	NaN	NaN	NaN	NaN	NaN	NaN	NaN	NaN	NaN	NaN	NaN	NaN	NaN	NaN	NaN
2AGPA180tipp	'2-Acyl-sn-glycero-3-phosphatidate (n-C18:0) transporter via facilitated diffusion (periplasm)'	NaN	NaN	NaN	NaN	NaN	NaN	NaN	NaN	NaN	NaN	NaN	NaN	NaN	NaN	NaN	NaN		NaN	NaN	NaN	NaN	NaN	NaN	NaN	NaN	NaN	NaN	NaN	NaN	NaN	NaN	NaN	NaN
2AGPA181tipp	'2-Acyl-sn-glycero-3-phosphatidate (n-C18:1) transporter via facilitated diffusion (periplasm)'	NaN	NaN	NaN	NaN	NaN	NaN	NaN	NaN	NaN	NaN	NaN	NaN	NaN	NaN	NaN	NaN		NaN	NaN	NaN	NaN	NaN	NaN	NaN	NaN	NaN	NaN	NaN	NaN	NaN	NaN	NaN	NaN
2AGPE120tipp	'2-Acyl-sn-glycero-3-phosphoethanolamine (n-C12:0) transporter via facilitated diffusion (periplasm)'	NaN	NaN	NaN	NaN	NaN	NaN	NaN	NaN	NaN	NaN	NaN	NaN	NaN	NaN	NaN	NaN		NaN	NaN	NaN	NaN	NaN	NaN	NaN	NaN	NaN	NaN	NaN	NaN	NaN	NaN	NaN	NaN
2AGPE140tipp	'2-Acyl-sn-glycero-3-phosphoethanolamine (n-C14:0) transporter via facilitated diffusion (periplasm)'	NaN	NaN	NaN	NaN	NaN	0	NaN	0	NaN	NaN	NaN	NaN	NaN	0	0	0		NaN	NaN	NaN	NaN	NaN	0.000706007	NaN	0.000232192	NaN	NaN	NaN	NaN	NaN	0.00252286	0.00128825	0.00118052
2AGPE141tipp	'2-Acyl-sn-glycero-3-phosphoethanolamine (n-C14:1) transporter via facilitated diffusion (periplasm)'	NaN	NaN	NaN	NaN	NaN	NaN	NaN	0	NaN	NaN	NaN	NaN	NaN	0	0	0		NaN	NaN	NaN	NaN	NaN	NaN	NaN	0.000231465	NaN	NaN	NaN	NaN	NaN	0.00100883	0.00128771	0.00118052
2AGPE160tipp	'2-Acyl-sn-glycero-3-phosphoethanolamine (n-C16:0) transporter via facilitated diffusion (periplasm)'	NaN	NaN	NaN	NaN	NaN	NaN	NaN	NaN	NaN	NaN	NaN	NaN	NaN	NaN	NaN	NaN		NaN	NaN	NaN	NaN	NaN	NaN	NaN	NaN	NaN	NaN	NaN	NaN	NaN	NaN	NaN	NaN
2AGPE161tipp	'2-Acyl-sn-glycero-3-phosphoethanolamine (n-C16:1) transporter via facilitated diffusion (periplasm)'	NaN	NaN	NaN	NaN	NaN	NaN	NaN	NaN	NaN	NaN	NaN	NaN	NaN	NaN	NaN	NaN		NaN	NaN	NaN	NaN	NaN	NaN	NaN	NaN	NaN	NaN	NaN	NaN	NaN	NaN	NaN	NaN
2AGPE180tipp	'2-Acyl-sn-glycero-3-phosphoethanolamine (n-C18:0) transporter via facilitated diffusion (periplasm)'	NaN	NaN	NaN	NaN	NaN	0	NaN	0	NaN	NaN	NaN	NaN	NaN	0	0	0		NaN	NaN	NaN	NaN	NaN	0.000705628	NaN	0.000232672	NaN	NaN	NaN	NaN	NaN	0.00100686	0.00128808	0.00118052
2AGPE181tipp	'2-Acyl-sn-glycero-3-phosphoethanolamine (n-C18:1) transporter via facilitated diffusion (periplasm)'	NaN	NaN	NaN	NaN	NaN	NaN	NaN	NaN	NaN	NaN	NaN	NaN	NaN	NaN	NaN	NaN		NaN	NaN	NaN	NaN	NaN	NaN	NaN	NaN	NaN	NaN	NaN	NaN	NaN	NaN	NaN	NaN
2AGPEAT120	'2-acyl-glycerophospho-ethanolamine acyltransferase (n-C12:0)'	NaN	NaN	NaN	NaN	NaN	NaN	NaN	NaN	NaN	NaN	NaN	NaN	NaN	NaN	NaN	NaN		NaN	NaN	NaN	NaN	NaN	NaN	NaN	NaN	NaN	NaN	NaN	NaN	NaN	NaN	NaN	NaN
2AGPEAT140	'2-acyl-glycerophospho-ethanolamine acyltransferase (n-C14:0)'	NaN	NaN	NaN	NaN	NaN	0	NaN	0	NaN	NaN	NaN	NaN	NaN	0	0	0		NaN	NaN	NaN	NaN	NaN	0.000705628	NaN	0.000232592	NaN	NaN	NaN	NaN	NaN	0.00100799	0.00128832	0.00118055
2AGPEAT141	'2-acyl-glycerophospho-ethanolamine acyltransferase (n-C14:1)'	NaN	NaN	NaN	NaN	NaN	NaN	NaN	0	NaN	NaN	NaN	NaN	NaN	0	0	0		NaN	NaN	NaN	NaN	NaN	NaN	NaN	0.000232192	NaN	NaN	NaN	NaN	NaN	0.00100883	0.00128808	0.0020689
2AGPEAT160	'2-acyl-glycerophospho-ethanolamine acyltransferase (n-C16:0)'	NaN	NaN	NaN	NaN	NaN	NaN	NaN	NaN	NaN	NaN	NaN	NaN	NaN	NaN	NaN	NaN		NaN	NaN	NaN	NaN	NaN	NaN	NaN	NaN	NaN	NaN	NaN	NaN	NaN	NaN	NaN	NaN
2AGPEAT161	'2-acyl-glycerophospho-ethanolamine acyltransferase (n-C16:1)'	NaN	NaN	NaN	NaN	NaN	NaN	NaN	NaN	NaN	NaN	NaN	NaN	NaN	NaN	NaN	NaN		NaN	NaN	NaN	NaN	NaN	NaN	NaN	NaN	NaN	NaN	NaN	NaN	NaN	NaN	NaN	NaN
2AGPEAT180	'2-acyl-glycerophospho-ethanolamine acyltransferase (n-C18:0)'	NaN	NaN	NaN	NaN	NaN	0	NaN	0	NaN	NaN	NaN	NaN	NaN	0	0	0		NaN	NaN	NaN	NaN	NaN	0.000704281	NaN	0.000232192	NaN	NaN	NaN	NaN	NaN	0.00100841	0.00128726	0.00118034
2AGPEAT181	'2-acyl-glycerophospho-ethanolamine acyltransferase (n-C18:1)'	NaN	NaN	NaN	NaN	NaN	NaN	NaN	NaN	NaN	NaN	NaN	NaN	NaN	NaN	NaN	NaN		NaN	NaN	NaN	NaN	NaN	NaN	NaN	NaN	NaN	NaN	NaN	NaN	NaN	NaN	NaN	NaN
2AGPG120tipp	'2-Acyl-sn-glycero-3-phosphoglycerol (n-C12:0) transporter via facilitated diffusion (periplasm)'	NaN	NaN	NaN	NaN	NaN	NaN	NaN	NaN	NaN	NaN	NaN	NaN	NaN	NaN	NaN	NaN		NaN	NaN	NaN	NaN	NaN	NaN	NaN	NaN	NaN	NaN	NaN	NaN	NaN	NaN	NaN	NaN
2AGPG140tipp	'2-Acyl-sn-glycero-3-phosphoglycerol (n-C14:0) transporter via facilitated diffusion (periplasm)'	NaN	NaN	NaN	NaN	NaN	0	NaN	NaN	NaN	NaN	NaN	NaN	NaN	0	0	NaN		NaN	NaN	NaN	NaN	NaN	0.000705628	NaN	NaN	NaN	NaN	NaN	NaN	NaN	0.00100841	0.00128771	NaN
2AGPG141tipp	'2-Acyl-sn-glycero-3-phosphoglycerol (n-C14:1) transporter via facilitated diffusion (periplasm)'	NaN	NaN	NaN	NaN	NaN	NaN	NaN	NaN	NaN	NaN	NaN	NaN	NaN	0	0	NaN		NaN	NaN	NaN	NaN	NaN	NaN	NaN	NaN	NaN	NaN	NaN	NaN	NaN	0.00100841	0.00128771	NaN
2AGPG160tipp	'2-Acyl-sn-glycero-3-phosphoglycerol (n-C16:0) transporter via facilitated diffusion (periplasm)'	NaN	NaN	NaN	NaN	NaN	NaN	NaN	NaN	NaN	NaN	NaN	NaN	NaN	NaN	NaN	NaN		NaN	NaN	NaN	NaN	NaN	NaN	NaN	NaN	NaN	NaN	NaN	NaN	NaN	NaN	NaN	NaN
2AGPG161tipp	'2-Acyl-sn-glycero-3-phosphoglycerol (n-C16:1) transporter via facilitated diffusion (periplasm)'	NaN	NaN	NaN	NaN	NaN	NaN	NaN	NaN	NaN	NaN	NaN	NaN	NaN	NaN	NaN	NaN		NaN	NaN	NaN	NaN	NaN	NaN	NaN	NaN	NaN	NaN	NaN	NaN	NaN	NaN	NaN	NaN
2AGPG180tipp	'2-Acyl-sn-glycero-3-phosphoglycerol (n-C18:0) transporter via facilitated diffusion (periplasm)'	NaN	NaN	NaN	NaN	NaN	0	NaN	NaN	NaN	NaN	NaN	NaN	NaN	0	0	NaN		NaN	NaN	NaN	NaN	NaN	0.000704281	NaN	NaN	NaN	NaN	NaN	NaN	NaN	0.00100799	0.00128771	NaN
2AGPG181tipp	'2-Acyl-sn-glycero-3-phosphoglycerol (n-C18:1) transporter via facilitated diffusion (periplasm)'	NaN	NaN	NaN	NaN	NaN	NaN	NaN	NaN	NaN	NaN	NaN	NaN	NaN	NaN	NaN	NaN		NaN	NaN	NaN	NaN	NaN	NaN	NaN	NaN	NaN	NaN	NaN	NaN	NaN	NaN	NaN	NaN
2AGPGAT120	'2-acyl-glycerophospho-glycerol acyltransferase (n-C12:0)'	NaN	NaN	NaN	NaN	NaN	NaN	NaN	NaN	NaN	NaN	NaN	NaN	NaN	NaN	NaN	NaN		NaN	NaN	NaN	NaN	NaN	NaN	NaN	NaN	NaN	NaN	NaN	NaN	NaN	NaN	NaN	NaN
2AGPGAT140	'2-acyl-glycerophospho-glycerol acyltransferase (n-C14:0)'	NaN	NaN	NaN	NaN	NaN	NaN	NaN	0	NaN	NaN	NaN	NaN	NaN	NaN	0	0		NaN	NaN	NaN	NaN	NaN	NaN	NaN	0.000231465	NaN	NaN	NaN	NaN	NaN	NaN	0.00128802	0.00118052
2AGPGAT141	'2-acyl-glycerophospho-glycerol acyltransferase (n-C14:1)'	NaN	NaN	NaN	NaN	NaN	NaN	NaN	0	NaN	NaN	NaN	NaN	NaN	NaN	0	0		NaN	NaN	NaN	NaN	NaN	NaN	NaN	0.000231944	NaN	NaN	NaN	NaN	NaN	NaN	0.00128832	0.00118052
2AGPGAT160	'2-acyl-glycerophospho-glycerol acyltransferase (n-C16:0)'	NaN	NaN	NaN	NaN	NaN	NaN	NaN	NaN	NaN	NaN	NaN	NaN	NaN	NaN	NaN	NaN		NaN	NaN	NaN	NaN	NaN	NaN	NaN	NaN	NaN	NaN	NaN	NaN	NaN	NaN	NaN	NaN
2AGPGAT161	'2-acyl-glycerophospho-glycerol acyltransferase (n-C16:1)'	NaN	NaN	NaN	NaN	NaN	NaN	NaN	NaN	NaN	NaN	NaN	NaN	NaN	NaN	NaN	NaN		NaN	NaN	NaN	NaN	NaN	NaN	NaN	NaN	NaN	NaN	NaN	NaN	NaN	NaN	NaN	NaN
2AGPGAT180	'2-acyl-glycerophospho-glycerol acyltransferase (n-C18:0)'	NaN	NaN	NaN	NaN	NaN	NaN	NaN	0	NaN	NaN	NaN	NaN	NaN	NaN	0	0		NaN	NaN	NaN	NaN	NaN	NaN	NaN	0.000231991	NaN	NaN	NaN	NaN	NaN	NaN	0.00128808	0.00119067
2AGPGAT181	'2-acyl-glycerophospho-glycerol acyltransferase (n-C18:1)'	NaN	NaN	NaN	NaN	NaN	NaN	NaN	NaN	NaN	NaN	NaN	NaN	NaN	NaN	NaN	NaN		NaN	NaN	NaN	NaN	NaN	NaN	NaN	NaN	NaN	NaN	NaN	NaN	NaN	NaN	NaN	NaN
2DGULRGx	'2-Dehydro-L-gulonate reductase to gluconate (NADH)'	NaN	NaN	NaN	NaN	NaN	NaN	NaN	NaN	NaN	NaN	NaN	NaN	NaN	NaN	NaN	NaN		NaN	NaN	NaN	NaN	NaN	NaN	NaN	NaN	NaN	NaN	NaN	NaN	NaN	NaN	NaN	NaN
2DGULRGy	'2-Dehydro-L-gulonate reductase to gluconate (NADPH)'	NaN	NaN	NaN	NaN	NaN	NaN	NaN	NaN	NaN	NaN	NaN	NaN	NaN	NaN	NaN	NaN		NaN	NaN	NaN	NaN	NaN	NaN	NaN	NaN	NaN	NaN	NaN	NaN	NaN	NaN	NaN	NaN
2DGULRx	'2-dehydro-L-gulonate reductase (NADH)'	NaN	NaN	NaN	NaN	NaN	NaN	NaN	NaN	NaN	NaN	NaN	NaN	NaN	NaN	NaN	NaN		NaN	NaN	NaN	NaN	NaN	NaN	NaN	NaN	NaN	NaN	NaN	NaN	NaN	NaN	NaN	NaN
2DGULRy	'2-dehydro-L-gulonate reductase (NADPH)'	NaN	NaN	NaN	NaN	NaN	NaN	NaN	NaN	NaN	NaN	NaN	NaN	NaN	NaN	NaN	NaN		NaN	NaN	NaN	NaN	NaN	NaN	NaN	NaN	NaN	NaN	NaN	NaN	NaN	NaN	NaN	NaN
2MAHMP	'2-Methyl-4-amino-5-hydroxymethylpyrimidine diphosphatase'	NaN	NaN	NaN	NaN	NaN	NaN	NaN	NaN	NaN	NaN	NaN	NaN	NaN	NaN	NaN	NaN		NaN	NaN	NaN	NaN	NaN	NaN	NaN	NaN	NaN	NaN	NaN	NaN	NaN	NaN	NaN	NaN
34dhpactex	'dihydroxyphenylacetaldehyde transport via diffusion (extracellular to periplasm)'	NaN	NaN	NaN	NaN	NaN	NaN	NaN	NaN	NaN	NaN	NaN	NaN	NaN	NaN	NaN	NaN		NaN	NaN	NaN	NaN	NaN	NaN	NaN	NaN	NaN	NaN	NaN	NaN	NaN	NaN	NaN	NaN
3AMACHYD	'3-aminoacrylate hydrolase'	NaN	NaN	NaN	NaN	NaN	NaN	NaN	NaN	NaN	NaN	NaN	NaN	NaN	NaN	NaN	NaN		NaN	NaN	NaN	NaN	NaN	NaN	NaN	NaN	NaN	NaN	NaN	NaN	NaN	NaN	NaN	NaN
3AMPtex	'3AMP transport via diffusion (extracellular to periplasm)'	NaN	NaN	NaN	NaN	NaN	NaN	NaN	NaN	NaN	NaN	NaN	NaN	NaN	NaN	NaN	NaN		NaN	NaN	NaN	NaN	NaN	NaN	NaN	NaN	NaN	NaN	NaN	NaN	NaN	NaN	NaN	NaN
3CMPtex	'3CMP transport via diffusion (extracellular to periplasm)'	NaN	NaN	NaN	NaN	NaN	NaN	NaN	NaN	NaN	NaN	NaN	NaN	NaN	NaN	NaN	NaN		NaN	NaN	NaN	NaN	NaN	NaN	NaN	NaN	NaN	NaN	NaN	NaN	NaN	NaN	NaN	NaN
3GMPtex	'3GMP transport via diffusion (extracellular to periplasm)'	NaN	NaN	NaN	NaN	NaN	NaN	NaN	NaN	NaN	NaN	NaN	NaN	NaN	NaN	NaN	NaN		NaN	NaN	NaN	NaN	NaN	NaN	NaN	NaN	NaN	NaN	NaN	NaN	NaN	NaN	NaN	NaN
3HAD100	'3-hydroxyacyl-[acyl-carrier-protein] dehydratase (n-C10:0)'	NaN	NaN	NaN	NaN	NaN	NaN	NaN	NaN	NaN	NaN	NaN	NaN	NaN	NaN	NaN	NaN		NaN	NaN	NaN	NaN	NaN	NaN	NaN	NaN	NaN	NaN	NaN	NaN	NaN	NaN	NaN	NaN
3HAD120	'3-hydroxyacyl-[acyl-carrier-protein] dehydratase (n-C12:0)'	NaN	NaN	NaN	NaN	NaN	NaN	NaN	NaN	NaN	NaN	NaN	NaN	NaN	NaN	NaN	NaN		NaN	NaN	NaN	NaN	NaN	NaN	NaN	NaN	NaN	NaN	NaN	NaN	NaN	NaN	NaN	NaN
3HAD121	'3-hydroxyacyl-[acyl-carrier-protein] dehydratase (n-C12:1)'	NaN	NaN	NaN	NaN	NaN	NaN	NaN	NaN	NaN	NaN	NaN	NaN	NaN	NaN	NaN	NaN		NaN	NaN	NaN	NaN	NaN	NaN	NaN	NaN	NaN	NaN	NaN	NaN	NaN	NaN	NaN	NaN
3HAD140	'3-hydroxyacyl-[acyl-carrier-protein] dehydratase (n-C14:0)'	NaN	NaN	NaN	NaN	NaN	NaN	NaN	NaN	NaN	NaN	NaN	NaN	NaN	NaN	NaN	NaN		NaN	NaN	NaN	NaN	NaN	NaN	NaN	NaN	NaN	NaN	NaN	NaN	NaN	NaN	NaN	NaN
3HAD141	'3-hydroxyacyl-[acyl-carrier-protein] dehydratase (n-C14:1)'	NaN	NaN	NaN	NaN	NaN	NaN	NaN	NaN	NaN	NaN	NaN	NaN	NaN	NaN	NaN	NaN		NaN	NaN	NaN	NaN	NaN	NaN	NaN	NaN	NaN	NaN	NaN	NaN	NaN	NaN	NaN	NaN
3HAD160	'3-hydroxyacyl-[acyl-carrier-protein] dehydratase (n-C16:0)'	NaN	NaN	NaN	NaN	NaN	NaN	NaN	NaN	NaN	NaN	NaN	NaN	NaN	NaN	NaN	NaN		NaN	NaN	NaN	NaN	NaN	NaN	NaN	NaN	NaN	NaN	NaN	NaN	NaN	NaN	NaN	NaN
3HAD161	'3-hydroxyacyl-[acyl-carrier-protein] dehydratase (n-C16:1)'	NaN	NaN	NaN	NaN	NaN	NaN	NaN	NaN	NaN	NaN	NaN	NaN	NaN	NaN	NaN	NaN		NaN	NaN	NaN	NaN	NaN	NaN	NaN	NaN	NaN	NaN	NaN	NaN	NaN	NaN	NaN	NaN
3HAD180	'3-hydroxyacyl-[acyl-carrier-protein] dehydratase (n-C18:0)'	NaN	NaN	NaN	NaN	NaN	NaN	NaN	NaN	NaN	NaN	NaN	NaN	NaN	NaN	NaN	NaN		NaN	NaN	NaN	NaN	NaN	NaN	NaN	NaN	NaN	NaN	NaN	NaN	NaN	NaN	NaN	NaN
3HAD181	'3-hydroxyacyl-[acyl-carrier-protein] dehydratase (n-C18:1)'	NaN	NaN	NaN	NaN	NaN	NaN	NaN	NaN	NaN	NaN	NaN	NaN	NaN	NaN	NaN	NaN		NaN	NaN	NaN	NaN	NaN	NaN	NaN	NaN	NaN	NaN	NaN	NaN	NaN	NaN	NaN	NaN
3HAD40	'3-hydroxyacyl-[acyl-carrier-protein] dehydratase (n-C4:0)'	NaN	NaN	NaN	NaN	NaN	NaN	NaN	NaN	NaN	NaN	NaN	NaN	NaN	NaN	NaN	NaN		NaN	NaN	NaN	NaN	NaN	NaN	NaN	NaN	NaN	NaN	NaN	NaN	NaN	NaN	NaN	NaN
3HAD60	'3-hydroxyacyl-[acyl-carrier-protein] dehydratase (n-C6:0)'	NaN	NaN	NaN	NaN	NaN	NaN	NaN	NaN	NaN	NaN	NaN	NaN	NaN	NaN	NaN	NaN		NaN	NaN	NaN	NaN	NaN	NaN	NaN	NaN	NaN	NaN	NaN	NaN	NaN	NaN	NaN	NaN
3HAD80	'3-hydroxyacyl-[acyl-carrier-protein] dehydratase (n-C8:0)'	NaN	NaN	NaN	NaN	NaN	NaN	NaN	NaN	NaN	NaN	NaN	NaN	NaN	NaN	NaN	NaN		NaN	NaN	NaN	NaN	NaN	NaN	NaN	NaN	NaN	NaN	NaN	NaN	NaN	NaN	NaN	NaN
3HCINNMH	'3-hydroxycinnamate hydroxylase'	NaN	NaN	NaN	NaN	NaN	NaN	NaN	NaN	NaN	NaN	NaN	NaN	NaN	NaN	NaN	NaN		NaN	NaN	NaN	NaN	NaN	NaN	NaN	NaN	NaN	NaN	NaN	NaN	NaN	NaN	NaN	NaN
3HPPPNH	'3-(3-hydroxy-phenyl)propionate hydroxylase'	NaN	NaN	NaN	NaN	NaN	NaN	NaN	NaN	NaN	NaN	NaN	NaN	NaN	NaN	NaN	NaN		NaN	NaN	NaN	NaN	NaN	NaN	NaN	NaN	NaN	NaN	NaN	NaN	NaN	NaN	NaN	NaN
3HPPtex	'3-hydroxypropionate transport via diffusion (extracellular to periplasm)'	NaN	NaN	NaN	NaN	NaN	NaN	NaN	NaN	NaN	NaN	NaN	NaN	NaN	NaN	NaN	NaN		NaN	NaN	NaN	NaN	NaN	NaN	NaN	NaN	NaN	NaN	NaN	NaN	NaN	NaN	NaN	NaN
3HPPtpp	'3-hydroxypropionate transport via proton symport (periplasm)'	NaN	NaN	NaN	NaN	NaN	NaN	NaN	NaN	NaN	NaN	NaN	NaN	NaN	NaN	NaN	NaN		NaN	NaN	NaN	NaN	NaN	NaN	NaN	NaN	NaN	NaN	NaN	NaN	NaN	NaN	NaN	NaN
3KGK	'3-keto-L-gulonate kinase'	NaN	NaN	NaN	NaN	NaN	NaN	NaN	NaN	NaN	NaN	NaN	NaN	NaN	NaN	NaN	NaN		NaN	NaN	NaN	NaN	NaN	NaN	NaN	NaN	NaN	NaN	NaN	NaN	NaN	NaN	NaN	NaN
3NTD2pp	'3''-nucleotidase (UMP) (periplasm)'	NaN	NaN	NaN	NaN	NaN	NaN	NaN	NaN	NaN	NaN	NaN	NaN	NaN	NaN	NaN	NaN		NaN	NaN	NaN	NaN	NaN	NaN	NaN	NaN	NaN	NaN	NaN	NaN	NaN	NaN	NaN	NaN
3NTD4pp	'3''-nucleotidase (CMP) (periplasm)'	NaN	NaN	NaN	NaN	NaN	NaN	NaN	NaN	NaN	NaN	NaN	NaN	NaN	NaN	NaN	NaN		NaN	NaN	NaN	NaN	NaN	NaN	NaN	NaN	NaN	NaN	NaN	NaN	NaN	NaN	NaN	NaN
3NTD7pp	'3''-nucleotidase (AMP) (periplasm)'	NaN	NaN	NaN	NaN	NaN	NaN	NaN	NaN	NaN	NaN	NaN	NaN	NaN	NaN	NaN	NaN		NaN	NaN	NaN	NaN	NaN	NaN	NaN	NaN	NaN	NaN	NaN	NaN	NaN	NaN	NaN	NaN
3NTD9pp	'3''-nucleotidase (GMP) (periplasm)'	NaN	NaN	NaN	NaN	NaN	NaN	NaN	NaN	NaN	NaN	NaN	NaN	NaN	NaN	NaN	NaN		NaN	NaN	NaN	NaN	NaN	NaN	NaN	NaN	NaN	NaN	NaN	NaN	NaN	NaN	NaN	NaN
3OAR100	'3-oxoacyl-[acyl-carrier-protein] reductase (n-C10:0)'	NaN	NaN	NaN	NaN	NaN	NaN	NaN	NaN	NaN	NaN	NaN	NaN	NaN	NaN	NaN	NaN		NaN	NaN	NaN	NaN	NaN	NaN	NaN	NaN	NaN	NaN	NaN	NaN	NaN	NaN	NaN	NaN
3OAR120	'3-oxoacyl-[acyl-carrier-protein] reductase (n-C12:0)'	NaN	NaN	NaN	NaN	NaN	NaN	NaN	NaN	NaN	NaN	NaN	NaN	NaN	NaN	NaN	NaN		NaN	NaN	NaN	NaN	NaN	NaN	NaN	NaN	NaN	NaN	NaN	NaN	NaN	NaN	NaN	NaN
3OAR121	'3-oxoacyl-[acyl-carrier-protein] reductase (n-C12:1)'	NaN	NaN	NaN	NaN	NaN	NaN	NaN	NaN	NaN	NaN	NaN	NaN	NaN	NaN	NaN	NaN		NaN	NaN	NaN	NaN	NaN	NaN	NaN	NaN	NaN	NaN	NaN	NaN	NaN	NaN	NaN	NaN
3OAR140	'3-oxoacyl-[acyl-carrier-protein] reductase (n-C14:0)'	0.0295452	0.0287524	0.0279164	0.0231815	0.0197787	0.0164604	0.0139135	0.0130173	0.0289268	0.0278539	0.0276636	0.0187308	0.0155989	0.0137618	0.0100064	0.00716966		0.0329762	0.0320202	0.0302997	0.0281632	0.0221964	0.0185733	0.0177943	0.0137139	0.0321942	0.0302651	0.0303658	0.0209578	0.0175659	0.0157786	0.013188	0.00983665
3OAR141	'3-oxoacyl-[acyl-carrier-protein] reductase (n-C14:1)'	NaN	NaN	NaN	NaN	NaN	NaN	NaN	NaN	NaN	NaN	NaN	NaN	NaN	NaN	NaN	NaN		NaN	NaN	NaN	NaN	NaN	NaN	NaN	NaN	NaN	NaN	NaN	NaN	NaN	NaN	NaN	NaN
3OAR160	'3-oxoacyl-[acyl-carrier-protein] reductase (n-C16:0)'	NaN	NaN	NaN	NaN	NaN	NaN	NaN	NaN	NaN	NaN	NaN	NaN	NaN	NaN	NaN	NaN		NaN	NaN	NaN	NaN	NaN	NaN	NaN	NaN	NaN	NaN	NaN	NaN	NaN	NaN	NaN	NaN
3OAR161	'3-oxoacyl-[acyl-carrier-protein] reductase (n-C16:1)'	NaN	NaN	NaN	NaN	NaN	NaN	NaN	NaN	NaN	NaN	NaN	NaN	NaN	NaN	NaN	NaN		NaN	NaN	NaN	NaN	NaN	NaN	NaN	NaN	NaN	NaN	NaN	NaN	NaN	NaN	NaN	NaN
3OAR180	'3-oxoacyl-[acyl-carrier-protein] reductase (n-C18:0)'	NaN	NaN	NaN	NaN	NaN	NaN	NaN	NaN	NaN	NaN	NaN	NaN	NaN	NaN	NaN	NaN		NaN	NaN	NaN	NaN	NaN	NaN	NaN	NaN	NaN	NaN	NaN	NaN	NaN	NaN	NaN	NaN
3OAR181	'3-oxoacyl-[acyl-carrier-protein] reductase (n-C18:1)'	NaN	NaN	NaN	NaN	NaN	NaN	NaN	NaN	NaN	NaN	NaN	NaN	NaN	NaN	NaN	NaN		NaN	NaN	NaN	NaN	NaN	NaN	NaN	NaN	NaN	NaN	NaN	NaN	NaN	NaN	NaN	NaN
3OAR40	'3-oxoacyl-[acyl-carrier-protein] reductase (n-C4:0)'	NaN	NaN	NaN	NaN	NaN	NaN	NaN	NaN	NaN	NaN	NaN	NaN	NaN	NaN	NaN	NaN		NaN	NaN	NaN	NaN	NaN	NaN	NaN	NaN	NaN	NaN	NaN	NaN	NaN	NaN	NaN	NaN
3OAR60	'3-oxoacyl-[acyl-carrier-protein] reductase (n-C6:0)'	NaN	NaN	NaN	NaN	NaN	NaN	NaN	NaN	NaN	NaN	NaN	NaN	NaN	NaN	NaN	NaN		NaN	NaN	NaN	NaN	NaN	NaN	NaN	NaN	NaN	NaN	NaN	NaN	NaN	NaN	NaN	NaN
3OAR80	'3-oxoacyl-[acyl-carrier-protein] reductase (n-C8:0)'	NaN	NaN	NaN	NaN	NaN	NaN	NaN	NaN	NaN	NaN	NaN	NaN	NaN	NaN	NaN	NaN		NaN	NaN	NaN	NaN	NaN	NaN	NaN	NaN	NaN	NaN	NaN	NaN	NaN	NaN	NaN	NaN
3OAS100	'3-oxoacyl-[acyl-carrier-protein] synthase (n-C10:0)'	NaN	NaN	NaN	NaN	NaN	NaN	NaN	NaN	NaN	NaN	NaN	NaN	NaN	NaN	NaN	NaN		NaN	NaN	NaN	NaN	NaN	NaN	NaN	NaN	NaN	NaN	NaN	NaN	NaN	NaN	NaN	NaN
3OAS120	'3-oxoacyl-[acyl-carrier-protein] synthase (n-C12:0)'	NaN	NaN	NaN	NaN	NaN	NaN	NaN	NaN	NaN	NaN	NaN	NaN	NaN	NaN	NaN	NaN		NaN	NaN	NaN	NaN	NaN	NaN	NaN	NaN	NaN	NaN	NaN	NaN	NaN	NaN	NaN	NaN
3OAS121	'3-oxoacyl-[acyl-carrier-protein] synthase (n-C12:1)'	NaN	NaN	NaN	NaN	NaN	NaN	NaN	NaN	NaN	NaN	NaN	NaN	NaN	NaN	NaN	NaN		NaN	NaN	NaN	NaN	NaN	NaN	NaN	NaN	NaN	NaN	NaN	NaN	NaN	NaN	NaN	NaN
3OAS140	'3-oxoacyl-[acyl-carrier-protein] synthase (n-C14:0)'	0.0295452	0.0287524	0.0279164	0.0231815	0.0197787	0.0164604	0.0139135	0.0130173	0.0289268	0.0278539	0.0276636	0.0187308	0.0155989	0.0137618	0.0100064	0.00716966		0.0329762	0.0320202	0.0302997	0.0281632	0.0221964	0.0185733	0.0177943	0.0137139	0.0321942	0.0302651	0.0303658	0.0209578	0.0175659	0.0157786	0.013188	0.00983665
3OAS141	'3-oxoacyl-[acyl-carrier-protein] synthase (n-C14:1)'	NaN	NaN	NaN	NaN	NaN	NaN	NaN	NaN	NaN	NaN	NaN	NaN	NaN	NaN	NaN	NaN		NaN	NaN	NaN	NaN	NaN	NaN	NaN	NaN	NaN	NaN	NaN	NaN	NaN	NaN	NaN	NaN
3OAS160	'3-oxoacyl-[acyl-carrier-protein] synthase (n-C16:0)'	NaN	NaN	NaN	NaN	NaN	NaN	NaN	NaN	NaN	NaN	NaN	NaN	NaN	NaN	NaN	NaN		NaN	NaN	NaN	NaN	NaN	NaN	NaN	NaN	NaN	NaN	NaN	NaN	NaN	NaN	NaN	NaN
3OAS161	'3-oxoacyl-[acyl-carrier-protein] synthase (n-C16:1)'	NaN	NaN	NaN	NaN	NaN	NaN	NaN	NaN	NaN	NaN	NaN	NaN	NaN	NaN	NaN	NaN		NaN	NaN	NaN	NaN	NaN	NaN	NaN	NaN	NaN	NaN	NaN	NaN	NaN	NaN	NaN	NaN
3OAS180	'3-oxoacyl-[acyl-carrier-protein] synthase (n-C18:0)'	NaN	NaN	NaN	NaN	NaN	NaN	NaN	NaN	NaN	NaN	NaN	NaN	NaN	NaN	NaN	NaN		NaN	NaN	NaN	NaN	NaN	NaN	NaN	NaN	NaN	NaN	NaN	NaN	NaN	NaN	NaN	NaN
3OAS181	'3-oxoacyl-[acyl-carrier-protein] synthase (n-C18:1)'	NaN	NaN	NaN	NaN	NaN	NaN	NaN	NaN	NaN	NaN	NaN	NaN	NaN	NaN	NaN	NaN		NaN	NaN	NaN	NaN	NaN	NaN	NaN	NaN	NaN	NaN	NaN	NaN	NaN	NaN	NaN	NaN
3OAS60	'3-oxoacyl-[acyl-carrier-protein] synthase (n-C6:0)'	NaN	NaN	NaN	NaN	NaN	NaN	NaN	NaN	NaN	NaN	NaN	NaN	NaN	NaN	NaN	NaN		NaN	NaN	NaN	NaN	NaN	NaN	NaN	NaN	NaN	NaN	NaN	NaN	NaN	NaN	NaN	NaN
3OAS80	'3-oxoacyl-[acyl-carrier-protein] synthase (n-C8:0)'	NaN	NaN	NaN	NaN	NaN	NaN	NaN	NaN	NaN	NaN	NaN	NaN	NaN	NaN	NaN	NaN		NaN	NaN	NaN	NaN	NaN	NaN	NaN	NaN	NaN	NaN	NaN	NaN	NaN	NaN	NaN	NaN
3OXCOAT	'3-oxoadipyl-CoA thiolase'	NaN	NaN	NaN	NaN	NaN	NaN	NaN	NaN	NaN	NaN	NaN	NaN	NaN	NaN	NaN	NaN		NaN	NaN	NaN	NaN	NaN	NaN	NaN	NaN	NaN	NaN	NaN	NaN	NaN	NaN	NaN	NaN
3PEPTabcpp	'tripeptide (LalaDgluMdap) transport via ABC system (periplasm)'	NaN	NaN	NaN	NaN	NaN	NaN	NaN	NaN	NaN	NaN	NaN	NaN	NaN	NaN	NaN	NaN		NaN	NaN	NaN	NaN	NaN	NaN	NaN	NaN	NaN	NaN	NaN	NaN	NaN	NaN	NaN	NaN
3PEPTtex	'LalaDgluMdap (tripeptide) transport via diffusion (extracellular to periplasm)'	NaN	NaN	NaN	NaN	NaN	NaN	NaN	NaN	NaN	NaN	NaN	NaN	NaN	NaN	NaN	NaN		NaN	NaN	NaN	NaN	NaN	NaN	NaN	NaN	NaN	NaN	NaN	NaN	NaN	NaN	NaN	NaN
3UMPtex	'3UMP transport via diffusion (extracellular to periplasm)'	NaN	NaN	NaN	NaN	NaN	NaN	NaN	NaN	NaN	NaN	NaN	NaN	NaN	NaN	NaN	NaN		NaN	NaN	NaN	NaN	NaN	NaN	NaN	NaN	NaN	NaN	NaN	NaN	NaN	NaN	NaN	NaN
42A12BOOXpp	'4-(2-Aminoethyl)-1,2-benzenediol:oxygen oxidoreductase(deaminating)(flavin-containing)'	NaN	NaN	NaN	NaN	NaN	NaN	NaN	NaN	NaN	NaN	NaN	NaN	NaN	NaN	NaN	NaN		NaN	NaN	NaN	NaN	NaN	NaN	NaN	NaN	NaN	NaN	NaN	NaN	NaN	NaN	NaN	NaN
4HOXPACDtex	'4-hydroxyphenylacetaldehyde transport via diffusion (extracellular to periplasm)'	NaN	NaN	NaN	NaN	NaN	NaN	NaN	NaN	NaN	NaN	NaN	NaN	NaN	NaN	NaN	NaN		NaN	NaN	NaN	NaN	NaN	NaN	NaN	NaN	NaN	NaN	NaN	NaN	NaN	NaN	NaN	NaN
4HTHRS	'4-Hydroxy-L-threonine synthase'	NaN	NaN	NaN	NaN	NaN	NaN	NaN	NaN	NaN	NaN	NaN	NaN	NaN	NaN	NaN	NaN		NaN	NaN	NaN	NaN	NaN	NaN	NaN	NaN	NaN	NaN	NaN	NaN	NaN	NaN	NaN	NaN
4PCP	'tetrapeptide L,D-carboxypeptidase'	NaN	NaN	NaN	NaN	NaN	NaN	NaN	NaN	NaN	NaN	NaN	NaN	NaN	NaN	NaN	NaN		NaN	NaN	NaN	NaN	NaN	NaN	NaN	NaN	NaN	NaN	NaN	NaN	NaN	NaN	NaN	NaN
4PCPpp	'tetrapeptide L,D-carboxypeptidase (periplasm)'	NaN	NaN	NaN	NaN	NaN	NaN	NaN	NaN	NaN	NaN	NaN	NaN	NaN	NaN	NaN	NaN		NaN	NaN	NaN	NaN	NaN	NaN	NaN	NaN	NaN	NaN	NaN	NaN	NaN	NaN	NaN	NaN
4PEPTabcpp	'tetrapeptide (LalaDgluMdapDala) transport via ABC system (periplasm)'	NaN	NaN	NaN	NaN	NaN	NaN	NaN	NaN	NaN	NaN	NaN	NaN	NaN	NaN	NaN	NaN		NaN	NaN	NaN	NaN	NaN	NaN	NaN	NaN	NaN	NaN	NaN	NaN	NaN	NaN	NaN	NaN
4PEPTtex	'LalaDgluMdapDala (pentapeptide) transport via diffusion (extracellular to periplasm)'	NaN	NaN	NaN	NaN	NaN	NaN	NaN	NaN	NaN	NaN	NaN	NaN	NaN	NaN	NaN	NaN		NaN	NaN	NaN	NaN	NaN	NaN	NaN	NaN	NaN	NaN	NaN	NaN	NaN	NaN	NaN	NaN
5DGLCNR	'5-dehydro-D-gluconate reductase'	NaN	NaN	NaN	NaN	NaN	NaN	NaN	NaN	NaN	NaN	NaN	NaN	NaN	NaN	NaN	NaN		NaN	NaN	NaN	NaN	NaN	NaN	NaN	NaN	NaN	NaN	NaN	NaN	NaN	NaN	NaN	NaN
5DGLCNt2rpp	'5-Dehydro-D-gluconate transport via proton symport, reversible (periplasm)'	NaN	NaN	NaN	NaN	NaN	NaN	NaN	NaN	NaN	NaN	NaN	NaN	NaN	NaN	NaN	NaN		NaN	NaN	NaN	NaN	NaN	NaN	NaN	NaN	NaN	NaN	NaN	NaN	NaN	NaN	NaN	NaN
5DGLCNtex	'5-Dehydro-D-gluconate transport via diffusion (extracellular to periplasm)'	NaN	NaN	NaN	NaN	NaN	NaN	NaN	NaN	NaN	NaN	NaN	NaN	NaN	NaN	NaN	NaN		NaN	NaN	NaN	NaN	NaN	NaN	NaN	NaN	NaN	NaN	NaN	NaN	NaN	NaN	NaN	NaN
5DOAN	'5''-deoxyadenosine nuclosidase'	NaN	NaN	NaN	NaN	NaN	NaN	NaN	NaN	NaN	NaN	NaN	NaN	NaN	NaN	NaN	NaN		NaN	NaN	NaN	NaN	NaN	NaN	NaN	NaN	NaN	NaN	NaN	NaN	NaN	NaN	NaN	NaN
5MTRtex	'5-Methylthio-D-ribose transport via proton diffusion (extracellular to periplasm)'	-0.00628777	-0.00611657	-0.00589791	-0.00512357	-0.00425164	-0.00354476	-0.00333258	-0.00273749	-0.00622648	-0.00594113	-0.00588803	-0.004011	-0.00334694	-0.00296917	-0.00226002	-0.00167117		-0.0061113	-0.0059473	-0.00577439	-0.004795	-0.00409113	-0.00340477	-0.00287795	-0.00269258	-0.00598339	-0.00576147	-0.00572209	-0.00387438	-0.00322657	-0.00284657	-0.00206978	-0.00148301
5MTRtpp	'5-Methylthio-D-ribose transport via proton symport (periplasm)'	0.0061113	0.0059473	0.00577439	0.004795	0.00409113	0.00340477	0.00287795	0.00269258	0.00598339	0.00576147	0.00572209	0.00387438	0.00322657	0.00284657	0.00206978	0.00148301		0.00628777	0.00611657	0.00589791	0.00512357	0.00425164	0.00354476	0.00333258	0.00273749	0.00622648	0.00594113	0.00588803	0.004011	0.00334694	0.00296917	0.00226002	0.00167117
A5PISO	'arabinose-5-phosphate isomerase'	0.0221589	0.0215643	0.0209373	0.0173861	0.014834	0.0123453	0.0104351	0.00976298	0.0216951	0.0208905	0.0207477	0.0140481	0.0116992	0.0103214	0.00750478	0.00537725		0.0222763	0.0216762	0.0210187	0.0176714	0.0149726	0.0124647	0.0105056	0.00980312	0.0219746	0.0210976	0.02098	0.0142407	0.0118702	0.0104954	0.00772815	0.00562009
AACPS1	'acyl-[acyl-carrier-protein] synthetase (n-C14:0)'	0.00395523	0.00392218	0.00459581	0.000808099	0.00252369	0.00199822	0.00225144	0.00255775	0.00396428	0.00455052	0.00421987	0.0024546	0.00193203	0.00142364	0	0		0.0125278	0.012087	0.0105517	0.0107827	0.00736948	0.00622923	0.00470532	0.00395234	0.0121355	0.0105802	0.0109667	0.00802962	0.00685129	0.00646567	0.00636583	0.00533342
AACPS2	'acyl-[acyl-carrier-protein] synthetase (n-C14:1)'	NaN	NaN	NaN	NaN	NaN	NaN	NaN	0	NaN	NaN	NaN	NaN	NaN	0	0	0		NaN	NaN	NaN	NaN	NaN	NaN	NaN	0.000696577	NaN	NaN	NaN	NaN	NaN	0.00302522	0.00386067	0.00354166
AACPS3	'acyl-[acyl-carrier-protein] synthetase (n-C16:0)'	0.106496	0.103706	0.101479	0.0812587	0.0711631	0.0591235	0.0505386	0.047736	0.104358	0.101212	0.100225	0.067457	0.0560675	0.0491835	0.0333652	0.0231335		0.115068	0.111866	0.10743	0.0912332	0.0760084	0.0633573	0.0529898	0.0491263	0.112522	0.107253	0.106972	0.0730341	0.0609868	0.0542209	0.041089	0.030216
AACPS4	'acyl-[acyl-carrier-protein] synthetase (n-C16:1)'	0.0820655	0.0799364	0.0784032	0.0620943	0.054812	0.0455156	0.0390354	0.0369723	0.0804445	0.0781913	0.0773555	0.0519752	0.0431718	0.037808	0.0250929	0.0172057		0.0906359	0.0881011	0.0843559	0.0720714	0.0596563	0.0497453	0.0414892	0.0383669	0.0886083	0.0842286	0.0841049	0.0575503	0.0480925	0.0428482	0.0328202	0.0242894
AACPS5	'acyl-[acyl-carrier-protein] synthetase (n-C18:1)'	0.040633	0.039619	0.0392516	0.0295916	0.0270803	0.0224324	0.0195273	0.0187198	0.0398726	0.0391306	0.0385572	0.0257082	0.0212967	0.0185108	0.0110605	0.00715192		0.0492081	0.0477831	0.0452098	0.0395566	0.0319208	0.0266662	0.0219793	0.0201128	0.048043	0.0451653	0.0453086	0.0312839	0.0262189	0.0235451	0.0187879	0.0142345
AACPS6	'acyl-[acyl-carrier-protein] synthetase (n-C18:0)'	NaN	NaN	NaN	NaN	NaN	0	NaN	0	NaN	NaN	NaN	NaN	NaN	0	0	0		NaN	NaN	NaN	NaN	NaN	0.00211284	NaN	0.000698973	NaN	NaN	NaN	NaN	NaN	0.00302396	0.00386313	0.00601859
AACPS7	'acyl-[acyl-carrier-protein] synthetase (n-C12:0)'	0.0334977	0.0326792	0.0325122	0.0239896	0.022304	0.0184627	0.0161684	0.0155772	0.0328937	0.0324017	0.0318789	0.0211842	0.017531	0.0151854	0.00864391	0.00542108		0.0420708	0.0408393	0.0384704	0.0339659	0.0271411	0.0226924	0.0186188	0.0169696	0.0410623	0.038441	0.0386283	0.0267604	0.0224481	0.0202241	0.0198988	0.0125036
AACPS8	'acyl-[acyl-carrier-protein] synthetase (n-C10:0)'	NaN	NaN	NaN	NaN	NaN	NaN	NaN	NaN	NaN	NaN	NaN	NaN	NaN	NaN	NaN	NaN		NaN	NaN	NaN	NaN	NaN	NaN	NaN	NaN	NaN	NaN	NaN	NaN	NaN	NaN	NaN	NaN
AACPS9	'acyl-[acyl-carrier-protein] synthetase (n-C8:0)'	NaN	NaN	NaN	NaN	NaN	NaN	NaN	NaN	NaN	NaN	NaN	NaN	NaN	NaN	NaN	NaN		NaN	NaN	NaN	NaN	NaN	NaN	NaN	NaN	NaN	NaN	NaN	NaN	NaN	NaN	NaN	NaN
AACTOOR	'Aminoacetone:oxygen oxidoreductase(deaminating)(flavin-containing)'	NaN	NaN	NaN	NaN	NaN	NaN	NaN	NaN	NaN	NaN	NaN	NaN	NaN	NaN	NaN	NaN		NaN	NaN	NaN	NaN	NaN	NaN	NaN	NaN	NaN	NaN	NaN	NaN	NaN	NaN	NaN	NaN
AADDGT	'dTDP-N-4-acetamido-4,6-dideoxy-D-galactose transferase'	NaN	NaN	NaN	0	NaN	NaN	NaN	NaN	NaN	NaN	NaN	NaN	NaN	NaN	NaN	NaN		NaN	NaN	NaN	0.000153479	NaN	NaN	NaN	NaN	NaN	NaN	NaN	NaN	NaN	NaN	NaN	NaN
AAMYL	'alpha-amylase'	NaN	NaN	NaN	NaN	NaN	NaN	NaN	NaN	NaN	NaN	NaN	NaN	NaN	NaN	NaN	NaN		NaN	NaN	NaN	NaN	NaN	NaN	NaN	NaN	NaN	NaN	NaN	NaN	NaN	NaN	NaN	NaN
AAMYLpp	'alpha-amylase (periplasm)'	NaN	NaN	NaN	NaN	NaN	NaN	NaN	NaN	NaN	NaN	NaN	NaN	NaN	NaN	NaN	NaN		NaN	NaN	NaN	NaN	NaN	NaN	NaN	NaN	NaN	NaN	NaN	NaN	NaN	NaN	NaN	NaN
AB6PGH	'Arbutin 6-phosphate glucohydrolase'	NaN	NaN	NaN	NaN	NaN	NaN	NaN	NaN	NaN	NaN	NaN	NaN	NaN	NaN	NaN	NaN		NaN	NaN	NaN	NaN	NaN	NaN	NaN	NaN	NaN	NaN	NaN	NaN	NaN	NaN	NaN	NaN
ABTA	'4-aminobutyrate transaminase'	NaN	NaN	NaN	NaN	NaN	NaN	NaN	NaN	NaN	NaN	NaN	NaN	NaN	NaN	NaN	NaN		NaN	NaN	NaN	NaN	NaN	NaN	NaN	NaN	NaN	NaN	NaN	NaN	NaN	NaN	NaN	NaN
ABUTD	'Aminobutyraldehyde dehydrogenase'	NaN	NaN	NaN	NaN	NaN	NaN	NaN	NaN	NaN	NaN	NaN	NaN	NaN	NaN	NaN	NaN		NaN	NaN	NaN	NaN	NaN	NaN	NaN	NaN	NaN	NaN	NaN	NaN	NaN	NaN	NaN	NaN
ABUTt2pp	'4-aminobutyrate transport in via proton symport (periplasm)'	NaN	NaN	NaN	NaN	NaN	NaN	NaN	NaN	NaN	NaN	NaN	NaN	NaN	NaN	NaN	NaN		NaN	NaN	NaN	NaN	NaN	NaN	NaN	NaN	NaN	NaN	NaN	NaN	NaN	NaN	NaN	NaN
ABUTtex	'4-aminobutyrate transport via diffusion (extracellular to periplasm)'	NaN	NaN	NaN	NaN	NaN	NaN	NaN	NaN	NaN	NaN	NaN	NaN	NaN	NaN	NaN	NaN		NaN	NaN	NaN	NaN	NaN	NaN	NaN	NaN	NaN	NaN	NaN	NaN	NaN	NaN	NaN	NaN
ACACCT	'acetyl-CoA:acetoacetyl-CoA transferase'	NaN	NaN	NaN	NaN	NaN	NaN	NaN	NaN	NaN	NaN	NaN	NaN	NaN	NaN	NaN	NaN		NaN	NaN	NaN	NaN	NaN	NaN	NaN	NaN	NaN	NaN	NaN	NaN	NaN	NaN	NaN	NaN
ACACT1r	'acetyl-CoA C-acetyltransferase'	0.28301	0.275432	0.267607	0.221427	0.189383	0.157585	0.133342	0.124866	0.277108	0.266999	0.265104	0.179407	0.149385	0.131726	0.0951522	0.1305		0.285089	0.277412	0.269051	0.272548	0.214215	0.174445	0.145885	0.131991	0.298654	0.326699	0.321576	0.244323	0.220963	0.253889	0.134736	0.145957
ACACT2r	'acetyl-CoA C-acyltransferase (butanoyl-CoA) (r)'	0.28301	0.275432	0.267607	0.221427	0.189383	0.157585	0.133342	0.124866	0.277108	0.266999	0.265104	0.179407	0.149385	0.131726	0.0951522	0.1305		0.285089	0.277412	0.269051	0.272548	0.214215	0.174445	0.145885	0.131991	0.298654	0.326699	0.321576	0.244323	0.220963	0.253889	0.134736	0.145957
ACACT3r	'acetyl-CoA C-acyltransferase (hexanoyl-CoA) (r)'	0.283011	0.275433	0.267606	0.221428	0.189383	0.157584	0.133342	0.124866	0.277108	0.266999	0.265104	0.179407	0.149384	0.131726	0.0951524	0.0679842		0.284088	0.276459	0.268356	0.223465	0.190372	0.158444	0.133844	0.125151	0.278656	0.268144	0.266387	0.180469	0.150323	0.132686	0.0971829	0.0695786
ACACT4r	'acetyl-CoA C-acyltransferase (octanoyl-CoA) (r)'	0.282085	0.274554	0.266963	0.220179	0.188775	0.157056	0.133035	0.124691	0.276227	0.266347	0.264376	0.178807	0.148854	0.131183	0.0941859	0.0670986		0.284087	0.276458	0.268353	0.223466	0.190372	0.158444	0.133844	0.125152	0.278654	0.268145	0.266388	0.180467	0.150324	0.132685	0.0967367	0.0695782
ACACT5r	'acetyl-CoA C-acyltransferase (decanoyl-CoA) (r)'	0.280369	0.272919	0.265771	0.21769	0.187569	0.155996	0.132423	0.124343	0.274593	0.265139	0.263025	0.177694	0.14787	0.130176	0.0922544	0.0653281		0.284086	0.276458	0.268354	0.223463	0.190369	0.158443	0.133844	0.125152	0.278654	0.268143	0.266384	0.180468	0.150322	0.132686	0.0967367	0.0695782
ACACT6r	'acetyl-CoA C-acyltransferase (dodecanoyl-CoA) (r)'	0.243438	0.236976	0.230876	0.188714	0.162841	0.13542	0.115029	0.108071	0.238434	0.230322	0.228446	0.154277	0.128374	0.112973	0.0804272	0.0572404		0.246961	0.240333	0.233324	0.193959	0.165391	0.137647	0.116321	0.108805	0.241966	0.232933	0.231367	0.15669	0.130501	0.115153	0.0838151	0.0601433
ACACT7r	'acetyl-CoA C-acyltransferase (tetradecanoyl-CoA) (r)'	0.236051	0.22979	0.223897	0.182913	0.157896	0.131305	0.111553	0.104817	0.231207	0.223363	0.22153	0.149595	0.124471	0.109532	0.0772473	0.0545736		0.239529	0.2331	0.226312	0.188032	0.160382	0.133477	0.112782	0.105532	0.234602	0.225872	0.224341	0.151916	0.12652	0.11163	0.0812108	0.0583153
ACACT8r	'acetyl-CoA acyltransferase (hexadecanoyl-CoA), (r)'	-0.0440665	-0.0428839	-0.0416366	-0.0345763	-0.0294997	-0.0245506	-0.0207516	-0.0194146	-0.0431447	-0.0415438	-0.0412599	-0.0279371	-0.023266	-0.0205256	-0.0149258	-0.0106949		-0.0406275	-0.0396157	-0.0392548	-0.0295859	-0.0270755	-0.0224324	-0.0195273	-0.0187176	-0.0398744	-0.0391306	-0.0385572	-0.0257082	-0.0212967	-0.0185085	-0.0110626	-0.00715192
ACACt2pp	'acetoacetate transport via proton symport (periplasm)'	NaN	NaN	NaN	NaN	NaN	NaN	NaN	NaN	NaN	NaN	NaN	NaN	NaN	NaN	NaN	NaN		NaN	NaN	NaN	NaN	NaN	NaN	NaN	NaN	NaN	NaN	NaN	NaN	NaN	NaN	NaN	NaN
ACACtex	'acetoacetate transport via diffusion (extracellular to periplasm)'	NaN	NaN	NaN	NaN	NaN	NaN	NaN	NaN	NaN	NaN	NaN	NaN	NaN	NaN	NaN	NaN		NaN	NaN	NaN	NaN	NaN	NaN	NaN	NaN	NaN	NaN	NaN	NaN	NaN	NaN	NaN	NaN
ACALD	'acetaldehyde dehydrogenase (acetylating)'	NaN	NaN	NaN	-0.268431	-0.555175	-0.228623	-0.681716	-0.681257	NaN	-0.193384	-0.183244	-0.206101	-0.227603	-0.390649	-0.195665	-0.0453249		NaN	NaN	NaN	1.58903	0.512351	0.431269	-0.0161665	-0.549373	NaN	0.00724714	0.00810165	0.00668427	0.00589546	0.00604116	1.27818	1.91402
ACALDtex	'acetaldehyde transport via diffusion (extracellular to periplasm)'	NaN	NaN	NaN	-0.26731	-0.553834	-0.228623	-0.681193	-0.681166	NaN	-0.189252	-0.178707	-0.206101	-0.227595	-0.38943	-0.194719	-0.045332		NaN	NaN	NaN	0	0	0	-0.0160819	-0.549365	NaN	0	0	0	0	0	-0.0568659	0
ACALDtpp	'acetaldehyde reversible transport (periplasm)'	NaN	NaN	NaN	-0.26731	-0.553834	-0.228623	-0.681193	-0.681166	NaN	-0.189252	-0.178707	-0.206101	-0.227595	-0.38943	-0.194719	-0.045332		NaN	NaN	NaN	0	0	0	-0.0160819	-0.549365	NaN	0	0	0	0	0	-0.0568659	0
ACANTHAT	'acetyl-CoA:anthranilate acetyltransferase'	NaN	NaN	NaN	NaN	NaN	NaN	NaN	NaN	NaN	NaN	NaN	NaN	NaN	NaN	NaN	NaN		NaN	NaN	NaN	NaN	NaN	NaN	NaN	NaN	NaN	NaN	NaN	NaN	NaN	NaN	NaN	NaN
ACBIPGT	'Adenosyl cobinamide phosphate guanyltransferase'	NaN	NaN	NaN	NaN	NaN	NaN	NaN	NaN	NaN	NaN	NaN	NaN	NaN	NaN	NaN	NaN		NaN	NaN	NaN	NaN	NaN	NaN	NaN	NaN	NaN	NaN	NaN	NaN	NaN	NaN	NaN	NaN
ACCOAC	'acetyl-CoA carboxylase'	0.0295787	0.028785	0.0279481	0.0232078	0.0198011	0.0164791	0.0139267	0.0130321	0.0289596	0.0278856	0.0276916	0.0187486	0.0156166	0.0137749	0.0100159	0.00717648		0.0347181	0.0336794	0.0315243	0.029443	0.0228279	0.0191209	0.0154636	0.0138994	0.0338634	0.0315104	0.0317483	0.0220926	0.0185644	0.0168026	0.0148459	0.0116044
ACCOAL	'acetate-CoA ligase (ADP-forming)'	NaN	NaN	NaN	NaN	NaN	NaN	NaN	NaN	NaN	NaN	NaN	NaN	NaN	NaN	NaN	NaN		NaN	NaN	NaN	NaN	NaN	NaN	NaN	NaN	NaN	NaN	NaN	NaN	NaN	NaN	NaN	NaN
ACGAL1PPpp	'N-acetyl-D-galactosamine 1-phosphatase (periplasm)'	NaN	NaN	NaN	NaN	NaN	NaN	NaN	NaN	NaN	NaN	NaN	NaN	NaN	NaN	NaN	NaN		NaN	NaN	NaN	NaN	NaN	NaN	NaN	NaN	NaN	NaN	NaN	NaN	NaN	NaN	NaN	NaN
ACGAL1Ptex	'N-acetyl-D-galactosamine 1-phosphate transport via diffusion (extracellular to periplasm)'	NaN	NaN	NaN	NaN	NaN	NaN	NaN	NaN	NaN	NaN	NaN	NaN	NaN	NaN	NaN	NaN		NaN	NaN	NaN	NaN	NaN	NaN	NaN	NaN	NaN	NaN	NaN	NaN	NaN	NaN	NaN	NaN
ACGALtex	'N-acetyl-D-galactosamine transport via diffusion (extracellular to periplasm)'	NaN	NaN	NaN	NaN	NaN	NaN	NaN	NaN	NaN	NaN	NaN	NaN	NaN	NaN	NaN	NaN		NaN	NaN	NaN	NaN	NaN	NaN	NaN	NaN	NaN	NaN	NaN	NaN	NaN	NaN	NaN	NaN
ACGAM1PPpp	'N-acetyl-D-glucosamine 1-phosphatase (periplasm)'	NaN	NaN	NaN	NaN	NaN	NaN	NaN	NaN	NaN	NaN	NaN	NaN	NaN	NaN	NaN	NaN		NaN	NaN	NaN	NaN	NaN	NaN	NaN	NaN	NaN	NaN	NaN	NaN	NaN	NaN	NaN	NaN
ACGAM1Ptex	'N-acetyl-D-glucosamine 1-phosphate transport via diffusion (extracellular to periplasm)'	NaN	NaN	NaN	NaN	NaN	NaN	NaN	NaN	NaN	NaN	NaN	NaN	NaN	NaN	NaN	NaN		NaN	NaN	NaN	NaN	NaN	NaN	NaN	NaN	NaN	NaN	NaN	NaN	NaN	NaN	NaN	NaN
ACGAMK	'N-acetylglucosamine kinase'	NaN	NaN	NaN	NaN	NaN	NaN	NaN	NaN	NaN	NaN	NaN	NaN	NaN	NaN	NaN	NaN		NaN	NaN	NaN	NaN	NaN	NaN	NaN	NaN	NaN	NaN	NaN	NaN	NaN	NaN	NaN	NaN
ACGAMT	'UDP-N-acetylglucosamine:undecaprenylphosphate N-acetylglucosamine -1-phosphate transferase'	NaN	NaN	NaN	0	NaN	NaN	NaN	NaN	NaN	NaN	NaN	NaN	NaN	NaN	NaN	NaN		NaN	NaN	NaN	0.000153479	NaN	NaN	NaN	NaN	NaN	NaN	NaN	NaN	NaN	NaN	NaN	NaN
ACGAptspp	'N-Acetyl-D-glucosamine transport via PEP:Pyr PTS (periplasm)'	NaN	NaN	NaN	NaN	NaN	NaN	NaN	NaN	NaN	NaN	NaN	NaN	NaN	NaN	NaN	NaN		NaN	NaN	NaN	NaN	NaN	NaN	NaN	NaN	NaN	NaN	NaN	NaN	NaN	NaN	NaN	NaN
ACGAtex	'N-Acetyl-D-glucosamine transport via diffusion (extracellular to periplasm)'	NaN	NaN	NaN	NaN	NaN	NaN	NaN	NaN	NaN	NaN	NaN	NaN	NaN	NaN	NaN	NaN		NaN	NaN	NaN	NaN	NaN	NaN	NaN	NaN	NaN	NaN	NaN	NaN	NaN	NaN	NaN	NaN
ACGK	'acetylglutamate kinase'	0.296715	0.288753	0.280358	0.232806	0.198632	0.165308	0.13973	0.13073	0.290505	0.27973	0.277818	0.188109	0.156656	0.138206	0.100492	0.0720032		0.301862	0.293652	0.283933	0.237795	0.201055	0.167425	0.140957	0.131426	0.295406	0.283354	0.28187	0.191449	0.159611	0.141228	0.104355	0.0777063
ACGS	'N-acetylglutamate synthase'	0.296715	0.288753	0.280358	0.232806	0.198632	0.165308	0.13973	0.13073	0.290505	0.27973	0.277818	0.188109	0.156656	0.138206	0.100492	0.0720032		0.301862	0.293652	0.283933	0.237795	0.201055	0.167425	0.140957	0.131426	0.295406	0.283354	0.28187	0.191449	0.159611	0.141228	0.104355	0.0777063
ACHBS	'2-aceto-2-hydroxybutanoate synthase'	0.255821	0.248956	0.241718	0.20072	0.171256	0.142525	0.120472	0.112712	0.250467	0.241177	0.239529	0.162183	0.135065	0.119158	0.0866415	0.0620795		0.25641	0.249523	0.242131	0.202597	0.172183	0.143334	0.120917	0.112954	0.251445	0.2419	0.240118	0.162665	0.135486	0.119587	0.0874059	0.0628379
ACKr	'acetate kinase'	-10.3843	-8.94008	-7.20627	-1.27272	0	0	0	0	-8.11602	-7.14415	-8.24238	-5.11672	-3.84312	-3.51012	-3.04623	-2.46416		-10.3711	-8.92748	-7.1966	-1.26773	0.361302	0.300784	0.253685	0.236894	-8.10622	-7.13691	-8.2343	-5.11003	-3.83721	-3.50407	-3.04237	-2.45901
ACLS	'acetolactate synthase'	0.769837	0.749179	0.727397	0.604023	0.515358	0.428897	0.362534	0.339182	0.753725	0.725769	0.720809	0.493092	0.417617	0.362149	0.264548	0.186815		0.770919	0.750208	0.728149	0.693126	0.699969	0.505105	0.570852	0.375423	0.758626	0.729393	0.722831	0.494764	0.419093	0.363662	0.268412	0.189683
ACM6PH	'N-acetylmuramate 6-phosphate hydrolase'	NaN	NaN	NaN	NaN	NaN	NaN	NaN	NaN	NaN	NaN	NaN	NaN	NaN	NaN	NaN	NaN		NaN	NaN	NaN	NaN	NaN	NaN	NaN	NaN	NaN	NaN	NaN	NaN	NaN	NaN	NaN	NaN
ACMAMUT	'UDP-N-acetyl-D-mannosaminuronic acid transferase'	NaN	NaN	NaN	0	NaN	NaN	NaN	NaN	NaN	NaN	NaN	NaN	NaN	NaN	NaN	NaN		NaN	NaN	NaN	0.000153479	NaN	NaN	NaN	NaN	NaN	NaN	NaN	NaN	NaN	NaN	NaN	NaN
ACMANAptspp	'N-acetyl-D-mannosamine transport via PTS (periplasm)'	NaN	NaN	NaN	NaN	NaN	NaN	NaN	NaN	NaN	NaN	NaN	NaN	NaN	NaN	NaN	NaN		NaN	NaN	NaN	NaN	NaN	NaN	NaN	NaN	NaN	NaN	NaN	NaN	NaN	NaN	NaN	NaN
ACMANAtex	'N-acetyl-D-mannosamine transport via diffusion (extracellular to periplasm)'	NaN	NaN	NaN	NaN	NaN	NaN	NaN	NaN	NaN	NaN	NaN	NaN	NaN	NaN	NaN	NaN		NaN	NaN	NaN	NaN	NaN	NaN	NaN	NaN	NaN	NaN	NaN	NaN	NaN	NaN	NaN	NaN
ACMUMptspp	'N-acetylmuramate transport via PEP:Pyr PTS (periplasm)'	NaN	NaN	NaN	NaN	NaN	NaN	NaN	NaN	NaN	NaN	NaN	NaN	NaN	NaN	NaN	NaN		NaN	NaN	NaN	NaN	NaN	NaN	NaN	NaN	NaN	NaN	NaN	NaN	NaN	NaN	NaN	NaN
ACMUMtex	'N-acetylmuramate transport via diffusion (extracellular to periplasm)'	NaN	NaN	NaN	NaN	NaN	NaN	NaN	NaN	NaN	NaN	NaN	NaN	NaN	NaN	NaN	NaN		NaN	NaN	NaN	NaN	NaN	NaN	NaN	NaN	NaN	NaN	NaN	NaN	NaN	NaN	NaN	NaN
ACNAMt2pp	'N-acetylneuraminate proton symport (periplasm)'	NaN	NaN	NaN	NaN	NaN	NaN	NaN	NaN	NaN	NaN	NaN	NaN	NaN	NaN	NaN	NaN		NaN	NaN	NaN	NaN	NaN	NaN	NaN	NaN	NaN	NaN	NaN	NaN	NaN	NaN	NaN	NaN
ACNAMtex	'N-acetylneuraminate transport via diffusion (extracellular to periplasm)'	NaN	NaN	NaN	NaN	NaN	NaN	NaN	NaN	NaN	NaN	NaN	NaN	NaN	NaN	NaN	NaN		NaN	NaN	NaN	NaN	NaN	NaN	NaN	NaN	NaN	NaN	NaN	NaN	NaN	NaN	NaN	NaN
ACNML	'N-Acetylneuraminate lyase'	NaN	NaN	NaN	NaN	NaN	NaN	NaN	NaN	NaN	NaN	NaN	NaN	NaN	NaN	NaN	NaN		NaN	NaN	NaN	NaN	NaN	NaN	NaN	NaN	NaN	NaN	NaN	NaN	NaN	NaN	NaN	NaN
ACOAD1f	'acyl-CoA dehydrogenase (butanoyl-CoA)'	-0.285089	-0.277412	-0.269051	-0.272548	-0.214215	-0.174445	-0.145885	-0.131991	-0.298654	-0.326699	-0.321576	-0.244323	-0.220963	-0.253889	-0.134736	-0.145957		-0.28301	-0.275432	-0.267607	-0.221427	-0.189383	-0.157585	-0.133342	-0.124866	-0.277108	-0.266999	-0.265104	-0.179407	-0.149385	-0.131726	-0.0951522	-0.1305
ACOAD2f	'acyl-CoA dehydrogenase (hexanoyl-CoA)'	-0.285089	-0.277412	-0.269051	-0.272548	-0.214215	-0.174445	-0.145885	-0.131991	-0.298654	-0.326699	-0.321576	-0.244323	-0.220963	-0.253889	-0.134736	-0.145957		-0.28301	-0.275432	-0.267607	-0.221427	-0.189383	-0.157585	-0.133342	-0.124866	-0.277108	-0.266999	-0.265104	-0.179407	-0.149385	-0.131726	-0.0951522	-0.1305
ACOAD3f	'acyl-CoA dehydrogenase (octanoyl-CoA)'	-0.284088	-0.276459	-0.268356	-0.223465	-0.190372	-0.158444	-0.133844	-0.125151	-0.278656	-0.268144	-0.266387	-0.180469	-0.150323	-0.132686	-0.0971829	-0.0695786		-0.283011	-0.275433	-0.267606	-0.221428	-0.189383	-0.157584	-0.133342	-0.124866	-0.277108	-0.266999	-0.265104	-0.179407	-0.149384	-0.131726	-0.0951524	-0.0679842
ACOAD4f	'acyl-CoA dehydrogenase (decanoyl-CoA)'	-0.284087	-0.276458	-0.268353	-0.223466	-0.190372	-0.158444	-0.133844	-0.125152	-0.278654	-0.268145	-0.266388	-0.180467	-0.150324	-0.132685	-0.0967367	-0.0695782		-0.282085	-0.274554	-0.266963	-0.220179	-0.188775	-0.157056	-0.133035	-0.124691	-0.276227	-0.266347	-0.264376	-0.178807	-0.148854	-0.131183	-0.0941859	-0.0670986
ACOAD5f	'acyl-CoA dehydrogenase (dodecanoyl-CoA)'	-0.284086	-0.276458	-0.268354	-0.223463	-0.190369	-0.158443	-0.133844	-0.125152	-0.278654	-0.268143	-0.266384	-0.180468	-0.150322	-0.132686	-0.0967367	-0.0695782		-0.280369	-0.272919	-0.265771	-0.21769	-0.187569	-0.155996	-0.132423	-0.124343	-0.274593	-0.265139	-0.263025	-0.177694	-0.14787	-0.130176	-0.0922544	-0.0653281
ACOAD6f	'acyl-CoA dehydrogenase (tetradecanoyl-CoA)'	-0.246961	-0.240333	-0.233324	-0.193959	-0.165391	-0.137647	-0.116321	-0.108805	-0.241967	-0.232933	-0.231366	-0.15669	-0.130501	-0.115153	-0.0838152	-0.0601432		-0.243439	-0.236983	-0.230876	-0.188709	-0.162845	-0.13542	-0.115029	-0.108071	-0.238434	-0.230322	-0.228446	-0.15428	-0.128371	-0.112973	-0.0797486	-0.0563661
ACOAD7f	'acyl-CoA dehydrogenase (hexadecanoyl-CoA)'	-0.153994	-0.149862	-0.145503	-0.12083	-0.103089	-0.0857945	-0.0725183	-0.0678462	-0.150773	-0.145179	-0.144187	-0.0976287	-0.0813052	-0.0717299	-0.0521581	-0.0373745		-0.150555	-0.146592	-0.143118	-0.115832	-0.100661	-0.0836728	-0.0712886	-0.0671502	-0.147496	-0.14276	-0.141483	-0.0953923	-0.079332	-0.0697111	-0.0482888	-0.0338264
ACOAD8f	'acyl-CoA dehydrogenase (octadecanoyl-CoA)'	NaN	NaN	NaN	NaN	NaN	NaN	NaN	NaN	NaN	NaN	NaN	NaN	NaN	NaN	NaN	NaN		NaN	NaN	NaN	NaN	NaN	NaN	NaN	NaN	NaN	NaN	NaN	NaN	NaN	NaN	NaN	NaN
ACOATA	'Acetyl-CoA ACP transacylase'	NaN	NaN	NaN	NaN	NaN	NaN	NaN	NaN	NaN	NaN	NaN	NaN	NaN	NaN	NaN	NaN		NaN	NaN	NaN	NaN	NaN	NaN	NaN	NaN	NaN	NaN	NaN	NaN	NaN	NaN	NaN	NaN
ACODA	'acetylornithine deacetylase'	0.296715	0.288753	0.280358	0.232806	0.198632	0.165308	0.13973	0.13073	0.290505	0.27973	0.277818	0.188109	0.156656	0.138206	0.100492	0.0720032		0.298431	0.290386	0.281548	0.235234	0.199836	0.166364	0.140533	0.131034	0.292138	0.280936	0.279169	0.189225	0.15764	0.139214	0.101779	0.0731838
ACOLIPAabctex	'arabinose modified core oligosaccharide lipid A transport via ABC system (periplasm to extracellular)'	NaN	NaN	NaN	NaN	NaN	NaN	NaN	NaN	NaN	NaN	NaN	NaN	NaN	NaN	NaN	NaN		NaN	NaN	NaN	NaN	NaN	NaN	NaN	NaN	NaN	NaN	NaN	NaN	NaN	NaN	NaN	NaN
ACONIs	'aconitate isomerase (spontaneous)'	NaN	NaN	NaN	NaN	NaN	NaN	NaN	NaN	NaN	NaN	NaN	NaN	NaN	NaN	NaN	NaN		NaN	NaN	NaN	NaN	NaN	NaN	NaN	NaN	NaN	NaN	NaN	NaN	NaN	NaN	NaN	NaN
ACONMT	'Trans-aconitate methyltransferase'	NaN	NaN	NaN	NaN	NaN	NaN	NaN	NaN	NaN	NaN	NaN	NaN	NaN	NaN	NaN	NaN		NaN	NaN	NaN	NaN	NaN	NaN	NaN	NaN	NaN	NaN	NaN	NaN	NaN	NaN	NaN	NaN
ACONTa	'aconitase (half-reaction A, Citrate hydro-lyase)'	4.25472	4.67987	4.25205	7.50387	5.32588	4.65861	3.24617	2.62238	5.16404	4.38308	4.90639	4.38511	4.12354	4.03308	4.33054	3.75807		4.26368	4.68838	4.25875	7.58114	5.57354	4.76179	3.2534	2.62513	5.17814	4.40221	4.92802	4.41078	4.14709	4.06664	4.34369	3.7661
ACONTb	'aconitase (half-reaction B, Isocitrate hydro-lyase)'	4.25472	4.67987	4.25205	7.50387	5.32588	4.65861	3.24617	2.62238	5.16404	4.38308	4.90639	4.38511	4.12354	4.03308	4.33054	3.75807		4.26368	4.68838	4.25875	7.58114	5.57354	4.76179	3.2534	2.62513	5.17814	4.40221	4.92802	4.41078	4.14709	4.06664	4.34369	3.7661
ACOTA	'acetylornithine transaminase'	-0.298431	-0.290386	-0.281548	-0.235234	-0.199836	-0.166364	-0.140533	-0.131034	-0.292138	-0.280936	-0.279169	-0.189225	-0.15764	-0.139214	-0.101779	-0.0731838		-0.296715	-0.288753	-0.280358	-0.232806	-0.198632	-0.165308	-0.13973	-0.13073	-0.290505	-0.27973	-0.277818	-0.188109	-0.156656	-0.138206	-0.100492	-0.0720032
ACPPAT120	'acyl-(acyl carrier protein):phosphate acyltransferase (C12:0)'	NaN	NaN	NaN	NaN	NaN	NaN	NaN	NaN	NaN	NaN	NaN	NaN	NaN	NaN	NaN	NaN		NaN	NaN	NaN	NaN	NaN	NaN	NaN	NaN	NaN	NaN	NaN	NaN	NaN	NaN	NaN	NaN
ACPPAT140	'acyl-(acyl carrier protein):phosphate acyltransferase (C14:0)'	NaN	NaN	NaN	NaN	NaN	NaN	NaN	NaN	NaN	NaN	NaN	NaN	NaN	NaN	NaN	NaN		NaN	NaN	NaN	NaN	NaN	NaN	NaN	NaN	NaN	NaN	NaN	NaN	NaN	NaN	NaN	NaN
ACPPAT141	'acyl-(acyl carrier protein):phosphate acyltransferase (C14:1)'	NaN	NaN	NaN	NaN	NaN	NaN	NaN	NaN	NaN	NaN	NaN	NaN	NaN	NaN	NaN	NaN		NaN	NaN	NaN	NaN	NaN	NaN	NaN	NaN	NaN	NaN	NaN	NaN	NaN	NaN	NaN	NaN
ACPPAT160	'acyl-(acyl carrier protein):phosphate acyltransferase (C16:0)'	NaN	NaN	NaN	NaN	NaN	NaN	NaN	NaN	NaN	NaN	NaN	NaN	NaN	NaN	NaN	NaN		NaN	NaN	NaN	NaN	NaN	NaN	NaN	NaN	NaN	NaN	NaN	NaN	NaN	NaN	NaN	NaN
ACPPAT161	'acyl-(acyl carrier protein):phosphate acyltransferase (C16:1)'	NaN	NaN	NaN	NaN	NaN	NaN	NaN	NaN	NaN	NaN	NaN	NaN	NaN	NaN	NaN	NaN		NaN	NaN	NaN	NaN	NaN	NaN	NaN	NaN	NaN	NaN	NaN	NaN	NaN	NaN	NaN	NaN
ACPPAT180	'acyl-(acyl carrier protein):phosphate acyltransferase (C18:0)'	NaN	NaN	NaN	NaN	NaN	NaN	NaN	NaN	NaN	NaN	NaN	NaN	NaN	NaN	NaN	NaN		NaN	NaN	NaN	NaN	NaN	NaN	NaN	NaN	NaN	NaN	NaN	NaN	NaN	NaN	NaN	NaN
ACPPAT181	'acyl-(acyl carrier protein):phosphate acyltransferase (C18:1)'	NaN	NaN	NaN	NaN	NaN	NaN	NaN	NaN	NaN	NaN	NaN	NaN	NaN	NaN	NaN	NaN		NaN	NaN	NaN	NaN	NaN	NaN	NaN	NaN	NaN	NaN	NaN	NaN	NaN	NaN	NaN	NaN
ACPS1	'acyl-carrier protein synthase'	NaN	NaN	0	0	NaN	0	NaN	NaN	NaN	NaN	NaN	NaN	0	NaN	0	NaN		NaN	NaN	0	0	NaN	0	NaN	NaN	NaN	NaN	NaN	NaN	0	NaN	0	NaN
ACS	'acetyl-CoA synthetase'	NaN	NaN	NaN	NaN	NaN	NaN	NaN	NaN	NaN	NaN	NaN	NaN	NaN	NaN	NaN	NaN		NaN	NaN	NaN	NaN	NaN	NaN	NaN	NaN	NaN	NaN	NaN	NaN	NaN	NaN	NaN	NaN
ACSERtex	'O-Acetyl-L-serine transport via diffusion (extracellular to periplasm)'	NaN	NaN	NaN	NaN	NaN	NaN	NaN	NaN	NaN	NaN	NaN	NaN	NaN	NaN	NaN	NaN		NaN	NaN	NaN	NaN	NaN	NaN	NaN	NaN	NaN	NaN	NaN	NaN	NaN	NaN	NaN	NaN
ACSERtpp	'O-Acetyl-L-serine export via facilitated transport'	NaN	NaN	NaN	NaN	NaN	NaN	NaN	NaN	NaN	NaN	NaN	NaN	NaN	NaN	NaN	NaN		NaN	NaN	NaN	NaN	NaN	NaN	NaN	NaN	NaN	NaN	NaN	NaN	NaN	NaN	NaN	NaN
ACt2rpp	'acetate reversible transport via proton symport (periplasm)'	-10.9651	-9.50443	-7.74495	-1.73678	-0.0223585	-0.0194351	-0.0119424	-0.00754973	-8.68446	-7.68279	-8.78094	-5.48619	-4.15213	-3.78611	-3.2602	-2.62367		-10.912	-9.45387	-7.70661	-1.68881	0	0	0	0	-8.63599	-7.64593	-8.74029	-5.45324	-4.1232	-3.7568	-3.22428	-2.5891
ACt4pp	'Na+/Acetate symport (periplasm)'	NaN	NaN	NaN	NaN	0	0	0	0	NaN	NaN	NaN	NaN	NaN	NaN	NaN	NaN		NaN	NaN	NaN	NaN	0.0223585	0.0194351	0.0119424	0.00754973	NaN	NaN	NaN	NaN	NaN	NaN	NaN	NaN
ACtex	'Acetate transport via diffusion (extracellular to periplasm)'	-10.9204	-9.46179	-7.7128	-1.69334	NaN	NaN	NaN	NaN	-8.64089	-7.64955	-8.74433	-5.45658	-4.12615	-3.75983	-3.2278	-2.59425		-10.912	-9.45387	-7.70662	-1.68881	NaN	NaN	NaN	NaN	-8.636	-7.64593	-8.74028	-5.45324	-4.1232	-3.7568	-3.22428	-2.5891
ADA	'Adenosine deaminase'	NaN	NaN	NaN	NaN	NaN	NaN	NaN	NaN	NaN	NaN	NaN	NaN	NaN	NaN	NaN	NaN		NaN	NaN	NaN	NaN	NaN	NaN	NaN	NaN	NaN	NaN	NaN	NaN	NaN	NaN	NaN	NaN
ADCL	'4-aminobenzoate synthase'	0.000808315	0.000786624	0.000763754	0.000634214	0.000541116	NaN	NaN	NaN	0.000791398	0.000762045	0.000756836	0.000512448	NaN	NaN	NaN	NaN		0.00080836	0.000786667	0.000763785	0.000634271	0.000541145	NaN	NaN	NaN	0.00079145	0.000762084	0.000756876	0.000512481	NaN	NaN	NaN	NaN
ADCS	'4-amino-4-deoxychorismate synthase'	0.000808315	0.000786624	0.000763754	0.000634214	0.000541116	NaN	NaN	NaN	0.000791398	0.000762045	0.000756836	0.000512448	NaN	NaN	NaN	NaN		0.00080836	0.000786667	0.000763785	0.000634271	0.000541145	NaN	NaN	NaN	0.00079145	0.000762084	0.000756876	0.000512481	NaN	NaN	NaN	NaN
ADD	'adenine deaminase'	NaN	NaN	NaN	NaN	NaN	NaN	NaN	NaN	NaN	NaN	NaN	NaN	NaN	NaN	NaN	NaN		NaN	NaN	NaN	NaN	NaN	NaN	NaN	NaN	NaN	NaN	NaN	NaN	NaN	NaN	NaN	NaN
ADEt2rpp	'adenine transport via proton symport (reversible) (periplasm)'	NaN	NaN	NaN	NaN	NaN	NaN	NaN	NaN	NaN	NaN	NaN	NaN	NaN	NaN	NaN	NaN		NaN	NaN	NaN	NaN	NaN	NaN	NaN	NaN	NaN	NaN	NaN	NaN	NaN	NaN	NaN	NaN
ADEtex	'adenine transport via diffusion (extracellular to periplasm)'	NaN	NaN	NaN	NaN	NaN	NaN	NaN	NaN	NaN	NaN	NaN	NaN	NaN	NaN	NaN	NaN		NaN	NaN	NaN	NaN	NaN	NaN	NaN	NaN	NaN	NaN	NaN	NaN	NaN	NaN	NaN	NaN
ADK1	'adenylate kinase'	0	0	0	0	0	-1.00044e-10	0	0	0	0	0	0	0	0	-1.00044e-10	0		3.01685	2.93567	2.84796	2.36895	2.37643	1.97794	1.67077	1.56225	2.95343	2.8417	2.82318	1.91277	1.59327	1.40647	1.02599	0.736682
ADK3	'adentylate kinase (GTP)'	NaN	NaN	NaN	NaN	NaN	NaN	NaN	NaN	NaN	NaN	NaN	NaN	NaN	NaN	NaN	NaN		NaN	NaN	NaN	NaN	NaN	NaN	NaN	NaN	NaN	NaN	NaN	NaN	NaN	NaN	NaN	NaN
ADK4	'adentylate kinase (ITP)'	NaN	NaN	NaN	NaN	NaN	NaN	NaN	NaN	NaN	NaN	NaN	NaN	NaN	NaN	NaN	NaN		NaN	NaN	NaN	NaN	NaN	NaN	NaN	NaN	NaN	NaN	NaN	NaN	NaN	NaN	NaN	NaN
ADMDC	'adenosylmethionine decarboxylase'	0.0061113	0.0059473	0.00577439	0.004795	0.00409113	0.00340477	0.00287795	0.00269258	0.00598339	0.00576147	0.00572209	0.00387438	0.00322657	0.00284657	0.00206978	0.00148301		0.00628777	0.00611657	0.00589791	0.00512357	0.00425164	0.00354476	0.00333258	0.00273749	0.00622648	0.00594113	0.00588803	0.004011	0.00334694	0.00296917	0.00226002	0.00167117
ADNCYC	'adenylate cyclase'	NaN	NaN	NaN	NaN	NaN	NaN	NaN	NaN	NaN	NaN	NaN	NaN	NaN	NaN	NaN	NaN		NaN	NaN	NaN	NaN	NaN	NaN	NaN	NaN	NaN	NaN	NaN	NaN	NaN	NaN	NaN	NaN
ADNK1	'adenosine kinase'	0	0	0	0	0	0	0	0	0	0	0	0	0	0	0	0		0.0126743	0.0122266	0.010697	0.0109014	0.00746896	0.00631479	0.00477189	0.00401638	0.0122783	0.0107272	0.0111059	0.00812383	0.00692593	0.00653423	0.00641505	0.00537004
ADNUC	'adenosine hydrolase'	NaN	NaN	NaN	NaN	NaN	NaN	NaN	NaN	NaN	NaN	NaN	NaN	NaN	NaN	NaN	NaN		NaN	NaN	NaN	NaN	NaN	NaN	NaN	NaN	NaN	NaN	NaN	NaN	NaN	NaN	NaN	NaN
ADNt2pp	'adenosine transport in via proton symport (periplasm)'	NaN	NaN	NaN	NaN	NaN	NaN	NaN	NaN	NaN	NaN	NaN	NaN	NaN	NaN	NaN	NaN		NaN	NaN	NaN	NaN	NaN	NaN	NaN	NaN	NaN	NaN	NaN	NaN	NaN	NaN	NaN	NaN
ADNt2rpp	'adenosine transport in via proton symport, reversible (periplasm)'	NaN	NaN	NaN	NaN	NaN	NaN	NaN	NaN	NaN	NaN	NaN	NaN	NaN	NaN	NaN	NaN		NaN	NaN	NaN	NaN	NaN	NaN	NaN	NaN	NaN	NaN	NaN	NaN	NaN	NaN	NaN	NaN
ADNtex	'adenosine transport via diffusion (extracellular to periplasm)'	NaN	NaN	NaN	NaN	NaN	NaN	NaN	NaN	NaN	NaN	NaN	NaN	NaN	NaN	NaN	NaN		NaN	NaN	NaN	NaN	NaN	NaN	NaN	NaN	NaN	NaN	NaN	NaN	NaN	NaN	NaN	NaN
ADOCBIK	'Adenosyl cobinamide kinase'	NaN	NaN	NaN	NaN	NaN	NaN	NaN	NaN	NaN	NaN	NaN	NaN	NaN	NaN	NaN	NaN		NaN	NaN	NaN	NaN	NaN	NaN	NaN	NaN	NaN	NaN	NaN	NaN	NaN	NaN	NaN	NaN
ADOCBLS	'Adenosylcobalamin 5''-phosphate synthase'	NaN	NaN	NaN	NaN	NaN	NaN	NaN	NaN	NaN	NaN	NaN	NaN	NaN	NaN	NaN	NaN		NaN	NaN	NaN	NaN	NaN	NaN	NaN	NaN	NaN	NaN	NaN	NaN	NaN	NaN	NaN	NaN
ADOCBLabcpp	'Adenosylcobalamin transport via ABC system (periplasm)'	NaN	NaN	NaN	NaN	NaN	NaN	NaN	NaN	NaN	NaN	NaN	NaN	NaN	NaN	NaN	NaN		NaN	NaN	NaN	NaN	NaN	NaN	NaN	NaN	NaN	NaN	NaN	NaN	NaN	NaN	NaN	NaN
ADOCBLtonex	'Adenosylcobalimin transport via ton system (extermal)'	NaN	NaN	NaN	NaN	NaN	NaN	NaN	NaN	NaN	NaN	NaN	NaN	NaN	NaN	NaN	NaN		NaN	NaN	NaN	NaN	NaN	NaN	NaN	NaN	NaN	NaN	NaN	NaN	NaN	NaN	NaN	NaN
ADPRDP	'ADPribose diphosphatase'	NaN	NaN	NaN	NaN	NaN	NaN	NaN	NaN	NaN	NaN	NaN	NaN	NaN	NaN	NaN	NaN		NaN	NaN	NaN	NaN	NaN	NaN	NaN	NaN	NaN	NaN	NaN	NaN	NaN	NaN	NaN	NaN
ADPT	'adenine phosphoribosyltransferase'	NaN	NaN	NaN	NaN	NaN	NaN	NaN	NaN	NaN	NaN	NaN	NaN	NaN	NaN	NaN	NaN		NaN	NaN	NaN	NaN	NaN	NaN	NaN	NaN	NaN	NaN	NaN	NaN	NaN	NaN	NaN	NaN
ADSK	'adenylyl-sulfate kinase'	0.224604	0.218577	0.212222	0.176227	0.150358	0.125133	0.105771	0.0989581	0.219903	0.211747	0.2103	0.142392	0.118584	0.104618	0.0760689	0.0545041		0.225499	0.219429	0.212843	0.177811	0.151126	0.125803	0.106161	0.0991793	0.220935	0.21251	0.211152	0.143095	0.119205	0.105254	0.0772956	0.0564581
ADSL1r	'adenylsuccinate lyase'	0.263121	0.25606	0.248616	0.206448	0.176143	0.146592	0.12391	0.115928	0.257614	0.248059	0.246364	0.166811	0.13892	0.122559	0.0891139	0.063851		0.265406	0.258238	0.250204	0.209299	0.177527	0.1478	0.124612	0.116326	0.259789	0.249671	0.247612	0.167841	0.139827	0.123489	0.0905191	0.066341
ADSL2r	'adenylosuccinate lyase'	0.394064	0.38349	0.37234	0.309188	0.263802	0.219544	0.185574	0.173621	0.385817	0.371507	0.368968	0.249825	0.208054	0.183551	0.133462	0.0956268		0.394533	0.383937	0.372666	0.309695	0.264048	0.219759	0.185699	0.173692	0.386276	0.371847	0.369274	0.250078	0.208278	0.18378	0.134017	0.0962522
ADSS	'adenylosuccinate synthase'	0.263121	0.25606	0.248616	0.206448	0.176143	0.146592	0.12391	0.115928	0.257614	0.248059	0.246364	0.166811	0.13892	0.122559	0.0891139	0.063851		0.265406	0.258238	0.250204	0.209299	0.177527	0.1478	0.124612	0.116326	0.259789	0.249671	0.247612	0.167841	0.139827	0.123489	0.0905191	0.066341
AGDC	'N-acetylglucosamine-6-phosphate deacetylase'	NaN	NaN	NaN	NaN	NaN	NaN	NaN	NaN	NaN	NaN	NaN	NaN	NaN	NaN	NaN	NaN		NaN	NaN	NaN	NaN	NaN	NaN	NaN	NaN	NaN	NaN	NaN	NaN	NaN	NaN	NaN	NaN
AGM3PA	'N-Acetyl-D-glucosamine(anhydrous)N-Acetylmuramyl-tripeptide amidase'	NaN	NaN	NaN	NaN	NaN	NaN	NaN	NaN	NaN	NaN	NaN	NaN	NaN	NaN	NaN	NaN		NaN	NaN	NaN	NaN	NaN	NaN	NaN	NaN	NaN	NaN	NaN	NaN	NaN	NaN	NaN	NaN
AGM3PApp	'N-Acetyl-D-glucosamine(anhydrous)N-Acetylmuramyl-tripeptide amidase (periplasm)'	NaN	NaN	NaN	NaN	NaN	NaN	NaN	NaN	NaN	NaN	NaN	NaN	NaN	NaN	NaN	NaN		NaN	NaN	NaN	NaN	NaN	NaN	NaN	NaN	NaN	NaN	NaN	NaN	NaN	NaN	NaN	NaN
AGM3PH	'N-Acetyl-D-glucosamine(anhydrous)N-Acetylmuramyl-tripeptide beta -1,4-N-acetylglucosaminidase'	NaN	NaN	NaN	NaN	NaN	NaN	NaN	NaN	NaN	NaN	NaN	NaN	NaN	NaN	NaN	NaN		NaN	NaN	NaN	NaN	NaN	NaN	NaN	NaN	NaN	NaN	NaN	NaN	NaN	NaN	NaN	NaN
AGM3Pt2pp	'GlcNAc-anhMurNAc tripeptide transport in via proton symport (periplasm)'	NaN	NaN	NaN	NaN	NaN	NaN	NaN	NaN	NaN	NaN	NaN	NaN	NaN	NaN	NaN	NaN		NaN	NaN	NaN	NaN	NaN	NaN	NaN	NaN	NaN	NaN	NaN	NaN	NaN	NaN	NaN	NaN
AGM4PA	'N-Acetyl-D-glucosamine(anhydrous)N-Acetylmuramyl-tetrapeptide amidase'	NaN	NaN	NaN	NaN	NaN	NaN	NaN	NaN	NaN	NaN	NaN	NaN	NaN	NaN	NaN	NaN		NaN	NaN	NaN	NaN	NaN	NaN	NaN	NaN	NaN	NaN	NaN	NaN	NaN	NaN	NaN	NaN
AGM4PApp	'N-Acetyl-D-glucosamine(anhydrous)N-Acetylmuramyl-tetrapeptide amidase (periplasm)'	NaN	NaN	NaN	NaN	NaN	NaN	NaN	NaN	NaN	NaN	NaN	NaN	NaN	NaN	NaN	NaN		NaN	NaN	NaN	NaN	NaN	NaN	NaN	NaN	NaN	NaN	NaN	NaN	NaN	NaN	NaN	NaN
AGM4PCP	'N-Acetyl-D-glucosamine(anhydrous)N-Acetylmuramyl-tetrapeptide L,D-carboxypeptidase'	NaN	NaN	NaN	NaN	NaN	NaN	NaN	NaN	NaN	NaN	NaN	NaN	NaN	NaN	NaN	NaN		NaN	NaN	NaN	NaN	NaN	NaN	NaN	NaN	NaN	NaN	NaN	NaN	NaN	NaN	NaN	NaN
AGM4PCPpp	'N-Acetyl-D-glucosamine(anhydrous)N-Acetylmuramyl-tetrapeptide L,D-carboxypeptidase (periplasmic)'	NaN	NaN	NaN	NaN	NaN	NaN	NaN	NaN	NaN	NaN	NaN	NaN	NaN	NaN	NaN	NaN		NaN	NaN	NaN	NaN	NaN	NaN	NaN	NaN	NaN	NaN	NaN	NaN	NaN	NaN	NaN	NaN
AGM4PH	'N-Acetyl-D-glucosamine(anhydrous)N-Acetylmuramyl-tetrapeptide beta -1,4-N-acetylglucosaminidase'	NaN	NaN	NaN	NaN	NaN	NaN	NaN	NaN	NaN	NaN	NaN	NaN	NaN	NaN	NaN	NaN		NaN	NaN	NaN	NaN	NaN	NaN	NaN	NaN	NaN	NaN	NaN	NaN	NaN	NaN	NaN	NaN
AGM4Pt2pp	'GlcNAc-anhMurNAc tetrapeptide transport in via proton symport (periplasm)'	NaN	NaN	NaN	NaN	NaN	NaN	NaN	NaN	NaN	NaN	NaN	NaN	NaN	NaN	NaN	NaN		NaN	NaN	NaN	NaN	NaN	NaN	NaN	NaN	NaN	NaN	NaN	NaN	NaN	NaN	NaN	NaN
AGMH	'N-Acetyl-D-glucosamine(anhydrous)N-Acetylmuramyl beta -1,4-N-acetylglucosaminidase'	NaN	NaN	NaN	NaN	NaN	NaN	NaN	NaN	NaN	NaN	NaN	NaN	NaN	NaN	NaN	NaN		NaN	NaN	NaN	NaN	NaN	NaN	NaN	NaN	NaN	NaN	NaN	NaN	NaN	NaN	NaN	NaN
AGMHE	'ADP-D-glycero-D-manno-heptose epimerase'	0.0295452	0.0287524	0.0279164	0.0231815	0.0197787	0.0164604	0.0139135	0.0130173	0.0289268	0.0278539	0.0276636	0.0187308	0.0155989	0.0137618	0.0100064	0.00716966		0.0296579	0.0288599	0.027995	0.0234339	0.0199012	0.016566	0.013976	0.013053	0.0291779	0.0280408	0.0278731	0.0189053	0.0157544	0.0142027	0.0102052	0.00739433
AGMT	'agmatinase'	NaN	NaN	NaN	NaN	NaN	NaN	NaN	NaN	NaN	NaN	NaN	NaN	NaN	NaN	NaN	NaN		NaN	NaN	NaN	NaN	NaN	NaN	NaN	NaN	NaN	NaN	NaN	NaN	NaN	NaN	NaN	NaN
AGMt2pp	'GlcNAc-anhMurNAc transport in via proton symport (periplasm)'	NaN	NaN	NaN	NaN	NaN	NaN	NaN	NaN	NaN	NaN	NaN	NaN	NaN	NaN	NaN	NaN		NaN	NaN	NaN	NaN	NaN	NaN	NaN	NaN	NaN	NaN	NaN	NaN	NaN	NaN	NaN	NaN
AGMtex	'agmatine transport via diffusion (extracellular to periplasm)'	NaN	NaN	NaN	NaN	NaN	NaN	NaN	NaN	NaN	NaN	NaN	NaN	NaN	NaN	NaN	NaN		NaN	NaN	NaN	NaN	NaN	NaN	NaN	NaN	NaN	NaN	NaN	NaN	NaN	NaN	NaN	NaN
AGPAT120	'1-tetradecanoyl-sn-glycerol 3-phosphate O-acyltransferase (n-C12:0)'	NaN	NaN	NaN	NaN	NaN	NaN	NaN	NaN	NaN	NaN	NaN	NaN	NaN	NaN	NaN	NaN		NaN	NaN	NaN	NaN	NaN	NaN	NaN	NaN	NaN	NaN	NaN	NaN	NaN	NaN	NaN	NaN
AGPAT140	'1-tetradecanoyl-sn-glycerol 3-phosphate O-acyltransferase (n-C14:0)'	NaN	NaN	NaN	NaN	NaN	0	NaN	0	NaN	NaN	NaN	NaN	NaN	0	0	0		NaN	NaN	NaN	NaN	NaN	0.000498446	NaN	0.000164182	NaN	NaN	NaN	NaN	NaN	0.000711891	0.000908793	0.000833347
AGPAT141	'1-tetradec-7-enoyl-sn-glycerol 3-phosphate O-acyltransferase (n-C14:1)'	NaN	NaN	NaN	NaN	NaN	NaN	NaN	0	NaN	NaN	NaN	NaN	NaN	0	0	0		NaN	NaN	NaN	NaN	NaN	NaN	NaN	0.000163901	NaN	NaN	NaN	NaN	NaN	0.000711519	0.000909164	0.000833178
AGPAT160	'1-hexadecanoyl-sn-glycerol 3-phosphate O-acyltransferase (n-C16:0)'	0.0549609	0.053486	0.051931	0.043123	0.0367929	0.0306202	0.0258824	0.0242152	0.0538106	0.0518148	0.0514606	0.0348436	0.0290176	0.0256001	0.0186142	0.0133372		0.0561719	0.0546375	0.0527721	0.0442969	0.0373618	0.0311174	0.0261702	0.024379	0.0549643	0.0526684	0.0524144	0.0356311	0.0297121	0.026312	0.0195234	0.0141706
AGPAT161	'1-hexadec-7-enoyl-sn-glycerol 3-phosphate O-acyltransferase (n-C16:1)'	0.0427483	0.0416011	0.0403916	0.0335408	0.0286173	0.0238162	0.0201312	0.0188345	0.0418536	0.0403013	0.0400258	0.0271011	0.0225697	0.0199116	0.014478	0.0103736		0.0439608	0.0427544	0.0412328	0.0347129	0.0291862	0.0243134	0.0204202	0.0189985	0.0430074	0.0411545	0.0409795	0.027889	0.0232646	0.0206235	0.015387	0.0112069
AGPAT180	'1-octadecanoyl-sn-glycerol 3-phosphate O-acyltransferase (n-C18:0)'	NaN	NaN	NaN	NaN	NaN	0	NaN	0	NaN	NaN	NaN	NaN	NaN	0	0	0		NaN	NaN	NaN	NaN	NaN	0.000498446	NaN	0.000164182	NaN	NaN	NaN	NaN	NaN	0.000711817	0.0016059	0.00133227
AGPAT181	'1-octadec-7-enoyl-sn-glycerol 3-phosphate O-acyltransferase (n-C18:1)'	0.022032	0.0214408	0.0208174	0.0172866	0.0147491	0.0122746	0.0103754	0.00970708	0.0215709	0.0207709	0.0206289	0.0139676	0.0116322	0.0102623	0.00746181	0.00534646		0.023243	0.0225935	0.0216577	0.0184601	0.0153195	0.0127727	0.0106641	0.00987047	0.0227247	0.0216241	0.021582	0.0147548	0.0123267	0.0109735	0.00837078	0.00617977
AGPR	'N-acetyl-g-glutamyl-phosphate reductase'	-0.301862	-0.293652	-0.283933	-0.237795	-0.201055	-0.167425	-0.140957	-0.131426	-0.295406	-0.283354	-0.28187	-0.191449	-0.159611	-0.141228	-0.104355	-0.0777063		-0.296715	-0.288753	-0.280358	-0.232806	-0.198632	-0.165308	-0.13973	-0.13073	-0.290505	-0.27973	-0.277818	-0.188109	-0.156656	-0.138206	-0.100492	-0.0720032
AGt3	'silver transport out via proton antiport'	NaN	NaN	NaN	NaN	NaN	NaN	NaN	NaN	NaN	NaN	NaN	NaN	NaN	NaN	NaN	NaN		NaN	NaN	NaN	NaN	NaN	NaN	NaN	NaN	NaN	NaN	NaN	NaN	NaN	NaN	NaN	NaN
AHCYSNS	'S-adenosylhomocysteine nucleosidase'	NaN	NaN	NaN	NaN	NaN	NaN	NaN	NaN	NaN	NaN	NaN	NaN	NaN	0.0005656	NaN	NaN		NaN	NaN	NaN	NaN	NaN	NaN	NaN	NaN	NaN	NaN	NaN	NaN	NaN	0.00121664	NaN	NaN
AICART	'phosphoribosylaminoimidazolecarboxamide formyltransferase'	0.477484	0.464671	0.451161	0.37464	0.319646	0.266019	0.224858	0.210375	0.467491	0.450152	0.447075	0.302711	0.252097	0.222406	0.161714	0.11587		0.477953	0.465118	0.451487	0.375243	0.319937	0.266274	0.225007	0.210459	0.468023	0.450548	0.447423	0.302999	0.252352	0.222667	0.162077	0.116289
AIRC2	'phosphoribosylaminoimidazole carboxylase'	0.394064	0.38349	0.37234	0.309188	0.263802	0.219544	0.185574	0.173621	0.385817	0.371507	0.368968	0.249825	0.208054	0.183551	0.133462	0.0956268		0.394533	0.383937	0.372666	0.309695	0.264048	0.219759	0.185699	0.173692	0.386276	0.371847	0.369274	0.250078	0.208278	0.18378	0.134017	0.0962522
AIRC3	'phosphoribosylaminoimidazole carboxylase (mutase rxn)'	-0.394533	-0.383937	-0.372666	-0.309695	-0.264048	-0.219759	-0.185699	-0.173692	-0.386276	-0.371847	-0.369274	-0.250078	-0.208278	-0.18378	-0.134017	-0.0962522		-0.394064	-0.38349	-0.37234	-0.309188	-0.263802	-0.219544	-0.185574	-0.173621	-0.385817	-0.371507	-0.368968	-0.249825	-0.208054	-0.183551	-0.133462	-0.0956268
AKGDH	'2-Oxogluterate dehydrogenase'	3.20006	3.66487	3.26917	6.68203	4.58724	3.84645	2.77072	2.17966	4.14421	3.4101	3.92945	3.33153	2.88953	2.56508	2.56189	1.87508		3.21555	3.67966	3.28039	6.71037	4.65358	3.87417	2.77475	2.18188	4.16148	3.43166	3.95666	3.35738	2.9141	2.60044	2.57696	1.88327
AKGt2rpp	'2-oxoglutarate reversible transport via symport (periplasm)'	NaN	NaN	NaN	NaN	NaN	NaN	NaN	NaN	NaN	NaN	NaN	-0.395039	-0.688836	-0.991445	-1.4182	-1.61054		NaN	NaN	NaN	NaN	NaN	NaN	NaN	NaN	NaN	NaN	NaN	-0.376902	-0.677911	-0.981252	-1.40688	-1.60812
AKGtex	'alpha-ketoglutarate transport via diffusion (extracellular to periplasm)'	NaN	NaN	NaN	NaN	NaN	NaN	NaN	NaN	NaN	NaN	NaN	-0.395039	-0.688836	-0.991445	-1.4182	-1.61054		NaN	NaN	NaN	NaN	NaN	NaN	NaN	NaN	NaN	NaN	NaN	-0.376902	-0.677911	-0.981252	-1.40688	-1.60812
ALAALAD	'D-alanine-D-alanine dipeptidase'	NaN	NaN	NaN	NaN	NaN	NaN	NaN	NaN	NaN	NaN	NaN	NaN	NaN	NaN	NaN	NaN		NaN	NaN	NaN	NaN	NaN	NaN	NaN	NaN	NaN	NaN	NaN	NaN	NaN	NaN	NaN	NaN
ALAALAabcpp	'D-alanyl-D-alanine (DalaDala) transport via ABC system (periplasm)'	0	0	0	0	0	0	0	1.46434e-05	0	0	0	0	0	0	0	0		0.0035132	0.0034082	0.00318793	0.00288192	0.00226076	0.00189203	0.00195775	0.00139079	0.00342533	0.00318613	0.00321118	0.00223558	0.00187917	0.00170106	0.00142888	0.00110739
ALAALAr	'D-alanine-D-alanine ligase (reversible)'	0.0220039	0.0214135	0.0207909	0.0172645	0.0147303	0.012259	0.0103622	0.00969471	0.0215434	0.0207444	0.0206026	0.0139498	0.0116174	0.0102492	0.0074523	0.00533965		0.0283693	0.0274934	0.02552	0.0233372	0.0180741	0.0151398	0.0122405	0.0109936	0.0276308	0.025517	0.0257946	0.0180677	0.0152086	0.0138434	0.0117275	0.00917642
ALAALAtex	'D-alanyl-D-alanine (DalaDala) transport via diffusion (extracellular to periplasm)'	NaN	NaN	NaN	NaN	NaN	NaN	NaN	NaN	NaN	NaN	NaN	NaN	NaN	NaN	NaN	NaN		NaN	NaN	NaN	NaN	NaN	NaN	NaN	NaN	NaN	NaN	NaN	NaN	NaN	NaN	NaN	NaN
ALAGLUE	'L-alanyl-gamma-glutamate epimerase'	NaN	NaN	NaN	NaN	NaN	NaN	NaN	NaN	NaN	NaN	NaN	NaN	NaN	NaN	NaN	NaN		NaN	NaN	NaN	NaN	NaN	NaN	NaN	NaN	NaN	NaN	NaN	NaN	NaN	NaN	NaN	NaN
ALAR	'alanine racemase'	0.0220039	0.0214135	0.0207909	0.0172645	0.0147303	0.012259	0.0103622	0.00969471	0.0215434	0.0207444	0.0206026	0.0139498	0.0116174	0.0102492	0.0074523	0.00533965		0.0322971	0.0311971	0.0279407	1.54533	0.592894	0.459875	0.427004	0.0821754	0.0313362	0.0279824	0.0233001	0.01618	0.013587	0.0122642	0.0113154	0.0111496
ALATA_D2	'D-alanine transaminase'	NaN	NaN	NaN	NaN	NaN	NaN	NaN	NaN	NaN	NaN	NaN	NaN	NaN	NaN	NaN	NaN		NaN	NaN	NaN	NaN	NaN	NaN	NaN	NaN	NaN	NaN	NaN	NaN	NaN	NaN	NaN	NaN
ALATA_L	'L-alanine transaminase'	-0.880603	-0.856767	-0.829494	-2.21097	-1.16079	-0.932498	-0.826498	-0.455932	-0.861907	-0.827738	-0.817594	-0.559025	-0.472639	-0.410971	-0.302445	-0.217009		0	0	0	0	0	0	0	0	0	0	0	0	0	0	0	0
ALATA_L2	'alanine transaminase'	NaN	NaN	NaN	NaN	NaN	0	0	NaN	NaN	NaN	0	NaN	0	0	0	0		NaN	NaN	NaN	NaN	NaN	0.00282251	0.00163364	NaN	NaN	NaN	0.00179735	NaN	0.00131244	0.00134248	0.0022075	0.00513621
ALATRS	'Alanyl-tRNA synthetase'	NaN	NaN	NaN	NaN	NaN	NaN	NaN	NaN	NaN	NaN	NaN	NaN	NaN	NaN	NaN	NaN		NaN	NaN	NaN	NaN	NaN	NaN	NaN	NaN	NaN	NaN	NaN	NaN	NaN	NaN	NaN	NaN
ALAabcpp	'L-alanine transport via ABC system (periplasm)'	NaN	NaN	NaN	NaN	NaN	NaN	NaN	NaN	NaN	NaN	NaN	NaN	NaN	NaN	NaN	NaN		NaN	NaN	NaN	NaN	NaN	NaN	NaN	NaN	NaN	NaN	NaN	NaN	NaN	NaN	NaN	NaN
ALAt2pp	'L-alanine transport in via proton symport (periplasm)'	NaN	NaN	NaN	NaN	NaN	0	0	0	NaN	NaN	NaN	NaN	0	0	0	0		NaN	NaN	NaN	NaN	NaN	0	0	0	NaN	NaN	NaN	NaN	0	0	0	0
ALAt2rpp	'L-alanine reversible transport via proton symport (periplasm)'	-0.0456602	-0.0435579	-0.0328007	-0.0533936	NaN	-0.0215656	-0.0143826	-0.00894288	-0.0435726	-0.0332191	-0.0366082	-0.0296065	-0.0259817	-0.0262841	-0.0324322	-0.029417		0	0	0	0	NaN	0	0	0	0	0	0	0	0	0	0	0
ALAt4pp	'L-alanine transport in via sodium symport (periplasm)'	0	0	0	0	NaN	0	0	0	0	0	0	0	0	0	0	0		0.0456027	0.0435579	0.0328908	0.0434191	NaN	0.0194351	0.0119287	0.00753554	0.0435861	0.0332601	0.0366082	0.0296203	0.0259817	0.0262818	0.0324248	0.0294223
ALAtex	'L-alanine transport via diffusion (extracellular to periplasm)'	NaN	NaN	NaN	NaN	NaN	NaN	NaN	NaN	NaN	NaN	NaN	NaN	NaN	NaN	NaN	NaN		NaN	NaN	NaN	NaN	NaN	NaN	NaN	NaN	NaN	NaN	NaN	NaN	NaN	NaN	NaN	NaN
ALCD19	'alcohol dehydrogenase (glycerol)'	NaN	NaN	NaN	NaN	NaN	NaN	NaN	NaN	NaN	NaN	NaN	NaN	NaN	NaN	NaN	NaN		NaN	NaN	NaN	NaN	NaN	NaN	NaN	NaN	NaN	NaN	NaN	NaN	NaN	NaN	NaN	NaN
ALCD2x	'alcohol dehydrogenase (ethanol)'	NaN	NaN	NaN	NaN	NaN	NaN	NaN	NaN	NaN	NaN	NaN	NaN	NaN	NaN	NaN	NaN		NaN	NaN	NaN	NaN	NaN	NaN	NaN	NaN	NaN	NaN	NaN	NaN	NaN	NaN	NaN	NaN
ALDD19xr	'aldehyde dehydrogenase (phenylacetaldehyde, NAD)'	NaN	NaN	NaN	NaN	NaN	NaN	NaN	NaN	NaN	NaN	NaN	NaN	NaN	NaN	NaN	NaN		NaN	NaN	NaN	NaN	NaN	NaN	NaN	NaN	NaN	NaN	NaN	NaN	NaN	NaN	NaN	NaN
ALDD2x	'aldehyde dehydrogenase (acetaldehyde, NAD)'	NaN	NaN	NaN	NaN	NaN	NaN	NaN	NaN	NaN	NaN	NaN	NaN	NaN	NaN	NaN	NaN		NaN	NaN	NaN	NaN	NaN	NaN	NaN	NaN	NaN	NaN	NaN	NaN	NaN	NaN	NaN	NaN
ALDD2y	'aldehyde dehydrogenase (acetaldehyde, NADP)'	NaN	NaN	NaN	NaN	NaN	NaN	NaN	NaN	NaN	NaN	NaN	NaN	NaN	NaN	NaN	NaN		NaN	NaN	NaN	NaN	NaN	NaN	NaN	NaN	NaN	NaN	NaN	NaN	NaN	NaN	NaN	NaN
ALDD3y	'aldehyde dehydrogenase (propanal, NADP)'	NaN	NaN	NaN	NaN	NaN	NaN	NaN	NaN	NaN	NaN	NaN	NaN	NaN	NaN	NaN	NaN		NaN	NaN	NaN	NaN	NaN	NaN	NaN	NaN	NaN	NaN	NaN	NaN	NaN	NaN	NaN	NaN
ALDD4	'aldehyde dehydrogenase (butanal, NAD)'	NaN	NaN	NaN	NaN	NaN	NaN	NaN	NaN	NaN	NaN	NaN	NaN	NaN	NaN	NaN	NaN		NaN	NaN	NaN	NaN	NaN	NaN	NaN	NaN	NaN	NaN	NaN	NaN	NaN	NaN	NaN	NaN
ALLK	'Allose kinase'	NaN	NaN	NaN	NaN	NaN	NaN	NaN	NaN	NaN	NaN	NaN	NaN	NaN	NaN	NaN	NaN		NaN	NaN	NaN	NaN	NaN	NaN	NaN	NaN	NaN	NaN	NaN	NaN	NaN	NaN	NaN	NaN
ALLPI	'Allose 6-phosphate isomerase'	NaN	NaN	NaN	NaN	NaN	NaN	NaN	NaN	NaN	NaN	NaN	NaN	NaN	NaN	NaN	NaN		NaN	NaN	NaN	NaN	NaN	NaN	NaN	NaN	NaN	NaN	NaN	NaN	NaN	NaN	NaN	NaN
ALLTAMH	'allantoate amidohydrolase'	NaN	NaN	NaN	NaN	NaN	NaN	NaN	NaN	NaN	NaN	NaN	NaN	NaN	NaN	NaN	NaN		NaN	NaN	NaN	NaN	NaN	NaN	NaN	NaN	NaN	NaN	NaN	NaN	NaN	NaN	NaN	NaN
ALLTN	'allantoinase'	NaN	NaN	NaN	NaN	NaN	NaN	NaN	NaN	NaN	NaN	NaN	NaN	NaN	NaN	NaN	NaN		NaN	NaN	NaN	NaN	NaN	NaN	NaN	NaN	NaN	NaN	NaN	NaN	NaN	NaN	NaN	NaN
ALLTNt2rpp	'allantoin transport in via proton symport (periplasm)'	NaN	NaN	NaN	NaN	NaN	NaN	NaN	NaN	NaN	NaN	NaN	NaN	NaN	NaN	NaN	NaN		NaN	NaN	NaN	NaN	NaN	NaN	NaN	NaN	NaN	NaN	NaN	NaN	NaN	NaN	NaN	NaN
ALLTNtex	'allantoin transport via diffusion (extracellular to periplasm)'	NaN	NaN	NaN	NaN	NaN	NaN	NaN	NaN	NaN	NaN	NaN	NaN	NaN	NaN	NaN	NaN		NaN	NaN	NaN	NaN	NaN	NaN	NaN	NaN	NaN	NaN	NaN	NaN	NaN	NaN	NaN	NaN
ALLULPE	'Allulose 6-phosphate epimerase'	NaN	NaN	NaN	NaN	NaN	NaN	NaN	NaN	NaN	NaN	NaN	NaN	NaN	NaN	NaN	NaN		NaN	NaN	NaN	NaN	NaN	NaN	NaN	NaN	NaN	NaN	NaN	NaN	NaN	NaN	NaN	NaN
ALLabcpp	'D-allose transport via ABC system (periplasm)'	NaN	NaN	NaN	NaN	NaN	NaN	NaN	NaN	NaN	NaN	NaN	NaN	NaN	NaN	NaN	NaN		NaN	NaN	NaN	NaN	NaN	NaN	NaN	NaN	NaN	NaN	NaN	NaN	NaN	NaN	NaN	NaN
ALLtex	'Allose transport via diffusion (extracellular to periplasm)'	NaN	NaN	NaN	NaN	NaN	NaN	NaN	NaN	NaN	NaN	NaN	NaN	NaN	NaN	NaN	NaN		NaN	NaN	NaN	NaN	NaN	NaN	NaN	NaN	NaN	NaN	NaN	NaN	NaN	NaN	NaN	NaN
ALPATE160pp	'apolipoprotein N-acyltransferase (phosphatidylethanolamine, periplasm)'	NaN	NaN	NaN	NaN	NaN	NaN	NaN	NaN	NaN	NaN	NaN	NaN	NaN	NaN	NaN	NaN		NaN	NaN	NaN	NaN	NaN	NaN	NaN	NaN	NaN	NaN	NaN	NaN	NaN	NaN	NaN	NaN
ALPATG160pp	'apolipoprotein N-acyltransferase (phosphatidylglycerol, periplasm)'	NaN	NaN	NaN	NaN	NaN	NaN	NaN	NaN	NaN	NaN	NaN	NaN	NaN	NaN	NaN	NaN		NaN	NaN	NaN	NaN	NaN	NaN	NaN	NaN	NaN	NaN	NaN	NaN	NaN	NaN	NaN	NaN
ALR2	'aldose reductase (methylglyoxal)'	NaN	NaN	NaN	NaN	NaN	NaN	NaN	NaN	NaN	NaN	NaN	NaN	NaN	NaN	NaN	NaN		NaN	NaN	NaN	NaN	NaN	NaN	NaN	NaN	NaN	NaN	NaN	NaN	NaN	NaN	NaN	NaN
ALR4x	'aldose reductase (acetol)'	NaN	NaN	NaN	NaN	NaN	NaN	NaN	NaN	NaN	NaN	NaN	NaN	NaN	NaN	NaN	NaN		NaN	NaN	NaN	NaN	NaN	NaN	NaN	NaN	NaN	NaN	NaN	NaN	NaN	NaN	NaN	NaN
ALTRH	'altronate hydrolase'	NaN	NaN	NaN	NaN	NaN	NaN	NaN	NaN	NaN	NaN	NaN	NaN	NaN	NaN	NaN	NaN		NaN	NaN	NaN	NaN	NaN	NaN	NaN	NaN	NaN	NaN	NaN	NaN	NaN	NaN	NaN	NaN
AM3PA	'anhydrous-N-Acetylmuramyl-tripeptide amidase'	NaN	NaN	NaN	NaN	NaN	NaN	NaN	NaN	NaN	NaN	NaN	NaN	NaN	NaN	NaN	NaN		NaN	NaN	NaN	NaN	NaN	NaN	NaN	NaN	NaN	NaN	NaN	NaN	NaN	NaN	NaN	NaN
AM4PA	'anhydrous-N-Acetylmuramyl-tetrapeptide amidase'	NaN	NaN	NaN	NaN	NaN	NaN	NaN	NaN	NaN	NaN	NaN	NaN	NaN	NaN	NaN	NaN		NaN	NaN	NaN	NaN	NaN	NaN	NaN	NaN	NaN	NaN	NaN	NaN	NaN	NaN	NaN	NaN
AM4PCP	'anhydrous-N-Acetylmuramyl-tetrapeptide L,D-carboxypeptidase'	NaN	NaN	NaN	NaN	NaN	NaN	NaN	NaN	NaN	NaN	NaN	NaN	NaN	NaN	NaN	NaN		NaN	NaN	NaN	NaN	NaN	NaN	NaN	NaN	NaN	NaN	NaN	NaN	NaN	NaN	NaN	NaN
AMALT1	'Amylomaltase (maltotriose)'	NaN	NaN	NaN	NaN	NaN	NaN	NaN	NaN	NaN	NaN	NaN	NaN	NaN	NaN	NaN	NaN		NaN	NaN	NaN	NaN	NaN	NaN	NaN	NaN	NaN	NaN	NaN	NaN	NaN	NaN	NaN	NaN
AMALT2	'Amylomaltase (maltotetraose)'	NaN	NaN	NaN	NaN	NaN	NaN	NaN	NaN	NaN	NaN	NaN	NaN	NaN	NaN	NaN	NaN		NaN	NaN	NaN	NaN	NaN	NaN	NaN	NaN	NaN	NaN	NaN	NaN	NaN	NaN	NaN	NaN
AMALT3	'Amylomaltase (maltopentaose)'	NaN	NaN	NaN	NaN	NaN	NaN	NaN	NaN	NaN	NaN	NaN	NaN	NaN	NaN	NaN	NaN		NaN	NaN	NaN	NaN	NaN	NaN	NaN	NaN	NaN	NaN	NaN	NaN	NaN	NaN	NaN	NaN
AMALT4	'Amylomaltase (maltohexaose)'	NaN	NaN	NaN	NaN	NaN	NaN	NaN	NaN	NaN	NaN	NaN	NaN	NaN	NaN	NaN	NaN		NaN	NaN	NaN	NaN	NaN	NaN	NaN	NaN	NaN	NaN	NaN	NaN	NaN	NaN	NaN	NaN
AMANAPEr	'N-acetylmannosamine 6-phosphate epimerase'	NaN	NaN	NaN	NaN	NaN	NaN	NaN	NaN	NaN	NaN	NaN	NaN	NaN	NaN	NaN	NaN		NaN	NaN	NaN	NaN	NaN	NaN	NaN	NaN	NaN	NaN	NaN	NaN	NaN	NaN	NaN	NaN
AMANK	'N-acetyl-D-mannosamine kinase'	NaN	NaN	NaN	NaN	NaN	NaN	NaN	NaN	NaN	NaN	NaN	NaN	NaN	NaN	NaN	NaN		NaN	NaN	NaN	NaN	NaN	NaN	NaN	NaN	NaN	NaN	NaN	NaN	NaN	NaN	NaN	NaN
AMAOTr	'adenosylmethionine-8-amino-7-oxononanoate transaminase'	1.81237e-06	NaN	1.71245e-06	1.422e-06	1.21327e-06	1.00972e-06	8.53485e-07	7.9851e-07	NaN	1.70862e-06	NaN	NaN	NaN	8.44179e-07	NaN	NaN		1.81247e-06	NaN	1.71248e-06	1.42213e-06	1.21333e-06	1.00975e-06	8.5349e-07	7.98521e-07	NaN	1.70866e-06	NaN	NaN	NaN	8.44245e-07	NaN	NaN
AMMQLT8	'S-adenosylmethione:2-demthylmenaquinole methyltransferase (menaquinone 8)'	0.000202079	0.000196656	0.000190938	0.000158553	0.000135279	0.000112584	9.51636e-05	8.90338e-05	NaN	NaN	0.000189209	0.000128112	0.000106691	9.41259e-05	6.84401e-05	4.9038e-05		0.00020209	0.000196667	0.000190946	0.000158563	0.000135286	0.00011259	9.51671e-05	8.90359e-05	NaN	NaN	0.000189219	0.00012812	0.000106698	9.41334e-05	6.845e-05	4.90473e-05
AMPMS2	'4-amino-2-methyl-5-phosphomethylpyrimidine synthetase'	0.000202079	0.000196656	0.000190938	0.000158553	NaN	0.000112584	9.51636e-05	NaN	0.000197849	0.000190511	0.000189209	0.000128112	NaN	9.41259e-05	6.84401e-05	4.9038e-05		0.00020209	0.000196667	0.000190946	0.000158568	NaN	0.00011259	9.51673e-05	NaN	0.000197863	0.000190521	0.000189219	0.00012812	NaN	9.41333e-05	6.87752e-05	4.90459e-05
AMPN	'AMP nucleosidase'	NaN	NaN	NaN	NaN	NaN	NaN	NaN	NaN	NaN	NaN	NaN	NaN	NaN	NaN	NaN	NaN		NaN	NaN	NaN	NaN	NaN	NaN	NaN	NaN	NaN	NaN	NaN	NaN	NaN	NaN	NaN	NaN
AMPTASECG	'alanyl aminopeptidase (cys-gly)'	0	0	0	0	0	0	0	0	0	0	0	0	0	0	0	0		0.00121139	0.00115101	0.000839548	0.0011737	0.00057003	0.00049744	0.000287888	0.000163149	0.00115272	0.000852605	0.000953734	0.000786746	0.000694484	0.000711519	0.00090861	0.000833309
AMPTASEPG	'aminopeptidase (pro-gly)'	NaN	NaN	NaN	NaN	NaN	NaN	NaN	NaN	NaN	NaN	NaN	NaN	NaN	NaN	NaN	NaN		NaN	NaN	NaN	NaN	NaN	NaN	NaN	NaN	NaN	NaN	NaN	NaN	NaN	NaN	NaN	NaN
AMPtex	'AMP transport via diffusion (extracellular to periplasm)'	NaN	NaN	NaN	NaN	NaN	NaN	NaN	NaN	NaN	NaN	NaN	NaN	NaN	NaN	NaN	NaN		NaN	NaN	NaN	NaN	NaN	NaN	NaN	NaN	NaN	NaN	NaN	NaN	NaN	NaN	NaN	NaN
ANHGMtex	'GlcNAc-anhMurNAc transport via diffusion (extracellular to periplasm)'	NaN	NaN	NaN	NaN	NaN	NaN	NaN	NaN	NaN	NaN	NaN	NaN	NaN	NaN	NaN	NaN		NaN	NaN	NaN	NaN	NaN	NaN	NaN	NaN	NaN	NaN	NaN	NaN	NaN	NaN	NaN	NaN
ANHMK	'1,6-anhydrous-N-Acetylmuramate kinase'	NaN	NaN	NaN	NaN	NaN	NaN	NaN	NaN	NaN	NaN	NaN	NaN	NaN	NaN	NaN	NaN		NaN	NaN	NaN	NaN	NaN	NaN	NaN	NaN	NaN	NaN	NaN	NaN	NaN	NaN	NaN	NaN
ANPRT	'anthranilate phosphoribosyltransferase'	0.0500521	0.048709	0.0472928	0.0392715	0.0335068	0.0278854	0.0235707	0.0220524	0.0490045	0.047187	0.0468645	0.0317315	0.0264259	0.0233137	0.0169517	0.012146		0.0504445	0.0490834	0.0475653	0.0398773	0.0338008	0.0281409	0.02372	0.0221376	0.0495753	0.0476104	0.0473399	0.0321262	0.0267763	0.0242713	0.0174263	0.0126365
ANS	'anthranilate synthase'	0.0500521	0.048709	0.0472928	0.0392715	0.0335068	0.0278854	0.0235707	0.0220524	0.0490045	0.047187	0.0468645	0.0317315	0.0264259	0.0233137	0.0169517	0.012146		0.0504445	0.0490834	0.0475653	0.0398773	0.0338008	0.0281409	0.02372	0.0221376	0.0495753	0.0476104	0.0473399	0.0321262	0.0267763	0.0242713	0.0174263	0.0126365
AOBUTDs	'L-2-amino-3-oxobutanoate decarboxylation (spontaneous)'	NaN	NaN	NaN	NaN	NaN	NaN	NaN	NaN	NaN	NaN	NaN	NaN	NaN	NaN	NaN	NaN		NaN	NaN	NaN	NaN	NaN	NaN	NaN	NaN	NaN	NaN	NaN	NaN	NaN	NaN	NaN	NaN
AOXSr2	'8-amino-7-oxononanoate synthase'	1.81237e-06	NaN	1.71245e-06	1.422e-06	1.21327e-06	1.00972e-06	0	0	NaN	1.70862e-06	NaN	NaN	NaN	0	NaN	NaN		1.81247e-06	NaN	1.71248e-06	1.42213e-06	1.21333e-06	1.00975e-06	0	0	NaN	1.70866e-06	NaN	NaN	NaN	0	NaN	NaN
AP4AH	'Ap4A hydrolase'	NaN	NaN	NaN	NaN	NaN	NaN	NaN	NaN	NaN	NaN	NaN	NaN	NaN	NaN	NaN	NaN		NaN	NaN	NaN	NaN	NaN	NaN	NaN	NaN	NaN	NaN	NaN	NaN	NaN	NaN	NaN	NaN
AP4AS	'Ap4A synthetase'	NaN	NaN	NaN	NaN	NaN	NaN	NaN	NaN	NaN	NaN	NaN	NaN	NaN	NaN	NaN	NaN		NaN	NaN	NaN	NaN	NaN	NaN	NaN	NaN	NaN	NaN	NaN	NaN	NaN	NaN	NaN	NaN
AP5AH	'Ap5A hydrolase'	NaN	NaN	NaN	NaN	NaN	NaN	NaN	NaN	NaN	NaN	NaN	NaN	NaN	NaN	NaN	NaN		NaN	NaN	NaN	NaN	NaN	NaN	NaN	NaN	NaN	NaN	NaN	NaN	NaN	NaN	NaN	NaN
APCS	'aminopropylcadaverine synthase'	NaN	NaN	NaN	NaN	NaN	NaN	NaN	NaN	NaN	NaN	NaN	NaN	NaN	NaN	NaN	NaN		NaN	NaN	NaN	NaN	NaN	NaN	NaN	NaN	NaN	NaN	NaN	NaN	NaN	NaN	NaN	NaN
APG3PAT120	'acyl-phosphate:glycerol-3-phosphate acyltransferase (C12:0)'	NaN	NaN	NaN	NaN	NaN	NaN	NaN	NaN	NaN	NaN	NaN	NaN	NaN	NaN	NaN	NaN		NaN	NaN	NaN	NaN	NaN	NaN	NaN	NaN	NaN	NaN	NaN	NaN	NaN	NaN	NaN	NaN
APG3PAT140	'acyl-phosphate:glycerol-3-phosphate acyltransferase (C14:0)'	NaN	NaN	NaN	NaN	NaN	NaN	NaN	NaN	NaN	NaN	NaN	NaN	NaN	NaN	NaN	NaN		NaN	NaN	NaN	NaN	NaN	NaN	NaN	NaN	NaN	NaN	NaN	NaN	NaN	NaN	NaN	NaN
APG3PAT141	'acyl-phosphate:glycerol-3-phosphate acyltransferase (C14:1)'	NaN	NaN	NaN	NaN	NaN	NaN	NaN	NaN	NaN	NaN	NaN	NaN	NaN	NaN	NaN	NaN		NaN	NaN	NaN	NaN	NaN	NaN	NaN	NaN	NaN	NaN	NaN	NaN	NaN	NaN	NaN	NaN
APG3PAT160	'acyl-phosphate:glycerol-3-phosphate acyltransferase (C16:0)'	NaN	NaN	NaN	NaN	NaN	NaN	NaN	NaN	NaN	NaN	NaN	NaN	NaN	NaN	NaN	NaN		NaN	NaN	NaN	NaN	NaN	NaN	NaN	NaN	NaN	NaN	NaN	NaN	NaN	NaN	NaN	NaN
APG3PAT161	'acyl-phosphate:glycerol-3-phosphate acyltransferase (C16:1)'	NaN	NaN	NaN	NaN	NaN	NaN	NaN	NaN	NaN	NaN	NaN	NaN	NaN	NaN	NaN	NaN		NaN	NaN	NaN	NaN	NaN	NaN	NaN	NaN	NaN	NaN	NaN	NaN	NaN	NaN	NaN	NaN
APG3PAT180	'acyl-phosphate:glycerol-3-phosphate acyltransferase (C18:0)'	NaN	NaN	NaN	NaN	NaN	NaN	NaN	NaN	NaN	NaN	NaN	NaN	NaN	NaN	NaN	NaN		NaN	NaN	NaN	NaN	NaN	NaN	NaN	NaN	NaN	NaN	NaN	NaN	NaN	NaN	NaN	NaN
APG3PAT181	'acyl-phosphate:glycerol-3-phosphate acyltransferase (C18:1)'	NaN	NaN	NaN	NaN	NaN	NaN	NaN	NaN	NaN	NaN	NaN	NaN	NaN	NaN	NaN	NaN		NaN	NaN	NaN	NaN	NaN	NaN	NaN	NaN	NaN	NaN	NaN	NaN	NaN	NaN	NaN	NaN
APH120	'acylphosphatase (C12:0)'	NaN	NaN	NaN	NaN	NaN	NaN	NaN	NaN	NaN	NaN	NaN	NaN	NaN	NaN	NaN	NaN		NaN	NaN	NaN	NaN	NaN	NaN	NaN	NaN	NaN	NaN	NaN	NaN	NaN	NaN	NaN	NaN
APH140	'acylphosphatase (C14:0)'	NaN	NaN	NaN	NaN	NaN	NaN	NaN	NaN	NaN	NaN	NaN	NaN	NaN	NaN	NaN	NaN		NaN	NaN	NaN	NaN	NaN	NaN	NaN	NaN	NaN	NaN	NaN	NaN	NaN	NaN	NaN	NaN
APH141	'acylphosphatase (C14:1)'	NaN	NaN	NaN	NaN	NaN	NaN	NaN	NaN	NaN	NaN	NaN	NaN	NaN	NaN	NaN	NaN		NaN	NaN	NaN	NaN	NaN	NaN	NaN	NaN	NaN	NaN	NaN	NaN	NaN	NaN	NaN	NaN
APH160	'acylphosphatase (C16:0)'	NaN	NaN	NaN	NaN	NaN	NaN	NaN	NaN	NaN	NaN	NaN	NaN	NaN	NaN	NaN	NaN		NaN	NaN	NaN	NaN	NaN	NaN	NaN	NaN	NaN	NaN	NaN	NaN	NaN	NaN	NaN	NaN
APH161	'acylphosphatase (C16:1)'	NaN	NaN	NaN	NaN	NaN	NaN	NaN	NaN	NaN	NaN	NaN	NaN	NaN	NaN	NaN	NaN		NaN	NaN	NaN	NaN	NaN	NaN	NaN	NaN	NaN	NaN	NaN	NaN	NaN	NaN	NaN	NaN
APH180	'acylphosphatase (C18:0)'	NaN	NaN	NaN	NaN	NaN	NaN	NaN	NaN	NaN	NaN	NaN	NaN	NaN	NaN	NaN	NaN		NaN	NaN	NaN	NaN	NaN	NaN	NaN	NaN	NaN	NaN	NaN	NaN	NaN	NaN	NaN	NaN
APH181	'acylphosphatase (C18:1)'	NaN	NaN	NaN	NaN	NaN	NaN	NaN	NaN	NaN	NaN	NaN	NaN	NaN	NaN	NaN	NaN		NaN	NaN	NaN	NaN	NaN	NaN	NaN	NaN	NaN	NaN	NaN	NaN	NaN	NaN	NaN	NaN
APPLDHr	'aminopropanol dehydrogenase reversible'	NaN	NaN	NaN	NaN	NaN	NaN	NaN	NaN	NaN	NaN	NaN	NaN	NaN	NaN	NaN	NaN		NaN	NaN	NaN	NaN	NaN	NaN	NaN	NaN	NaN	NaN	NaN	NaN	NaN	NaN	NaN	NaN
APRAUR	'5-amino-6-(5-phosphoribosylamino)uracil reductase'	NaN	0.000393312	NaN	NaN	0.000270558	0.000225167	0.000190327	NaN	NaN	NaN	NaN	0.000256224	NaN	NaN	NaN	NaN		NaN	0.000393333	NaN	NaN	0.000270572	0.00022518	0.000190334	NaN	NaN	NaN	NaN	0.00025624	NaN	NaN	NaN	NaN
ARAI	'L-arabinose isomerase'	NaN	NaN	NaN	NaN	NaN	NaN	NaN	NaN	NaN	NaN	NaN	NaN	NaN	NaN	NaN	NaN		NaN	NaN	NaN	NaN	NaN	NaN	NaN	NaN	NaN	NaN	NaN	NaN	NaN	NaN	NaN	NaN
ARBTNR1	'aerobactin reductase'	NaN	NaN	NaN	NaN	NaN	NaN	NaN	NaN	NaN	NaN	NaN	NaN	NaN	NaN	NaN	NaN		NaN	NaN	NaN	NaN	NaN	NaN	NaN	NaN	NaN	NaN	NaN	NaN	NaN	NaN	NaN	NaN
[truncated: 1,894 more rows]
