# Supplementary material for: Global coordination of metabolic pathways in Escherichia coli by active and passive regulation
Source: Mol Syst Biol. 2021 Apr 14;17(4):e10064. doi: 10.15252/msb.202010064 (PMC8045939; doi:10.15252/msb.202010064)
Supplement: Supplementary file 5 — Dataset EV4 [file MSB-17-e10064-s002.xlsx]

## Sheet: Dataset EV4
Dataset eV4: metabolomics data in catabolic and anabolic limitations

## Sheet: Metadata
Table 1:	Targeted Metabolomics data I - relative concentration
	Intracellular metabolite concentrations in catabolic and anabolic limitations as determined by LC-MS relative to NCM3722 without effector addition (see methods)
	Data shown: mean and standard deviation of three biological replicates (labeled as STDEV)
	Metabolite-sample combinations with noisy data (CV > 0.8) were excluded and are tagged with 'NaN'
Table 2:	Targeted Metabolomics data II - absolute concentration
	Absolute intracellular metabolite concentrations (in mM) in catabolic and anabolic limitations as determined by LC-MS (see methods)
	Data shown: mean and standard deviation of three biological replicates (labeled as STDEV)
	Metabolite-sample combinations with noisy data (CV > 0.8) were excluded and are tagged with 'NaN'
	Metabolites for which no absolute quantification is available are set to 0
Table 3:	Untargeted Metabolomics data I - all unique ions
	Intracellular metabolite concentrations in catabolic and anabolic limitations as determined by FIA-TOF relative to NCM3722 without effector addition (see methods)
	Metabolites sorted according to unique ion mass (430 unique annotated ions)
	Data shown: mean and standard deviation of three biological replicates (labeled as STDEV)
Table 4:	Untargeted Metabolomics data II - all unique metabolites
	Intracellular metabolite concentrations in catabolic and anabolic limitations as determined by FIA-TOF relative to NCM3722 without effector addition (see methods)
	Metabolites sorted according metabolite annotation (900 unique metabolites mapped to 430 unique ions)
	Data shown: mean and standard deviation of three biological replicates (labeled as STDEV)

## Sheet: 1 - targeted Metabolomics I
			Catabolic titration - mean relative metabolite conc normalized to NCM3722 w/o effector											Anabolic titration - mean relative metabolite conc normalized to NCM3722 w/o effector
		strain	NCM3722	NCM3722	NQ1243	NQ1243	NQ1243	NQ1390	NQ1390	NQ1390				NCM3722	NCM3722	NQ393	NQ393	NQ393	NQ393	NQ393	NQ393
		effector concentration	0	400	400	100	0	400	100	40	3-MBA			0	100	100	50	40	30	20	10	IPTG
		growth rate [h-1]	0.9	0.9	0.85	0.7	0.57	0.47	0.39	0.36				0.91	0.85	0.85	0.74	0.5	0.45	0.31	0.2
Name	Comments	KEGG-ID
G6P		C00092	1	0.93347	0.751381	0.901261	1.22133	0.926019	0.85165	0.858258				1	0.885426	0.923984	0.747874	0.795259	0.886819	0.849627	0.825771
F6P		C00085	1	1.62122	0.93698	0.655574	0.818869	0.933492	1.05948	0.902589				1	0.833004	1.36857	0.979233	1.15308	1.31867	1.51289	1.29774
FBP		C00354	1	1.14685	1.10842	0.81336	0.641315	0.725241	0.469807	0.222195				1	0.776309	1.27049	0.700085	0.566972	0.713863	0.487592	0.349394
DHAP		C00111	1	1.15048	1.1383	0.732111	0.690682	0.742945	0.595471	0.339388				1	0.799457	0.921606	0.847914	0.727899	0.784085	0.598966	0.510506
xPG	pool of 3-phosphoglycerate (3PG) and 2-phosphoglycerate (2PG)	C00197 (3PG); C00631 (2PG)	1	1.21175	1.21998	1.10183	1.55907	1.49034	1.79186	2.0313				1	0.796301	0.920106	0.646083	0.51465	0.545772	0.40761	0.369376
PEP		C00074	1	1.32206	1.49004	1.07893	2.17023	2.39506	3.64437	4.37722				1	0.840195	0.9952	0.751802	0.641506	0.673794	0.487877	0.433983
6PG		C00345	1	0.840866	0.750984	0.902393	0.971138	0.513131	0.514861	0.551835				1	0.718101	0.702697	0.0218568	0.0122544	0.00992589	0.0135659	0.0168605
R5P		C00117	1	0.959144	0.83114	0.772411	0.946962	0.73385	0.669248	0.770011				1	0.87069	1.01261	0.44213	0.369544	0.490537	0.461247	0.492835
Ru5P		C00199	1	1.17653	0.953215	0.746894	0.943598	0.768918	0.684671	0.815221				1	0.847283	1.05279	0.434026	0.423596	0.458336	0.506771	0.401642
Xu5P		C00231	1	0.947777	0.766889	0.577751	1.13672	0.789427	0.849804	0.778153				1	1.00329	0.992144	0.341722	0.293466	0.521307	0.405363	0.460664
R1P		C00620	1	1.7969	0.95393	0.435189	0.563709	0.885596	1.06134	0.691904				1	0.716492	1.13528	0.812156	0.952375	1.01879	0.899445	0.826125
S7P		C05382	1	1.25901	0.782759	0.717015	0.990003	0.754881	0.898166	1.29292				1	0.707131	NaN	0.401644	0.359478	0.506811	0.513644	0.397496
AcCoA		C00024	1	1.11616	0.86608	0.724572	0.269668	0.274851	0.223472	0.276342				1	0.951763	0.792227	0.797607	0.352016	0.425535	0.330684	0.346239
citrate/isocitrate	pool of citrate (CIT) and isocitrate (ICIT)	C00158 (CIT); C00311 (ICIT)	1	1.0681	1.01878	0.855176	0.700833	0.655353	0.49161	0.363136				1	0.908481	1.00494	1.19614	1.26214	1.47519	1.49602	1.61609
aconitate		C00417	1	0.92142	0.950834	0.828202	0.729961	0.654867	0.602229	0.364373				1	0.785019	2.52848	2.11066	2.32026	3.26067	3.61194	7.97132
2-oxoglutarate		C00026	1	0.786781	0.832468	1.19307	1.76	1.32329	1.49594	1.35149				1	0.781131	NaN	NaN	4.56474	4.58263	3.07778	20.2718
succinate		C00042	1	1.41317	1.13745	0.767613	0.718616	0.731138	0.558877	0.405489				1	0.77385	1.00842	1.06408	0.886196	0.815113	0.780398	0.970104
fumarate		C00122	1	1.21753	1.19359	0.646452	0.435444	0.570586	0.357969	0.152296				1	0.770121	0.936111	2.23341	2.15582	2.06257	1.64351	1.49695
malate		C00149	1	1.15848	1.1003	0.643209	0.305087	0.56261	0.348424	0.104909				1	0.834967	0.946018	1.58401	1.54597	1.53625	1.16697	1.04198
glutamine		C00064	1	0.969966	1.11663	0.908401	1.1743	1.01913	0.948844	0.905873				1	0.830238	1.07684	2.67915	3.38328	4.4513	6.18621	7.31258
glutamate		C00025	1	0.963998	0.888014	0.964653	1.55559	1.20275	1.34129	1.56643				1	0.900642	1.01817	NaN	0.531196	0.680789	0.540927	0.399396
aspartate		C00049	1	1.07731	1.07933	0.865286	0.820473	1.17084	1.18149	0.53005				1	0.859429	0.831414	0.223078	0.236126	0.250012	0.227271	0.199761
arginine		C00062	1	0.755986	1.00627	0.83281	0.990996	0.709606	0.63912	0.550467				1	0.641382	0.806749	0.335768	0.168414	0.117021	0.0798969	0.0965938
tyrosine		C00082	1	1.29988	1.56907	0.923298	1.38816	1.13349	1.47344	1.14257				1	0.738491	0.671771	0.53822	0.594061	0.719301	0.530744	0.607479
AMP		C00020	1	1.19737	1.21174	0.489633	0.410264	0.420864	0.604918	0.509547				1	0.968655	0.955068	0.496083	0.712972	0.785244	0.528616	0.529773
ADP		C00008	1	1.12435	1.30387	1.21791	1.51457	1.22819	1.35262	1.3943				1	0.809144	0.885454	0.669567	0.467587	0.499091	0.326524	0.344198
ATP		C00002	1	1.30651	1.28753	1.13574	1.59793	1.3427	1.30291	1.33708				1	0.8465	0.652613	0.726427	0.532625	0.777344	0.367071	0.329685
GMP		C00144	1	1.20097	0.419421	NaN	0.316122	0.193766	0.11073	0.200798				NaN	0.87533	2.15121	1.17013	1.75728	2.66135	2.26231	1.1174
GDP		C00035	1	1.28304	1.00486	0.796866	0.969387	1.07571	0.837722	0.791843				1	0.72614	1.21662	0.985281	1.03748	0.74428	0.757413	0.572367
GTP		C00044	1	2.1035	1.76875	1.64722	1.69301	1.04372	0.927758	0.861675				1	1.02087	NaN	1.20724	0.885697	1.32676	1.07296	0.697164
IMP		C00130	1	1.20653	NaN	0.894883	0.690363	0.618568	0.463059	0.471236				1	1.12863	1.04095	1.42669	1.36144	NaN	1.02171	0.935938
GTT(red)		C00051	1	0.961665	1.03788	0.940447	1.09069	0.877785	0.765109	0.679462				1	0.598717	0.481208	NaN	0.179627	0.117309	0.0928106	0.116567
GTT(ox)		C00127	1	1.25415	1.53911	0.993217	0.837399	0.98528	0.960984	0.725158				1	0.802173	0.818499	0.387007	0.111074	0.0770239	0.0587098	0.0433695
NAD		C00003	1	1.16022	1.05604	0.621622	NaN	0.774007	1.11475	1.16576				NaN	0.642394	0.973391	0.966238	0.671664	0.694666	0.371342	NaN
NADH		C00004	1	0.983083	0.67912	1.2687	0.648259	0.894375	0.742481	0.86321				1	0.893029	0.568721	NaN	NaN	0.331334	0.705313	NaN
NADP		C00006	1	0.973381	0.9196	0.90919	1.02294	0.956005	1.01237	0.971031				1	0.781195	0.869963	NaN	0.520129	0.590102	0.404876	0.390527
NADPH		C00005	1	0.844209	0.649361	0.87359	1.21739	1.13721	0.964588	1.04661				1	0.897839	0.81497	NaN	0.784124	0.564473	0.419996	0.568855
glycerol-phosphate		C00093	1	1.11762	1.05038	1.06556	1.39192	1.16421	1.10968	1.14391				1	0.949118	0.916003	0.774194	0.755218	0.970737	0.856074	0.858876
panthothenate		C00864	1	1.47249	1.69705	1.06808	0.71436	0.185543	0.13121	0.106452				1	0.794025	0.852964	0.0456226	0.0306349	0.0345823	0.0273582	0.0361375
Ga6P		C00352	1	0.830073	0.896549	0.7201	1.05969	0.982112	0.915176	0.781223				1	0.643317	0.669375	NaN	0.704191	0.72134	0.523108	0.490338
UDP-hexose	assumed to be predominantly UDP-glucose	C00029 (UDP-glucose)	1	0.88408	0.757876	0.75572	0.914143	1.18325	0.754246	0.721341				1	0.672827	1.10528	0.396558	0.439154	0.47605	0.385799	0.337446
cAMP		C00575	1	1.05416	0.825517	1.44036	3.4411	2.75274	4.71054	5.10667				1	0.762403	0.584378	0.4654	0.299927	0.442709	0.38804	0.36245
		STDEV
G6P		C00092	0.0347006	0.0139297	0.0394733	0.0725871	0.00872123	0.0416418	0.0440822	0.0377595				0.00693798	0.0477153	0.0685572	0.0267199	0.0488345	0.0400357	0.0359877	0.0389306
F6P		C00085	0.341016	0.69433	0.248793	0.0645524	0.148789	0.078311	0.118856	0.0500508				0.462268	0.270331	0.668548	0.376404	0.382367	0.226802	0.0480613	0.154091
FBP		C00354	0.108533	0.044773	0.263286	0.0453411	0.0077481	0.00514743	0.14267	0.0109054				0.222348	0.0389655	0.316735	0.130645	0.0292589	0.0872287	0.0442548	0.0325143
DHAP		C00111	0.167334	0.164799	0.344058	0.103395	0.0142201	0.0373347	0.164199	0.0128348				0.242782	0.110907	0.187199	0.165069	0.0341275	0.0262535	0.0100469	0.0133787
xPG	pool of 3-phosphoglycerate (3PG) and 2-phosphoglycerate (2PG)	C00197 (3PG); C00631 (2PG)	0.0533055	0.102703	0.156931	0.0347611	0.0462593	0.12922	0.0859618	0.153803				0.0772641	0.064216	0.0259453	0.0645877	0.00921308	0.0643263	0.0190368	0.00924261
PEP		C00074	0.393236	0.463734	0.424985	0.0730389	0.15065	0.277448	0.507026	0.326152				0.315389	0.157184	0.316675	0.098882	0.0288261	0.125781	0.0445339	0.0307435
6PG		C00345	0.033741	0.105486	0.161647	0.230401	0.0701502	0.275558	0.196269	0.011019				0.442906	0.0983441	0.0975489	0.00100011	0.00767594	0.00135358	0.00252746	0.00627786
R5P		C00117	0.0670246	0.0898615	0.0753275	0.0399542	0.0980047	0.115786	0.0359171	0.0524507				0.034097	0.0536265	0.216385	0.0385667	0.0273238	0.0911191	0.0745183	0.0288782
Ru5P		C00199	0.0614792	0.243547	0.212862	0.0628976	0.117239	0.0416214	0.108244	0.0704229				0.0630525	0.172442	0.160802	0.0517436	0.118206	0.0936108	0.132231	0.0835581
Xu5P		C00231	0.0569021	0.15484	0.166548	0.045057	0.0186919	0.162328	0.107353	0.0571818				0.117958	0.169125	0.339088	0.0571786	0.107084	0.10231	0.121511	0.0430547
R1P		C00620	0.41627	1.21333	0.422618	0.140426	0.120614	0.272425	0.435304	0.107466				0.37135	0.288001	0.608969	0.45498	0.0617764	0.230995	0.0673338	0.0661678
S7P		C05382	0.0834365	0.334291	0.162245	0.0909132	0.217509	0.136886	0.246606	0.251813				0.0394734	0.156219	NaN	0.164227	0.0671466	0.157528	0.120081	0.0235371
AcCoA		C00024	0.107058	0.208444	0.105485	0.15604	0.104883	0.0560402	0.057463	0.051564				0.0854147	0.215304	0.275969	0.333514	0.142254	0.0171502	0.0812877	0.0854344
citrate/isocitrate	pool of citrate (CIT) and isocitrate (ICIT)	C00158 (CIT); C00311 (ICIT)	0.018681	0.116082	0.184468	0.0402641	0.023674	0.0635681	0.129154	0.0216238				0.139059	0.126282	0.0583168	0.177621	0.0774117	0.0760996	0.0835585	0.0754216
aconitate		C00417	0.180282	0.0553107	0.337397	0.237996	0.104111	0.273292	0.116828	0.044013				0.297012	0.0222111	1.70554	0.171919	0.434742	0.797012	0.565025	1.92413
2-oxoglutarate		C00026	0.0239088	0.32277	0.203706	0.327922	0.165595	0.215402	0.352915	0.340838				0.305012	0.099007	NaN	NaN	2.85465	3.58527	2.15451	8.00193
succinate		C00042	0.132157	0.214307	0.143964	0.039782	0.0284531	0.117927	0.172538	0.0390407				0.107631	0.0281538	0.0167777	0.0817012	0.0179803	0.0580174	0.0333781	0.00922359
fumarate		C00122	0.111474	0.326037	0.42396	0.0983135	0.0321699	0.197127	0.220785	0.0381089				0.109375	0.0627214	0.222638	0.270597	0.157667	0.167457	0.354663	0.0443368
malate		C00149	0.0909704	0.141176	0.117186	0.0240512	0.0298773	0.188944	0.254106	0.00655137				0.119193	0.149292	0.0940277	0.233738	0.155315	0.0561675	0.147914	0.0791106
glutamine		C00064	0.06916	0.0971229	0.157509	0.0529082	0.00431812	0.0483122	0.0471642	0.0324661				0.0500437	0.0324623	0.0298127	0.440942	0.00441312	0.404691	0.393057	0.49257
glutamate		C00025	0.051509	0.0656405	0.0815314	0.0319104	0.0285683	0.0540945	0.116485	0.0709898				0.112245	0.0328797	0.0497745	NaN	0.0299913	0.129538	0.0964845	0.0129468
aspartate		C00049	0.114454	0.148097	0.115812	0.0387924	0.0538088	0.150499	0.656673	0.0742986				0.120074	0.0743061	0.0565305	0.053732	0.00977256	0.00450074	0.016974	0.00759576
arginine		C00062	0.131101	0.160977	0.378961	0.172906	0.125696	0.194725	0.290143	0.0474611				0.166562	0.165463	0.11216	0.122887	0.0731448	0.0520091	0.0130154	0.0174598
tyrosine		C00082	0.140093	0.212889	1.03037	0.227641	0.2871	0.196872	0.766309	0.122411				0.303091	0.0729028	0.0390612	0.140456	0.0758555	0.0473833	0.0219503	0.0415971
AMP		C00020	0.581253	0.667035	0.639918	0.145393	0.0416183	0.078937	0.278818	0.174375				0.537043	0.558645	0.496162	0.285386	0.0644877	0.126695	0.0492464	0.0553106
ADP		C00008	0.150464	0.104891	0.0777698	0.16501	0.059576	0.205212	0.107103	0.0459394				0.136166	0.0574371	0.0520864	0.103188	0.038963	0.0494045	0.0641273	0.0144524
ATP		C00002	0.208859	0.261077	0.211518	0.156886	0.234984	0.143956	0.170727	0.211189				0.0571118	0.144562	0.287541	0.197831	0.0798553	0.315319	0.150834	0.013394
GMP		C00144	0.705792	0.854318	0.24414	NaN	0.114007	0.0753572	0.0851407	0.0784893				NaN	0.486707	1.43955	0.413687	1.20246	1.83479	0.964628	0.717189
GDP		C00035	0.233823	0.30422	0.165625	0.228616	0.186618	0.379522	0.3277	0.181742				0.16376	0.273852	0.553017	0.273539	0.159966	0.16503	0.196259	0.130663
GTP		C00044	0.0842361	0.404691	0.799317	0.388414	0.08997	0.0704485	0.40198	0.199457				0.215375	0.153987	NaN	0.102255	0.287584	0.39907	0.329168	0.0996545
IMP		C00130	0.0662142	0.0636513	NaN	0.330634	0.257195	0.203615	0.130129	0.0687681				0.40052	0.533969	0.70357	0.16254	0.205671	NaN	0.601535	0.15744
GTT(red)		C00051	0.119054	0.121612	0.0926127	0.0922304	0.0598295	0.147411	0.157677	0.154369				0.460087	0.176966	0.208945	NaN	0.037971	0.0113181	0.00697416	0.0198696
GTT(ox)		C00127	0.153556	0.0278384	0.224824	0.13117	0.0895013	0.0616723	0.106503	0.0331522				0.0325918	0.0157157	0.179244	0.263126	0.0160876	0.00923977	0.00603762	0.00451631
NAD		C00003	0.0995022	0.190352	0.267222	0.248915	NaN	0.384878	0.0635699	0.18429				NaN	0.469981	0.23103	0.530645	0.0641249	0.208733	0.223168	NaN
NADH		C00004	0.298756	0.289754	0.246855	0.403473	0.21568	0.167745	0.183411	0.0982476				0.344885	0.173347	0.129988	NaN	NaN	0.215647	0.349	NaN
NADP		C00006	0.164192	0.0572694	0.129854	0.0415239	0.0782235	0.0344621	0.143737	0.121581				0.0604118	0.0670844	0.177047	NaN	0.0454848	0.0401166	0.0485099	0.0198831
NADPH		C00005	0.590965	0.201207	0.136991	0.1773	0.054006	0.145739	0.241155	0.0665015				0.132667	0.309103	0.234916	NaN	0.125855	0.157244	0.0685467	0.0538151
glycerol-phosphate		C00093	0.0361033	0.057419	0.0612052	0.167649	0.115047	0.0643945	0.139119	0.278853				0.0574799	0.112118	0.0539637	0.113496	0.0218986	0.0840541	0.0374213	0.0317155
panthothenate		C00864	0.0731624	0.0455862	0.125963	0.0400418	0.208104	0.0500679	0.0323109	0.0138955				0.153135	0.0535754	0.0638881	0.0308349	0.00780626	0.00157095	0.00265117	0.0134897
Ga6P		C00352	0.113245	0.117398	0.0839608	0.154992	0.0895393	0.305554	0.195385	0.0741585				0.317849	0.107661	0.0769197	NaN	0.134402	0.149907	0.0832939	0.0506252
UDP-hexose	assumed to be predominantly UDP-glucose	C00029 (UDP-glucose)	0.281356	0.124447	0.179504	0.189427	0.117856	0.126435	0.115255	0.126661				0.11695	0.0960489	0.671744	0.141154	0.10723	0.0314707	0.0289903	0.0593257
cAMP		C00575	0.200302	0.111983	0.236257	0.131169	0.342894	0.604026	0.86337	0.450542				0.0147671	0.116125	0.134094	0.0476615	0.0262896	0.0879539	0.0140706	0.031993

## Sheet: 2 - targeted Metabolomics II
			Catabolic titration - mean absolute concentration [mM]											Anabolic titration - mean absolute concentration [mM]
		strain	NCM3722	NCM3722	NQ1243	NQ1243	NQ1243	NQ1390	NQ1390	NQ1390				NCM3722	NCM3722	NQ393	NQ393	NQ393	NQ393	NQ393	NQ393
		effector concentration [microM]	0	400	400	100	0	400	100	40	3-MBA			0	100	100	50	40	30	20	10	IPTG
		growth rate [h-1]	0.9	0.9	0.85	0.7	0.57	0.47	0.39	0.36				0.91	0.85	0.85	0.74	0.5	0.45	0.31	0.2
Name	Comments	KEGG-ID
G6P		C00092	1.24798	1.16496	0.937712	1.12476	1.5242	1.15566	1.06285	1.07109				1.19833	1.06103	1.10724	0.896197	0.95298	1.0627	1.01813	0.989544
F6P		C00085	0.471263	0.764023	0.441564	0.308948	0.385903	0.43992	0.499295	0.425357				0.585656	0.487853	0.801511	0.573493	0.675309	0.772289	0.886034	0.760032
FBP		C00354	2.43698	2.79485	2.7012	1.98214	1.56287	1.7674	1.14491	0.541484				3.12817	2.42843	3.9743	2.18998	1.77358	2.23308	1.52527	1.09296
DHAP		C00111	1.01374	1.16629	1.15394	0.742172	0.700174	0.753155	0.603654	0.344052				1.22867	0.98227	1.13235	1.04181	0.894348	0.963383	0.735932	0.627244
xPG	pool of 3-phosphoglycerate (3PG) and 2-phosphoglycerate (2PG)	C00197 (3PG); C00631 (2PG)	0.849167	1.02898	1.03596	0.935639	1.32391	1.26555	1.52159	1.72492				1.15463	0.919432	1.06238	0.745986	0.59423	0.630164	0.470638	0.426492
PEP		C00074	0.102887	0.136022	0.153305	0.111007	0.223288	0.24642	0.374957	0.450358				0.161463	0.135661	0.160688	0.121388	0.10358	0.108793	0.0787743	0.0700723
6PG		C00345	2.24132	1.88465	1.68319	2.02255	2.17663	1.15009	1.15397	1.23684				2.55154	1.83226	1.79296	0.0557685	0.0312675	0.0253263	0.0346139	0.0430203
R5P		C00117	0.169413	0.162492	0.140806	0.130857	0.160428	0.124324	0.113379	0.13045				0.171756	0.149546	0.173922	0.0759382	0.0634711	0.0842524	0.0792216	0.0846472
Ru5P		C00199	0.261294	0.30742	0.249069	0.195159	0.246557	0.200914	0.1789	0.213012				0.284344	0.24092	0.299353	0.123413	0.120447	0.130325	0.144097	0.114204
Xu5P		C00231	0.156238	0.148079	0.119817	0.0902667	0.177598	0.123339	0.132772	0.121577				0.150122	0.150616	0.148943	0.0513	0.0440557	0.0782596	0.0608539	0.0691557
R1P		C00620	0.0108368	0.0194727	0.0103375	0.00471606	0.00610879	0.00959702	0.0115016	0.00749802				0.0263165	0.0188556	0.0298765	0.0213731	0.0250632	0.026811	0.0236703	0.0217407
S7P		C05382	0.228191	0.287294	0.178618	0.163616	0.225909	0.172257	0.204953	0.295033				0.260788	0.184411	NaN	0.104744	0.0937475	0.13217	0.133952	0.103662
AcCoA		C00024	0	0	0	0	0	0	0	0				0	0	0	0	0	0	0	0
citrate/isocitrate	pool of citrate (CIT) and isocitrate (ICIT)	C00158 (CIT); C00311 (ICIT)	0.627776	0.670527	0.639565	0.536859	0.439966	0.411415	0.308621	0.227968				0.737767	0.670247	0.741414	0.882473	0.931165	1.08835	1.10372	1.1923
aconitate		C00417	0.0125658	0.0115784	0.011948	0.010407	0.00917254	0.00822892	0.00756748	0.00457863				0.0128553	0.0100916	0.0325042	0.0271331	0.0298276	0.0419168	0.0464325	0.102473
2-oxoglutarate		C00026	0.302489	0.237993	0.251813	0.360891	0.53238	0.400281	0.452505	0.40881				0.449401	0.351041	NaN	NaN	2.0514	2.05944	1.38315	9.11017
succinate		C00042	0.781162	1.10392	0.888533	0.59963	0.561356	0.571137	0.436573	0.316752				1.60982	1.24576	1.62338	1.71297	1.42662	1.31219	1.2563	1.5617
fumarate		C00122	0.360138	0.43848	0.429856	0.232812	0.15682	0.20549	0.128918	0.0548476				0.52084	0.40111	0.487564	1.16325	1.12284	1.07427	0.856007	0.77967
malate		C00149	1.73954	2.01522	1.91401	1.11889	0.530711	0.978683	0.606098	0.182493				2.14515	1.79113	2.02935	3.39793	3.31634	3.29548	2.50332	2.2352
glutamine		C00064	1.94803	1.88952	2.17522	1.76959	2.28757	1.98529	1.84838	1.76467				2.09867	1.74239	2.25993	5.62265	7.10038	9.3418	12.9828	15.3467
glutamate		C00025	21.7939	21.0093	19.3533	21.0235	33.9023	26.2125	29.2318	34.1385				22.5596	20.3181	22.9695	NaN	11.9836	15.3583	12.2031	9.01022
aspartate		C00049	0.853107	0.919063	0.920782	0.738182	0.699952	0.998855	1.00794	0.452189				0.982296	0.844214	0.816695	0.219129	0.231946	0.245586	0.223247	0.196225
arginine		C00062	0	0	0	0	0	0	0	0				0	0	0	0	0	0	0	0
tyrosine		C00082	0.044658	0.05805	0.0700712	0.0412326	0.0619923	0.0506191	0.0658008	0.0510248				0.0931366	0.0687805	0.0625665	0.0501279	0.0553288	0.0669932	0.0494317	0.0565785
AMP		C00020	0.330618	0.395873	0.400623	0.161881	0.135641	0.139145	0.199997	0.168465				0.461495	0.447029	0.440758	0.22894	0.329033	0.362386	0.243953	0.244488
ADP		C00008	0.464348	0.522088	0.605451	0.565535	0.703289	0.570308	0.628087	0.647442				0.684823	0.554121	0.60638	0.458535	0.320214	0.341789	0.223611	0.235715
ATP		C00002	2.52841	3.30338	3.25541	2.87162	4.04021	3.39489	3.2943	3.38069				3.4982	2.96123	2.28297	2.54119	1.86323	2.71931	1.28409	1.15331
GMP		C00144	0.074538	0.0895179	0.0312628	NaN	0.0235631	0.014443	0.00825361	0.0149671				NaN	0.0513944	0.126307	0.0687035	0.103177	0.156259	0.13283	0.0656072
GDP		C00035	0.11515	0.147742	0.115709	0.0917588	0.111625	0.123867	0.0964634	0.0911805				0.153594	0.11153	0.186865	0.151333	0.15935	0.114317	0.116334	0.0879119
GTP		C00044	0.99875	2.10088	1.76654	1.64516	1.6909	1.04242	0.926599	0.860598				1.33851	1.36644	NaN	1.61591	1.18551	1.77587	1.43616	0.933159
IMP		C00130	0	0	0	0	0	0	0	0				0	0	0	0	0	0	0	0
GTT(red)		C00051	0	0	0	0	0	0	0	0				0	0	0	0	0	0	0	0
GTT(ox)		C00127	0	0	0	0	0	0	0	0				0	0	0	0	0	0	0	0
NAD		C00003	0	0	0	0	0	0	0	0				0	0	0	0	0	0	0	0
NADH		C00004	0	0	0	0	0	0	0	0				0	0	0	0	0	0	0	0
NADP		C00006	0	0	0	0	0	0	0	0				0	0	0	0	0	0	0	0
NADPH		C00005	0	0	0	0	0	0	0	0				0	0	0	0	0	0	0	0
glycerol-phosphate		C00093	0.449957	0.50288	0.472628	0.479455	0.626306	0.523843	0.499307	0.514709				0.481955	0.457432	0.441472	0.373126	0.363981	0.467851	0.412589	0.413939
panthothenate		C00864	0.0497288	0.0732249	0.0843922	0.0531141	0.0355243	0.00922683	0.00652493	0.00529374				0.101654	0.0807156	0.086707	0.00463771	0.00311415	0.00351541	0.00278107	0.00367351
Ga6P		C00352	0.189378	0.157197	0.169786	0.136371	0.200681	0.18599	0.173314	0.147946				0.231612	0.149	0.155036	NaN	0.163099	0.167071	0.121158	0.113568
UDP-hexose	assumed to be predominantly UDP-glucose	C00029 (UDP-glucose)	0	0	0	0	0	0	0	0				0	0	0	0	0	0	0	0
cAMP		C00575	0.00284193	0.00299585	0.00234606	0.00409341	0.00977937	0.0078231	0.013387	0.0145128				0.00298051	0.00227235	0.00174174	0.00138713	0.000893936	0.0013195	0.00115656	0.00108029
		STDEV
G6P		C00092	0.0433058	0.0173841	0.049262	0.0905875	0.010884	0.0519683	0.0550139	0.0471233				0.00831397	0.0571786	0.082154	0.0320192	0.0585197	0.0479759	0.0431251	0.0466516
F6P		C00085	0.160708	0.327212	0.117247	0.0304212	0.0701188	0.0369051	0.0560124	0.0235871				0.27073	0.158321	0.391539	0.220443	0.223935	0.132828	0.0281474	0.0902442
FBP		C00354	0.264493	0.109111	0.641623	0.110496	0.018882	0.0125442	0.347684	0.0265763				0.695544	0.121891	0.9908	0.408681	0.0915268	0.272866	0.138436	0.10171
DHAP		C00111	0.169633	0.167063	0.348786	0.104816	0.0144155	0.0378477	0.166456	0.0130112				0.298299	0.136268	0.230006	0.202816	0.0419315	0.0322569	0.0123444	0.016438
xPG	pool of 3-phosphoglycerate (3PG) and 2-phosphoglycerate (2PG)	C00197 (3PG); C00631 (2PG)	0.0452652	0.0872117	0.133261	0.029518	0.0392818	0.109729	0.0729959	0.130604				0.0892114	0.0741457	0.0299572	0.0745748	0.0106377	0.074273	0.0219804	0.0106718
PEP		C00074	0.0404588	0.0477121	0.0437254	0.00751473	0.0154999	0.0285458	0.0521663	0.0335567				0.0509237	0.0253795	0.0511314	0.0159658	0.00465436	0.020309	0.00719059	0.00496394
6PG		C00345	0.0756243	0.236429	0.362302	0.516402	0.157229	0.617613	0.439901	0.0246972				1.13009	0.250929	0.2489	0.00255181	0.0195855	0.00345371	0.00644891	0.0160182
R5P		C00117	0.0113548	0.0152237	0.0127615	0.00676876	0.0166033	0.0196157	0.00608482	0.00888583				0.00585636	0.00921064	0.0371653	0.00662404	0.00469301	0.0156502	0.0127989	0.00496
Ru5P		C00199	0.0160641	0.0636374	0.0556195	0.0164348	0.0306338	0.0108754	0.0282835	0.0184011				0.0179286	0.0490329	0.0457231	0.014713	0.0336111	0.0266176	0.0375989	0.0237592
Xu5P		C00231	0.00889028	0.0241919	0.0260211	0.00703962	0.00292038	0.0253618	0.0167726	0.00893398				0.0177081	0.0253894	0.0509045	0.00858377	0.0160757	0.0153589	0.0182415	0.00646346
R1P		C00620	0.00451104	0.0131486	0.00457983	0.00152177	0.00130707	0.00295222	0.0047173	0.00116459				0.00977264	0.00757917	0.016026	0.0119735	0.00162574	0.00607899	0.00177199	0.00174131
S7P		C05382	0.0190394	0.0762819	0.0370227	0.0207455	0.0496334	0.0312361	0.0562732	0.0574613				0.0102942	0.04074	NaN	0.0428284	0.017511	0.0410812	0.0313156	0.00613818
AcCoA		C00024	0	0	0	0	0	0	0	0				0	0	0	0	0	0	0	0
citrate/isocitrate	pool of citrate (CIT) and isocitrate (ICIT)	C00158 (CIT); C00311 (ICIT)	0.0117275	0.0728733	0.115805	0.0252769	0.014862	0.0399066	0.0810795	0.0135749				0.102593	0.0931664	0.0430243	0.131043	0.0571118	0.0561438	0.0616468	0.0556436
aconitate		C00417	0.00226539	0.000695023	0.00423965	0.0029906	0.00130823	0.00343413	0.00146804	0.000553058				0.00381816	0.000285529	0.0219251	0.00221006	0.00558872	0.0102458	0.00726355	0.0247352
2-oxoglutarate		C00026	0.00723215	0.0976345	0.061619	0.0991927	0.0500907	0.0651567	0.106753	0.1031				0.137073	0.0444938	NaN	NaN	1.28288	1.61122	0.968238	3.59607
succinate		C00042	0.103236	0.167408	0.11246	0.0310762	0.0222265	0.0921198	0.13478	0.0304971				0.173268	0.0453226	0.0270092	0.131525	0.0289451	0.0933977	0.0537329	0.0148483
fumarate		C00122	0.0401461	0.117419	0.152684	0.0354065	0.0115856	0.0709932	0.0795131	0.0137245				0.0569666	0.0326678	0.115959	0.140938	0.0821194	0.087218	0.184723	0.0230923
malate		C00149	0.158247	0.245582	0.203849	0.041838	0.0519728	0.328676	0.442028	0.0113964				0.255687	0.320254	0.201703	0.501402	0.333173	0.120487	0.317298	0.169704
glutamine		C00064	0.134726	0.189198	0.306832	0.103067	0.00841181	0.0941136	0.0918772	0.0632448				0.105025	0.0681275	0.062567	0.925391	0.00926167	0.849313	0.824897	1.03374
glutamate		C00025	1.12258	1.43056	1.77688	0.69545	0.622614	1.17893	2.53866	1.54714				2.5322	0.741753	1.12289	NaN	0.676592	2.92233	2.17666	0.292075
aspartate		C00049	0.0976413	0.126343	0.0988001	0.0330941	0.0459047	0.128392	0.560213	0.0633847				0.117948	0.0729906	0.0555297	0.0527807	0.00959955	0.00442106	0.0166735	0.00746129
arginine		C00062	0	0	0	0	0	0	0	0				0	0	0	0	0	0	0	0
tyrosine		C00082	0.00625625	0.00950717	0.0460143	0.010166	0.0128213	0.0087919	0.0342218	0.00546662				0.0282289	0.00678992	0.00363802	0.0130816	0.00706492	0.00441312	0.00204438	0.00387421
AMP		C00020	0.192173	0.220534	0.211569	0.0480695	0.0137598	0.026098	0.0921821	0.0576514				0.247843	0.257812	0.228976	0.131704	0.0297607	0.0584689	0.0227269	0.0255255
ADP		C00008	0.0698675	0.0487058	0.0361122	0.0766219	0.027664	0.0952895	0.049733	0.0213318				0.0932494	0.0393342	0.03567	0.0706655	0.0266828	0.0338334	0.0439159	0.00989737
ATP		C00002	0.528081	0.660109	0.534804	0.396672	0.594136	0.363979	0.431668	0.533971				0.199789	0.505706	1.00588	0.692051	0.27935	1.10305	0.527648	0.046855
GMP		C00144	0.0526083	0.0636791	0.0181977	NaN	0.00849784	0.00561697	0.00634622	0.00585043				NaN	0.0285767	0.0845224	0.0242893	0.0706013	0.107728	0.0566374	0.0421092
GDP		C00035	0.0269246	0.0350308	0.0190717	0.0263251	0.021489	0.0437018	0.0377346	0.0209276				0.0251525	0.0420619	0.0849399	0.0420139	0.0245697	0.0253476	0.0301441	0.020069
GTP		C00044	0.0841308	0.404185	0.798318	0.387928	0.0898576	0.0703604	0.401478	0.199207				0.288281	0.206112	NaN	0.136869	0.384933	0.534158	0.440594	0.133388
IMP		C00130	0	0	0	0	0	0	0	0				0	0	0	0	0	0	0	0
GTT(red)		C00051	0	0	0	0	0	0	0	0				0	0	0	0	0	0	0	0
GTT(ox)		C00127	0	0	0	0	0	0	0	0				0	0	0	0	0	0	0	0
NAD		C00003	0	0	0	0	0	0	0	0				0	0	0	0	0	0	0	0
NADH		C00004	0	0	0	0	0	0	0	0				0	0	0	0	0	0	0	0
NADP		C00006	0	0	0	0	0	0	0	0				0	0	0	0	0	0	0	0
NADPH		C00005	0	0	0	0	0	0	0	0				0	0	0	0	0	0	0	0
glycerol-phosphate		C00093	0.016245	0.0258361	0.0275397	0.0754348	0.0517661	0.0289748	0.0625974	0.125472				0.0277027	0.0540357	0.0260081	0.0546997	0.0105541	0.0405103	0.0180354	0.0152854
panthothenate		C00864	0.00363828	0.00226695	0.00626396	0.00199123	0.0103488	0.00248981	0.00160678	0.000691005				0.0155668	0.00544614	0.00649446	0.00313448	0.000793535	0.000159693	0.000269501	0.00137127
Ga6P		C00352	0.0214461	0.0222325	0.0159003	0.0293521	0.0169568	0.0578651	0.0370016	0.014044				0.0736177	0.0249356	0.0178155	NaN	0.0311291	0.0347202	0.0192919	0.0117254
UDP-hexose	assumed to be predominantly UDP-glucose	C00029 (UDP-glucose)	0	0	0	0	0	0	0	0				0	0	0	0	0	0	0	0
cAMP		C00575	0.000569245	0.000318248	0.000671427	0.000372774	0.000974481	0.0017166	0.00245364	0.00128041				4.40135e-05	0.000346111	0.000399667	0.000142056	7.83565e-05	0.000262147	4.19375e-05	9.53555e-05

## Sheet: 3 - untargeted Metabolomics I
				Catabolic titration - mean relative metabolite conc normalized to NCM3722 w/o effector												Anabolic titration - mean relative metabolite conc normalized to NCM3722 w/o effector
			strain	NCM3722	NCM3722	NQ1243	NQ1243	NQ1243	NQ1390	NQ1390	NQ1390					NCM3722	NCM3722	NQ393	NQ393	NQ393	NQ393	NQ393	NQ393
			effector concentration [microM]	0	400	400	100	0	400	100	40	3-MBA				0	100	100	50	40	30	20	10	IPTG
			mue	0.9	0.9	0.85	0.7	0.57	0.47	0.39	0.36					0.91	0.85	0.85	0.74	0.5	0.45	0.31	0.2
Index	Putative Metabolite Name	M/z ratio	number of metabolites with same mass
1	'2-Propyn-1-ol'	55.0187	1	1	1.0692	0.874292	0.923942	1.00358	1.09921	0.953462	0.942404					1	1.04284	0.840775	1.03349	0.894367	0.95465	1.00754	0.930778
2	'Acetone'	57.0343	2	1	1.037	0.956283	1.00763	1.01852	1.13072	1.19233	1.16317					1	1.57655	1.15093	1.7906	1.41096	1.93671	2.64779	2.484
3	'Thiocyanate'	57.9753	1	1	1.51587	0.881494	1.2368	1.50481	1.32483	0.868739	0.831989					1	1.24959	0.850069	1.74298	1.06881	1.36935	0.98611	0.916901
4	'Aminoacetaldehyde'	58.0294	1	1	0.970851	0.790251	1.23208	0.686092	0.586518	1.01042	1.01642					1	0.897185	0.887181	0.625806	0.73805	0.827167	0.983401	0.905369
5	'Acetate'	59.0135	2	1	1.03677	0.681059	0.776191	0.994519	1.19348	1.12196	1.08374					1	1.59867	1.16284	1.45584	1.03188	1.38304	1.78148	1.41496
6	'Propan-2-ol'	59.0498	2	1	1.02909	0.885615	1.11996	1.23829	1.14251	1.03776	1.21008					1	1.07358	0.824343	0.806513	0.936541	1.11843	0.991801	0.985653
7	'Carbonic acid'	60.9929	1	1	0.612492	1.0906	1.69054	1.2984	0.715945	1.01718	1.25505					1	0.629524	0.632029	0.418546	0.816221	0.705139	0.43697	0.747978
8	'Nitrate'	61.9881	1	1	1.13195	0.958561	0.927417	1.1001	1.19092	1.22305	1.15273					1	1.37323	1.14142	1.2691	1.03621	1.17616	1.25607	1.18739
9	'3-Butyn-1-al'	67.0188	1	1	1.17966	0.953028	0.802842	0.734849	0.902267	0.923554	0.842385					1	1.43957	1.38704	1.81837	1.00781	1.38669	1.82203	1.81129
10	'Isoprene'	67.055	1	1	0.905334	0.960921	1.15061	0.6079	0.982031	0.927811	0.946267					1	1.76692	1.77807	1.56151	1.00289	1.56094	1.59092	2.07266
11	'3-Butyn-1-ol'	69.0342	1	1	1.31392	1.04007	1.10936	0.840261	1.23323	1.43246	1.24512					1	1.38066	1.34538	1.44062	1.24367	1.36918	1.4034	1.38409
12	'Methylglyoxal'	71.0135	1	1	1.21264	0.950214	0.761177	0.779751	0.990716	0.908482	0.845861					1	1.35987	1.20686	1.75617	1.20037	1.38813	1.57529	1.20208
13	'Butanal'	71.05	1	1	0.830377	0.729595	0.852106	0.904415	1.06559	1.03552	1.21763					1	0.96671	0.797043	0.974781	0.862813	1.31608	1.37763	1.43191
14	'Iminoglycine'	72.0099	1	1	1.52721	1.46982	1.44035	1.25999	1.38936	1.7246	1.6186					1	1.03613	1.20873	1.05567	1.06741	0.761301	0.844192	0.880553
15	'Aminoacetone'	72.0446	2	1	1.14247	1.17595	1.15462	1.13103	0.979269	1.4007	1.41901					1	0.783823	1.10628	0.892061	0.967166	0.667033	0.948836	1.04698
16	'Glyoxylate'	72.9928	1	1	1.17749	0.903871	0.961892	0.848068	0.945414	0.894771	0.836012					1	1.54998	1.26261	1.83958	1.23325	1.45252	1.5498	1.3917
17	'Propanoate'	73.0293	6	1	1.21357	0.940687	0.829715	0.73935	0.996042	0.843804	0.798092					1	1.50363	1.22998	1.74726	1.29427	1.12845	1.40129	1.29701
18	'Glycine'	74.0243	1	1	1.05858	0.884588	0.872369	0.805097	0.916005	1.13761	1.01967					1	1.2356	1.23058	1.19161	1.07809	0.970184	1.09227	1.04893
19	'Glycolate'	75.0084	1	1	1.10333	0.887473	0.872413	0.948056	1.119	1.15291	1.01393					1	1.33252	1.10862	1.20697	1.0078	1.23378	1.36386	1.09402
20	'Propane-1,2-diol'	75.0449	2	1	1.19916	1.08858	0.877141	1.35505	1.1026	1.04446	1.00136					1	1.21645	0.901615	1.04006	1.09464	1.14112	1.10282	1.04713
21	'Benzene'	77.0395	1	1	0.39501	0.284445	0.303893	0.285364	0.320689	0.377497	0.300407					1	1.13006	0.858485	0.967896	1.27798	1.04433	1.12021	0.918521
22	'HSO3-'	79.9571	1	1	1.23452	0.683125	0.744176	1.08341	1.74635	1.53301	1.39664					1	1.36319	1.23647	1.58142	1.06209	1.13913	1.8748	1.45755
23	'3-Butynoate'	83.0135	1	1	1.10501	0.920866	1.03866	1.29581	1.45694	1.10257	1.17856					1	1.4238	1.19214	1.45147	1.42018	1.33501	1.72961	1.51488
24	'Imidazolone'	83.0248	1	1	1.08874	0.803949	0.75789	1.19651	1.03488	0.7711	0.811861					1	1.36238	1.17101	1.46137	1.17422	1.24981	1.35426	1.35226
25	'Acetone cyanohydrin'	84.0453	1	1	0.98204	0.849625	0.935432	0.936312	1.14952	1.0613	0.932308					1	1.06387	1.00289	1.30481	1.23808	1.36244	1.87387	1.9121
26	'Diacetyl'	85.0294	2	1	1.27434	0.807205	0.763308	0.861517	1.14065	0.962116	0.880523					1	1.56373	1.3183	1.97243	1.40473	1.62548	2.47792	2.17831
27	'Butanoic acid'	87.0449	3	1	1.12274	0.896901	0.839238	0.848001	1.03994	0.996206	0.968217					1	1.3242	1.16828	1.41786	1.05815	1.31604	1.54563	1.3011
28	'L-Alanine'	88.0399	5	1	1.12358	0.900619	0.817907	0.756033	0.898009	0.842519	0.808133					1	1.21836	1.06964	0.977916	0.860101	0.845726	0.950403	0.867852
29	'Glycerone'	89.0241	5	1	1.28132	0.84046	0.671821	0.844797	1.19754	0.808667	1.18057					1	1.00897	0.83203	1.22328	1.09481	1.0445	1.11731	1.07475
30	'Glycerol'	91.04	1	1	1.04685	0.791941	0.787824	0.854883	1.00696	0.860728	0.865863					1	1.37255	1.1641	1.32013	1.38293	1.24922	1.44117	1.22969
31	'Toluene'	91.055	1	1	1.39287	1.21326	0.814426	0.817698	1.15416	1.06698	1.03046					1	1.42111	1.60009	3.94462	4.13861	3.44795	6.38707	6.59614
32	'Aniline'	92.0502	1	1	0.857177	0.908462	0.845189	0.867204	0.922614	1.18407	1.12355					1	1.31578	1.07879	1.52091	1.16916	1.46791	2.03365	2.34173
33	'Phenol'	93.0345	1	1	1.02861	0.921659	0.864231	0.947351	1.14685	1.22264	1.16352					1	1.23781	1.13662	1.51837	1.2486	1.39754	1.67346	1.52058
34	'Protoanemonin'	95.0134	1	1	0.957466	0.849119	1.02386	1.04123	1.08219	1.02686	1.03933					1	1.10419	1.01519	1.00305	1.01833	1.08673	1.12011	1.10457
35	'Fluorobenzene'	95.031	1	1	0.861915	0.942705	1.10872	0.963506	0.822368	0.893155	0.965702					1	0.81404	0.790086	0.695656	0.837198	0.852415	0.727159	0.827075
36	'Sulfate'	96.9599	1	1	1.05966	0.948963	1.00395	1.12297	1.21432	1.10278	1.12773					1	1.05229	1.06497	1.10047	1.0428	1.08548	1.13901	1.12072
37	'Orthophosphate'	96.969	1	1	1.01813	0.987448	1.23186	1.27714	1.22375	1.26291	1.32166					1	0.942424	0.927923	0.902007	0.984183	0.940939	0.956063	1.00591
38	'(2R)-2-Hydroxy-2-methylbutanenitrile'	98.0609	1	1	1.05647	1.04795	0.836824	0.76659	0.854907	0.975436	1.0179					1	1.0752	0.976826	0.994351	0.940073	0.914169	0.967668	0.826611
39	'Cyclohexanol'	99.0817	1	1	1.09632	0.8088	0.995318	1.08045	0.967605	0.776328	0.806678					1	1.40816	1.26098	1.39777	1.29916	1.2565	1.41674	1.29994
40	'1-Aminocyclopropane-1-carboxylate'	100.04	2	1	1.17511	1.00784	0.941199	1.06152	1.17564	1.20069	1.1335					1	1.23306	1.20287	1.84851	1.40117	1.29194	1.71079	1.77306
41	'5-Aminopentanal'	100.076	1	1	1.37755	1.23062	0.541942	0.550936	0.781459	0.555418	0.410119					1	1.42406	1.26893	0.382735	0.348326	0.363797	0.468801	0.420178
42	'2-Oxobutanoate'	101.024	4	1	1.10731	0.852707	0.977132	0.927439	1.09237	1.05907	1.00239					1	1.27627	1.11431	4.64807	5.67144	6.17062	12.7235	15.167
43	'4-Aminobutanoate'	102.056	3	1	1.05305	1.00977	0.797866	1.23441	1.30724	1.60012	1.43924					1	1.20264	1.29821	0.996119	0.623946	0.698148	0.651591	0.511985
44	'(R)-3-Hydroxybutanoate'	103.04	2	1	1.14243	1.10389	0.782555	0.587041	0.560678	0.479171	0.381431					1	1.17111	1.07691	1.65934	1.40721	1.44996	1.89392	1.78074
45	'L-Serine'	104.035	3	1	0.987364	0.84735	0.717988	0.831947	0.876056	0.846213	1.01779					1	0.862392	0.729092	0.774407	0.586922	0.716431	0.683602	0.811061
46	'D-Glycerate'	105.019	1	1	1.00679	0.929476	0.843468	0.941115	0.988472	1.12437	1.0016					1	1.05224	1.12872	1.22255	0.989262	1.12182	1.12924	0.963579
47	'Benzaldehyde'	105.034	1	1	1.12606	0.911297	0.925572	0.821492	0.893797	0.850194	0.933756					1	0.909789	1.01491	1.30901	1.20162	1.3272	1.70947	1.96925
48	'p-Xylene'	105.071	4	1	1.03221	1.22702	1.21666	1.02651	0.932895	1.01954	0.948721					1	1.04925	1.02051	1.0593	0.808217	1.09419	1.1139	0.812231
49	'3-Cresol'	107.05	3	1	1.13523	1.08481	0.971793	1.02312	1.04102	0.98472	0.926256					1	1.32718	1.30438	1.59973	1.70812	1.56063	1.98923	1.93452
50	'2-Aminophenol'	108.045	3	1	1.12216	1.06727	0.918325	1.15513	1.36219	1.62501	1.41769					1	1.07396	0.932078	1.12551	0.954467	1.1302	1.27566	1.35977
51	'Catechol'	109.029	3	1	1.19904	1.1229	0.949936	1.12827	1.3181	1.32461	1.19921					1	1.06694	1.1688	1.25986	1.22715	1.32871	1.29013	1.23428
52	'Imidazole-4-acetaldehyde'	109.04	1	1	1.0301	1.0283	0.978037	0.987881	1.00726	1.06647	1.05346					1	0.992157	1.00153	1.29171	1.20306	1.40941	1.56318	1.51842
53	'2,5-Dihydroxypyridine'	110.024	3	1	0.988471	0.889054	1.00176	0.971602	0.997867	0.953341	1.03686					1	1.07061	0.961587	1.06879	1.04821	1.13911	1.09526	1.06646
54	'Cytosine'	110.035	1	1	1.1508	1.09068	1.10063	1.17373	1.08718	1.10067	1.21886					1	0.86534	0.939934	0.939689	1.13832	1.27315	1.38495	1.71343
55	'Hydroxymethylphosphonate'	110.986	1	1	1.0329	0.928873	1.12992	1.13894	1.01769	1.02132	1.13196					1	0.98344	0.911139	0.872826	0.910084	0.978861	0.946067	0.9916
56	'cis-1,2-Dihydrobenzene-1,2-diol'	111.045	3	1	0.961574	0.893812	0.888613	0.857219	0.885953	0.782222	0.75594					1	1.19481	1.07392	1.14561	1.05564	1.33622	1.30234	1.32637
57	'1-Pyrroline-2-carboxylate'	112.04	2	1	1.08711	1.00276	0.922477	1.05206	1.01841	0.918074	1.01838					1	1.23754	1.20577	1.19887	1.17887	1.18883	1.2129	1.1487
58	'2-Hydroxy-2,4-pentadienoate'	113.024	2	1	1.12353	0.889222	1.12875	1.47353	1.46899	1.22216	1.23067					1	1.0357	0.904603	0.812889	0.872291	0.78684	0.899952	0.781901
59	'5,6-Dihydrouracil'	113.035	3	1	1.05248	0.962265	1.11998	1.16281	1.17293	1.07978	1.0912					1	1.20171	1.17444	1.00049	0.906682	0.823358	0.845144	0.83193
60	'2-Hydroxycyclohexan-1-one'	113.06	2	1	1.24477	1.15412	0.718646	0.554061	0.518141	0.477362	0.40302					1	1.16909	1.22011	1.01708	0.754404	0.873262	0.829061	0.732502
61	'Maleamate'	114.019	1	1	1.01036	0.960311	0.760932	0.728849	0.859182	0.829335	0.624698					1	1.30244	1.29135	0.954578	0.833176	0.775936	0.791109	0.781281
62	'L-Proline'	114.056	2	1	1.04241	1.10921	0.744332	0.814543	0.858569	0.921484	0.803832					1	0.882719	0.895773	0.91469	0.7544	0.783271	0.660456	0.609653
63	'Fumarate'	115.003	1	1	1.14831	1.1657	0.692827	0.3654	0.587313	0.309734	0.197781					1	1.02834	1.21792	2.03145	1.63318	1.62897	1.38193	1.02184
64	'3-Methyl-2-oxobutanoic acid'	115.039	2	1	1.15074	0.99647	0.730644	0.560268	0.583131	0.5416	0.455286					1	1.17634	1.16437	2.08335	2.06623	2.33463	2.07505	1.53795
65	'trans-1,2-Cyclohexanediol'	115.076	2	1	0.961172	0.888677	0.889335	0.877079	0.944696	0.883558	0.828819					1	0.991443	0.971437	1.10096	1.08855	1.21184	1.00619	1.01533
66	'5-Aminopentanamide'	115.087	1	1	0.96855	0.983265	0.819323	0.935785	0.923371	0.888644	0.8477					1	0.971082	0.87315	0.94681	1.06698	0.974198	0.893293	1.09699
67	'L-Aspartate 4-semialdehyde'	116.035	2	1	1.03054	1.04674	0.948236	1.24949	1.39626	1.51865	1.26884					1	1.22013	0.950221	1.69129	1.76655	2.01654	2.55709	2.46042
68	'Indole'	116.05	2	1	1.00939	1.04618	0.976823	1.04256	1.21073	1.02739	1.07213					1	1.05907	1.05154	2.12604	2.46413	2.57865	3.53894	3.82971
69	'L-Valine'	116.071	4	1	0.959771	1.16627	0.766235	0.751808	0.820533	0.761962	0.695263					1	0.758718	0.813456	3.37852	2.98991	2.56598	1.63391	1.39403
70	'Succinate'	117.019	2	1	1.22292	1.17356	0.690493	0.58223	0.655789	0.627605	0.54071					1	1.00307	1.06229	1.46991	1.02289	0.847585	0.805048	0.723572
71	'beta-Nitropropanoate'	118.015	1	1	1.13556	0.786355	0.821149	0.958969	0.99285	0.846001	0.732905					1	1.26158	1.13393	1.1542	1.33003	1.17974	1.34962	1.30189
72	'L-Threonine'	118.05	3	1	0.957582	0.993572	0.719558	0.771322	0.824721	0.861037	0.686419					1	1.0118	1.14069	2.81084	1.99683	1.36168	0.814934	0.728097
73	'Mercaptopyruvate'	118.98	1	1	0.922206	0.797904	1.11344	1.16571	1.10022	0.946877	0.999281					1	0.97902	0.868658	0.763764	0.888204	0.911369	0.824997	0.823721
74	'Phenylacetaldehyde'	119.05	5	1	1.01372	1.02401	0.986024	0.926376	1.04113	0.923102	0.827626					1	1.25271	1.16865	1.45156	1.4506	1.38329	1.29333	1.25262
75	'Benzamide'	120.045	1	1	1.01979	0.870515	0.86913	0.930199	0.905661	0.87004	0.982663					1	1.0409	1.0077	1.0693	1.10882	1.05793	1.19105	1.21488
76	'Benzoate'	121.029	4	1	0.396743	0.311034	0.349449	0.321339	0.320462	0.354052	0.297366					1	0.834958	0.641238	0.680006	1.13292	0.81116	0.843791	0.807336
77	'(S)-1-Phenylethanol'	121.065	2	1	0.605754	0.485532	0.532178	0.496068	0.505083	0.488763	0.50123					1	1.16297	0.998924	1.17554	1.25345	1.20798	1.24115	1.1661
78	'Nicotinate'	122.024	2	1	0.974138	1.06692	1.07301	1.10031	1.03142	1.01551	0.999736					1	1.19983	0.997583	1.00415	1.1343	1.0966	1.10736	1.07481
79	'2-Aminoethylphosphonate'	124.016	1	1	1.07249	0.89755	0.83591	0.861631	0.887077	0.920415	0.969378					1	1.12319	0.981579	0.988207	1.11482	1.24575	1.26304	1.02848
80	'3-Hydroxyaminophenol'	124.04	3	1	0.999149	0.948377	1.10082	1.07407	1.09044	1.12272	1.03979					1	1.08949	1.03596	0.986031	1.17514	1.10488	1.11226	1.18064
81	'1,2,3-Trihydroxybenzene'	125.024	4	1	1.02635	0.867636	1.05524	1.16352	1.24719	1.27732	1.22754					1	1.11685	0.984013	1.01954	1.12	1.18446	1.12647	1.08695
82	'Thymine'	125.035	2	1	0.994227	0.919955	1.15684	1.31159	1.60268	2.45178	2.56499					1	0.985583	1.01066	1.64976	1.75806	1.87811	2.08821	2.03284
83	'5-Amino-4-imidazolecarboxyamide'	125.046	1	1	1.01024	0.920335	0.910053	0.97369	1.0039	1.12692	0.966158					1	1.11518	0.956662	1.40357	1.80041	2.77937	3.33655	3.05543
84	'Toluene-cis-dihydrodiol'	125.06	1	1	1.00046	0.932803	0.957916	0.917194	0.87696	0.90548	0.768529					1	1.05909	0.971652	0.987474	1.02705	1.17997	1.09431	1.10783
85	'2,3,6-Trihydroxypyridine'	126.02	1	1	0.882447	0.961394	0.974928	0.972813	0.946203	0.939429	0.959605					1	1.09956	0.940828	1.03655	1.12467	1.20901	1.1253	1.23942
86	'(S)-2,3,4,5-Tetrahydropyridine-2-carboxylate'	126.056	2	1	1.0758	1.0228	0.938828	0.960029	0.997198	0.902059	0.800306					1	1.15378	1.15535	1.12585	1.15523	1.05131	1.17549	1.04707
87	'Dihydrophloroglucinol'	127.04	2	1	0.977139	0.955843	0.908814	0.836867	0.836126	0.799934	0.793938					1	1.05583	0.994656	1.07763	1.04166	1.22169	1.15722	1.1612
88	'5,6-Dihydrothymine'	127.051	2	1	1.02618	1.18208	0.966786	0.957868	0.924765	1.04734	0.872462					1	1.03036	1.00895	1.97993	2.16922	2.49036	3.0951	3.32617
89	'Cyclohexane-1-carboxylate'	127.076	1	1	1.07616	1.04612	0.953325	1.07435	1.05353	0.913534	0.883604					1	0.995436	0.937958	0.933327	0.995235	1.02698	1.02359	0.989448
90	'4-Oxoproline'	128.035	4	1	0.992454	0.984238	0.987104	1.12794	1.06142	1.18522	1.19006					1	0.900249	0.898959	0.780096	0.75302	0.776746	0.726549	0.77515
91	'4-Guanidinobutanal'	128.084	1	1	0.921042	0.997946	0.914344	1.00665	0.925383	1.04218	1.21474					1	1.0016	0.977303	0.917821	1.01944	1.12359	1.01629	1.07551
92	'2,5-Dioxopentanoate'	129.019	5	1	1.17767	1.24617	1.10204	0.773656	0.712568	0.664506	0.619425					1	1.15749	1.13516	1.71193	1.7406	1.65394	2.02499	2.13502
93	'4-Methyl-2-oxopentanoate'	129.055	4	1	1.03868	0.96678	0.987973	0.930494	0.932969	0.863589	0.821103					1	0.932777	1.01437	1.32433	1.51293	1.70095	1.62329	1.76536
94	'5-Aminolevulinate'	130.051	6	1	1.03262	1.07031	0.940931	0.7834	0.768739	0.764729	0.813317					1	1.05507	1.00671	0.811819	0.84465	0.859369	0.880334	0.823963
95	'L-Leucine'	130.087	4	1	0.906677	0.909482	0.990255	0.952224	0.959142	0.977595	0.942611					1	0.961674	0.885242	0.94484	1.0328	1.02341	0.943188	0.981504
96	'Glutarate'	131.035	7	1	0.924254	0.862341	0.962447	0.919575	0.902958	0.95813	0.976087					1	0.997109	0.908878	0.951159	0.909746	1.0141	1.02924	1.00908
97	'L-Asparagine'	131.046	3	1	0.966956	1.02078	0.964226	0.916876	1.04157	1.08778	0.929785					1	1.01323	0.966771	0.906678	0.807533	0.647567	0.563014	0.594809
98	'L-Ornithine'	131.082	1	1	0.966192	0.974896	0.936008	0.930981	0.931064	1.02224	0.884832					1	0.969138	0.897975	1.09766	0.889897	0.959124	0.871249	0.822425
99	'L-Aspartate'	132.03	2	1	1.11593	1.3118	0.826629	0.707614	0.976834	0.801475	0.575321					1	1.03846	1.21471	0.418699	0.306411	0.295746	0.280776	0.289106
100	'Mandelonitrile'	132.044	2	1	1.00327	1.18802	1.0048	0.850551	0.97882	0.915689	0.786472					1	1.01064	1.04163	0.671987	0.69045	0.748634	0.694878	0.846085
101	'N-Hydroxy-L-valine'	132.066	1	1	0.947264	1.13177	1.04748	1.08331	1.25994	1.61637	1.38919					1	1.04332	1.18646	2.45303	2.59582	2.94299	3.38723	3.55561
102	'(S)-Malate'	133.014	3	1	1.13859	1.28068	0.701741	0.304642	0.52413	0.265288	0.151625					1	0.988004	1.16156	2.09485	1.61262	1.70672	1.39269	0.998124
103	'Deoxyribose'	133.051	3	1	1.19394	1.46372	1.22621	1.14246	1.29219	1.41957	1.28385					1	0.927638	0.864247	1.14613	1.1819	0.989181	1.00216	0.876242
104	'p-Cymene'	133.101	1	1	1.10354	1.42778	1.16757	0.853767	1.05536	1.24604	1.29484					1	0.967697	0.89075	0.896686	0.966518	1.01828	0.979324	0.97843
105	'Adenine'	134.047	1	1	0.963002	0.963929	0.953546	0.918647	0.930889	0.977875	0.952238					1	0.874004	0.959331	0.921523	1.00809	2.09322	1.61548	1.18557
106	'Hypoxanthine'	135.031	2	1	1.11105	1.04127	0.812146	0.812167	0.844153	0.96894	0.992464					1	0.650937	0.914934	1.49531	1.45689	2.12883	2.65692	1.6631
107	'Toluate'	135.045	8	1	1.04547	1.06352	1.00455	0.946208	0.99176	0.9686	0.903222					1	1.0155	0.994408	1.08032	1.1519	1.24876	1.17663	1.05992
108	'Anthranilate'	136.04	3	1	0.995257	0.993365	0.983074	1.07202	0.937196	1.01196	1.01134					1	0.955954	0.948133	1.08242	1.23004	1.13616	1.36746	1.56837
109	'Tyramine'	136.077	1	1	1.04304	0.952284	1.09159	0.926704	0.881528	0.899922	0.98283					1	0.918653	0.980138	0.961524	1.0884	1.07582	1.00597	1.09093
110	'4-Nitrophenol'	138.019	3	1	1.20127	1.18596	1.12826	1.07294	1.03784	1.04495	1.00094					1	1.13861	0.987028	0.924575	1.30318	1.66553	1.49899	1.02244
111	'cis-1,2-Dihydro-3-ethylcatechol'	139.076	1	1	0.979284	1.01253	1.09091	1.05301	0.953616	0.908291	0.94417					1	0.987723	0.968947	0.901117	0.968044	1.09986	0.943877	1.00895
112	'Carbamoyl phosphate'	139.974	1	1	0.848831	0.886057	1.07643	0.94738	0.83636	0.837469	0.835696					1	0.935314	0.821401	0.876123	0.927433	0.865652	0.868521	0.901863
113	'cis,cis-Muconate'	141.019	3	1	0.954152	0.936019	1.10304	1.03603	0.980592	0.956749	0.982478					1	0.993039	0.943413	0.919282	1.01737	1.00958	0.894403	0.967682
114	'2,3-Dimethylmaleate'	143.035	3	1	1.02049	0.9434	1.27784	1.31344	1.21196	1.15631	1.16458					1	0.995441	0.894405	0.799748	0.918524	0.986045	0.933369	0.939413
115	'4-Acetamidobutanoate'	144.066	3	1	1.13165	1.35085	0.695638	0.513378	0.581535	0.441462	0.343164					1	0.920732	0.9426	0.375196	0.395564	0.364991	0.380094	0.385842
116	'2-Oxoglutarate'	145.014	3	1	0.954517	0.925189	0.921673	0.879119	0.855368	0.881386	0.848863					1	0.864523	0.978221	9.68678	14.6943	16.3949	30.1084	43.0653
117	'L-Glutamine'	145.062	4	1	1.03332	1.26382	0.98423	0.966586	0.913058	1.13988	0.947098					1	0.976816	1.01196	2.68555	3.17277	3.47265	4.54016	4.94516
118	'L-Lysine'	145.098	7	1	1.02249	1.03966	1.15719	1.06181	1.07906	1.15718	1.20207					1	1.08331	1.06173	1.03304	1.09886	1.06608	1.06859	1.12684
119	'Indole-5,6-quinone'	146.024	1	1	0.946942	0.93235	1.10815	1.06216	0.995275	0.950399	1.0071					1	0.978991	0.93946	0.922709	1.02666	1.01774	0.96532	1.08383
120	'L-Glutamate'	146.046	7	1	0.990472	1.07846	1.02688	1.42748	1.24926	1.84605	1.7157					1	1.11617	1.19392	0.878352	0.578938	0.674931	0.543482	0.473963
121	'2-Dehydro-3-deoxy-L-arabinonate'	147.03	10	1	1.15541	1.17785	0.796702	0.388937	0.293361	0.229555	0.177587					1	0.823308	0.829188	0.991319	0.986772	0.898468	1.09507	1.22517
122	'(R)-Mevalonate'	147.066	3	1	1.17403	1.47777	1.37805	2.04625	2.46871	3.39599	3.4523					1	0.879934	1.23487	7.90025	8.97584	9.55555	11.1286	11.6466
123	'N,N-Dihydroxy-L-valine'	148.061	1	1	0.932068	0.933895	1.05854	1.01459	0.943377	1.01891	1.06675					1	0.940801	0.94888	0.926848	0.963224	0.972712	0.938812	1.00365
124	'meso-Tartaric acid'	149.009	2	1	0.813836	0.894679	0.994594	0.959024	0.933736	0.847499	0.925458					1	1.05997	0.941398	0.995689	0.9497	1.05348	0.873	1.17689
125	'D-Ribose'	149.045	11	1	1.03391	1.15562	1.29295	1.42254	1.49018	1.71337	1.78663					1	0.895067	0.869893	1.09071	1.09202	1.1995	1.1432	1.23754
126	'4-Coumaryl alcohol'	149.061	2	1	0.943006	0.962254	0.939636	0.894792	0.85339	0.82625	0.851202					1	1.06271	1.02906	1.03097	1.15305	1.22227	1.07812	1.12442
127	'(-)-Carvone'	149.097	4	1	1.01519	1.04944	1.11258	1.02615	0.874078	0.957626	0.90393					1	1.06607	1.00243	0.975617	1.12478	1.18239	1.10763	1.154
128	'Guanine'	150.042	1	1	0.758023	0.788276	0.860333	0.752239	0.76089	0.834877	0.740817					1	0.936428	0.806373	1.11166	1.64258	2.89886	2.55387	1.33189
129	'3-Sulfinylpyruvate'	150.971	1	1	0.740973	1.028	1.35636	1.03332	1.01109	1.05266	1.25528					1	0.910854	0.828789	0.945024	0.847997	1.11713	1.19079	0.897554
130	'Xanthine'	151.026	1	1	0.868676	0.911805	1.00927	0.951722	1.04707	0.969141	1.03514					1	0.836571	0.701816	0.654356	0.954528	0.879982	0.874688	0.925842
131	'4-Hydroxyphenylacetate'	151.04	11	1	0.906098	0.930794	0.945655	0.866345	0.812933	0.737815	0.776412					1	0.999986	1.00123	1.01895	1.08972	1.20754	1.051	1.13734
132	'3-Sulfino-L-alanine'	152.002	1	1	0.793371	0.930484	0.941852	0.87054	0.980294	0.950799	1.25077					1	0.887973	0.905004	0.782291	0.827564	0.837335	0.762693	0.716184
133	'3-Hydroxyanthranilate'	152.035	3	1	0.980393	1.04084	1.014	1.10939	1.15729	1.35261	1.34578					1	0.933869	0.811879	0.925215	0.958771	1.01603	1.06126	1.15646
134	'2,3-Dihydroxybenzoate'	153.02	3	1	1.08962	1.18411	1.26607	1.34534	1.35453	1.57914	1.7464					1	1.01443	0.971325	1.18632	1.24879	1.27609	1.11404	1.09614
135	'4-Nitrocatechol'	154.014	2	1	1.17574	1.30067	1.20787	1.0747	1.07785	0.946978	0.973827					1	1.23314	1.04647	0.848764	0.960744	1.22909	1.09946	0.990889
136	'L-Histidine'	154.062	1	1	0.937576	1.02457	0.944223	0.958892	1.00767	1.05609	1.45221					1	0.686811	0.702615	0.712029	0.68587	0.941714	0.8412	1.04766
137	'3-Methyl-cis,cis-hexadienedioate'	155.034	7	1	1.08853	1.11038	1.1098	1.03181	0.973276	1.02731	0.938156					1	1.01476	0.99659	1.08934	1.14736	1.17458	1.09846	1.2475
138	'4-Imidazolone-5-propanoate'	155.046	1	1	1.03575	1.10689	1.11649	1.27277	1.09138	1.11431	1.23262					1	0.991463	1.01483	1.3524	1.4662	1.89222	1.58498	1.76322
139	'2-Aminomuconate'	156.03	1	1	0.979907	0.938635	0.981077	0.828396	0.806137	0.869718	0.84502					1	0.98861	0.898764	0.89408	0.965273	1.01116	0.923402	0.844271
140	'(S)-Dihydroorotate'	157.025	1	1	1.07641	1.24266	1.18082	1.03525	0.836314	0.906905	0.972783					1	1.20139	1.24821	1.06176	0.922816	0.925645	0.736823	0.684344
141	'2-Isopropylmaleate'	157.05	1	1	1.15744	1.25152	0.934612	0.682977	0.604377	0.550064	0.467385					1	0.990016	1.07151	0.858587	0.803337	0.832413	0.698141	0.706994
142	'5-Acetamidopentanoate'	158.082	1	1	0.874727	0.929671	0.960281	1.42948	0.956999	0.919953	0.998218					1	1.08155	0.945241	1.11594	1.23386	1.27342	1.1503	1.16143
143	'2-Oxoadipate'	159.03	4	1	1.0342	1.08855	1.15392	0.983597	0.875505	0.840711	0.863701					1	1.06511	1.01009	0.972995	1.04488	1.19167	0.994533	0.948818
144	'Naphthalene-1,2-diol'	159.045	1	1	1.00463	1.04658	1.08626	1.03143	0.905064	0.933747	0.914823					1	1.10181	1.0105	1.02007	1.02799	1.2074	1.0761	1.2273
145	'Pimelate'	159.066	1	1	0.922761	0.892447	0.933826	0.953034	0.870021	0.826397	0.842841					1	1.04299	0.962936	0.988908	1.09479	1.1333	1.06982	1.12278
146	'D-Alanyl-D-alanine'	159.078	3	1	0.931636	1.03567	0.829444	0.866417	0.883844	0.955199	0.770708					1	0.933887	0.906059	0.734271	1.02335	0.856865	0.969428	1.42072
147	'4,8-Dihydroxyquinoline'	160.04	2	1	1.09487	1.03939	1.16745	1.05615	1.04181	1.02085	1.04405					1	1.0061	0.949692	0.944484	1.11393	1.15617	1.08414	1.22331
148	'L-2-Aminoadipate'	160.061	4	1	0.916989	0.936035	0.970806	1.05134	1.11624	1.4926	1.42185					1	1.02377	0.990063	0.848506	0.921979	0.95609	0.904488	0.859636
149	'(R)-3,3-Dimethylmalate'	161.045	8	1	1.08356	0.997624	1.05946	1.00189	0.908395	0.846316	0.919987					1	1.71686	1.26774	0.866208	0.913207	0.96877	0.931654	0.849774
150	'3-Methyldioxyindole'	162.055	1	1	0.872058	0.91353	0.975541	0.848082	0.855274	0.855212	0.920885					1	1.04933	0.993832	0.924547	1.07288	1.11291	0.974162	1.02277
151	'N,N-Dihydroxy-L-isoleucine'	162.077	1	1	0.82283	0.884672	0.90445	0.855464	0.827392	0.933857	0.799066					1	0.904782	0.883618	0.827409	0.794875	0.974991	0.837657	0.957684
152	'Phenylpyruvate'	163.04	7	1	1.09252	1.32305	1.00048	0.917157	0.870358	0.921015	0.921002					1	0.907444	1.05316	1.80804	2.03191	2.1846	2.60464	3.28149
153	'L-Rhamnose'	163.061	6	1	1.18905	1.53505	1.15486	1.11687	1.01317	1.18315	1.17121					1	1.00628	1.06955	1.30945	1.02378	1.11173	1.06427	1.09552
154	'p-Cumate'	163.076	1	1	1.08686	1.22334	1.14545	0.986227	0.845195	0.887742	0.927891					1	1.1056	1.04022	1.04026	1.0882	1.18208	1.02579	1.00236
155	'4-Pyridoxolactone'	164.035	3	1	1.07465	1.24569	1.01886	1.04979	0.968276	1.01069	1.07544					1	1.0874	1.11792	1.05156	1.26626	1.52036	1.27452	1.09329
156	'L-Phenylalanine'	164.071	2	1	0.975559	1.18783	0.826816	0.859672	0.880046	0.948932	1.02659					1	0.876684	0.865444	0.885332	1.00113	0.944307	0.924105	0.947088
157	'Phthalate'	165.019	3	1	0.340789	0.28262	0.309344	0.271714	0.259068	0.308177	0.261049					1	0.862187	0.607549	0.5914	1.08611	0.771761	0.706183	0.611816
158	'3-(2-Hydroxyphenyl)propanoate'	165.056	4	1	0.357865	0.327309	0.328254	0.301506	0.270701	0.29855	0.284708					1	1.0109	0.873815	1.12319	1.51985	1.48881	1.57848	1.83222
159	'Pyridoxal'	166.051	3	1	1.00429	1.04606	0.940831	0.97338	0.918706	0.987814	0.938926					1	0.939321	0.968337	0.893608	1.14147	1.26332	1.13073	0.937872
160	'Phosphoenolpyruvate'	166.975	2	1	1.26431	1.29458	0.836839	1.36633	1.73608	2.81022	2.96337					1	0.78178	1.55604	1.52994	1.48411	1.1738	1.18241	0.872893
161	'Homogentisate'	167.036	7	1	0.999883	0.97881	1.03437	0.915748	0.887148	0.861901	0.920584					1	1.05218	0.958312	1.02032	1.0952	1.10703	1.01946	1.07271
162	'N-Trimethyl-2-aminoethylphosphonate'	167.071	1	1	1.01232	1.04453	1.08995	0.971845	0.840659	0.881593	0.90295					1	1.01899	0.983663	0.964607	1.10296	1.20882	1.11028	1.21055
163	'(4R,7R)-4-Isopropenyl-7-methyl-2-oxo-oxepanone'	167.107	6	1	1.043	0.990226	1.01827	1.01348	0.878439	0.846553	0.913563					1	1.07708	1.04216	1.01716	1.17847	1.21749	1.11481	1.18336
164	'Pyridoxine'	168.066	2	1	0.949472	1.00189	1.04338	1.07522	1.0408	1.13752	1.13444					1	1.05679	1.01598	0.940427	0.949957	1.09096	0.996397	1.07742
165	'(S)-3-Sulfolactate'	168.981	2	1	1.02077	1.24293	1.94799	1.75322	1.81262	1.8776	1.72858					1	0.92313	0.882538	0.830498	0.945111	0.93345	0.878272	0.949733
166	'Glycerone phosphate'	168.991	3	1	1.12067	1.20632	0.690709	0.508247	0.549252	0.457672	0.352439					1	0.92293	1.15806	1.14783	1.07878	0.961617	0.857643	0.674219
167	'3,4-Dihydroxyphenylethyleneglycol'	169.05	5	1	1.06303	1.07046	1.11212	0.986957	0.825923	0.865879	0.833145					1	0.9798	0.964748	0.941513	1.0027	1.09842	0.960799	1.00387
168	'Limonene-1,2-diol'	169.123	3	1	0.868311	0.864464	0.887534	0.951393	0.867901	0.828354	0.818507					1	0.946299	0.96866	0.953063	1.04636	1.14368	1.02239	1.17206
169	'2,3,4,5-Tetrahydrodipicolinate'	170.046	1	1	1.18399	1.42852	0.725982	0.568822	0.599779	0.464093	0.377144					1	0.91615	0.962508	0.374315	0.408148	0.381124	0.373055	0.397464
170	'sn-Glycerol 3-phosphate'	171.007	1	1	1.09617	1.24175	0.975108	0.974035	1.04714	1.25566	1.09919					1	1.16048	1.03848	1.0103	1.00772	0.963269	0.852969	0.761973
171	'3-Dehydroshikimate'	171.029	7	1	1.02576	0.996409	0.906392	0.812461	0.766544	0.725461	0.741779					1	1.00609	1.02875	0.937455	0.995512	0.962454	0.839838	0.877108
172	'N-Acetyl-L-glutamate 5-semialdehyde'	172.061	1	1	1.1112	1.23374	1.06551	0.942726	0.905916	0.917537	0.834138					1	0.995247	1.03654	1.17046	1.32103	1.30407	1.31419	1.23442
173	'cis-Aconitate'	173.009	2	1	0.972003	0.993679	1.01259	0.880159	0.785996	0.74084	0.751214					1	0.984312	0.984141	1.29004	1.29902	1.46757	1.62783	2.08088
174	'Shikimate'	173.045	4	1	1.01202	1.03781	1.03708	0.83222	0.764589	0.773291	0.795067					1	1.05202	0.986291	0.929587	1.00293	1.11802	1.0042	1.06288
175	'N-Acetyl-L-aspartate'	174.04	2	1	1.1974	1.39197	0.573074	0.130894	0.132418	0.253698	0.220333					1	1.11772	1.1333	0.190161	0.191975	0.148153	0.164667	0.18094
176	'L-Citrulline'	174.087	1	1	0.889395	1.02387	1.04114	1.07528	1.05247	1.0993	1.00093					1	0.962812	0.880711	1.16313	1.15353	1.10725	1.05629	1.03015
177	'Ascorbate'	175.025	7	1	0.957984	1.02305	1.07525	1.01554	0.882552	0.883596	0.971428					1	0.953431	0.882067	0.900762	0.893188	0.932156	0.863842	0.935303
178	'3-Propylmalate'	175.061	3	1	1.22043	1.22012	0.809985	0.380983	0.334584	0.256826	0.196822					1	1.03436	1.14796	0.605555	0.462551	0.377947	0.256085	0.21274
179	'Diphosphate'	176.936	1	1	1.03407	0.973256	1.256	1.3811	1.34261	1.4079	1.48084					1	1.00089	0.975405	1.00688	1.11003	1.01285	1.13474	1.15415
180	'D-Glucono-1,5-lactone'	177.04	9	1	1.03029	1.02917	1.15698	0.88036	0.7837	0.809227	0.839893					1	1.13247	1.03363	0.886416	0.824426	0.921238	0.839018	0.910603
181	'Hippurate'	178.051	1	1	1.24044	1.55624	1.26612	1.46325	1.41056	1.86208	1.97282					1	1.11103	1.17554	1.21152	1.19943	1.17214	1.058	0.984952
182	'D-Glucosamine'	178.072	3	1	0.93244	0.977344	1.0037	1.00419	0.91559	0.933393	0.950579					1	0.925182	0.835262	0.734912	0.703452	0.692861	0.543499	0.558759
183	'3-(4-Hydroxyphenyl)pyruvate'	179.035	3	1	1.09892	1.21583	1.17131	0.983085	0.868614	0.842427	0.908813					1	1.12952	1.13001	1.68444	2.01011	2.14207	2.58753	2.98983
184	'D-Glucose'	179.056	18	1	1.08309	1.02167	1.50152	1.60969	1.59034	1.52981	1.69726					1	0.900795	0.84202	0.740429	0.866682	0.803153	0.831122	0.803114
185	'2-Methyl-3-hydroxy-5-formylpyridine-4-carboxylate'	180.03	1	1	1.09955	1.17173	1.11452	1.05922	0.947672	0.957076	0.967404					1	0.989324	0.888305	0.847525	1.05854	1.14487	1.01597	0.987815
186	'3-(4-Hydroxyphenyl)lactate'	181.051	6	1	1.00655	1.10081	0.983097	0.964359	0.869642	0.877335	0.91291					1	0.988463	1.00202	1.1488	1.2366	1.40017	1.35424	1.57335
187	'4-Pyridoxate'	182.046	2	1	1.2251	1.33386	1.16953	1.21057	1.05006	1.05962	1.03056					1	1.17643	0.968054	0.913797	1.16733	1.43369	1.30047	0.970793
188	'4-Amino-2-hydroxylamino-6-nitrotoluene'	182.057	1	1	1.10889	1.17363	1.16447	1.05971	1.00584	1.03318	1.051					1	1.02815	0.964516	0.947352	1.15955	1.54589	2.03641	2.91438
189	'3-Phosphonooxypyruvate'	182.97	1	1	0.992957	1.01359	1.14662	1.10573	1.08791	1.01935	1.01337					1	0.917149	0.904842	2.67323	3.87003	4.16399	6.43783	9.44631
190	'L-3,4-Dihydroxybutan-2-one 4-phosphate'	183.006	1	1	0.969025	0.978514	1.02231	0.92882	0.876979	0.872593	0.871662					1	0.982592	0.868284	0.852405	0.961151	1.14542	0.977204	0.95937
191	'3,4-Dihydroxymandelate'	183.03	2	1	1.06954	1.08937	1.19621	1.02089	0.90969	0.908028	0.909945					1	1.15631	1.12804	1.07353	1.05897	1.14706	0.992381	0.995763
192	'3-Methoxy-4-hydroxyphenylethyleneglycol'	183.066	3	1	1.03287	1.00961	1.09185	1.0053	0.874377	0.819605	0.89948					1	1.10645	0.954622	0.997336	1.07733	1.21923	1.05336	1.12688
193	'(3R)-3-Isopropenyl-6-oxoheptanoate'	183.103	4	1	0.925115	0.897606	0.914234	0.930209	0.864685	0.848996	0.805971					1	1.03533	1.0325	0.954564	1.11964	1.16049	1.06108	1.15163
194	'O-Phospho-L-serine'	184.001	1	1	0.970549	1.14022	1.05259	1.22805	1.06866	1.56215	1.57071					1	1.18608	1.19129	0.846252	0.600328	0.638708	0.447014	0.39378
195	'3-Phospho-D-glycerate'	184.985	2	1	1.07107	1.32285	1.01226	1.20156	1.2673	1.8243	1.89351					1	0.949624	1.09901	0.906322	0.800925	0.575774	0.498255	0.421025
196	'(3R)-6-Hydroxy-3-isopropenyl-heptanoate'	185.118	4	1	0.811583	0.836496	0.86325	0.821391	0.79235	0.817187	0.856915					1	0.937269	0.994858	0.966862	1.10216	1.19464	1.07715	1.16074
197	'8-Amino-7-oxononanoate'	186.114	1	1	0.998898	0.98758	0.938442	1.04957	0.937431	0.932397	1.08654					1	1.22153	0.986216	1.01357	1.14319	1.03029	1.16871	1.01678
198	'(Z)-But-1-ene-1,2,4-tricarboxylate'	187.024	2	1	0.915532	0.874731	0.976349	0.922994	0.852007	0.877763	0.892697					1	1.02399	0.907816	0.852437	1.00531	0.974083	0.893137	1.00336
199	'1-Hydroxy-2-naphthoate'	187.04	1	1	0.964477	1.00669	1.01933	0.989736	0.932429	0.87999	1.0172					1	0.9918	0.955785	0.922541	1.06011	1.06089	0.962994	1.10036
200	'N-Acetylisatin'	188.035	3	1	1.01093	1.06325	1.00265	1.04607	0.953864	0.982879	1.03016					1	1.03569	0.971782	1.0954	1.12459	1.25758	1.22278	1.42371
201	'N-Acetyl-L-glutamate'	188.056	2	1	1.22915	1.52044	0.666426	0.446029	0.549868	0.368983	0.242095					1	0.846658	0.956423	0.0640422	0.046273	0.0394745	0.0365117	0.0371801
202	'3-Sulfocatechol'	188.986	2	1	1.24202	1.07134	1.22057	0.973759	0.875189	0.871585	1.12025					1	1.13419	1.02359	1.68557	2.04699	1.76488	2.5941	3.4637
203	'Oxalosuccinate'	189.004	1	1	0.96484	0.902697	1.07336	1.03431	0.876515	0.876529	0.902019					1	1.03441	0.906223	0.911237	0.978028	0.996765	0.984582	1.0049
204	'3-Dehydroquinate'	189.04	2	1	1.01574	1.05664	1.00435	0.917862	0.78974	0.781788	0.860138					1	1.10302	1.02439	0.948247	1.04524	1.06249	0.978864	1.0157
205	'(R)-3-((R)-3-Hydroxybutanoyloxy)butanoate'	189.076	1	1	1.28648	1.53018	1.0335	1.4494	1.04152	1.03217	1.00921					1	1.12287	1.01281	0.452139	0.512405	0.565468	0.508061	0.536607
206	'LL-2,6-Diaminoheptanedioate'	189.089	2	1	1.14341	1.25865	1.06826	1.07025	0.966183	1.00038	0.875243					1	1.08686	1.07302	0.778744	0.680517	0.760082	0.644906	0.622228
207	'5-Hydroxyindoleacetate'	190.051	2	1	1.0516	1.17721	1.08998	1.08165	0.93435	0.909274	0.918892					1	0.982997	0.907923	1.10433	1.22677	1.41444	1.46335	1.57023
208	'Citrate'	191.02	5	1	1.19124	1.38216	1.03294	0.532555	0.618696	0.461271	0.331181					1	0.981586	1.01364	1.43073	1.32597	1.29443	1.36542	1.29457
209	'Phenylacetylglycine'	192.067	3	1	0.943756	1.02295	1.0715	0.986193	0.904898	0.908075	1.00715					1	1.01611	0.961009	0.923822	1.02456	1.07344	1.01706	1.06382
210	'Dopaquinone'	194.046	3	1	1.09614	1.04571	1.21575	1.1083	0.862469	1.00226	1.04796					1	1.11549	0.993995	0.919218	1.0509	1.23977	1.09414	1.18559
211	'2-Amino-4-hydroxy-6-hydroxymethyl-7,8-dihydropteridine'	194.068	2	1	1.2667	1.48902	1.25575	1.11112	1.01254	1.21643	1.27365					1	0.978129	1.17272	1.19161	1.06222	0.935911	0.701557	0.588523
212	'2-Phenyl-1,3-propanediol monocarbamate'	194.083	1	1	0.985967	1.02448	1.0019	1.03303	0.868592	0.971755	0.905851					1	0.981025	0.925475	0.806863	0.874378	0.988737	0.873161	0.819335
213	'D-Gluconic acid'	195.051	7	1	1.13772	1.15121	1.02954	1.00753	0.743895	0.883123	0.795315					1	0.982077	1.02117	0.482116	0.519005	0.455636	0.411685	0.415441
214	'3-Hydroxy-2-methylpyridine-4,5-dicarboxylate'	196.026	1	1	1.08891	1.11647	1.11791	1.00994	0.950725	0.914774	0.957293					1	1.07646	0.98981	0.896979	0.979913	1.05655	1.0212	0.962545
215	'4-Amino-2,6-dinitrotoluene'	196.036	2	1	1.09175	1.08703	1.16349	0.911634	0.855646	0.926852	0.933783					1	1.01576	1.03721	0.908633	1.03838	1.12223	0.935291	0.974924
216	'3,4-Dihydroxy-L-phenylalanine'	196.061	3	1	1.16476	1.4194	1.20738	1.35909	1.13806	1.44118	1.4849					1	1.06644	1.01856	1.05461	1.07479	1.14606	1.07932	1.02531
217	'3-(3,4-Dihydroxyphenyl)lactate'	197.046	2	1	1.05222	1.11386	1.12407	0.832002	0.796769	0.753377	0.712572					1	1.03995	1.03415	0.867902	0.932465	0.983957	0.817473	0.860275
218	'cis-2,3-Dihydroxy-2,3-dihydro-p-cumate'	197.082	1	1	1.04898	1.13187	1.06079	0.841182	0.718133	0.70859	0.782077					1	1.0612	0.997489	0.916985	1.01063	1.08441	0.931875	0.925751
219	'O-Phospho-L-homoserine'	198.016	3	1	1.08622	1.05516	0.924395	0.781366	0.736225	0.701543	0.65865					1	0.975465	0.924396	0.613164	0.604681	0.622415	0.58877	0.580387
220	'D-Erythrose 4-phosphate'	199.003	1	1	1.07359	1.15591	1.10899	0.958157	0.900529	0.882102	0.942906					1	1.1987	1.07456	0.915893	0.894142	1.01104	0.843205	0.839843
221	'S-Sulfo-L-cysteine'	199.969	1	1	0.751876	0.836074	0.899582	0.714735	0.97011	0.713999	0.716439					1	1.50508	1.19066	1.19043	1.57146	1.46661	1.12518	1.23637
222	'4-Sulfobenzoate'	200.985	1	1	1.00959	0.960341	1.17995	0.896209	0.856798	0.791991	0.863445					1	1.25348	1.19114	0.903502	0.887657	0.968643	0.830349	0.809551
223	'2-Hydroxy-4-carboxyhexa-2,4-dienedioate'	201.003	3	1	0.98263	0.986962	1.03463	0.941011	0.781449	0.747187	0.835629					1	1.13414	1.09848	0.930252	0.987578	1.05426	0.80791	0.859454
224	'Indolepyruvate'	202.05	1	1	0.905651	1.21911	0.994773	0.929869	0.894155	0.940948	1.06415					1	0.874491	0.875168	1.72967	2.0904	2.26221	3.03407	3.2091
225	'1,4-Dihydroxy-2-naphthoate'	203.034	4	1	1.12366	1.10137	1.17422	1.07499	0.943169	0.958812	1.01386					1	1.17288	1.10945	1.02581	0.989558	1.13974	0.915868	0.933099
226	'6-Hydroxykynurenate'	204.031	1	1	0.990136	1.03994	1.06029	0.95189	0.899059	0.883292	0.940298					1	1.05168	0.975055	0.896899	0.966023	1.02514	0.976273	0.93914
227	'Indolelactate'	204.067	2	1	0.965335	0.951415	1.03421	0.989724	0.825289	0.857347	0.965637					1	0.985098	0.994577	0.991607	1.10115	1.25913	1.20097	1.36326
228	'3-Oxalomalate'	204.999	1	1	1.02815	0.953417	1.10983	0.966926	0.888665	0.880915	0.937915					1	0.936177	0.886867	0.87056	0.934816	0.903367	0.857271	0.932097
229	'Lipoate'	205.036	5	1	0.805335	0.610493	0.847809	2.2056	4.12097	4.7753	3.88405					1	0.995377	0.755499	0.60864	1.02218	1.65273	1.31019	1.22081
230	'2-Hydroxy-8-methylchromene-2-carboxylate'	205.05	3	1	1.00839	1.015	1.0436	1.23805	1.46075	1.60098	1.4424					1	1.13575	1.04535	0.972925	1.08944	1.23951	1.10497	1.09392
231	'3-Dimethylallyl-4-hydroxybenzoate'	205.087	1	1	0.969705	1.12466	1.13367	1.00019	0.965608	0.976111	0.932787					1	1.05128	1.01857	0.93405	1.03914	1.11116	0.959685	1.02069
232	'Dihydrolipoamide'	206.068	1	1	0.997193	1.10768	1.1026	1.12096	1.12353	1.09576	1.08801					1	0.924749	0.862625	0.812587	0.904626	0.920742	0.79602	0.822423
233	'N-Acetyl-L-phenylalanine'	206.083	2	1	0.950767	0.99294	0.944971	0.953025	1.04373	0.882328	0.99452					1	1.01718	0.981935	0.92187	1.0548	1.10898	0.950174	1.07187
234	'Benzylsuccinate'	207.066	1	1	0.965632	0.962819	1.1089	1.0184	0.943453	0.951658	1.01191					1	1.0102	0.956039	0.929972	0.975624	1.02699	0.921957	0.947538
235	'Sinapyl alcohol'	209.082	1	1	1.1396	1.14303	1.12944	1.02105	0.808756	0.864632	0.901211					1	1.13597	1.08718	0.990215	1.05912	1.19596	1.07876	1.09099
236	'Traumatin'	211.134	1	1	0.951876	0.906181	0.897048	0.896862	0.93909	0.900265	0.891047					1	0.911281	0.9888	0.929715	1.08395	1.16434	1.0298	1.23592
237	'4-Phospho-L-aspartate'	211.999	2	1	1.09448	1.13832	1.03851	0.690371	0.81082	0.781539	0.844451					1	0.927366	0.812047	0.802834	0.976474	1.01713	0.807228	0.730351
238	'4-Hydroxylamino-2,6-dinitrotoluene'	212.031	2	1	1.07518	1.21184	1.16195	0.979505	0.921391	0.850393	0.973889					1	1.07866	1.06064	0.909272	1.02342	1.17285	0.932955	1.00923
239	'N,N-Dihydroxy-L-tyrosine'	212.057	1	1	0.901441	1.02418	1.09044	0.990915	0.887976	0.997954	0.980445					1	1.05847	0.957514	0.953019	1.09146	1.14167	1.14467	1.21438
240	'2-Deoxy-D-ribose 1-phosphate'	213.016	4	1	0.998824	1.08846	1.12637	0.98691	1.01914	0.902653	0.769321					1	0.91369	0.832426	0.625704	0.542243	0.450472	0.375804	0.364193
241	'O-Phospho-4-hydroxy-L-threonine'	214.012	1	1	0.987395	0.986416	0.879268	0.895067	0.802735	0.77918	0.749738					1	1.10654	0.89357	0.974755	1.04678	0.995917	0.931846	1.00593
242	'sn-glycero-3-Phosphoethanolamine'	214.048	1	1	1.03788	1.12182	0.94685	0.800016	0.834845	0.846332	0.723754					1	0.879145	0.790372	0.861027	0.800733	0.840645	0.786104	0.707236
243	'2-C-Methyl-D-erythritol 4-phosphate'	215.033	1	1	1.09368	1.02795	1.67832	2.01701	1.93873	1.86598	2.10052					1	0.882731	0.84727	0.645047	0.792798	0.738052	0.703537	0.668152
244	'beta-Alanyl-L-lysine'	216.134	2	1	0.846099	0.859401	0.91813	1.46691	1.34216	1.87525	2.19227					1	0.918341	0.868411	0.80691	0.944344	0.940394	0.871029	0.955429
245	'4-Amino-2-methyl-5-phosphomethylpyrimidine'	218.033	1	1	1.12464	1.04889	1.65045	1.88253	1.74449	1.74365	1.96939					1	0.906383	0.845034	0.695245	0.823481	0.757481	0.780842	0.720929
246	'5-Hydroxyindolepyruvate'	218.045	2	1	1.06863	1.08394	1.31857	1.39911	1.31187	1.23541	1.26941					1	0.964563	0.917564	1.01169	1.12298	1.13975	1.16194	1.30305
247	'O-Succinyl-L-homoserine'	218.067	1	1	0.993216	1.21918	1.05755	1.19002	0.973162	1.22388	1.13435					1	1.00496	1.02863	2.2983	1.93006	1.48114	0.918187	0.876504
248	'Pantothenate'	218.103	1	1	1.50833	2.3689	1.09811	0.80525	0.195697	0.127629	0.0949802					1	0.847224	0.991528	0.0526644	0.0544984	0.0489182	0.0440815	0.0381429
249	'4-Carboxy-4-hydroxy-2-oxoadipate'	219.014	1	1	0.958829	0.967802	1.07407	0.998767	0.905534	0.859634	0.877544					1	0.973259	0.932	0.942335	1.04488	1.03194	0.929499	1.02407
250	'2-trans,6-trans-Farnesal'	219.173	1	1	0.925512	1.05667	1.01762	1.06618	0.924123	0.939117	0.971401					1	0.948979	0.96507	0.90801	0.958077	1.05464	0.87845	0.995994
251	'7,8-Dihydroxykynurenate'	220.026	1	1	0.999541	1.03497	1.17869	1.02606	0.887703	0.925507	0.940162					1	0.991788	0.900971	0.803002	0.936456	1.00152	0.844898	0.855085
252	'L-Histidinol phosphate'	220.049	1	1	0.9665	1.10515	1.12075	0.970096	0.8949	0.903255	0.903726					1	1.13915	1.07876	0.987581	0.988963	0.992199	1.0003	1.03613
253	'2-Succinylbenzoate'	221.046	3	1	1.07331	1.13402	1.23735	1.04045	0.93726	0.906745	0.962204					1	1.11736	1.10655	0.982129	1.05378	1.12499	0.967766	0.941654
254	'4-Amino-4-deoxychorismate'	224.057	1	1	0.993585	1.097	1.1706	1.18633	0.994235	0.992821	1.04952					1	1.05335	0.989849	0.922882	1.02281	1.11513	1.00244	1.01131
255	'2,5-Dichloro-4-oxohex-2-enedioate'	224.936	1	1	1.01057	0.961064	1.18577	1.12059	1.04308	1.03581	1.04279					1	0.950652	0.903096	0.855426	0.967376	0.974582	0.911964	0.939166
256	'Deoxycytidine'	226.08	1	1	0.982131	1.06178	1.03431	0.918381	0.859215	0.878981	0.854122					1	1.07869	0.981597	0.902035	0.984553	1.05008	0.968917	0.933525
257	'5-Phosphoribosylamine'	228.029	1	1	1.04224	1.11423	1.06507	0.960571	0.922916	1.03468	1.02473					1	1.07783	0.926413	0.564119	0.564262	0.638937	0.538289	0.548399
258	'D-Ribose 5-phosphate'	229.012	8	1	1.10714	1.15458	0.823318	0.719682	0.671872	0.848514	0.743182					1	0.871943	1.09324	0.754684	0.825194	1.24742	1.13079	0.744423
259	'4-Hydroxyphenyl-4-hydroxybenzoate'	229.05	1	1	1.08629	1.19397	1.14194	1.04259	0.943493	0.974738	1.09981					1	1.06136	0.999794	0.930356	0.968176	1.05795	0.950195	0.943397
260	'2-Hydroxy-6-oxo-6-(2-hydroxyphenyl)-hexa-2,4-dienoate'	233.045	1	1	1.16457	1.15184	1.24797	1.06518	0.950871	0.926845	1.02367					1	1.11283	1.08571	1.12392	1.14775	1.16364	1.04307	0.97963
261	'6-Pyruvoyltetrahydropterin'	236.079	1	1	1.19249	1.39073	1.13141	1.05096	1.05714	1.15656	0.950652					1	0.906486	1.00233	1.00226	0.942787	1.01314	0.904768	0.831787
262	'3-Deoxy-D-manno-octulosonate'	237.061	1	1	1.0605	1.23715	0.962856	0.944812	0.906752	1.15121	1.06629					1	1.00514	0.960479	0.739202	0.642872	0.670577	0.558292	0.593489
263	'Dihydrobiopterin'	238.094	2	1	0.699765	0.740236	0.701172	0.678648	0.608063	0.79636	0.69198					1	1.66399	1.08635	0.828499	1.23516	0.931937	0.863414	0.856163
264	'(1R,6R)-6-Hydroxy-2-succinylcyclohexa-2,4-diene-1-carboxylate'	239.057	1	1	1.01115	1.07188	1.09858	0.994805	0.841264	0.831323	0.869784					1	1.06303	1.0364	0.950079	1.02142	1.06614	0.920411	0.908911
265	'Tetrahydrobiopterin'	240.111	1	1	0.999538	1.05941	1.05313	0.925223	0.856865	0.884456	0.949127					1	1.04768	0.960469	0.947607	0.92751	1.06463	0.955923	1.14051
266	'Lumichrome'	241.072	1	1	1.0834	1.32126	1.15407	1.0755	0.802678	0.807863	0.926986					1	1.02385	0.988571	0.89457	1.02048	1.08019	0.888331	0.946581
267	'4,5-Bisphenol-o-quinone'	241.087	1	1	1.03402	1.11519	1.0525	1.10277	0.931364	0.912992	0.915672					1	1.05206	0.973268	0.949603	1.00117	1.27302	0.982587	1.09257
268	'Cytidine'	242.078	2	1	0.981839	0.999248	0.82949	0.797612	0.744919	0.806878	0.791377					1	0.911771	0.907125	0.958617	1.15467	1.57019	1.36835	1.32922
269	'Uridine'	243.062	2	1	0.992947	1.11006	1.02039	1.08855	1.01757	1.2199	1.34493					1	0.896103	1.01096	0.94489	1.07247	1.30049	1.00923	1.05311
270	'Pyridoxal phosphate'	246.017	1	1	1.33011	1.51355	1.11821	0.932281	0.896609	1.05498	1.06471					1	1.02364	1.3336	1.62772	1.53934	1.69627	1.24702	1.05483
271	'N-Succinyl-L-glutamate'	246.064	1	1	0.934698	0.836175	1.26983	1.31492	1.20643	1.03698	1.14212					1	0.835509	0.775885	0.783445	0.919504	0.962777	0.940552	1.22317
272	'3-Dimethylallyl-4-hydroxyphenylpyruvate'	247.097	1	1	1.05723	1.11433	1.09199	1.07091	0.91975	0.933516	0.973809					1	0.977544	0.959712	0.915453	0.935788	1.0884	0.906	0.964083
273	'Pyridoxine phosphate'	248.03	1	1	1.17578	1.18303	1.25897	1.09524	1.11247	1.16	1.09013					1	0.951931	0.90615	0.889912	0.970419	0.991777	0.903571	0.9364
274	'Deoxyadenosine'	250.092	2	1	0.959129	0.999739	1.10089	1.13099	1.02091	1.05028	1.14254					1	0.893807	0.807636	0.771472	0.862791	1.00715	0.834117	0.859334
275	'Neopterin'	252.073	1	1	1.13366	1.46114	1.23817	0.950455	0.879738	0.678155	0.716936					1	0.97471	0.92464	0.781987	0.743024	0.756643	0.645093	0.5886
276	'Shikimate 3-phosphate'	253.013	1	1	0.989349	0.972035	1.75976	1.28654	1.00002	0.855723	0.540338					1	1.35476	1.10221	0.658771	0.586848	0.658981	0.553584	0.486167
277	'Hexadecanoic acid'	255.233	1	1	1.03262	1.23882	1.1144	1.04018	0.954584	0.968516	1.01447					1	1.03205	1.07746	0.960196	0.911726	1.02524	0.83167	0.852875
278	'D-Glucono-1,5-lactone 6-phosphate'	257.007	3	1	1.10113	1.37313	1.01234	0.909858	0.678826	0.728818	0.748683					1	0.932429	0.947702	0.664151	0.679062	0.638798	0.565156	0.554068
279	'sn-glycero-3-Phosphocholine'	257.103	1	1	1.05218	1.14461	1.05958	0.942961	0.749286	0.771615	0.821614					1	1.00566	0.969225	0.871018	1.00388	1.08558	0.952452	1.01429
280	'D-Glucosamine 6-phosphate'	258.039	4	1	1.07135	1.22276	1.1546	1.14296	1.03875	1.18295	1.15623					1	0.970545	0.916514	1.00752	0.991614	0.993738	0.743334	0.718144
281	'D-Fructose 6-phosphate'	259.023	16	1	1.1201	1.17276	0.791439	0.841102	0.868994	1.10314	0.985042					1	0.975599	1.2692	1.13482	0.979055	0.850478	0.661283	0.505451
282	'2,3-Bis(4-hydroxyphenyl)-1,2-propanediol'	259.097	1	1	1.05434	1.1594	1.08246	0.968783	0.872601	0.914504	0.913186					1	1.00951	0.997552	0.905969	0.993288	1.06604	0.935451	0.968882
283	'Dihydroshikonofuran'	259.133	1	1	1.05177	1.0596	0.974122	0.949788	0.884076	0.975515	1.00497					1	0.986521	0.98857	0.935035	1.05905	1.08083	0.949715	1.07231
284	'D-Mannitol 1-phosphate'	261.038	3	1	1.07602	2.10704	0.877585	0.615049	0.758255	0.627265	0.496783					1	0.578448	0.737324	0.61551	0.555591	0.558594	0.476384	0.484985
285	'3''''-Hydroxy-geranylhydroquinone'	261.149	1	1	0.853825	0.85585	0.859218	0.874337	0.759835	0.791323	0.815432					1	0.917335	0.911126	0.865685	0.969093	1.04146	0.884982	0.99903
286	'S-Ribosyl-L-homocysteine'	266.07	1	1	1.21573	1.33676	1.17785	1.04347	0.982478	1.16734	0.88869					1	1.01209	1.13996	0.727404	0.627605	0.621644	0.546135	0.55817
287	'Adenosine'	266.088	2	1	1.15154	1.20004	1.09419	1.06116	0.989922	1.05772	1.01033					1	0.979517	1.05879	0.815597	0.907993	1.10623	0.887161	0.866902
288	'Inosine'	267.073	2	1	1.15401	1.14227	0.73142	0.680295	0.682779	0.666953	0.670577					1	0.583947	0.970741	1.46021	1.29806	1.89057	1.78311	1.57415
289	'Deoxyshikonin'	271.096	1	1	1.10209	1.28845	1.15367	1.16423	0.959594	0.937906	0.953352					1	1.043	0.997937	0.883158	0.910808	0.992273	0.799468	0.842273
290	'Paraoxon'	274.047	1	1	1.02407	0.945767	1.0044	1.02749	1.02346	1.16192	1.2021					1	1.28648	1.15725	0.921732	1.1973	1.0885	1.13176	1.14918
291	'N-Succinyl-L-citrulline'	274.103	1	1	0.940382	1.02677	0.874466	0.797571	0.768588	0.788943	0.751906					1	1.03158	0.92897	0.736069	0.821428	0.854427	0.791827	1.00766
292	'6-Phospho-D-gluconate'	275.017	1	1	1.1984	1.14298	1.08297	1.07102	0.636339	0.801738	0.710295					1	1.1195	1.13377	0.17881	0.163613	0.151814	0.150264	0.140644
293	'p-Coumaroylagmatine'	275.15	1	1	1.00794	1.08799	0.964676	1.077	0.865386	0.877305	0.969406					1	0.959159	0.945147	0.880286	1.01108	1.10366	0.942622	1.02139
294	'2-C-Methyl-D-erythritol 2,4-cyclodiphosphate'	276.988	1	1	0.904911	0.640751	1.43755	0.55507	0.644695	0.472337	0.241452					1	0.625613	0.318826	0.133759	0.12227	0.0898718	0.0755204	0.0779572
295	'(9Z,12Z,15Z)-Octadecatrienoic acid'	277.217	1	1	1.03794	1.55344	1.0562	0.507608	0.682504	0.327518	0.354885					1	0.90285	0.959828	0.935847	0.865798	0.902203	0.932566	0.724524
296	'Linoleate'	279.233	1	1	1.26281	2.22983	1.34909	0.603418	0.819268	0.350619	0.412366					1	0.871962	0.79505	0.885421	0.594774	0.564555	0.686268	0.458398
297	'Indoleglycerol phosphate'	286.051	1	1	1.14006	1.21731	1.23343	1.14804	0.890332	1.13166	0.962409					1	1.05993	0.932351	0.804968	0.710727	0.869182	0.7224	0.768341
298	'2-Dehydro-3-deoxy-D-arabino-heptonate 7-phosphate'	287.018	1	1	1.03447	1.15331	0.94041	0.663063	0.59496	0.59841	0.549876					1	0.982006	0.877015	0.572021	0.599252	0.574449	0.557952	0.608435
299	'N-Succinyl-2-L-amino-6-oxoheptanedioate'	288.074	1	1	1.45087	1.5749	1.04103	1.0291	0.985423	0.988755	0.906809					1	0.968596	1.39698	2.23466	2.29428	1.90545	1.74381	1.43534
300	'alpha-D-Ribose-1,2-cyclic-phosphate-5-phosphate'	290.967	1	1	1.16811	1.18706	0.861039	0.896153	0.825693	0.946352	0.891038					1	0.960055	1.12657	1.00128	0.91334	0.87351	0.880132	0.804999
301	'12-OPDA'	291.196	3	1	0.922537	0.915951	0.936542	0.992527	0.789819	0.803632	0.90678					1	0.947852	0.836371	0.80314	0.922284	1.04413	0.897203	1.0373
302	'N-Acetylmuramate'	292.104	1	1	1.06869	1.23429	0.830525	0.69958	0.55752	0.546706	0.595525					1	0.922072	0.918047	0.831095	0.879726	0.872698	0.768887	0.765749
303	'2-Deoxy-D-ribose 1,5-bisphosphate'	292.983	1	1	1.00751	1.07669	1.12981	1.06786	1.00954	1.00231	1.12135					1	0.991288	0.926398	0.891516	0.980494	0.984996	0.923832	0.999462
304	'8-[(1R,2R)-3-Oxo-2-{(Z)-pent-2-enyl}cyclopentyl]octanoate'	293.212	4	1	0.935776	0.999253	0.937082	0.791609	0.819362	0.651395	0.687847					1	0.968903	1.00089	0.84724	0.980231	1.08279	1.0167	1.09868
305	'Aminoimidazole ribotide'	294.05	1	1	1.04416	1.07157	1.11927	0.998628	1.05639	1.00021	0.907005					1	1.02118	1.02757	1.61044	6.53699	3.16962	6.09866	6.31044
306	'Salidroside'	299.114	1	1	1.08161	1.31356	1.12303	1.08718	0.854812	0.825539	0.982576					1	0.986021	0.972784	0.85415	1.03008	1.07569	0.891362	0.971299
307	'N-Acetyl-D-glucosamine 6-phosphate'	300.049	4	1	1.13704	1.23277	1.10645	0.848598	0.772494	0.865776	0.788001					1	1.03758	0.985382	0.912471	0.813143	0.794277	0.704868	0.641972
308	'2'',3''-Cyclic CMP'	304.035	1	1	0.958135	1.00561	0.877434	0.911399	0.869433	0.840838	0.908418					1	0.949925	0.88891	0.860341	0.894291	1.09472	1.22401	1.33275
309	'Capsaicin'	304.189	1	1	1.02949	0.918428	1.0313	1.03772	0.957935	0.807701	1.03017					1	0.990098	0.955799	0.901945	0.914216	1.02276	0.968902	0.975402
310	'2'',3''-Cyclic UMP'	305.016	1	1	1.03576	0.948425	1.07363	1.08273	0.930921	0.971852	0.973863					1	0.94153	0.839378	0.811283	0.897166	0.938098	1.00775	1.01714
311	'3-Iodo-L-tyrosine'	305.959	1	1	0.913454	1.17579	1.11699	1.04727	0.863938	1.34837	1.43815					1	1.07345	1.07299	0.786255	0.634882	0.623111	0.539053	0.591764
312	'dCMP'	306.05	1	1	1.1195	1.48335	1.01685	1.00273	1.03023	1.18914	1.14133					1	0.968689	1.00087	0.979896	0.88922	0.67685	0.597339	0.512817
313	'Glutathione'	306.076	1	1	1.10924	1.39486	0.884791	0.859385	0.827977	0.933853	0.800192					1	1.36715	1.35055	0.783958	0.649468	0.352989	0.344031	0.270967
314	'N-Acetylneuraminate'	308.099	1	1	0.967918	1.08545	1.14808	1.65643	1.56571	1.75082	1.9807					1	0.976005	0.819231	0.672771	0.745475	0.80565	0.672842	0.723864
315	'13(S)-HPOT'	309.208	3	1	0.902642	0.883713	0.926907	0.93103	1.06352	0.737479	0.776851					1	0.933537	0.945339	0.823306	0.971749	1.0631	0.995442	1.05298
316	'2-(Formamido)-N1-(5''-phosphoribosyl)acetamidine'	312.057	1	1	1.10616	1.21204	1.17083	0.934183	0.855196	0.833312	0.783177					1	1.1159	1.11022	0.779603	1.13215	0.997969	0.929458	0.941635
317	'5''-Phosphoribosyl-N-formylglycinamide'	313.044	1	1	1.06511	0.877995	0.820035	0.561132	0.49028	0.490512	0.368705					1	1.46441	1.36119	0.55985	0.721461	0.43116	0.352685	0.355347
318	'15-Deoxy-delta-12,14-PGJ2'	315.196	1	1	0.99481	1.03758	0.958661	0.992705	0.8963	0.869788	0.909709					1	0.964469	0.939345	0.890411	0.934983	0.992438	0.908315	0.956164
319	'3-Deoxy-D-manno-octulosonate 8-phosphate'	317.029	1	1	1.10393	1.22307	1.19677	0.958886	0.87219	0.95571	0.97698					1	1.23031	1.19177	0.985147	0.945355	1.05508	0.880847	0.825682
320	'15-OxoETE'	317.212	3	1	0.914614	0.965999	0.893733	0.994457	0.921228	0.84456	0.907021					1	0.98775	0.979228	0.94471	0.960735	1.01769	0.99098	1.02588
321	'(15S)-15-Hydroxy-5,8,11-cis-13-trans-eicosatetraenoate'	319.227	15	1	1.01238	0.988413	1.09167	1.06478	0.895363	0.958703	1.0521					1	0.959591	0.925141	0.747413	0.896484	1.06504	1.01126	1.0306
322	'CMP'	322.046	2	1	0.996093	1.15637	0.979672	1.00055	0.923697	1.15674	1.03755					1	0.935832	0.911177	0.970461	0.737569	0.811082	0.690487	0.796158
323	'UMP'	323.03	3	1	1.1724	1.21542	0.828416	0.836653	0.776096	0.948695	0.948891					1	0.90422	1.24578	1.16564	0.984045	0.858044	0.643356	0.503745
324	'N-Glycoloyl-neuraminate'	324.085	1	1	1.0328	1.24474	1.06278	1.02438	0.865573	0.934845	1.01515					1	1.0328	0.978583	0.845982	0.975021	1.01392	0.879119	1.01018
325	'Aflatoxin B1-exo-8,9-epoxide'	327.05	1	1	1.07029	1.19118	1.10491	0.892066	0.805712	0.819141	0.878832					1	0.997199	0.93314	0.607027	0.610215	0.6135	0.594232	0.613478
326	'3'',5''-Cyclic AMP'	328.047	2	1	1.13139	1.13577	0.864732	1.05435	0.98937	1.50057	1.51299					1	1.16107	0.992678	0.858122	0.640645	0.741126	0.847788	0.784848
327	'dAMP'	330.062	1	1	1.08071	1.16504	0.974779	0.89991	0.876698	0.895771	0.858532					1	1.11789	1.17769	0.875313	0.835498	0.792787	0.711233	0.688848
328	'2''-Deoxyinosine 5''-phosphate'	331.046	1	1	1.1971	1.30376	1.36233	0.9849	0.949573	0.933592	0.999741					1	1.24194	1.25261	0.987789	0.929441	1.07426	0.900385	0.752299
329	'5,5''-Dehydrodivanillate'	333.057	1	1	1.11522	1.15718	1.19423	1.03566	1.03818	1.21094	1.11926					1	0.964157	0.994005	0.922794	0.932401	0.955247	0.903211	0.883955
330	'Glutathione episulfonium ion'	333.101	1	1	1.05068	1.24567	1.07107	0.95904	0.858527	0.800176	0.907831					1	1.05483	1.01803	0.942052	1.00297	1.09458	0.907068	0.937566
331	'5,6-Epoxytetraene'	333.208	1	1	0.909152	0.966865	0.950134	0.936919	0.907218	0.807589	0.880047					1	0.995627	1.0007	0.89492	0.916493	1.07888	1.00497	1.04164
332	'Nicotinate D-ribonucleotide'	335.039	1	1	1.07913	1.1124	1.11264	0.932614	0.832642	0.885103	0.91368					1	1.03321	0.973713	0.73541	0.764136	0.813271	0.648471	0.728909
333	'8(R)-HPETE'	335.223	10	1	1.1579	1.23244	1.04432	1.15529	1.07482	1.047	1.12258					1	1.00587	1.00913	0.87954	0.945404	1.02632	0.946009	0.976525
334	'S-(Hydroxymethyl)glutathione'	336.086	1	1	1.14888	1.33264	1.1009	1.12746	0.955268	1.07014	1.13565					1	1.08359	1.03202	0.966084	1.0327	1.04564	0.969946	1.05022
335	'1-(5''-Phosphoribosyl)-5-amino-4-imidazolecarboxamide'	337.057	1	1	0.959457	0.701029	0.991572	0.63581	0.486615	0.433543	0.344505					1	1.48439	1.09222	1.0817	1.22982	1.21054	1.26109	1.30021
336	'5,6-DHET'	337.239	4	1	1.00162	0.968815	1.04142	1.07775	0.981825	0.962757	0.978548					1	1.01453	0.994193	0.831589	0.982487	1.14577	1.04475	1.10153
337	'1-(5-Phospho-D-ribosyl)-5-amino-4-imidazolecarboxylate'	338.04	2	1	1.1756	1.20394	1.15629	0.957451	0.83903	0.824181	0.876579					1	1.05499	1.00659	1.85072	7.33995	4.48076	8.0244	7.04639
338	'D-Fructose 1,6-bisphosphate'	338.989	4	1	1.12531	1.47916	0.909313	0.522254	0.569405	0.390191	0.220152					1	0.878676	0.951467	0.781108	0.625737	0.538485	0.332078	0.273545
339	'AMP'	346.057	3	1	1.11541	1.10936	0.738518	0.649181	0.651854	0.802482	0.737388					1	0.866098	1.26165	1.01967	1.01901	0.834133	0.589518	0.545013
340	'IMP'	347.04	1	1	1.04757	1.19334	0.694796	0.479104	0.462311	0.442585	0.358974					1	0.847805	0.901572	1.30121	0.719925	0.724619	0.50765	0.576285
341	'S-(Formylmethyl)glutathione'	348.088	1	1	1.15999	1.40412	0.873744	0.823889	0.776229	0.820254	0.715271					1	1.02603	0.967261	0.553878	0.485196	0.45604	0.38585	0.384813
342	'11,12,15-THETA'	353.234	2	1	0.93904	0.969323	0.917478	1.04029	1.07725	0.840187	0.912765					1	0.978972	0.991881	0.832076	0.995919	1.09814	0.952934	1.02226
343	'GMP'	362.051	3	1	0.96342	0.905309	0.631273	0.647808	0.516181	0.636222	0.599606					1	0.984036	1.13578	1.29583	1.14263	1.11319	0.880458	0.757236
344	'N-Acetylmuramoyl-Ala'	363.14	1	1	1.07905	1.21618	1.11914	0.987962	0.902997	0.818617	0.88146					1	1.00267	0.963886	0.83904	0.955163	1.09786	0.946281	0.949289
345	'N-Acetylbialaphos'	364.125	1	1	1.03889	1.1982	1.05351	1.14084	1.01775	1.04675	0.994926					1	0.934266	0.878204	0.833689	0.944777	1.01256	0.864052	0.935055
346	'N-Acetylmuramic acid 6-phosphate'	372.071	1	1	1.06126	1.11727	0.865267	0.659239	0.562326	0.614651	0.5928					1	0.930706	0.936113	0.732167	0.649805	0.627534	0.54127	0.604567
347	'Riboflavin'	375.128	1	1	1.07684	1.41871	1.11244	1.04511	0.840551	0.835027	0.971279					1	1.02552	0.980224	0.869531	1.001	1.08098	0.836303	0.895752
348	'N2-citryl-N6-acetyl-N6-hydroxy-L-lysine'	377.115	1	1	1.1344	1.2072	1.01578	1.1001	1.0573	0.937946	0.884233					1	1.08599	0.891024	0.676488	0.693669	0.68131	0.613685	0.631241
349	'(R)-S-Lactoylglutathione'	378.099	1	1	1.32181	1.14166	0.660041	0.858469	0.85568	0.809392	0.864759					1	0.730016	1.34676	1.02511	0.747161	0.66209	0.524984	0.409275
350	'dCDP'	386.017	1	1	1.15407	1.19173	0.818434	0.764524	0.694207	0.832723	0.769038					1	0.988886	1.163	0.959119	0.779925	0.762604	0.554769	0.462795
351	'5-Phospho-alpha-D-ribose 1-diphosphate'	388.946	1	1	1.14561	1.05338	0.899366	0.704704	0.64273	0.596259	0.545419					1	1.06863	1.0026	1.52009	1.65571	1.62733	1.71277	1.72526
352	'S-Adenosyl-4-methylthio-2-oxobutanoate'	397.109	1	1	0.997446	1.14366	1.02209	0.889156	0.847355	0.922415	0.779671					1	0.96426	0.908503	0.690677	0.618125	0.572148	0.479783	0.507321
353	'CDP'	402.012	1	1	1.19051	1.29742	0.832201	0.81028	0.660308	0.833643	0.762568					1	0.947393	1.13544	1.42903	1.0417	1.05453	0.798206	0.655287
354	'UDP'	402.995	1	1	1.14322	1.30611	0.752271	0.792059	0.727937	0.896638	0.835068					1	0.87304	1.08191	1.10835	0.720956	0.677878	0.486804	0.392607
355	'dADP'	410.027	1	1	1.18149	1.22949	0.765146	0.821023	0.739841	0.943711	0.862124					1	1.03916	1.26557	1.0406	0.894944	0.817076	0.578898	0.465521
356	'2''-Deoxy-5-hydroxymethylcytidine-5''-diphosphate'	416.028	1	1	1.17503	1.29315	1.07478	0.943901	0.80694	0.992187	0.860087					1	0.972522	0.977425	0.634017	0.657059	0.670602	0.664968	0.63309
357	'Thiamin diphosphate'	424.032	1	1	1.01795	1.10973	0.87479	0.845917	0.805102	0.998212	0.971085					1	1.00264	0.9791	0.936791	0.870769	0.856508	0.811244	0.764454
358	'S-Glutathionyl-L-cysteine'	425.084	1	1	1.08472	1.24285	1.0301	0.81666	0.785014	0.811929	0.810841					1	0.868961	0.996694	0.858198	0.831026	0.824967	0.709442	0.710645
359	'ADP'	426.022	3	1	1.19678	1.29452	0.827907	0.831503	0.758112	0.965518	0.91871					1	0.999076	1.20974	0.920654	0.728352	0.670316	0.417458	0.350174
360	'Glutathionylspermidine'	433.229	1	1	1.01824	0.997823	0.956391	0.869363	0.717735	0.748898	0.853034					1	1.01493	0.975414	0.855501	0.988602	1.08169	0.967858	0.970357
361	'GDP'	442.017	1	1	1.1846	1.24564	0.902891	0.742333	0.641437	0.705408	0.619466					1	1.18568	1.30026	1.49721	1.14715	1.13927	0.765307	0.629825
362	'Dihydrofolate'	442.152	1	1	1.06968	1.19824	1.08161	1.09343	0.882615	0.890231	0.898767					1	1.10699	0.959022	0.854435	0.946436	1.05291	0.868773	0.933676
363	'1-(5''-Phosphoribosyl)-5-amino-4-(N-succinocarboxamide)-imidazole'	453.067	1	1	1.02865	0.791792	0.816118	0.457685	0.452316	0.381183	0.284722					1	1.51269	1.27037	1.25515	1.33085	1.2349	1.19306	0.971239
364	'Phytyl diphosphate'	455.23	1	1	1.09898	1.22214	1.05708	1.01659	0.892531	0.848962	0.963402					1	1.0176	1.00645	0.894595	1.03674	1.1045	0.953113	1.04318
365	'5-Methyltetrahydrofolate'	458.177	1	1	1.01573	1.1608	1.05292	1.13873	0.911213	0.765206	0.887714					1	1.01196	0.897076	0.856313	0.995939	1.12665	0.826984	0.885928
366	'N6-(1,2-Dicarboxyethyl)-AMP'	462.07	1	1	0.970532	0.897906	0.835417	0.579788	0.656613	0.5873	0.552546					1	1.19038	1.00064	0.805467	0.710268	0.714598	0.641714	0.700957
367	'dCTP'	465.982	1	1	1.05713	1.23661	0.980919	0.788265	0.73971	0.891427	0.757458					1	1.00261	0.98175	0.898114	0.693699	0.641091	0.446118	0.377033
368	'alpha-D-Ribose 1-methylphosphonate 5-triphosphate'	466.925	1	1	1.22679	1.20218	1.16868	0.933888	0.941563	0.766653	0.780239					1	0.875757	0.857108	0.932656	0.976701	0.926271	1.00952	1.07697
369	'dUTP'	466.962	1	1	0.991503	0.998096	1.19377	1.16226	1.10346	1.00209	1.11852					1	0.970015	0.901446	0.911983	0.955952	0.914739	0.865675	0.787968
370	'CTP'	481.977	1	1	1.03943	1.31418	1.13203	0.941714	0.825351	0.969994	0.794225					1	1.04074	0.945772	1.21056	0.951019	1.01134	0.722055	0.690334
371	'UTP'	482.961	1	1	1.11434	1.47298	1.03533	0.930396	0.862518	0.999292	0.875575					1	0.964817	0.915409	0.952605	0.667126	0.659082	0.457045	0.398722
372	'dATP'	489.992	1	1	1.1569	1.25103	0.910803	0.866754	0.787416	0.965315	0.894414					1	1.03562	1.09877	0.914383	0.765802	0.741858	0.52402	0.417309
373	'ATP'	505.988	2	1	1.06393	1.41574	1.15702	0.973062	0.887504	1.10397	0.914297					1	1.07961	0.924751	0.761047	0.600753	0.577596	0.333827	0.320471
374	'3-Methyl-1-hydroxybutyl-ThPP'	510.119	2	1	1.15654	1.17334	0.986094	1.27787	1.033	1.02276	1.0842					1	0.952321	0.919193	0.843097	0.885038	0.937895	0.811703	0.945409
375	'4-(Cytidine 5''-diphospho)-2-C-methyl-D-erythritol'	520.074	1	1	0.924323	1.29204	0.852769	0.745465	0.705196	0.724266	0.592081					1	0.888002	0.825641	0.688175	0.631273	0.60625	0.473499	0.484011
376	'GTP'	521.983	1	1	1.15798	1.39543	1.11266	0.845061	0.70321	0.776346	0.610601					1	1.29117	1.0871	1.41073	1.06746	1.17038	0.734951	0.662195
377	'CDP-4-dehydro-3,6-dideoxy-D-glucose'	530.057	1	1	1.46735	1.38495	1.6353	0.937387	0.993429	1.04331	1.03184					1	1.5611	1.52344	1.09503	1.04431	1.06348	0.97134	0.683883
378	'UDP-L-Ara4N'	534.052	1	1	0.8486	1.03005	0.88789	0.637802	0.683618	0.52342	0.695981					1	1.0653	1.22625	1.11702	0.982103	0.893027	0.815443	0.874485
379	'CMP-3-deoxy-D-manno-octulosonate'	542.102	1	1	1.32396	1.21245	1.31077	1.16087	1.18411	1.32596	1.29248					1	0.913479	0.984864	1.04112	0.781082	0.850692	0.75695	0.670601
380	'CDP-4-dehydro-6-deoxy-D-glucose'	546.053	1	1	1.50505	1.64251	1.71363	1.05655	0.959127	1.03582	1.16563					1	1.50867	1.48042	0.99462	0.941898	1.02276	0.90676	0.626388
381	'dTDP-glucose'	563.069	2	1	1.0194	1.12983	0.968756	0.949737	0.918948	1.10243	0.967318					1	1.04536	1.05482	1.20903	1.04121	1.03236	0.903955	0.994251
382	'UDP-glucose'	565.048	2	1	1.03296	1.17688	0.995527	1.04079	0.91175	1.19821	1.13842					1	1.00819	1.02719	0.926289	0.641866	0.572609	0.47446	0.452337
383	'Protoporphyrinogen IX'	567.296	1	1	1.09097	1.27611	1.12266	1.06453	0.926744	1.11305	1.00705					1	0.951894	1.02965	0.85574	0.986673	1.05573	0.884234	0.879151
384	'UDP-glucuronate'	579.026	3	1	1.04966	1.18193	0.682871	0.541356	0.539042	0.746678	0.801875					1	0.977221	1.21113	1.944	1.49965	1.00723	0.85892	0.618254
385	'Bilirubin'	583.248	3	1	1.08405	1.29031	1.12878	1.15023	1.01983	0.990292	1.15915					1	0.925932	0.915848	0.831703	0.938666	1.03027	0.852227	0.837455
386	'GDP-4-dehydro-6-deoxy-D-mannose'	586.05	1	1	1.14204	1.14729	1.3008	1.13128	0.928805	1.07682	1.09911					1	1.23207	1.14449	1.2074	1.08881	1.12279	1.00511	1.0781
387	'L-Urobilin'	593.335	1	1	1.19149	1.31119	1.27229	1.24987	1.07322	1.23217	1.24838					1	0.993047	1.03239	0.83732	0.981053	1.03982	0.909137	0.926888
388	'L-Urobilinogen'	595.349	1	1	1.06032	1.09317	0.904708	0.988271	0.825813	1.04614	0.921722					1	0.956072	0.994412	0.814389	0.956761	1.03771	0.893951	0.912058
389	'UDP-N-acetyl-alpha-D-glucosamine'	606.074	3	1	1.03666	1.16531	0.932933	0.872413	0.875447	0.985555	0.840401					1	0.972811	0.9629	1.07148	0.840654	0.76739	0.61474	0.673955
390	'Glutathione disulfide'	611.145	1	1	1.00674	1.12673	1.0568	0.899151	0.775808	0.89224	0.798839					1	0.924046	0.920293	0.448742	0.329143	0.26469	0.228277	0.1763
391	'CMP-N-acetylneuraminate'	613.144	1	1	1.10146	1.2199	1.07385	0.90847	0.816787	0.88499	0.869014					1	1.00078	0.996703	0.602902	0.489237	0.476977	0.377169	0.323579
392	'ADP-D-glycero-beta-D-manno-heptose'	618.085	2	1	1.07685	1.21342	0.995056	1.02298	1.01687	1.2754	1.10292					1	0.960375	0.987463	0.943532	0.753665	0.78332	0.578652	0.616741
393	'UDP-6-sulfoquinovose'	629.018	1	1	0.871512	1.0886	0.995468	0.745979	0.707916	0.870994	0.975149					1	1.01826	0.917998	0.856152	0.804607	0.663654	0.703779	0.698975
394	'CMP-N-glycoloylneuraminate'	629.135	1	1	1.1724	1.31603	1.11023	1.09867	0.952052	0.934718	0.88861					1	1.06372	0.946963	0.760284	0.686208	0.695128	0.545019	0.538594
395	'Aflatoxin B1exo-8,9-epoxide-GSH'	634.131	1	1	1.03316	1.12312	1.05157	0.863281	0.73812	0.831082	0.734108					1	0.95156	0.939569	0.487144	0.350409	0.322593	0.28432	0.217628
396	'2-Octaprenylphenol'	637.537	1	1	2.00523	3.04144	1.14815	1.13435	0.783858	1.76543	1.4108					1	1.46246	2.36974	1.36554	0.966442	0.939009	0.374741	0.366829
397	'Hemine'	650.142	1	1	1.02786	1.15026	1.03937	0.9033	0.829191	0.947398	0.684165					1	1.32544	1.44691	0.701057	0.889974	0.89766	0.936864	0.715249
398	'NADH'	664.111	1	1	0.765744	1.09655	1.09202	0.862309	0.954607	1.12557	0.986211					1	0.984786	0.774341	0.599769	0.612838	0.385702	0.407015	0.291988
399	'Enterochelin'	668.138	1	1	1.77423	2.48798	1.33085	1.8067	2.2373	4.17367	3.67657					1	1.00231	1.28728	1.4287	1.23374	0.837036	0.432742	0.23764
400	'UDP-N-acetyl-3-(1-carboxyvinyl)-D-glucosamine'	676.074	1	1	1.54838	1.59022	1.73244	0.781603	0.890406	0.983936	1.05571					1	1.84037	1.31651	0.754723	0.754792	0.826689	0.812105	0.572769
401	'UDP-N-acetylmuramate'	678.096	1	1	0.938768	1.13807	0.930825	1.089	1.07224	1.48717	1.42241					1	0.838415	0.88392	1.16025	0.90762	1.14538	1.00624	1.14914
402	'Guanosine 3''-diphosphate 5''-triphosphate'	681.913	1	1	1.31677	1.40513	1.0349	0.956235	0.903145	1.03227	1.04101					1	0.94417	1.16928	1.00106	0.805295	0.560129	0.6044	0.538448
403	'Lipid X'	710.421	1	1	1.48836	1.85194	1.00074	1.02807	1.27258	1.57938	1.44333					1	1.1125	1.27969	0.949107	0.862469	0.992849	0.713909	0.668649
404	'NADP+'	743.072	1	1	0.982577	1.2487	0.843026	0.710967	0.706655	0.85424	0.691534					1	1.04385	1.00152	0.97471	0.804836	0.782672	0.586075	0.559777
405	'NADPH'	744.082	1	1	0.969461	1.1431	1.97229	1.02017	1.57504	1.76122	1.51251					1	1.47759	0.579933	0.167115	0.310577	0.280564	0.195287	0.309433
406	'CoA'	766.108	1	1	1.12562	1.279	1.13945	1.58894	1.52357	2.06847	1.73522					1	0.965698	1.08538	0.435832	0.28514	0.28463	0.190828	0.134758
407	'Bis(glutathionyl)spermine'	779.353	1	1	1.22479	1.47748	1.24348	1.18769	0.95305	1.05289	1.0918					1	1.03495	1.07524	0.864914	1.03413	1.03543	0.811707	0.776155
408	'FADH2'	786.172	1	1	1.40078	1.22251	1.21128	1.38208	1.36645	1.41042	1.56903					1	0.900147	1.09818	0.988227	0.977422	0.655087	0.527963	0.699518
409	'5,10-Methylenetetrahydromethanopterin'	787.26	1	1	1.29732	1.42078	0.884628	0.735988	0.701514	0.714882	0.684682					1	1.09406	1.17019	1.08089	0.884087	0.727904	0.498801	0.492593
410	'Acetyl-CoA'	808.118	1	1	1.00885	1.08084	0.619087	0.228368	0.217151	0.216199	0.189793					1	0.991846	0.997692	0.539138	0.364117	0.426097	0.356764	0.366895
411	'Propanoyl-CoA'	822.137	1	1	1.0904	1.2277	1.36698	3.18459	1.81639	1.96849	1.58475					1	1.06092	0.953518	0.92877	0.714531	0.393134	0.320308	0.274492
412	'Cellopentaose'	827.267	1	1	0.989318	0.982159	0.988564	0.837749	0.89684	1.00317	1.00514					1	0.956813	1.09643	1.62806	1.9354	6.26469	6.9254	5.65342
413	'Butanoyl-CoA'	836.152	2	1	1.04295	0.727962	1.72273	2.61522	2.27545	2.63535	2.54247					1	0.666941	0.82785	0.772421	0.62177	0.743639	0.726128	0.669916
414	'di-trans,poly-cis-Undecaprenyl phosphate'	845.658	1	1	1.51381	2.06212	1.35949	1.32798	1.48252	1.82807	2.15684					1	1.11877	1.52311	1.07982	0.989276	0.827389	0.72202	0.778939
415	'Hydroxymethylbilane'	853.286	1	1	1.47611	1.42683	1.29494	1.26814	0.994224	1.22398	1.47723					1	1.19856	1.36177	1.0849	0.991195	1.04944	1.08993	0.848032
416	'Succinyl-CoA'	866.116	3	1	1.19008	1.49393	1.2472	1.30181	1.29155	1.06731	0.675293					1	1.10352	1.14199	0.471515	0.321125	0.319124	0.209394	0.137924
417	'Cyclohex-1-ene-1-carboxyl-CoA'	874.153	2	1	1.04658	1.0419	1.14609	1.22135	1.18553	1.20522	1.27501					1	0.972019	0.876335	0.960657	1.07678	1.05033	1.04822	1.02467
418	'6-Ketoxycyclohex-1-ene-1-carboxyl-CoA'	888.138	1	1	1.17776	1.48178	1.32176	1.22617	1.53131	1.09559	0.842275					1	0.894342	1.13162	0.579142	0.543461	0.143056	0.237528	0.252623
419	'trans-Oct-2-enoyl-CoA'	890.205	1	1	1.27538	1.18999	1.23437	1.24177	1.0721	1.5675	1.35712					1	0.95946	1.32128	1.12455	1.03342	0.748053	0.61857	0.613895
420	'2-Hydroxycyclohexane-1-carboxyl-CoA'	892.182	2	1	1.43001	1.3736	1.00875	0.66241	0.807417	0.970362	0.760754					1	1.72802	1.88467	1.64909	1.04303	1.12623	0.678434	0.508086
421	'6-Carboxyhexanoyl-CoA'	908.177	1	1	1.56329	1.44757	1.04431	1.01764	0.85596	1.05925	1.09845					1	1.05367	1.27988	1.18413	0.978658	0.701781	0.605518	0.624644
422	'Perillyl-CoA'	914.194	1	1	1.30505	1.21181	1.108	1.11442	1.02111	1.20375	1.38378					1	0.963527	1.14375	1.02879	0.945248	0.575733	0.426033	0.507785
423	'7-Methyl-3-oxo-6-octenoyl-CoA'	918.196	1	1	1.25079	1.65412	0.717582	0.517333	1.01253	0.846564	0.862974					1	1.14807	1.32844	1.13585	0.649378	0.344972	0.664943	0.577624
424	'trans-Dec-2-enoyl-CoA'	918.236	2	1	1.42826	1.58084	0.92457	0.951757	0.781049	0.83528	0.740903					1	1.81303	1.54182	1.62708	1.40753	0.88193	1.25213	0.757187
425	'3-Oxopimeloyl-CoA'	922.149	1	1	1.388	1.4184	1.06138	0.736638	1.12034	0.926234	0.819521					1	0.949181	1.09132	1.00931	0.731	0.641695	0.461588	0.28628
426	'(+)-7-Isojasmonic acid CoA'	958.229	1	1	1.12038	1.38204	0.873172	0.79368	0.701747	0.751938	0.66516					1	1.42843	1.61827	1.90908	1.5718	1.39335	1.47933	2.24015
427	'3-Hydroxy-3-(4-methylpent-3-en-1-yl)glutaryl-CoA'	978.208	1	1	1.09189	1.01032	0.902024	0.882495	0.825075	0.936172	1.1587					1	1.04231	1.24817	1.09062	0.936164	0.541351	0.438946	0.492356
428	'Cobinamide'	988.489	1	1	1.53541	1.90031	1.84586	1.4369	1.26758	1.07856	1.51112					1	1.28447	1.34536	0.917627	1.03398	1.27699	0.798691	0.502231
429	'Cellohexaose'	989.32	1	1	0.982749	1.01728	1.23965	1.40358	1.40663	1.44919	1.56385					1	0.859321	0.966196	1.14314	1.28765	2.99805	3.05479	2.79306
430	'Biotinyl-CoA'	992.191	1	1	1.166	1.23578	0.925227	0.681474	0.681811	0.792718	0.775784					1	1.10851	1.45404	1.36358	1.28475	0.850504	0.646529	0.539299
	STDEV
1	'2-Propyn-1-ol'	55.0187	1	0.388514	0.159051	0.195381	0.261024	0.388156	0.220593	0.223226	0.208213					0.345526	0.105686	0.11279	0.132638	0.310949	0.341268	0.119408	0.136724
2	'Acetone'	57.0343	2	0.265303	0.0844883	0.296435	0.274357	0.271614	0.412085	0.431912	0.326986					0.511928	0.339705	0.269316	0.231364	0.504212	0.664821	0.320514	0.964818
3	'Thiocyanate'	57.9753	1	0.61591	1.49822	1.01242	0.655961	1.48029	0.609325	1.01013	1.21313					0.460233	0.82008	0.356414	0.865134	0.690696	0.967202	0.393659	0.336328
4	'Aminoacetaldehyde'	58.0294	1	0.904495	0.436801	0.107191	0.788271	0.298815	0.213495	0.292558	0.490442					0.415519	0.399462	0.281039	0.26465	0.265145	0.228247	0.372803	0.258293
5	'Acetate'	59.0135	2	0.320235	0.0739835	0.286178	0.299293	0.400568	0.272891	0.353431	0.325551					0.67347	0.435847	0.33587	0.171453	0.531914	0.65239	0.249887	0.611149
6	'Propan-2-ol'	59.0498	2	0.217936	0.205232	0.221989	0.177964	0.27385	0.193899	0.186005	0.218875					0.243126	0.174149	0.139477	0.0760313	0.145031	0.388807	0.203882	0.176551
7	'Carbonic acid'	60.9929	1	0.836553	0.286091	0.607228	0.566632	0.554844	0.128616	0.682473	0.751463					0.469816	0.285167	0.333691	0.126298	0.529844	0.388802	0.0428661	0.39421
8	'Nitrate'	61.9881	1	0.387027	0.16289	0.313074	0.359112	0.221571	0.0822875	0.242738	0.182441					0.372743	0.272664	0.292227	0.14955	0.286307	0.393682	0.184387	0.382062
9	'3-Butyn-1-al'	67.0188	1	0.173924	0.309225	0.250574	0.190058	0.23257	0.191616	0.278065	0.271271					0.631804	0.427647	0.365766	0.494547	0.406201	0.443369	0.290857	0.538022
10	'Isoprene'	67.055	1	0.386988	0.33973	0.32462	0.397124	0.406674	0.593348	0.357766	0.454268					0.577902	0.806627	0.990258	0.825784	0.537583	0.710946	0.653598	0.435293
11	'3-Butyn-1-ol'	69.0342	1	0.421021	0.149266	0.299467	0.269821	0.384713	0.365615	0.241517	0.473748					0.432165	0.393681	0.146238	0.197433	0.435217	0.272097	0.272299	0.528587
12	'Methylglyoxal'	71.0135	1	0.234409	0.114018	0.261918	0.314121	0.34633	0.286118	0.274453	0.266732					0.414338	0.293869	0.190867	0.143862	0.365019	0.389563	0.175969	0.327261
13	'Butanal'	71.05	1	0.494444	0.234631	0.405936	0.451695	0.529497	0.279035	0.337825	0.814198					0.392426	0.371358	0.219834	0.236038	0.233495	0.329453	0.203727	0.28873
14	'Iminoglycine'	72.0099	1	0.313455	0.667185	0.719154	0.706455	0.764183	0.850039	0.607775	0.447573					0.409433	0.314695	0.473092	0.324661	0.671829	0.387139	0.240057	0.383156
15	'Aminoacetone'	72.0446	2	0.417516	0.350483	0.245029	0.374653	0.592297	0.484943	0.591034	0.298281					0.285725	0.178491	0.401213	0.210716	0.53032	0.25177	0.222212	0.250536
16	'Glyoxylate'	72.9928	1	0.196568	0.130244	0.130385	0.285575	0.276249	0.2066	0.229237	0.201855					0.219916	0.253075	0.200412	0.317052	0.349665	0.294643	0.180372	0.263332
17	'Propanoate'	73.0293	6	0.215897	0.107431	0.208088	0.243552	0.268792	0.119297	0.20472	0.141335					0.452506	0.369841	0.248982	0.234315	0.40514	0.310524	0.145529	0.464767
18	'Glycine'	74.0243	1	0.288289	0.312271	0.348115	0.193401	0.225733	0.227078	0.265702	0.22795					0.380176	0.234255	0.203954	0.223623	0.184403	0.18436	0.119553	0.304131
19	'Glycolate'	75.0084	1	0.3143	0.213122	0.0854207	0.164052	0.207931	0.227557	0.443609	0.395664					0.51557	0.252581	0.251788	0.291687	0.289466	0.392145	0.0960358	0.297681
20	'Propane-1,2-diol'	75.0449	2	0.394025	0.148839	0.260187	0.244773	0.404923	0.282184	0.219913	0.310583					0.248145	0.306228	0.196636	0.172513	0.363437	0.296555	0.0591893	0.357904
21	'Benzene'	77.0395	1	0.579145	0.0983849	0.0710874	0.0457288	0.0490413	0.0385663	0.112502	0.030382					0.134423	0.208928	0.0734585	0.0705491	0.517117	0.214835	0.120323	0.17401
22	'HSO3-'	79.9571	1	0.544375	0.149183	0.460285	0.43524	0.646151	0.280642	0.827114	0.730352					0.925717	0.49489	0.357885	0.204398	0.596976	0.5748	0.29532	0.779243
23	'3-Butynoate'	83.0135	1	0.202344	0.197161	0.353699	0.222569	0.203348	0.140675	0.198586	0.191064					0.393865	0.282785	0.154587	0.171649	0.375097	0.344821	0.106103	0.540073
24	'Imidazolone'	83.0248	1	0.211712	0.141343	0.358029	0.24382	0.172953	0.146806	0.141271	0.19294					0.203939	0.345467	0.147409	0.198606	0.300438	0.398774	0.111593	0.455014
25	'Acetone cyanohydrin'	84.0453	1	0.179477	0.206145	0.217743	0.144072	0.17752	0.141054	0.204152	0.152914					0.378997	0.180283	0.158358	0.236947	0.19841	0.160733	0.208386	0.420234
26	'Diacetyl'	85.0294	2	0.416814	0.146066	0.411683	0.307359	0.323155	0.212959	0.372886	0.264348					0.673739	0.354738	0.303737	0.115028	0.504472	0.669038	0.246749	0.963241
27	'Butanoic acid'	87.0449	3	0.198668	0.0901414	0.259816	0.13201	0.100646	0.117013	0.162402	0.0633397					0.342125	0.198929	0.183602	0.0738615	0.313253	0.387586	0.0591758	0.350743
28	'L-Alanine'	88.0399	5	0.186341	0.0571217	0.236893	0.131784	0.181963	0.0958608	0.0815501	0.0661078					0.314057	0.125433	0.126058	0.0594171	0.158038	0.169076	0.0385091	0.102761
29	'Glycerone'	89.0241	5	0.393585	0.1242	0.251702	0.251948	0.340999	0.183482	0.28393	0.853761					0.769827	0.164871	0.139188	0.0447429	0.366028	0.350376	0.10262	0.126694
30	'Glycerol'	91.04	1	0.349929	0.156722	0.170526	0.223438	0.159583	0.117547	0.208619	0.099992					0.307267	0.281591	0.21749	0.150691	0.226959	0.29397	0.220415	0.402575
31	'Toluene'	91.055	1	0.332483	0.0540986	0.38926	0.34234	0.157281	0.0643264	0.320029	0.271857					0.434284	0.342719	0.21926	0.310751	1.55333	1.35107	0.83193	3.32795
32	'Aniline'	92.0502	1	0.246475	0.211297	0.215077	0.157115	0.29049	0.203088	0.407604	0.242967					0.249089	0.169337	0.209134	0.144226	0.408444	0.429567	0.258715	0.816458
33	'Phenol'	93.0345	1	0.168966	0.114641	0.234516	0.13472	0.188668	0.151621	0.19098	0.109088					0.217101	0.126961	0.111749	0.0566309	0.291126	0.271568	0.08006	0.364276
34	'Protoanemonin'	95.0134	1	0.0667512	0.0776911	0.088347	0.0962679	0.16437	0.111068	0.128395	0.0840928					0.118728	0.0861571	0.055174	0.0649792	0.0594446	0.102209	0.0350044	0.100211
35	'Fluorobenzene'	95.031	1	0.275921	0.0267153	0.0906959	0.181598	0.106523	0.0423213	0.146074	0.137577					0.265037	0.0589393	0.120549	0.0417975	0.174634	0.145161	0.032453	0.151313
36	'Sulfate'	96.9599	1	0.0675497	0.0235809	0.0838798	0.0351465	0.0736354	0.0119688	0.15097	0.145705					0.127776	0.138017	0.0658859	0.0274164	0.158141	0.0592247	0.0124119	0.0824107
37	'Orthophosphate'	96.969	1	0.133473	0.0654786	0.0656867	0.0926013	0.0353516	0.0172588	0.0775784	0.0689219					0.056694	0.0382965	0.0313645	0.0397216	0.0436231	0.0524192	0.0170067	0.044513
38	'(2R)-2-Hydroxy-2-methylbutanenitrile'	98.0609	1	0.313648	0.188875	0.281499	0.196389	0.166038	0.147033	0.173419	0.253369					0.185424	0.15539	0.110771	0.205771	0.208034	0.24651	0.220789	0.175565
39	'Cyclohexanol'	99.0817	1	0.239068	0.112597	0.199084	0.341521	0.272748	0.19027	0.103182	0.208878					0.255617	0.235866	0.300032	0.162098	0.1849	0.442853	0.210318	0.234869
40	'1-Aminocyclopropane-1-carboxylate'	100.04	2	0.23358	0.177373	0.307623	0.254239	0.211268	0.102797	0.257141	0.214793					0.353142	0.191668	0.32154	0.148345	0.346477	0.417906	0.139455	0.390535
41	'5-Aminopentanal'	100.076	1	0.10934	0.269573	0.17402	0.230822	0.15741	0.3038	0.227726	0.106754					0.263755	0.327367	0.147047	0.0622127	0.0796726	0.203158	0.141128	0.1224
42	'2-Oxobutanoate'	101.024	4	0.099175	0.044106	0.139396	0.0887088	0.166481	0.146732	0.0528124	0.0953339					0.176068	0.0813899	0.0764703	0.321291	0.74256	1.14692	1.26697	4.14381
43	'4-Aminobutanoate'	102.056	3	0.117161	0.0824686	0.18394	0.10046	0.162355	0.0835183	0.419068	0.424015					0.187407	0.214272	0.163408	0.0976713	0.122969	0.0860005	0.0318693	0.0628101
44	'(R)-3-Hydroxybutanoate'	103.04	2	0.0905403	0.0854606	0.187194	0.119081	0.0764459	0.0406011	0.0875973	0.086567					0.156534	0.107696	0.035222	0.0655248	0.241046	0.198474	0.0657482	0.215177
45	'L-Serine'	104.035	3	0.198792	0.211982	0.127542	0.133871	0.109284	0.129613	0.123613	0.543376					0.415965	0.103672	0.126319	0.103762	0.123302	0.159236	0.0400131	0.0604885
46	'D-Glycerate'	105.019	1	0.153031	0.0913644	0.158434	0.25857	0.178467	0.212927	0.14727	0.0768522					0.140859	0.159199	0.215089	0.0616002	0.226488	0.175537	0.125071	0.16934
47	'Benzaldehyde'	105.034	1	0.237151	0.187253	0.21147	0.270773	0.110802	0.141401	0.081346	0.145173					0.179896	0.126605	0.126715	0.182821	0.259701	0.27279	0.284172	0.740863
48	'p-Xylene'	105.071	4	0.331256	0.134361	0.202605	0.210201	0.285024	0.227451	0.333611	0.267368					0.173449	0.109698	0.106611	0.144171	0.207445	0.146541	0.150475	0.187183
49	'3-Cresol'	107.05	3	0.142951	0.0861984	0.0897346	0.124825	0.0593923	0.0699266	0.0878301	0.0852128					0.225257	0.165698	0.107002	0.0633162	0.158347	0.324662	0.211386	0.488363
50	'2-Aminophenol'	108.045	3	0.134063	0.079344	0.15415	0.156073	0.151187	0.135337	0.155233	0.0875287					0.131825	0.0825492	0.0826615	0.0537425	0.165831	0.163346	0.0376289	0.203309
51	'Catechol'	109.029	3	0.298217	0.0589905	0.231381	0.107988	0.0788784	0.0573591	0.192862	0.242991					0.0553519	0.144965	0.112497	0.100111	0.128404	0.103029	0.0380715	0.0967742
52	'Imidazole-4-acetaldehyde'	109.04	1	0.0903236	0.111433	0.0768622	0.0369355	0.0850172	0.10321	0.111604	0.0626877					0.0487312	0.0711728	0.0471145	0.165525	0.102794	0.0807271	0.151508	0.16469
53	'2,5-Dihydroxypyridine'	110.024	3	0.093084	0.0960345	0.0689337	0.105397	0.0805447	0.0233761	0.0710667	0.103737					0.071563	0.117689	0.0741187	0.0603447	0.0391866	0.119834	0.0896331	0.139501
54	'Cytosine'	110.035	1	0.108508	0.0793463	0.13487	0.0987646	0.212717	0.112368	0.301386	0.149498					0.154389	0.0896658	0.0819225	0.103478	0.139198	0.0927054	0.141749	0.189356
55	'Hydroxymethylphosphonate'	110.986	1	0.213362	0.0658346	0.0942868	0.0517063	0.116809	0.0386847	0.0716315	0.214395					0.0864263	0.0176489	0.0577236	0.027858	0.0831472	0.0633133	0.0628488	0.0151854
56	'cis-1,2-Dihydrobenzene-1,2-diol'	111.045	3	0.0417949	0.107144	0.0700087	0.146683	0.0450559	0.0723683	0.10657	0.126689					0.08418	0.0577547	0.0866284	0.0312196	0.158143	0.162309	0.0735483	0.174069
57	'1-Pyrroline-2-carboxylate'	112.04	2	0.0964127	0.106645	0.0871274	0.072947	0.109783	0.122872	0.0853602	0.198793					0.163409	0.110202	0.197085	0.104837	0.0500885	0.171128	0.0716126	0.21475
58	'2-Hydroxy-2,4-pentadienoate'	113.024	2	0.142985	0.0688127	0.0840451	0.178642	0.113351	0.0413336	0.10322	0.234561					0.0952057	0.0859159	0.0323653	0.0699855	0.0877155	0.116393	0.0578001	0.185602
59	'5,6-Dihydrouracil'	113.035	3	0.0282563	0.102903	0.0903287	0.0633055	0.12708	0.0804359	0.0552531	0.0346257					0.206879	0.0388869	0.0722642	0.0218892	0.0315486	0.0628821	0.0500476	0.0810714
60	'2-Hydroxycyclohexan-1-one'	113.06	2	0.180598	0.213746	0.373377	0.253992	0.0768952	0.0433229	0.0175955	0.0486801					0.200798	0.0802149	0.0857146	0.0292064	0.181527	0.141454	0.0566973	0.12021
61	'Maleamate'	114.019	1	0.206729	0.164522	0.242467	0.177308	0.110832	0.149344	0.152214	0.0800163					0.232878	0.140647	0.0461386	0.0880481	0.102383	0.130808	0.104388	0.125953
62	'L-Proline'	114.056	2	0.0685274	0.0736555	0.200908	0.0720557	0.0689092	0.076827	0.0388413	0.0458942					0.126058	0.112511	0.0802745	0.0826602	0.0756822	0.054402	0.0300449	0.0564983
63	'Fumarate'	115.003	1	0.282997	0.103067	0.204022	0.0485243	0.0393254	0.107001	0.017211	0.0261816					0.0704967	0.0932122	0.139961	0.129725	0.0505198	0.0680167	0.043557	0.0956259
64	'3-Methyl-2-oxobutanoic acid'	115.039	2	0.0990408	0.137046	0.249741	0.202023	0.0616301	0.0584287	0.0336729	0.0558971					0.154939	0.0847709	0.069358	0.11647	0.502287	0.348912	0.0485044	0.284183
65	'trans-1,2-Cyclohexanediol'	115.076	2	0.0652222	0.0371058	0.0415689	0.061232	0.0498812	0.045982	0.0403543	0.080495					0.0896179	0.106797	0.0723248	0.0503866	0.100877	0.199947	0.0305852	0.0511873
66	'5-Aminopentanamide'	115.087	1	0.190322	0.0699727	0.141798	0.0181981	0.176496	0.115263	0.0457915	0.0742464					0.198395	0.081874	0.127697	0.128688	0.0898592	0.160789	0.0751736	0.0935146
67	'L-Aspartate 4-semialdehyde'	116.035	2	0.155374	0.123545	0.127428	0.186732	0.239655	0.0998097	0.146123	0.0985585					0.222957	0.115064	0.134271	0.104482	0.212511	0.341164	0.269493	0.426419
68	'Indole'	116.05	2	0.264714	0.101484	0.167137	0.119049	0.143781	0.116351	0.114331	0.232115					0.160365	0.0927778	0.0635457	0.140674	0.201817	0.270326	0.258904	0.780159
69	'L-Valine'	116.071	4	0.17071	0.16523	0.475345	0.0466635	0.0403624	0.0269525	0.0464494	0.059818					0.238207	0.0651546	0.072961	0.315127	0.296107	0.115156	0.0766642	0.0594085
70	'Succinate'	117.019	2	0.107244	0.100214	0.0863537	0.130697	0.0544785	0.0611294	0.0261691	0.040075					0.112608	0.0434844	0.07698	0.198451	0.151897	0.0628094	0.0459546	0.0481543
71	'beta-Nitropropanoate'	118.015	1	0.280346	0.165904	0.268965	0.29743	0.187784	0.204525	0.0824757	0.206962					0.245724	0.282844	0.1981	0.237375	0.186161	0.273624	0.0903716	0.307225
72	'L-Threonine'	118.05	3	0.0946696	0.0806057	0.135694	0.118765	0.0853993	0.0933321	0.139833	0.151999					0.123385	0.104303	0.169732	0.549823	0.265986	0.114976	0.0663615	0.0512187
73	'Mercaptopyruvate'	118.98	1	0.133147	0.0506751	0.0413771	0.162515	0.0304975	0.0319355	0.0526913	0.0862088					0.0765342	0.0683701	0.0483313	0.0720324	0.0498891	0.0420953	0.0467536	0.0395919
74	'Phenylacetaldehyde'	119.05	5	0.171771	0.0688642	0.192245	0.0801523	0.119214	0.113965	0.102044	0.0763623					0.0457035	0.0677181	0.063301	0.0653517	0.129798	0.183631	0.0615938	0.129142
75	'Benzamide'	120.045	1	0.179738	0.0743703	0.163663	0.195045	0.0594935	0.144333	0.11111	0.105672					0.0998775	0.139313	0.164749	0.12393	0.0705189	0.19443	0.131353	0.145535
76	'Benzoate'	121.029	4	0.554806	0.0937281	0.0259284	0.0130494	0.0223645	0.0347794	0.0750169	0.0297139					0.284636	0.243495	0.0378922	0.0234714	0.350136	0.14527	0.0775595	0.0601194
77	'(S)-1-Phenylethanol'	121.065	2	0.421342	0.0567611	0.0635045	0.069073	0.0534067	0.0530188	0.0343152	0.0258611					0.0715601	0.0930565	0.0893802	0.0402412	0.135173	0.218918	0.074409	0.204881
78	'Nicotinate'	122.024	2	0.105317	0.0563481	0.155601	0.109834	0.148463	0.0758446	0.0571808	0.0454067					0.0998473	0.102615	0.0929939	0.107763	0.154975	0.105503	0.0396918	0.0693502
79	'2-Aminoethylphosphonate'	124.016	1	0.271466	0.204118	0.158427	0.169245	0.137823	0.149708	0.0935588	0.0815139					0.0656937	0.112876	0.0612192	0.0995626	0.183306	0.0990424	0.0799876	0.041617
80	'3-Hydroxyaminophenol'	124.04	3	0.118467	0.0779921	0.0835944	0.125777	0.0778244	0.0737052	0.167132	0.0851598					0.152419	0.104854	0.115743	0.0875128	0.072336	0.139466	0.123484	0.171185
81	'1,2,3-Trihydroxybenzene'	125.024	4	0.0692614	0.0330948	0.0564003	0.0677258	0.114088	0.0724706	0.0928489	0.0349818					0.1033	0.0108139	0.0555824	0.0430354	0.0386665	0.0862261	0.0626157	0.0783437
82	'Thymine'	125.035	2	0.130923	0.0436976	0.0512272	0.108411	0.0836762	0.137148	0.0843682	0.11219					0.126746	0.135691	0.0634852	0.0929313	0.198582	0.144503	0.0420603	0.167733
83	'5-Amino-4-imidazolecarboxyamide'	125.046	1	0.0387411	0.152864	0.121267	0.0684655	0.164155	0.142514	0.111773	0.0262158					0.145269	0.0924739	0.11496	0.0723532	0.151506	0.759691	0.434916	0.191258
84	'Toluene-cis-dihydrodiol'	125.06	1	0.0824034	0.117352	0.047296	0.161259	0.0913243	0.0594451	0.111934	0.0704913					0.0827656	0.0362352	0.0544916	0.0626887	0.116054	0.0812544	0.0884047	0.0605023
85	'2,3,6-Trihydroxypyridine'	126.02	1	0.232929	0.0685422	0.114158	0.0471088	0.0801941	0.0549469	0.0660957	0.149671					0.129125	0.134934	0.0714339	0.0763906	0.107085	0.122155	0.0753536	0.128289
86	'(S)-2,3,4,5-Tetrahydropyridine-2-carboxylate'	126.056	2	0.116826	0.162103	0.17412	0.0872676	0.0702044	0.105836	0.0895214	0.0699275					0.079072	0.152106	0.20575	0.111163	0.0527775	0.129027	0.0774197	0.0892881
87	'Dihydrophloroglucinol'	127.04	2	0.0841543	0.0685622	0.0452433	0.11524	0.0656345	0.040352	0.0778152	0.093211					0.075699	0.0309424	0.0747155	0.0574384	0.0814088	0.11721	0.0659516	0.0760886
88	'5,6-Dihydrothymine'	127.051	2	0.11376	0.0931684	0.159888	0.078322	0.0587772	0.0638833	0.172354	0.121034					0.141328	0.130634	0.0736372	0.117722	0.111454	0.200845	0.153882	0.192453
89	'Cyclohexane-1-carboxylate'	127.076	1	0.0864047	0.0793815	0.138509	0.198444	0.0740815	0.0860245	0.0766617	0.0534394					0.118084	0.0619355	0.108836	0.0543801	0.0629615	0.180238	0.103552	0.128545
90	'4-Oxoproline'	128.035	4	0.11324	0.0190914	0.115406	0.0347817	0.0328826	0.0448366	0.032098	0.157497					0.0629418	0.0302787	0.0238692	0.0525226	0.0238852	0.0160016	0.00918186	0.0737073
91	'4-Guanidinobutanal'	128.084	1	0.212953	0.090225	0.101397	0.199661	0.117053	0.143492	0.134079	0.17088					0.0973522	0.115574	0.0725133	0.106434	0.138847	0.094456	0.0754217	0.0427321
92	'2,5-Dioxopentanoate'	129.019	5	0.0789763	0.0454769	0.0910427	0.139801	0.0451603	0.0254985	0.0589018	0.0427448					0.0734678	0.0359428	0.0784879	0.07487	0.115091	0.10607	0.0511591	0.128797
93	'4-Methyl-2-oxopentanoate'	129.055	4	0.124097	0.0346023	0.101306	0.0245926	0.045045	0.0641814	0.05544	0.0341714					0.127464	0.0646672	0.0599815	0.103081	0.0846645	0.0503448	0.0462972	0.0557358
94	'5-Aminolevulinate'	130.051	6	0.0904147	0.0416918	0.150631	0.0576238	0.0423535	0.0423949	0.0905034	0.0909411					0.0443814	0.101924	0.0836492	0.0608892	0.0791757	0.0792051	0.0464	0.0357927
95	'L-Leucine'	130.087	4	0.0922541	0.0347122	0.0269328	0.0352974	0.0320018	0.0466398	0.0293895	0.0267131					0.133546	0.0241251	0.060945	0.0414094	0.0478548	0.01671	0.0304366	0.0761351
96	'Glutarate'	131.035	7	0.167425	0.0715193	0.0617014	0.116685	0.0902601	0.0696065	0.119115	0.0525865					0.0825417	0.0374584	0.022952	0.0380974	0.0590032	0.0747593	0.0708221	0.0566298
97	'L-Asparagine'	131.046	3	0.169103	0.0933195	0.104934	0.0747668	0.101153	0.149095	0.139084	0.068848					0.129151	0.0900629	0.0532707	0.0486023	0.127203	0.138306	0.0580018	0.0494021
98	'L-Ornithine'	131.082	1	0.135244	0.154448	0.0759357	0.119097	0.103839	0.0960146	0.0698926	0.0743338					0.0726037	0.0770388	0.038011	0.0398747	0.071432	0.0452015	0.0387996	0.053174
99	'L-Aspartate'	132.03	2	0.0557715	0.05939	0.0505458	0.0365218	0.051918	0.0944019	0.0324415	0.108891					0.0766245	0.0981251	0.0778312	0.0366321	0.040931	0.0630011	0.00994716	0.0500309
100	'Mandelonitrile'	132.044	2	0.172678	0.0685203	0.0987154	0.0996947	0.0507414	0.061462	0.129745	0.0634156					0.0810194	0.176458	0.111407	0.0599536	0.13034	0.0453345	0.0550619	0.0442798
101	'N-Hydroxy-L-valine'	132.066	1	0.188653	0.157523	0.0904617	0.234644	0.194665	0.117355	0.175404	0.134328					0.120238	0.0360074	0.141875	0.103759	0.270149	0.278316	0.243773	0.14709
102	'(S)-Malate'	133.014	3	0.339131	0.092655	0.159102	0.0167684	0.0301871	0.130563	0.056479	0.0154319					0.0874081	0.0870115	0.179003	0.114877	0.0685882	0.0928988	0.0547097	0.0882018
103	'Deoxyribose'	133.051	3	0.152751	0.0303717	0.121645	0.144862	0.0765797	0.0474668	0.091395	0.0514436					0.0495798	0.0429594	0.0487411	0.0798029	0.127637	0.0543364	0.0351782	0.0248498
104	'p-Cymene'	133.101	1	0.303403	0.187971	0.29223	0.136367	0.434687	0.3502	0.346066	0.211048					0.269431	0.11715	0.0544285	0.171751	0.0899236	0.150457	0.194669	0.134259
105	'Adenine'	134.047	1	0.0478479	0.0626911	0.0560896	0.0716937	0.0529429	0.0560666	0.062892	0.0376559					0.205083	0.053608	0.094861	0.106578	0.0531213	1.26189	0.361577	0.0794717
106	'Hypoxanthine'	135.031	2	0.124728	0.256507	0.144955	0.0903586	0.11738	0.0503991	0.0874024	0.11657					0.354193	0.101327	0.240731	0.197437	0.361109	1.01019	0.564167	0.231132
107	'Toluate'	135.045	8	0.0367244	0.0277241	0.117544	0.0825735	0.0657958	0.0636924	0.13485	0.0650261					0.0594827	0.0300851	0.0502554	0.0464821	0.126857	0.108873	0.0700691	0.0398232
108	'Anthranilate'	136.04	3	0.0649148	0.0527036	0.132797	0.140885	0.113662	0.15998	0.145588	0.0878468					0.136483	0.0880908	0.105948	0.118329	0.0532149	0.0368002	0.111864	0.0535915
109	'Tyramine'	136.077	1	0.0952859	0.0975543	0.15673	0.159917	0.17212	0.143824	0.156266	0.220836					0.132249	0.0302102	0.0831123	0.0530834	0.0968925	0.0999719	0.0481617	0.0638052
110	'4-Nitrophenol'	138.019	3	0.0917291	0.0680318	0.033223	0.127162	0.107554	0.0488811	0.103504	0.0906607					0.161019	0.096198	0.0984968	0.0562746	0.171474	0.0607624	0.056815	0.0206819
111	'cis-1,2-Dihydro-3-ethylcatechol'	139.076	1	0.105869	0.0851484	0.0623263	0.0265963	0.110505	0.0395026	0.0688041	0.102379					0.135117	0.0472279	0.0426689	0.0328673	0.0621767	0.0341624	0.0527899	0.0474936
112	'Carbamoyl phosphate'	139.974	1	0.228052	0.0983585	0.138712	0.103846	0.0611672	0.0916169	0.107847	0.126153					0.0836899	0.0901209	0.0426218	0.13256	0.164741	0.116274	0.104983	0.166604
113	'cis,cis-Muconate'	141.019	3	0.114459	0.0168471	0.0676029	0.118716	0.0832942	0.0521323	0.112651	0.111123					0.126417	0.0206607	0.0622882	0.0247231	0.0787879	0.0490694	0.0443342	0.0818705
114	'2,3-Dimethylmaleate'	143.035	3	0.104799	0.0969451	0.125211	0.104592	0.0553165	0.0802215	0.0972838	0.0983153					0.0828977	0.0639984	0.0538277	0.0524141	0.0464847	0.0517782	0.038689	0.0413592
115	'4-Acetamidobutanoate'	144.066	3	0.301281	0.349321	0.5609	0.120306	0.0416483	0.0503625	0.0517114	0.035494					0.282968	0.0268063	0.11803	0.015099	0.0408866	0.0115384	0.0221243	0.0137899
116	'2-Oxoglutarate'	145.014	3	0.129227	0.0401061	0.103384	0.095492	0.100867	0.115235	0.0829862	0.0797217					0.196841	0.104912	0.172754	0.702991	0.400963	0.527759	2.16541	1.52262
117	'L-Glutamine'	145.062	4	0.152545	0.0342561	0.217258	0.0739309	0.0473718	0.05231	0.0659798	0.054346					0.154395	0.129839	0.106112	0.192386	0.445457	0.410599	0.24049	0.181897
118	'L-Lysine'	145.098	7	0.144973	0.127804	0.0870267	0.120726	0.0749222	0.116176	0.153444	0.067352					0.125502	0.160285	0.0489677	0.0472728	0.130847	0.0578012	0.0716002	0.0822961
119	'Indole-5,6-quinone'	146.024	1	0.121012	0.0183791	0.0467424	0.113378	0.0572736	0.0575608	0.0819733	0.0928569					0.0993261	0.0302672	0.0656169	0.0260824	0.0676771	0.0561765	0.033648	0.0852505
120	'L-Glutamate'	146.046	7	0.0793578	0.0580266	0.0598059	0.0257446	0.0604827	0.0903072	0.0842957	0.100297					0.11	0.132826	0.0403668	0.0826804	0.0367751	0.00877123	0.0164454	0.0163048
121	'2-Dehydro-3-deoxy-L-arabinonate'	147.03	10	0.296037	0.116396	0.10456	0.0253111	0.0290405	0.00849494	0.0252858	0.0224211					0.0874476	0.0742119	0.106902	0.0519202	0.0590563	0.055685	0.0358595	0.0627819
122	'(R)-Mevalonate'	147.066	3	0.0974588	0.0503532	0.0818818	0.138746	0.119707	0.16827	0.250927	0.380453					0.0816823	0.0731449	0.0773486	0.364888	0.739989	0.525744	0.447949	0.506106
123	'N,N-Dihydroxy-L-valine'	148.061	1	0.104284	0.0893394	0.0806609	0.113331	0.0433319	0.0434525	0.114514	0.0751857					0.123423	0.164119	0.062602	0.0468888	0.0669572	0.0583755	0.0564553	0.0865075
124	'meso-Tartaric acid'	149.009	2	0.26172	0.0630982	0.0946918	0.113992	0.134518	0.057489	0.0420441	0.123078					0.121637	0.0628868	0.0880671	0.149783	0.0850349	0.109778	0.102386	0.149927
125	'D-Ribose'	149.045	11	0.198918	0.0698076	0.123971	0.181409	0.221508	0.104234	0.169412	0.282274					0.0596436	0.0476893	0.117664	0.109867	0.118104	0.130467	0.078627	0.093525
126	'4-Coumaryl alcohol'	149.061	2	0.0689634	0.0528103	0.0483287	0.0714836	0.0771753	0.0412532	0.0926273	0.0825378					0.134512	0.0615696	0.0813054	0.0546315	0.126327	0.0634381	0.0657082	0.0576542
127	'(-)-Carvone'	149.097	4	0.117595	0.0759725	0.0827839	0.141318	0.169032	0.144139	0.0911162	0.129114					0.0988029	0.0482829	0.112554	0.0461427	0.160407	0.0999552	0.114184	0.0942679
128	'Guanine'	150.042	1	0.115879	0.0948015	0.127793	0.121729	0.0921161	0.0616225	0.241469	0.0801092					0.271687	0.227612	0.0991844	0.147116	0.561844	2.0957	1.27439	0.197817
129	'3-Sulfinylpyruvate'	150.971	1	0.227111	0.193102	0.352941	0.196223	0.325621	0.278685	0.28158	0.43601					0.242963	0.118372	0.109579	0.373618	0.167433	0.311026	0.124506	0.164653
130	'Xanthine'	151.026	1	0.125968	0.112337	0.0820317	0.137558	0.043764	0.0961221	0.117053	0.195424					0.237045	0.29796	0.0760828	0.101737	0.246469	0.128585	0.0882127	0.127365
131	'4-Hydroxyphenylacetate'	151.04	11	0.144223	0.0426466	0.0632891	0.111102	0.0851109	0.0605166	0.0387806	0.066544					0.138958	0.0507593	0.0963004	0.0745797	0.063652	0.0996363	0.0518763	0.0651494
132	'3-Sulfino-L-alanine'	152.002	1	0.189119	0.120937	0.420926	0.235906	0.152313	0.204126	0.188694	0.377885					0.113066	0.143661	0.158062	0.180143	0.229319	0.117094	0.0738303	0.170774
133	'3-Hydroxyanthranilate'	152.035	3	0.171766	0.0624153	0.0629932	0.0383255	0.0432988	0.0603591	0.0821436	0.0911971					0.033033	0.045705	0.0436669	0.0883047	0.0834394	0.0922747	0.0451651	0.0218994
134	'2,3-Dihydroxybenzoate'	153.02	3	0.151523	0.0227303	0.196036	0.0831188	0.113206	0.0943627	0.175548	0.163056					0.098219	0.0431112	0.0745934	0.033109	0.104952	0.0607725	0.0455838	0.0607707
135	'4-Nitrocatechol'	154.014	2	0.147648	0.0782496	0.161884	0.0960438	0.189668	0.0440773	0.0822733	0.0814129					0.161358	0.0427673	0.0862338	0.0921338	0.144437	0.117311	0.0788378	0.110508
136	'L-Histidine'	154.062	1	0.140815	0.104547	0.107576	0.167213	0.068206	0.193154	0.160209	0.476417					0.254443	0.106129	0.0866813	0.0746006	0.0802271	0.0272578	0.0772844	0.211122
137	'3-Methyl-cis,cis-hexadienedioate'	155.034	7	0.0766414	0.0791789	0.239108	0.0676339	0.0948611	0.074626	0.109806	0.0887367					0.125456	0.072479	0.112903	0.0875167	0.127097	0.11442	0.0375763	0.0778153
138	'4-Imidazolone-5-propanoate'	155.046	1	0.235847	0.127508	0.188047	0.156978	0.250732	0.206135	0.147969	0.202303					0.156533	0.152999	0.162051	0.190483	0.215171	0.562524	0.275033	0.187616
139	'2-Aminomuconate'	156.03	1	0.206721	0.116836	0.0584669	0.156503	0.0819421	0.10967	0.120958	0.163429					0.130388	0.107838	0.072339	0.07126	0.156104	0.131673	0.0535344	0.0944339
140	'(S)-Dihydroorotate'	157.025	1	0.0482452	0.218095	0.304142	0.168665	0.153504	0.105283	0.045545	0.1224					0.170613	0.0888421	0.104332	0.0713721	0.164031	0.0553838	0.0673662	0.0538344
141	'2-Isopropylmaleate'	157.05	1	0.0555009	0.0694551	0.119209	0.117488	0.0825657	0.0342633	0.0536653	0.0573658					0.130596	0.0409407	0.0880299	0.0444347	0.0558099	0.0214899	0.0583714	0.0480622
142	'5-Acetamidopentanoate'	158.082	1	0.170895	0.0599421	0.123779	0.08759	0.140873	0.0889564	0.0881514	0.184646					0.0715285	0.0664948	0.0633489	0.0434144	0.116994	0.0779228	0.0660247	0.061584
143	'2-Oxoadipate'	159.03	4	0.151609	0.0930483	0.0706476	0.104313	0.0817997	0.0444096	0.057423	0.0893712					0.107891	0.0562386	0.0838345	0.0707853	0.0820254	0.147167	0.0720444	0.0444613
144	'Naphthalene-1,2-diol'	159.045	1	0.0688056	0.063233	0.0948016	0.169123	0.14647	0.0871052	0.106625	0.0462659					0.117629	0.0652771	0.0739768	0.117601	0.114486	0.0796123	0.0523324	0.234411
145	'Pimelate'	159.066	1	0.098392	0.0605587	0.129872	0.101293	0.163447	0.0704626	0.0873811	0.111105					0.108432	0.0666639	0.0790455	0.0318312	0.134986	0.0597633	0.0357177	0.056385
146	'D-Alanyl-D-alanine'	159.078	3	0.124578	0.0841866	0.169086	0.0398739	0.111115	0.0738974	0.142285	0.0913436					0.0950836	0.0770492	0.0642823	0.0593318	0.0755184	0.0460356	0.130516	0.186117
147	'4,8-Dihydroxyquinoline'	160.04	2	0.0717297	0.0720718	0.0574025	0.0604302	0.0709765	0.0682603	0.168768	0.100482					0.121697	0.0696956	0.0372297	0.0370846	0.10186	0.0469361	0.107653	0.0823136
148	'L-2-Aminoadipate'	160.061	4	0.154118	0.12528	0.0393676	0.0935678	0.0711531	0.0960463	0.237618	0.124209					0.0813873	0.114064	0.0642948	0.0319143	0.0904775	0.09316	0.0720237	0.0687803
149	'(R)-3,3-Dimethylmalate'	161.045	8	0.210527	0.132954	0.103264	0.134149	0.0741571	0.064924	0.112952	0.104577					0.10964	0.0693819	0.102779	0.0339521	0.0660293	0.120761	0.065406	0.0703386
150	'3-Methyldioxyindole'	162.055	1	0.11508	0.0879377	0.0730368	0.110286	0.0567359	0.111633	0.0780834	0.17984					0.11155	0.0676865	0.135761	0.0650195	0.092985	0.0851879	0.0816021	0.0593838
151	'N,N-Dihydroxy-L-isoleucine'	162.077	1	0.155876	0.10712	0.196078	0.113559	0.0698275	0.132471	0.160262	0.20701					0.199524	0.140259	0.135792	0.147311	0.10709	0.130951	0.118646	0.185784
152	'Phenylpyruvate'	163.04	7	0.132279	0.103685	0.25423	0.0491757	0.0383185	0.0597209	0.080438	0.102855					0.143037	0.0686939	0.096692	0.0382881	0.181104	0.0710421	0.0684041	0.155922
153	'L-Rhamnose'	163.061	6	0.0685086	0.0844198	0.147602	0.176949	0.10083	0.0649699	0.136727	0.0673505					0.0636086	0.0619083	0.0816651	0.0805843	0.0740947	0.0772717	0.0791219	0.0833016
154	'p-Cumate'	163.076	1	0.0691022	0.0451252	0.0522953	0.137133	0.088225	0.0438545	0.105123	0.0680488					0.120353	0.0497685	0.0800593	0.0553225	0.124134	0.0418049	0.0622929	0.0597766
155	'4-Pyridoxolactone'	164.035	3	0.083049	0.0436174	0.109608	0.144401	0.155713	0.0790444	0.132122	0.119288					0.105204	0.0543659	0.135108	0.0188648	0.118275	0.0808984	0.0485444	0.0849029
156	'L-Phenylalanine'	164.071	2	0.139297	0.115956	0.413868	0.0511286	0.0432271	0.0690639	0.0973043	0.0622022					0.153616	0.0334651	0.108999	0.0242937	0.111899	0.024493	0.050703	0.0393996
157	'Phthalate'	165.019	3	0.505544	0.105014	0.0243772	0.0207357	0.0236493	0.0297725	0.074797	0.0504045					0.340502	0.376131	0.0384393	0.0277595	0.40915	0.120989	0.0973491	0.0973727
158	'3-(2-Hydroxyphenyl)propanoate'	165.056	4	0.633857	0.0812784	0.0203926	0.0264174	0.0172536	0.0147215	0.0397103	0.0255312					0.198809	0.173725	0.0686549	0.0153243	0.21837	0.0251472	0.0368856	0.0886823
159	'Pyridoxal'	166.051	3	0.115019	0.0694833	0.122764	0.0491492	0.124159	0.0604195	0.0857818	0.0471752					0.17252	0.0918849	0.0819585	0.0408866	0.120871	0.0585238	0.102441	0.104812
160	'Phosphoenolpyruvate'	166.975	2	0.227694	0.375849	0.344374	0.134907	0.138727	0.273549	0.554124	0.443254					0.272564	0.0666132	0.382522	0.240379	0.26744	0.315836	0.228509	0.152931
161	'Homogentisate'	167.036	7	0.0637952	0.0556014	0.0528414	0.103775	0.066882	0.047486	0.0967635	0.0866639					0.118812	0.069695	0.072084	0.0493845	0.141521	0.0538342	0.0711379	0.0748947
162	'N-Trimethyl-2-aminoethylphosphonate'	167.071	1	0.0872298	0.101433	0.0968234	0.100909	0.0493306	0.0592172	0.116893	0.137433					0.126241	0.0427702	0.0674427	0.0344938	0.172281	0.0475188	0.0794074	0.068577
163	'(4R,7R)-4-Isopropenyl-7-methyl-2-oxo-oxepanone'	167.107	6	0.0637203	0.0503493	0.0493418	0.114884	0.109433	0.0804322	0.0996231	0.12791					0.144671	0.0744475	0.0953295	0.0882994	0.0845404	0.07201	0.101746	0.0818926
164	'Pyridoxine'	168.066	2	0.0809484	0.12589	0.047235	0.163691	0.118922	0.0239627	0.110473	0.201421					0.103121	0.0676466	0.06215	0.101885	0.053006	0.064707	0.14889	0.0792357
165	'(S)-3-Sulfolactate'	168.981	2	0.143051	0.148896	0.215703	0.239121	0.267276	0.153094	0.240762	0.209947					0.186886	0.128462	0.137383	0.105604	0.157305	0.100034	0.116858	0.131227
166	'Glycerone phosphate'	168.991	3	0.147779	0.103797	0.243421	0.0426672	0.0194094	0.0223892	0.0656936	0.0324684					0.166062	0.0648389	0.114508	0.134973	0.0712703	0.14817	0.0700265	0.0827485
167	'3,4-Dihydroxyphenylethyleneglycol'	169.05	5	0.0697087	0.0894629	0.124623	0.160888	0.153157	0.0614239	0.106021	0.109284					0.13906	0.0479554	0.0915783	0.0593794	0.0911703	0.0347122	0.0605306	0.0443298
168	'Limonene-1,2-diol'	169.123	3	0.103449	0.0954499	0.0402227	0.0857412	0.0523809	0.117259	0.0689441	0.0842435					0.156248	0.0557584	0.0571361	0.0620023	0.106491	0.0470672	0.0614105	0.0838785
169	'2,3,4,5-Tetrahydrodipicolinate'	170.046	1	0.399853	0.365814	0.564176	0.0843411	0.0669181	0.0876358	0.0262519	0.0347776					0.287095	0.0645168	0.0893849	0.0324289	0.0528332	0.0248167	0.0443101	0.0355201
170	'sn-Glycerol 3-phosphate'	171.007	1	0.0561491	0.08499	0.0590575	0.0619542	0.0498485	0.0340357	0.124823	0.0883341					0.0790679	0.0841226	0.0405739	0.0579839	0.147762	0.0277718	0.0603501	0.0395771
171	'3-Dehydroshikimate'	171.029	7	0.098035	0.0740507	0.0770092	0.0408404	0.0976127	0.0755636	0.0654235	0.0906138					0.101729	0.0891698	0.0877052	0.0573287	0.060913	0.0502406	0.0495977	0.0931911
172	'N-Acetyl-L-glutamate 5-semialdehyde'	172.061	1	0.102202	0.068243	0.0998948	0.104647	0.0838373	0.0497949	0.118001	0.0484788					0.0519295	0.0725255	0.0792667	0.074721	0.19091	0.0673234	0.0860513	0.0229786
173	'cis-Aconitate'	173.009	2	0.189312	0.0435958	0.0300955	0.0513442	0.0860327	0.0415186	0.080347	0.0873019					0.0633351	0.0719652	0.0565134	0.0470595	0.137706	0.131816	0.0556984	0.141675
174	'Shikimate'	173.045	4	0.111829	0.0656993	0.091365	0.107414	0.079333	0.0187017	0.075983	0.122816					0.111052	0.0424014	0.0685072	0.0517415	0.121784	0.0382532	0.0747445	0.0706645
175	'N-Acetyl-L-aspartate'	174.04	2	0.138726	0.042869	0.0874529	0.0849192	0.010069	0.0220702	0.0406464	0.079268					0.06382	0.173566	0.109256	0.0257485	0.0467588	0.023579	0.0188966	0.0323675
176	'L-Citrulline'	174.087	1	0.0928158	0.0619882	0.118993	0.0837337	0.11426	0.110418	0.11911	0.110273					0.153821	0.0908809	0.075691	0.0857088	0.123794	0.0661639	0.0590035	0.114001
177	'Ascorbate'	175.025	7	0.244545	0.0571196	0.151971	0.0850273	0.114368	0.0968156	0.101298	0.0966819					0.0751147	0.073067	0.0713266	0.0560835	0.10802	0.0839586	0.0312634	0.0486685
178	'3-Propylmalate'	175.061	3	0.0473912	0.127163	0.222687	0.168593	0.045421	0.0273295	0.0396978	0.0201935					0.245101	0.0982128	0.133939	0.0123404	0.0553202	0.0227834	0.0135501	0.013508
179	'Diphosphate'	176.936	1	0.141964	0.128664	0.102758	0.133476	0.150091	0.121364	0.200925	0.149271					0.171051	0.113038	0.101419	0.129336	0.105753	0.0919456	0.12215	0.128459
180	'D-Glucono-1,5-lactone'	177.04	9	0.142881	0.0887311	0.104361	0.193802	0.10629	0.0655657	0.0888075	0.082633					0.115242	0.0558485	0.0951128	0.0264382	0.102047	0.059314	0.0564461	0.0990675
181	'Hippurate'	178.051	1	0.0569912	0.0829187	0.0796378	0.177039	0.101599	0.0703086	0.207945	0.196686					0.0548091	0.0609406	0.124642	0.121391	0.133128	0.0841135	0.0858442	0.0721714
182	'D-Glucosamine'	178.072	3	0.194963	0.0970476	0.122345	0.0984786	0.0715035	0.134933	0.11403	0.15552					0.0798997	0.103566	0.0897243	0.113567	0.133126	0.0354551	0.0485567	0.0488499
183	'3-(4-Hydroxyphenyl)pyruvate'	179.035	3	0.0601437	0.0582667	0.152543	0.131233	0.133846	0.0629596	0.129122	0.0815557					0.119866	0.0532844	0.104512	0.073049	0.12995	0.0788304	0.153503	0.113297
184	'D-Glucose'	179.056	18	0.280168	0.241273	0.228093	0.280183	0.368322	0.27862	0.293412	0.415286					0.215186	0.180195	0.174238	0.15353	0.156863	0.129579	0.150743	0.165812
185	'2-Methyl-3-hydroxy-5-formylpyridine-4-carboxylate'	180.03	1	0.088766	0.11543	0.05345	0.170359	0.132216	0.070747	0.0925441	0.16728					0.121224	0.0663141	0.112529	0.0771951	0.112473	0.0678403	0.0792544	0.0665555
186	'3-(4-Hydroxyphenyl)lactate'	181.051	6	0.0588857	0.0651542	0.0947182	0.112849	0.0826742	0.0631644	0.0833308	0.0689412					0.127966	0.0243636	0.0610292	0.0509691	0.113814	0.0647798	0.0437631	0.11478
187	'4-Pyridoxate'	182.046	2	0.109328	0.0984573	0.0943173	0.131839	0.160951	0.0752682	0.165321	0.136895					0.101866	0.0651235	0.0994108	0.0682658	0.189496	0.178217	0.111316	0.0369833
188	'4-Amino-2-hydroxylamino-6-nitrotoluene'	182.057	1	0.16377	0.134953	0.125052	0.130896	0.113829	0.0322201	0.0883177	0.141201					0.249679	0.144126	0.151882	0.0707911	0.175208	0.186391	0.118733	0.229014
189	'3-Phosphonooxypyruvate'	182.97	1	0.152674	0.0842293	0.115799	0.0563406	0.0652378	0.0460297	0.107718	0.137999					0.181332	0.067302	0.193415	0.117079	0.277887	0.31153	0.353222	0.37484
190	'L-3,4-Dihydroxybutan-2-one 4-phosphate'	183.006	1	0.10055	0.069062	0.0550816	0.070598	0.0558459	0.0421679	0.051621	0.117709					0.158747	0.13454	0.0423299	0.0410669	0.161079	0.0751871	0.0760863	0.0432511
191	'3,4-Dihydroxymandelate'	183.03	2	0.102064	0.0819273	0.148276	0.155457	0.104954	0.0438353	0.115783	0.0846858					0.109347	0.0645405	0.0976696	0.0461566	0.0617517	0.056636	0.0708896	0.0396572
192	'3-Methoxy-4-hydroxyphenylethyleneglycol'	183.066	3	0.118633	0.0779732	0.0575669	0.152725	0.0830073	0.10179	0.0844978	0.12287					0.137759	0.043304	0.0582901	0.0367222	0.15036	0.0540094	0.0620591	0.0678167
193	'(3R)-3-Isopropenyl-6-oxoheptanoate'	183.103	4	0.0993548	0.0287299	0.0441107	0.0614358	0.087401	0.0778195	0.0371077	0.0832267					0.153973	0.0345503	0.109035	0.0719183	0.102893	0.0473193	0.0657712	0.0786157
194	'O-Phospho-L-serine'	184.001	1	0.39403	0.153153	0.0331925	0.111265	0.121108	0.0996535	0.121066	0.1624					0.151743	0.176149	0.0419335	0.122066	0.0774827	0.0372064	0.0193799	0.0443632
195	'3-Phospho-D-glycerate'	184.985	2	0.178564	0.11743	0.317171	0.118511	0.10365	0.184941	0.275045	0.160654					0.086815	0.105752	0.117222	0.112188	0.0817438	0.067116	0.0702596	0.0401422
196	'(3R)-6-Hydroxy-3-isopropenyl-heptanoate'	185.118	4	0.0510734	0.0682232	0.0577232	0.0547361	0.0528443	0.0203445	0.0858227	0.099092					0.137648	0.0493664	0.0808592	0.0258386	0.0962173	0.0275759	0.0465669	0.0918533
197	'8-Amino-7-oxononanoate'	186.114	1	0.100875	0.0771114	0.143979	0.0938689	0.119278	0.0453665	0.114841	0.141625					0.165529	0.152176	0.0450634	0.0356992	0.101442	0.0572014	0.0765418	0.0372802
198	'(Z)-But-1-ene-1,2,4-tricarboxylate'	187.024	2	0.0887951	0.0456651	0.0980741	0.0765696	0.100679	0.077359	0.0938419	0.0914794					0.087508	0.0681243	0.0692481	0.0495332	0.107708	0.0585847	0.0308	0.0680214
199	'1-Hydroxy-2-naphthoate'	187.04	1	0.0476002	0.0376786	0.128186	0.0860849	0.0724799	0.0665863	0.0920116	0.140535					0.104311	0.0556413	0.0884438	0.0606161	0.112797	0.150403	0.108987	0.0734115
200	'N-Acetylisatin'	188.035	3	0.150724	0.129877	0.173334	0.126214	0.152642	0.102501	0.115867	0.0851311					0.134589	0.0486611	0.115963	0.0728351	0.153814	0.0700701	0.0518056	0.0963623
201	'N-Acetyl-L-glutamate'	188.056	2	0.424529	0.477849	0.733087	0.0756854	0.04594	0.0914804	0.0368806	0.0228975					0.453261	0.0374621	0.103673	0.0105579	0.00562688	0.00248336	0.00284302	0.0035727
202	'3-Sulfocatechol'	188.986	2	0.244788	0.272367	0.149231	0.123116	0.135051	0.134044	0.23921	0.180489					0.143597	0.286193	0.201977	0.201867	0.282796	0.215355	0.380686	0.351497
203	'Oxalosuccinate'	189.004	1	0.235025	0.038846	0.0982351	0.0648091	0.103995	0.0779417	0.149327	0.0939847					0.0663508	0.121481	0.0861145	0.0607714	0.137371	0.077002	0.0370629	0.0717986
204	'3-Dehydroquinate'	189.04	2	0.109928	0.0404189	0.111964	0.144183	0.132079	0.105671	0.0899599	0.114273					0.102373	0.0745789	0.0952836	0.024825	0.122198	0.0571403	0.0593919	0.0835887
205	'(R)-3-((R)-3-Hydroxybutanoyloxy)butanoate'	189.076	1	0.0438221	0.0551663	0.0751226	0.243005	0.197493	0.0881261	0.0747491	0.0932507					0.105853	0.0231313	0.0752316	0.0263439	0.0515654	0.0169376	0.0296763	0.0134427
206	'LL-2,6-Diaminoheptanedioate'	189.089	2	0.0529008	0.077517	0.133989	0.120328	0.0933759	0.0927113	0.0986584	0.0859227					0.123997	0.0649828	0.0476062	0.0635634	0.0942913	0.0386901	0.0385778	0.0408018
207	'5-Hydroxyindoleacetate'	190.051	2	0.0876993	0.155853	0.143082	0.0924128	0.296328	0.0833032	0.117458	0.137913					0.169117	0.0427875	0.0876321	0.0933565	0.165689	0.171541	0.0959037	0.0967277
208	'Citrate'	191.02	5	0.2126	0.129464	0.122165	0.100722	0.0796192	0.0632874	0.0636893	0.0513414					0.106134	0.114265	0.149999	0.217359	0.141539	0.112296	0.0982792	0.128668
209	'Phenylacetylglycine'	192.067	3	0.0993485	0.0883451	0.0711055	0.124416	0.101231	0.0974591	0.126551	0.111365					0.109492	0.0585952	0.0685698	0.0400163	0.128901	0.0488587	0.0469494	0.138596
210	'Dopaquinone'	194.046	3	0.134976	0.0849254	0.118608	0.0873687	0.134789	0.13093	0.15154	0.292597					0.137481	0.139213	0.120195	0.0505851	0.0830773	0.104803	0.101273	0.0726877
211	'2-Amino-4-hydroxy-6-hydroxymethyl-7,8-dihydropteridine'	194.068	2	0.128805	0.06955	0.118222	0.141259	0.0983032	0.10135	0.138622	0.183152					0.0532964	0.12983	0.0948135	0.0992066	0.1007	0.171783	0.0660498	0.0676303
212	'2-Phenyl-1,3-propanediol monocarbamate'	194.083	1	0.0981009	0.0565684	0.0778031	0.0461492	0.17427	0.0778587	0.109738	0.179585					0.0878319	0.0972599	0.083869	0.0414794	0.107872	0.0936919	0.0983489	0.0844895
213	'D-Gluconic acid'	195.051	7	0.0572657	0.140511	0.128255	0.0779438	0.0608427	0.041082	0.0338403	0.0574586					0.0680172	0.0433821	0.0877019	0.0445186	0.0668393	0.0486808	0.0102308	0.0451226
214	'3-Hydroxy-2-methylpyridine-4,5-dicarboxylate'	196.026	1	0.0574896	0.103401	0.147985	0.0595508	0.117361	0.0658713	0.119297	0.112682					0.140933	0.124104	0.135116	0.037555	0.0990758	0.0632847	0.0690504	0.0753292
215	'4-Amino-2,6-dinitrotoluene'	196.036	2	0.0935698	0.116668	0.168831	0.189819	0.154183	0.135564	0.189973	0.116256					0.127581	0.0472777	0.0599827	0.0734905	0.107166	0.0718762	0.081606	0.064337
216	'3,4-Dihydroxy-L-phenylalanine'	196.061	3	0.121947	0.153961	0.069649	0.122296	0.131382	0.0506618	0.153307	0.201294					0.126835	0.0749972	0.045901	0.0792027	0.121221	0.0735879	0.0780862	0.120926
217	'3-(3,4-Dihydroxyphenyl)lactate'	197.046	2	0.11454	0.0934945	0.103195	0.143169	0.108902	0.0807653	0.0643996	0.0607785					0.125642	0.0641533	0.127353	0.0639462	0.109837	0.043111	0.0478895	0.0236427
218	'cis-2,3-Dihydroxy-2,3-dihydro-p-cumate'	197.082	1	0.0647003	0.0477934	0.108693	0.22377	0.0856724	0.0577869	0.0642894	0.072939					0.139787	0.0492095	0.127754	0.0470033	0.0886463	0.0396766	0.0611304	0.0219891
219	'O-Phospho-L-homoserine'	198.016	3	0.238353	0.172347	0.110965	0.109178	0.105174	0.0492931	0.0736613	0.0686189					0.113391	0.0789459	0.0364748	0.0607969	0.103208	0.0617301	0.0556817	0.0496586
220	'D-Erythrose 4-phosphate'	199.003	1	0.0588531	0.0298253	0.0421946	0.0687204	0.0663049	0.0393188	0.0765223	0.0677693					0.107192	0.0566835	0.0674029	0.0192973	0.100132	0.121088	0.0318015	0.0476435
221	'S-Sulfo-L-cysteine'	199.969	1	0.529186	0.364658	0.250698	0.396119	0.124672	0.257044	0.172152	0.242031					0.271178	0.40009	0.504004	0.347853	0.320867	0.904628	0.36446	0.279717
222	'4-Sulfobenzoate'	200.985	1	0.102048	0.0677893	0.106354	0.0932261	0.114372	0.0601524	0.0901276	0.107763					0.101783	0.0995542	0.187716	0.0501567	0.093267	0.0834236	0.0482928	0.107645
223	'2-Hydroxy-4-carboxyhexa-2,4-dienedioate'	201.003	3	0.0721453	0.073746	0.0780311	0.0967008	0.133807	0.0743104	0.0513924	0.102197					0.157827	0.0995279	0.132854	0.0658201	0.133742	0.0661337	0.0332022	0.0586707
224	'Indolepyruvate'	202.05	1	0.125838	0.0782004	0.35854	0.0741665	0.122082	0.0589336	0.140467	0.109182					0.214378	0.0713441	0.125684	0.0741697	0.158137	0.202666	0.282146	0.166129
225	'1,4-Dihydroxy-2-naphthoate'	203.034	4	0.0964622	0.0837617	0.0614497	0.114173	0.149574	0.0770345	0.0879037	0.124195					0.0976152	0.0560255	0.0849937	0.0647261	0.111343	0.0783357	0.0600154	0.0463901
226	'6-Hydroxykynurenate'	204.031	1	0.113495	0.103247	0.0332449	0.0721834	0.0967321	0.103454	0.0889209	0.115317					0.0910642	0.122546	0.0887177	0.0422733	0.146129	0.120885	0.0884799	0.109618
227	'Indolelactate'	204.067	2	0.165417	0.128856	0.141402	0.173868	0.166777	0.0893536	0.191959	0.066913					0.180872	0.119039	0.13798	0.0932341	0.177999	0.0919776	0.120465	0.143125
228	'3-Oxalomalate'	204.999	1	0.151128	0.0923995	0.141619	0.157845	0.108814	0.0965608	0.145521	0.104014					0.12237	0.140242	0.0960585	0.0882386	0.10051	0.0737842	0.0847668	0.108911
229	'Lipoate'	205.036	5	0.175371	0.0422969	0.0387433	0.0903102	0.25334	0.453586	0.589565	0.576995					0.0938159	0.0907019	0.0736116	0.0467143	0.0805356	0.0841828	0.0824858	0.115688
230	'2-Hydroxy-8-methylchromene-2-carboxylate'	205.05	3	0.0659959	0.0394472	0.0549018	0.109138	0.105737	0.147388	0.191764	0.175035					0.118006	0.0893504	0.100466	0.0832779	0.10524	0.11241	0.0753047	0.0711487
231	'3-Dimethylallyl-4-hydroxybenzoate'	205.087	1	0.0686179	0.0866633	0.0733675	0.0960589	0.187709	0.0350083	0.112225	0.133598					0.144194	0.0497302	0.0739281	0.0818648	0.105786	0.0437907	0.0845082	0.0378686
232	'Dihydrolipoamide'	206.068	1	0.100629	0.095721	0.117419	0.127393	0.16328	0.128237	0.0920851	0.12176					0.186862	0.104774	0.0830992	0.0442336	0.117826	0.0873525	0.0868385	0.0932741
233	'N-Acetyl-L-phenylalanine'	206.083	2	0.104145	0.102151	0.161511	0.123233	0.105302	0.0745839	0.112664	0.185027					0.142371	0.0628938	0.111376	0.0697818	0.126568	0.0362983	0.0524389	0.0579857
234	'Benzylsuccinate'	207.066	1	0.0942337	0.0412545	0.0231495	0.050039	0.0201117	0.0269527	0.105499	0.125808					0.0548821	0.0493893	0.0449224	0.0298218	0.0883837	0.0644171	0.0466537	0.0742339
235	'Sinapyl alcohol'	209.082	1	0.0804478	0.0716507	0.113643	0.199818	0.137733	0.0314674	0.0784502	0.0495287					0.106558	0.0828065	0.0916097	0.0571504	0.181053	0.0685964	0.060007	0.0796562
236	'Traumatin'	211.134	1	0.06941	0.0592041	0.0487359	0.150788	0.14473	0.0987432	0.100903	0.0552458					0.136678	0.0290219	0.0827048	0.100461	0.111102	0.0589681	0.0496775	0.132681
237	'4-Phospho-L-aspartate'	211.999	2	0.236992	0.15483	0.069569	0.116811	0.135213	0.0974658	0.0955311	0.143639					0.195652	0.193408	0.0914203	0.124193	0.186406	0.257651	0.105597	0.132787
238	'4-Hydroxylamino-2,6-dinitrotoluene'	212.031	2	0.188549	0.16549	0.112964	0.148188	0.154536	0.0675229	0.0781151	0.102025					0.0790225	0.0384426	0.106656	0.122031	0.103738	0.0669677	0.0735937	0.0861971
239	'N,N-Dihydroxy-L-tyrosine'	212.057	1	0.078997	0.085944	0.074481	0.111605	0.125953	0.101066	0.213786	0.119126					0.149061	0.0798866	0.065582	0.0668406	0.200576	0.0652543	0.0882644	0.106768
240	'2-Deoxy-D-ribose 1-phosphate'	213.016	4	0.129276	0.082154	0.172042	0.0640771	0.0443465	0.0495276	0.0783389	0.0318334					0.132352	0.0637643	0.0565913	0.0276415	0.0658539	0.0456571	0.023838	0.022154
241	'O-Phospho-4-hydroxy-L-threonine'	214.012	1	0.141182	0.122942	0.111371	0.093328	0.0851897	0.0420363	0.102025	0.0847946					0.111221	0.123895	0.0797775	0.0811494	0.105142	0.0957469	0.10108	0.0707073
242	'sn-glycero-3-Phosphoethanolamine'	214.048	1	0.167578	0.0760517	0.161884	0.119033	0.106534	0.0970997	0.0674646	0.122751					0.0705516	0.0840232	0.053379	0.0435483	0.148842	0.0399436	0.0618372	0.0468283
243	'2-C-Methyl-D-erythritol 4-phosphate'	215.033	1	0.287969	0.276453	0.240056	0.395456	0.450446	0.353146	0.352089	0.494354					0.271131	0.19152	0.195407	0.175555	0.171138	0.148306	0.164069	0.154728
244	'beta-Alanyl-L-lysine'	216.134	2	0.266875	0.0767863	0.153193	0.137054	0.316295	0.196728	0.200368	0.320054					0.12046	0.0846457	0.102643	0.0441116	0.11888	0.0422831	0.077565	0.0912252
245	'4-Amino-2-methyl-5-phosphomethylpyrimidine'	218.033	1	0.217019	0.239168	0.245409	0.354016	0.407604	0.323234	0.276132	0.425985					0.256348	0.197855	0.160042	0.150755	0.135198	0.131095	0.171482	0.158905
246	'5-Hydroxyindolepyruvate'	218.045	2	0.12624	0.0938897	0.155342	0.152002	0.231287	0.0877718	0.164496	0.174336					0.120203	0.0924027	0.114774	0.128093	0.122488	0.0771652	0.0617017	0.138564
247	'O-Succinyl-L-homoserine'	218.067	1	0.110348	0.0643808	0.0942753	0.13655	0.169231	0.108027	0.138301	0.144019					0.100462	0.083569	0.136765	0.451996	0.0970506	0.14603	0.0576677	0.092235
248	'Pantothenate'	218.103	1	0.109444	0.121864	0.232044	0.22623	0.150357	0.0256394	0.00899823	0.0160568					0.0914479	0.0638133	0.0524921	0.00976542	0.0127947	0.00593074	0.00497917	0.00626289
249	'4-Carboxy-4-hydroxy-2-oxoadipate'	219.014	1	0.172752	0.0559872	0.0645194	0.0834551	0.101845	0.0776961	0.0806603	0.107863					0.131614	0.0384864	0.0534835	0.0638405	0.135867	0.109639	0.0771801	0.11534
250	'2-trans,6-trans-Farnesal'	219.173	1	0.0993894	0.131893	0.0931892	0.142168	0.0884121	0.122004	0.0876921	0.163148					0.132869	0.0405453	0.109636	0.049223	0.155119	0.054865	0.107706	0.105109
251	'7,8-Dihydroxykynurenate'	220.026	1	0.106242	0.055446	0.115541	0.166097	0.0955477	0.091756	0.143536	0.0605219					0.113358	0.0557774	0.055044	0.073215	0.168115	0.0904478	0.0723428	0.0735027
252	'L-Histidinol phosphate'	220.049	1	0.178585	0.202577	0.131281	0.139374	0.218615	0.136262	0.0874943	0.128961					0.0629836	0.0967339	0.0314036	0.0489644	0.112812	0.187031	0.148173	0.049654
253	'2-Succinylbenzoate'	221.046	3	0.0794075	0.0704385	0.0824161	0.136476	0.110691	0.0292405	0.0773376	0.130788					0.149122	0.0604323	0.10002	0.0843139	0.133269	0.0623545	0.0760831	0.0556545
254	'4-Amino-4-deoxychorismate'	224.057	1	0.123553	0.0664169	0.148934	0.130047	0.144634	0.106026	0.0970507	0.105652					0.116958	0.0457714	0.0859959	0.106499	0.144132	0.0913237	0.0636708	0.122062
255	'2,5-Dichloro-4-oxohex-2-enedioate'	224.936	1	0.164771	0.13022	0.115694	0.157982	0.143638	0.113378	0.11044	0.168414					0.158815	0.105952	0.139075	0.10264	0.124473	0.0684728	0.100145	0.115046
256	'Deoxycytidine'	226.08	1	0.0475726	0.0782287	0.148724	0.169111	0.12366	0.0749077	0.109023	0.127943					0.142033	0.0616524	0.0862537	0.0758411	0.0885833	0.0790907	0.126969	0.0575807
257	'5-Phosphoribosylamine'	228.029	1	0.203748	0.0985979	0.108169	0.0918657	0.122484	0.0563419	0.0802752	0.0740418					0.0680174	0.135883	0.0940906	0.0456533	0.0605978	0.0579003	0.0547746	0.069063
258	'D-Ribose 5-phosphate'	229.012	8	0.0778591	0.0775333	0.109391	0.050358	0.065747	0.0797475	0.0942473	0.0463538					0.239408	0.0732333	0.113113	0.131797	0.260985	0.766641	0.320057	0.0747924
259	'4-Hydroxyphenyl-4-hydroxybenzoate'	229.05	1	0.0408079	0.0695314	0.10834	0.123921	0.112826	0.0480931	0.127292	0.080921					0.150916	0.0593875	0.0695342	0.0577389	0.146388	0.05081	0.10845	0.0829879
260	'2-Hydroxy-6-oxo-6-(2-hydroxyphenyl)-hexa-2,4-dienoate'	233.045	1	0.0907495	0.0435207	0.0633874	0.145335	0.0874384	0.0965805	0.0453395	0.0747773					0.144382	0.0609906	0.0979523	0.0656991	0.098058	0.109323	0.051888	0.0274303
261	'6-Pyruvoyltetrahydropterin'	236.079	1	0.119334	0.0671469	0.060489	0.0725502	0.115573	0.124368	0.0690772	0.0815362					0.120376	0.0412925	0.0973216	0.093858	0.0934812	0.100963	0.0474911	0.0708927
262	'3-Deoxy-D-manno-octulosonate'	237.061	1	0.0913732	0.0751788	0.0776787	0.0827516	0.110955	0.0627658	0.0915436	0.0831022					0.0688114	0.0587384	0.0347184	0.0378324	0.058727	0.0443264	0.0333371	0.0251645
263	'Dihydrobiopterin'	238.094	2	0.381474	0.0442807	0.0593144	0.151911	0.101693	0.0557221	0.205253	0.112591					0.273561	0.31503	0.0538352	0.0939345	0.393017	0.149661	0.0891073	0.108558
264	'(1R,6R)-6-Hydroxy-2-succinylcyclohexa-2,4-diene-1-carboxylate'	239.057	1	0.030652	0.0427066	0.0489168	0.101673	0.0916835	0.069745	0.0941543	0.0987721					0.109942	0.025698	0.0918124	0.056128	0.103603	0.0670977	0.0539653	0.0376591
265	'Tetrahydrobiopterin'	240.111	1	0.124852	0.109158	0.108301	0.203977	0.150123	0.113041	0.167426	0.148677					0.173695	0.0743224	0.129521	0.147616	0.102616	0.131377	0.0982005	0.152494
266	'Lumichrome'	241.072	1	0.0692142	0.0481494	0.138992	0.203687	0.188266	0.0779649	0.0828034	0.165501					0.163232	0.0479002	0.105503	0.070507	0.134529	0.0206573	0.0551492	0.0203079
267	'4,5-Bisphenol-o-quinone'	241.087	1	0.102013	0.0351808	0.0574346	0.193145	0.204598	0.0532628	0.105853	0.100491					0.169142	0.0609695	0.0959243	0.0894269	0.0887488	0.0710225	0.071822	0.0922664
268	'Cytidine'	242.078	2	0.10571	0.0956473	0.0802226	0.110512	0.0626609	0.0458436	0.072115	0.0868046					0.179387	0.0831172	0.0697039	0.0876057	0.0813461	0.596138	0.236751	0.115114
269	'Uridine'	243.062	2	0.0988162	0.0791957	0.0630372	0.0794806	0.126618	0.118232	0.0608717	0.140476					0.158385	0.0392873	0.112572	0.0691157	0.199309	0.208267	0.0439785	0.113149
270	'Pyridoxal phosphate'	246.017	1	0.109836	0.1424	0.161642	0.114515	0.083831	0.0714978	0.104288	0.0347269					0.266161	0.0991787	0.183857	0.281162	0.336569	0.630221	0.174849	0.150361
271	'N-Succinyl-L-glutamate'	246.064	1	0.358014	0.0488038	0.127287	0.269191	0.142361	0.059213	0.105136	0.147439					0.0950461	0.0659894	0.0919587	0.0862554	0.0365637	0.0559056	0.0295962	0.0549011
272	'3-Dimethylallyl-4-hydroxyphenylpyruvate'	247.097	1	0.100626	0.0309503	0.130299	0.113603	0.148985	0.0873774	0.0695918	0.15649					0.15015	0.0505379	0.108265	0.076853	0.100336	0.0415891	0.057995	0.0774223
273	'Pyridoxine phosphate'	248.03	1	0.0438971	0.164625	0.108335	0.144893	0.238856	0.189589	0.140043	0.152005					0.179037	0.0943611	0.123832	0.0407782	0.135762	0.041476	0.0972029	0.124268
274	'Deoxyadenosine'	250.092	2	0.155122	0.0715774	0.0684842	0.11476	0.0539638	0.115131	0.135774	0.0644397					0.0541761	0.123006	0.0768636	0.0917607	0.18011	0.0538406	0.0640612	0.0651691
275	'Neopterin'	252.073	1	0.152112	0.0683827	0.0968121	0.262186	0.10414	0.0842799	0.101841	0.0331997					0.17641	0.0866136	0.100908	0.118613	0.104513	0.088585	0.0507578	0.0584866
276	'Shikimate 3-phosphate'	253.013	1	0.197609	0.221277	0.290581	0.127751	0.0617603	0.142657	0.116646	0.0459273					0.282547	0.119989	0.108652	0.058625	0.0974362	0.060011	0.0511363	0.0647242
277	'Hexadecanoic acid'	255.233	1	0.0823956	0.117801	0.173506	0.139907	0.0990902	0.0344751	0.139309	0.16519					0.0518264	0.0689545	0.0404039	0.0244628	0.0980569	0.111913	0.0737363	0.105805
278	'D-Glucono-1,5-lactone 6-phosphate'	257.007	3	0.199252	0.132806	0.416931	0.114535	0.0536542	0.0682662	0.0868125	0.111428					0.205026	0.0600846	0.151626	0.0512129	0.140337	0.0614693	0.0562143	0.0675287
279	'sn-glycero-3-Phosphocholine'	257.103	1	0.0637919	0.0537692	0.142027	0.174526	0.134681	0.110984	0.0680091	0.0458828					0.165637	0.0431642	0.10572	0.0535136	0.127934	0.0314056	0.0470084	0.0291235
280	'D-Glucosamine 6-phosphate'	258.039	4	0.119593	0.0583568	0.142012	0.152366	0.126651	0.0619635	0.139609	0.086578					0.139908	0.0976505	0.070649	0.0692046	0.0869979	0.0908991	0.0133463	0.0832954
281	'D-Fructose 6-phosphate'	259.023	16	0.119875	0.0987324	0.161129	0.037914	0.0254068	0.0556347	0.109356	0.0296734					0.0839667	0.0672169	0.0395522	0.142134	0.039624	0.0493542	0.0533665	0.0449078
282	'2,3-Bis(4-hydroxyphenyl)-1,2-propanediol'	259.097	1	0.0732737	0.078682	0.116388	0.151113	0.168977	0.0762408	0.097845	0.113836					0.165622	0.0642402	0.0531046	0.0695981	0.118163	0.0417602	0.0846906	0.0463453
283	'Dihydroshikonofuran'	259.133	1	0.141002	0.0725112	0.0752975	0.184607	0.0838736	0.040265	0.0941753	0.0619583					0.162895	0.0910322	0.108819	0.0380464	0.16629	0.0293145	0.0290887	0.0644964
284	'D-Mannitol 1-phosphate'	261.038	3	0.192951	0.325058	1.64051	0.0420707	0.0757853	0.0805902	0.061848	0.0451935					0.517316	0.0393871	0.108032	0.0816437	0.0594532	0.0268564	0.0461508	0.066307
285	'3''''-Hydroxy-geranylhydroquinone'	261.149	1	0.168215	0.00837994	0.0918513	0.120523	0.0812519	0.051941	0.137212	0.0893901					0.185562	0.0764558	0.0765616	0.0630969	0.119591	0.0458641	0.090348	0.0436894
286	'S-Ribosyl-L-homocysteine'	266.07	1	0.114937	0.0994435	0.115147	0.0825842	0.0748272	0.043971	0.144461	0.0918177					0.130582	0.118225	0.0900876	0.0442141	0.0824834	0.0956099	0.0362908	0.0762829
287	'Adenosine'	266.088	2	0.117103	0.146023	0.111524	0.0517049	0.0403869	0.151525	0.074197	0.0651826					0.207367	0.126486	0.118103	0.0787516	0.0962052	0.202579	0.0789906	0.0410015
288	'Inosine'	267.073	2	0.0948015	0.43521	0.377533	0.0618223	0.064671	0.0525279	0.0473037	0.0572494					0.652861	0.0664973	0.309071	0.246704	0.291422	0.573137	0.0376541	0.195902
289	'Deoxyshikonin'	271.096	1	0.0714997	0.0719107	0.0486214	0.196971	0.178067	0.0532287	0.0614022	0.0869257					0.180516	0.056562	0.0733997	0.0415502	0.134277	0.0972848	0.0249502	0.0562528
290	'Paraoxon'	274.047	1	0.125401	0.127362	0.113736	0.119723	0.134505	0.100866	0.0866861	0.177619					0.116731	0.150527	0.184479	0.0661362	0.241293	0.0463838	0.097029	0.0460151
291	'N-Succinyl-L-citrulline'	274.103	1	0.119118	0.0400542	0.096078	0.0775832	0.077617	0.0431814	0.054235	0.0281796					0.172596	0.0336197	0.114809	0.0447868	0.0957294	0.0422708	0.038901	0.0711455
292	'6-Phospho-D-gluconate'	275.017	1	0.189071	0.272719	0.213115	0.127921	0.0879019	0.127552	0.0891286	0.0744672					0.221127	0.126011	0.209542	0.0333	0.0312613	0.0205229	0.0256757	0.0280887
293	'p-Coumaroylagmatine'	275.15	1	0.105826	0.106133	0.196588	0.157084	0.247592	0.105677	0.0970971	0.165345					0.193593	0.0546664	0.0870505	0.0501154	0.15648	0.0389455	0.0697908	0.0544899
294	'2-C-Methyl-D-erythritol 2,4-cyclodiphosphate'	276.988	1	0.21374	0.198356	0.0647131	0.151656	0.099546	0.140873	0.102467	0.030958					0.188448	0.177864	0.128258	0.0171674	0.0197069	0.00999103	0.0133396	0.0120614
295	'(9Z,12Z,15Z)-Octadecatrienoic acid'	277.217	1	0.113975	0.196596	0.327144	0.328805	0.188856	0.132756	0.0615259	0.0372658					0.338626	0.128647	0.196618	0.114484	0.135679	0.110877	0.0430058	0.0351174
296	'Linoleate'	279.233	1	0.193303	0.240723	0.80655	0.577776	0.238439	0.225895	0.0712788	0.0326699					0.412775	0.156805	0.162435	0.284609	0.120072	0.0708406	0.0955777	0.0245367
297	'Indoleglycerol phosphate'	286.051	1	0.148842	0.1387	0.125034	0.182002	0.142194	0.100436	0.101487	0.0610731					0.110886	0.101448	0.120714	0.095317	0.165416	0.109246	0.0981389	0.0564257
298	'2-Dehydro-3-deoxy-D-arabino-heptonate 7-phosphate'	287.018	1	0.107292	0.125123	0.0855148	0.0700037	0.0740325	0.0671495	0.0681747	0.0625868					0.130318	0.0615045	0.071355	0.0263673	0.095924	0.0535435	0.0264913	0.0423613
299	'N-Succinyl-2-L-amino-6-oxoheptanedioate'	288.074	1	0.144423	0.172803	0.136882	0.0600801	0.0555116	0.113212	0.116202	0.064733					0.271267	0.0406157	0.177627	0.416399	0.335943	0.278076	0.16571	0.112436
300	'alpha-D-Ribose-1,2-cyclic-phosphate-5-phosphate'	290.967	1	0.135271	0.100518	0.152683	0.056424	0.0504515	0.104987	0.082205	0.10735					0.105021	0.083609	0.116185	0.0680664	0.0477148	0.103049	0.122599	0.0670102
301	'12-OPDA'	291.196	3	0.0363738	0.098982	0.042391	0.228422	0.122191	0.0633704	0.0686035	0.0450741					0.138819	0.0711442	0.0397229	0.0764512	0.102484	0.0723848	0.0333819	0.0877767
302	'N-Acetylmuramate'	292.104	1	0.102393	0.100521	0.0874273	0.1124	0.15928	0.0304314	0.0395403	0.0924451					0.119	0.0858722	0.104163	0.0549743	0.097828	0.045822	0.0551519	0.0545358
303	'2-Deoxy-D-ribose 1,5-bisphosphate'	292.983	1	0.125877	0.0411804	0.0758729	0.144994	0.162297	0.0823984	0.0839786	0.18381					0.0835152	0.0916523	0.0755858	0.0838296	0.0840084	0.0965942	0.0872683	0.0892214
304	'8-[(1R,2R)-3-Oxo-2-{(Z)-pent-2-enyl}cyclopentyl]octanoate'	293.212	4	0.0817991	0.0488628	0.0949047	0.206982	0.0453799	0.0723534	0.072455	0.0482051					0.169713	0.0415993	0.0798833	0.0555715	0.123137	0.0578436	0.0679295	0.0987252
305	'Aminoimidazole ribotide'	294.05	1	0.076187	0.115092	0.130929	0.0969024	0.196333	0.168601	0.137221	0.126362					0.206623	0.152508	0.12616	0.0966395	2.03335	0.357575	0.106986	0.298939
306	'Salidroside'	299.114	1	0.0871403	0.0674053	0.150969	0.143214	0.189505	0.0744008	0.0809453	0.0940548					0.191931	0.0324642	0.0903282	0.0773872	0.149967	0.0153234	0.0757786	0.0466066
307	'N-Acetyl-D-glucosamine 6-phosphate'	300.049	4	0.033538	0.109325	0.0961809	0.0778305	0.0936121	0.0422478	0.105604	0.127579					0.10349	0.0976935	0.0561803	0.064567	0.190484	0.0497602	0.0681967	0.0383254
308	'2'',3''-Cyclic CMP'	304.035	1	0.0711764	0.0753263	0.114196	0.094898	0.0726798	0.0907613	0.139239	0.105138					0.11592	0.104942	0.0920432	0.127901	0.104591	0.121159	0.151547	0.133278
309	'Capsaicin'	304.189	1	0.238632	0.0589492	0.148499	0.342627	0.272187	0.30106	0.225707	0.136124					0.17195	0.0673478	0.0533717	0.0454819	0.119767	0.133378	0.121179	0.0685961
310	'2'',3''-Cyclic UMP'	305.016	1	0.110165	0.0513254	0.128057	0.0651045	0.0581462	0.0830795	0.143755	0.110998					0.13349	0.0859755	0.0669864	0.0768345	0.090264	0.0354487	0.0961416	0.0755663
311	'3-Iodo-L-tyrosine'	305.959	1	0.290579	0.115533	0.171521	0.297657	0.185685	0.138635	0.306284	0.176983					0.163754	0.179565	0.146915	0.159006	0.0771338	0.150538	0.0920961	0.144849
312	'dCMP'	306.05	1	0.11384	0.0938568	0.164534	0.134858	0.109063	0.141675	0.167349	0.0823585					0.100734	0.0597848	0.0731847	0.0505741	0.0330224	0.0572997	0.0535232	0.0398745
313	'Glutathione'	306.076	1	0.142742	0.0585275	0.108159	0.0546679	0.0433283	0.0854659	0.0708258	0.0398167					0.079448	0.231076	0.101658	0.15478	0.0388505	0.0468326	0.0357581	0.0336487
314	'N-Acetylneuraminate'	308.099	1	0.145847	0.086624	0.0956664	0.106479	0.107146	0.158323	0.24353	0.33512					0.0907053	0.189832	0.0844401	0.0617489	0.0817544	0.0814051	0.0473521	0.085096
315	'13(S)-HPOT'	309.208	3	0.122153	0.0693753	0.0986153	0.127402	0.121239	0.276481	0.0814754	0.0893225					0.154208	0.0386641	0.0808148	0.0594944	0.1275	0.0384816	0.0802717	0.0381764
316	'2-(Formamido)-N1-(5''-phosphoribosyl)acetamidine'	312.057	1	0.085296	0.0623393	0.0944863	0.13267	0.128696	0.138513	0.110699	0.122537					0.135125	0.0738248	0.0953729	0.0806958	0.0965096	0.090709	0.065993	0.0971713
317	'5''-Phosphoribosyl-N-formylglycinamide'	313.044	1	0.0744247	0.205823	0.361387	0.0426573	0.0584869	0.0723167	0.073888	0.0186719					0.37672	0.172132	0.204141	0.0224904	0.10047	0.0198026	0.023805	0.01323
318	'15-Deoxy-delta-12,14-PGJ2'	315.196	1	0.0656284	0.0507808	0.102708	0.116453	0.093546	0.0582038	0.0708445	0.0524628					0.182066	0.0563883	0.0917431	0.0572347	0.0938793	0.059212	0.0387807	0.0252324
319	'3-Deoxy-D-manno-octulosonate 8-phosphate'	317.029	1	0.0936631	0.0602902	0.075078	0.167843	0.0830718	0.0762608	0.0558711	0.112821					0.0982636	0.0919838	0.0571777	0.0542355	0.15213	0.0950273	0.0811569	0.0987143
320	'15-OxoETE'	317.212	3	0.103484	0.0494649	0.110709	0.103681	0.0655522	0.0623589	0.149978	0.055768					0.144763	0.0464977	0.0785326	0.0373214	0.125623	0.066747	0.0460985	0.0687588
321	'(15S)-15-Hydroxy-5,8,11-cis-13-trans-eicosatetraenoate'	319.227	15	0.120638	0.0893097	0.0656763	0.190456	0.120812	0.136993	0.151177	0.0372129					0.151654	0.0676973	0.109703	0.0656314	0.117128	0.0698439	0.0915584	0.0432379
322	'CMP'	322.046	2	0.112096	0.0415942	0.156129	0.0989228	0.0690632	0.0513719	0.0482243	0.113073					0.0958034	0.0393669	0.0351344	0.0779943	0.0861294	0.0896668	0.0307758	0.0827857
323	'UMP'	323.03	3	0.143116	0.0541227	0.134312	0.0842628	0.0565752	0.0783201	0.0845265	0.0835331					0.243945	0.0489193	0.112249	0.165341	0.20362	0.224111	0.105628	0.0616131
324	'N-Glycoloyl-neuraminate'	324.085	1	0.0627192	0.121097	0.149058	0.195156	0.126998	0.0909038	0.0970194	0.0681153					0.150753	0.111498	0.0957515	0.0918961	0.115091	0.0373479	0.0721759	0.080594
325	'Aflatoxin B1-exo-8,9-epoxide'	327.05	1	0.0563655	0.0761263	0.0966584	0.13241	0.111354	0.0598906	0.072907	0.121735					0.107626	0.0784969	0.120889	0.038659	0.108927	0.0427956	0.0334109	0.0763516
326	'3'',5''-Cyclic AMP'	328.047	2	0.134922	0.213808	0.188318	0.191812	0.10409	0.101764	0.152749	0.0801513					0.116188	0.381028	0.0542178	0.140058	0.0240516	0.126287	0.102443	0.0890556
327	'dAMP'	330.062	1	0.133394	0.0568909	0.0484086	0.0695839	0.0814587	0.111886	0.154221	0.0792941					0.128133	0.166129	0.129839	0.0523448	0.0775972	0.065842	0.0410334	0.0901805
328	'2''-Deoxyinosine 5''-phosphate'	331.046	1	0.0423533	0.11259	0.0748844	0.18498	0.10516	0.0660524	0.114044	0.0978466					0.151224	0.0542151	0.0850051	0.0688481	0.128594	0.0617546	0.0244313	0.0250639
329	'5,5''-Dehydrodivanillate'	333.057	1	0.105755	0.103847	0.150215	0.0884405	0.125033	0.0426393	0.166447	0.121893					0.0786813	0.107223	0.0463926	0.0341855	0.0995678	0.0714697	0.0464256	0.0485031
330	'Glutathione episulfonium ion'	333.101	1	0.0975196	0.0574072	0.0533989	0.142759	0.134109	0.0782701	0.0992489	0.119934					0.150754	0.0741559	0.0903145	0.0378514	0.128411	0.0553432	0.0567881	0.0539228
331	'5,6-Epoxytetraene'	333.208	1	0.0608088	0.0734449	0.0910111	0.0860372	0.0855118	0.0676269	0.0674548	0.0698662					0.144919	0.0385909	0.0722599	0.0343355	0.11101	0.0626769	0.057432	0.0605938
332	'Nicotinate D-ribonucleotide'	335.039	1	0.098557	0.114287	0.0947802	0.131558	0.117745	0.0766646	0.0941418	0.0687007					0.100996	0.0399107	0.109203	0.0497097	0.122543	0.0602181	0.0657996	0.0743956
333	'8(R)-HPETE'	335.223	10	0.148323	0.103373	0.0778244	0.287835	0.221329	0.0619259	0.106549	0.0794668					0.145468	0.0702158	0.0675959	0.0288609	0.141624	0.045811	0.0879665	0.0457316
334	'S-(Hydroxymethyl)glutathione'	336.086	1	0.0691506	0.0963208	0.157348	0.134298	0.129983	0.153355	0.17062	0.134276					0.1024	0.0713517	0.124306	0.0748509	0.106688	0.0911768	0.0843314	0.0547595
335	'1-(5''-Phosphoribosyl)-5-amino-4-imidazolecarboxamide'	337.057	1	0.187391	0.174106	0.128184	0.0852831	0.0383626	0.0621859	0.0356413	0.0250944					0.0908841	0.126122	0.0676548	0.0478814	0.137789	0.175728	0.121044	0.0969135
336	'5,6-DHET'	337.239	4	0.0692702	0.0420606	0.0518814	0.113583	0.0781546	0.0878564	0.157292	0.115482					0.140113	0.0400427	0.0729302	0.024152	0.129463	0.0810937	0.076171	0.0554498
337	'1-(5-Phospho-D-ribosyl)-5-amino-4-imidazolecarboxylate'	338.04	2	0.103012	0.0891027	0.111608	0.138132	0.113609	0.10916	0.125671	0.0745834					0.109888	0.0787961	0.100228	0.150722	1.80072	0.558991	0.104262	0.517422
338	'D-Fructose 1,6-bisphosphate'	338.989	4	0.237004	0.151862	0.536418	0.0792416	0.0662832	0.0600126	0.0727594	0.023273					0.248483	0.105698	0.12813	0.113197	0.160447	0.115888	0.0637697	0.0515962
339	'AMP'	346.057	3	0.274908	0.169096	0.29851	0.0309352	0.0406178	0.0299075	0.0552232	0.0471345					0.203292	0.0444098	0.130696	0.157382	0.227697	0.202946	0.057404	0.0520665
340	'IMP'	347.04	1	0.522969	0.419729	0.595245	0.0525298	0.0354061	0.0206607	0.0336344	0.0416761					0.342041	0.0552477	0.205763	0.125272	0.231945	0.372397	0.0885485	0.126006
341	'S-(Formylmethyl)glutathione'	348.088	1	0.14308	0.0638723	0.107832	0.123822	0.150298	0.0518757	0.0930488	0.0535223					0.114365	0.0710071	0.0519362	0.0348467	0.0453659	0.0192595	0.0302931	0.0167324
342	'11,12,15-THETA'	353.234	2	0.118502	0.0567987	0.0874977	0.0768617	0.21591	0.314226	0.0877446	0.144027					0.186858	0.0436218	0.107822	0.0556415	0.145174	0.041087	0.0902653	0.0535836
343	'GMP'	362.051	3	0.253354	0.186316	0.247524	0.0502642	0.0417892	0.0773898	0.019569	0.0453809					0.171567	0.113633	0.0831716	0.162831	0.0546057	0.167883	0.118151	0.103607
344	'N-Acetylmuramoyl-Ala'	363.14	1	0.122666	0.0467675	0.0890627	0.167559	0.068644	0.0836335	0.0777945	0.125892					0.112515	0.0952017	0.0730014	0.0695505	0.0870023	0.0536564	0.0536758	0.0866874
345	'N-Acetylbialaphos'	364.125	1	0.0689516	0.0648237	0.129342	0.128568	0.191664	0.116697	0.192516	0.104981					0.11598	0.0773443	0.0687003	0.0572369	0.131213	0.0847264	0.053006	0.114425
346	'N-Acetylmuramic acid 6-phosphate'	372.071	1	0.128501	0.068611	0.0970135	0.0632896	0.0788672	0.0801976	0.0521292	0.0929906					0.122443	0.0643122	0.0914752	0.0469467	0.158827	0.0627551	0.0414532	0.0388116
347	'Riboflavin'	375.128	1	0.108666	0.0543355	0.142659	0.224127	0.159966	0.051142	0.0689134	0.142029					0.169995	0.0752944	0.110048	0.0675101	0.160652	0.0245725	0.0212564	0.0555553
348	'N2-citryl-N6-acetyl-N6-hydroxy-L-lysine'	377.115	1	0.0956269	0.0846447	0.125741	0.0431755	0.0531427	0.0605809	0.0702499	0.104491					0.0975034	0.104114	0.0846032	0.050647	0.090065	0.0701654	0.0408713	0.0379452
349	'(R)-S-Lactoylglutathione'	378.099	1	0.357159	0.188717	0.221521	0.0452448	0.0833341	0.144042	0.0957727	0.15468					0.394879	0.117428	0.120356	0.189609	0.0946232	0.0776305	0.0974608	0.0494552
350	'dCDP'	386.017	1	0.14342	0.0960721	0.123557	0.0894112	0.0994625	0.0855372	0.116668	0.0318518					0.154536	0.0572771	0.0747831	0.0678505	0.064789	0.0867273	0.0731188	0.0359635
351	'5-Phospho-alpha-D-ribose 1-diphosphate'	388.946	1	0.202904	0.202329	0.133581	0.0900133	0.098562	0.0765938	0.173669	0.0967085					0.215901	0.0922318	0.139516	0.164679	0.297257	0.103716	0.165643	0.216887
352	'S-Adenosyl-4-methylthio-2-oxobutanoate'	397.109	1	0.0834551	0.0488562	0.0811953	0.100329	0.108807	0.0907261	0.0431999	0.0468464					0.0862952	0.0400737	0.0562057	0.0449309	0.063244	0.02171	0.0154349	0.0307197
353	'CDP'	402.012	1	0.184595	0.130042	0.197867	0.0555119	0.0433753	0.0489084	0.175891	0.0504485					0.152181	0.0323912	0.070368	0.159033	0.0822819	0.037937	0.0365023	0.0662853
354	'UDP'	402.995	1	0.132266	0.109386	0.188072	0.054124	0.0283618	0.0480437	0.119854	0.0570745					0.199859	0.0504608	0.125445	0.135318	0.0681106	0.0722702	0.0278214	0.0377278
355	'dADP'	410.027	1	0.226947	0.119107	0.181507	0.0552362	0.0391348	0.0477168	0.156238	0.0522904					0.139133	0.0672384	0.0664386	0.12258	0.0533265	0.0900246	0.0629248	0.0467476
356	'2''-Deoxy-5-hydroxymethylcytidine-5''-diphosphate'	416.028	1	0.10752	0.223046	0.121648	0.210777	0.226494	0.0906811	0.227853	0.11864					0.178606	0.104138	0.171796	0.132565	0.0792208	0.0588017	0.0877174	0.0747584
357	'Thiamin diphosphate'	424.032	1	0.143952	0.102395	0.100659	0.128379	0.157543	0.0839561	0.140648	0.126416					0.137288	0.14046	0.0661553	0.115069	0.108014	0.133927	0.130325	0.0853151
358	'S-Glutathionyl-L-cysteine'	425.084	1	0.069553	0.116343	0.38818	0.126582	0.0872411	0.0976856	0.142182	0.0666556					0.298185	0.0293296	0.0855107	0.0454357	0.145792	0.0723555	0.0411273	0.0612508
359	'ADP'	426.022	3	0.228206	0.133748	0.158327	0.053734	0.0628169	0.0593132	0.151803	0.0772973					0.153349	0.0320698	0.0968162	0.111136	0.0319814	0.0729244	0.0541485	0.0327811
360	'Glutathionylspermidine'	433.229	1	0.124906	0.0850591	0.112151	0.140438	0.0696496	0.074576	0.105985	0.0986045					0.141807	0.0456688	0.0959757	0.0551377	0.116059	0.0301035	0.051198	0.0718888
361	'GDP'	442.017	1	0.281445	0.166519	0.275667	0.0744861	0.060629	0.048605	0.115225	0.038598					0.20932	0.0679543	0.0744019	0.15635	0.141729	0.13541	0.0915288	0.10498
362	'Dihydrofolate'	442.152	1	0.173431	0.118558	0.145588	0.252231	0.136805	0.0938858	0.136901	0.140015					0.173972	0.0394951	0.0830825	0.113462	0.177251	0.0953777	0.0814015	0.0817185
363	'1-(5''-Phosphoribosyl)-5-amino-4-(N-succinocarboxamide)-imidazole'	453.067	1	0.0967611	0.0984603	0.160226	0.0758677	0.0414934	0.0720645	0.0737186	0.0356493					0.159309	0.144742	0.0754704	0.146023	0.207727	0.1396	0.0992234	0.0761995
364	'Phytyl diphosphate'	455.23	1	0.0365513	0.0888928	0.133556	0.167373	0.122774	0.0530818	0.0539679	0.0835493					0.171201	0.0704999	0.109106	0.0717152	0.122877	0.0219296	0.0423227	0.0421604
365	'5-Methyltetrahydrofolate'	458.177	1	0.135964	0.0789997	0.146831	0.180588	0.256619	0.146929	0.10301	0.101681					0.161046	0.110321	0.0751739	0.0747758	0.130218	0.0922546	0.0437359	0.0572194
366	'N6-(1,2-Dicarboxyethyl)-AMP'	462.07	1	0.191116	0.0460324	0.19939	0.0506104	0.0813126	0.0538198	0.0993426	0.114784					0.168183	0.0655352	0.16456	0.0680707	0.109893	0.102572	0.0439034	0.0634327
367	'dCTP'	465.982	1	0.241491	0.155654	0.16823	0.11119	0.112686	0.0473369	0.139898	0.0882414					0.1614	0.114146	0.105553	0.126468	0.0953797	0.0824619	0.05058	0.0224142
368	'alpha-D-Ribose 1-methylphosphonate 5-triphosphate'	466.925	1	0.215083	0.244708	0.246685	0.141787	0.227498	0.10895	0.168562	0.0936917					0.191124	0.180346	0.145966	0.182167	0.318456	0.176804	0.152819	0.201473
369	'dUTP'	466.962	1	0.193663	0.0700565	0.115855	0.221482	0.240094	0.120826	0.162679	0.135766					0.181282	0.125055	0.137608	0.152064	0.156879	0.166148	0.0468884	0.05702
370	'CTP'	481.977	1	0.20742	0.0768602	0.218475	0.0952143	0.159793	0.0660062	0.144305	0.105886					0.205147	0.0984998	0.0912195	0.16432	0.164423	0.16283	0.0635022	0.0864408
371	'UTP'	482.961	1	0.214867	0.141665	0.453382	0.124786	0.12032	0.0934189	0.166905	0.121677					0.232257	0.102965	0.143513	0.136099	0.170749	0.163915	0.0666367	0.0510378
372	'dATP'	489.992	1	0.0862741	0.119309	0.101679	0.0855438	0.103145	0.0445926	0.158087	0.090215					0.145228	0.0800834	0.0564591	0.0506242	0.0794049	0.0489712	0.0240348	0.036198
373	'ATP'	505.988	2	0.195634	0.130901	0.263446	0.130007	0.203874	0.121482	0.21422	0.141026					0.233275	0.139038	0.104665	0.135993	0.110505	0.0943788	0.0457724	0.0459892
374	'3-Methyl-1-hydroxybutyl-ThPP'	510.119	2	0.136284	0.259319	0.130337	0.189629	0.347238	0.128658	0.0980603	0.167863					0.108676	0.086229	0.136659	0.0704902	0.200909	0.0958716	0.0457025	0.120684
375	'4-(Cytidine 5''-diphospho)-2-C-methyl-D-erythritol'	520.074	1	0.1005	0.200217	0.226953	0.109941	0.145016	0.147906	0.129062	0.156772					0.10091	0.0673033	0.0826758	0.0833684	0.197472	0.120756	0.142083	0.120625
376	'GTP'	521.983	1	0.269152	0.228681	0.164722	0.158476	0.142596	0.112143	0.216748	0.0691633					0.228159	0.13711	0.140514	0.244201	0.161846	0.160675	0.0784715	0.124583
377	'CDP-4-dehydro-3,6-dideoxy-D-glucose'	530.057	1	0.114252	0.114703	0.164218	0.285964	0.123491	0.0538694	0.180271	0.147661					0.16688	0.221335	0.0848499	0.0908565	0.187495	0.13223	0.0933713	0.100959
378	'UDP-L-Ara4N'	534.052	1	0.197429	0.161734	0.266158	0.170498	0.353518	0.167851	0.16616	0.204023					0.344876	0.292621	0.495218	0.11275	0.303372	0.290615	0.229632	0.24729
379	'CMP-3-deoxy-D-manno-octulosonate'	542.102	1	0.167526	0.170061	0.185565	0.0767305	0.187849	0.0530416	0.19391	0.0985171					0.139211	0.151512	0.115644	0.110825	0.0507841	0.0579272	0.0575854	0.0928171
380	'CDP-4-dehydro-6-deoxy-D-glucose'	546.053	1	0.0612426	0.0705203	0.172482	0.273856	0.0884443	0.0542434	0.13059	0.06997					0.136749	0.206524	0.151688	0.127942	0.181846	0.119514	0.0761501	0.0776965
381	'dTDP-glucose'	563.069	2	0.132287	0.0767093	0.0662902	0.0604223	0.103682	0.127151	0.126977	0.0711686					0.090959	0.0604457	0.0717241	0.103396	0.146461	0.114656	0.075782	0.0876877
382	'UDP-glucose'	565.048	2	0.157748	0.125659	0.119388	0.0935134	0.105171	0.10381	0.159322	0.128547					0.137153	0.114373	0.119025	0.133269	0.0955961	0.0615609	0.0544501	0.0527156
383	'Protoporphyrinogen IX'	567.296	1	0.0927122	0.0919504	0.12935	0.191964	0.141704	0.0948623	0.162085	0.0991768					0.171994	0.0661599	0.113752	0.0561209	0.0745724	0.0233092	0.08019	0.046139
384	'UDP-glucuronate'	579.026	3	0.128271	0.137592	0.160542	0.12209	0.0688948	0.0592235	0.123218	0.11739					0.186152	0.137246	0.157687	0.283345	0.24884	0.114215	0.0960121	0.0732836
385	'Bilirubin'	583.248	3	0.119115	0.0911656	0.0766053	0.174255	0.112143	0.104054	0.0997753	0.102622					0.135665	0.0206934	0.0465267	0.0237816	0.0865403	0.0627401	0.0656565	0.0559609
386	'GDP-4-dehydro-6-deoxy-D-mannose'	586.05	1	0.194741	0.151254	0.298128	0.176943	0.203287	0.198669	0.13743	0.128043					0.157047	0.281687	0.211961	0.248549	0.215962	0.245445	0.222771	0.154677
387	'L-Urobilin'	593.335	1	0.0431204	0.132236	0.176327	0.176633	0.146111	0.0558668	0.170798	0.189217					0.168104	0.03421	0.105824	0.0696464	0.168178	0.0587936	0.069536	0.0653759
388	'L-Urobilinogen'	595.349	1	0.171857	0.120067	0.162509	0.21191	0.165884	0.110117	0.190606	0.149082					0.185588	0.0298864	0.121065	0.0394237	0.112136	0.0801017	0.0587234	0.0538692
389	'UDP-N-acetyl-alpha-D-glucosamine'	606.074	3	0.16507	0.0842491	0.0953224	0.0971105	0.0857867	0.0990445	0.126181	0.0801101					0.128987	0.1026	0.0833698	0.133009	0.13157	0.0863814	0.0771534	0.0657656
390	'Glutathione disulfide'	611.145	1	0.163141	0.118195	0.116297	0.141149	0.118396	0.0916212	0.129288	0.101915					0.181927	0.0924975	0.130781	0.0537475	0.0451697	0.0257409	0.0278075	0.021379
391	'CMP-N-acetylneuraminate'	613.144	1	0.119793	0.140326	0.0990125	0.162647	0.165965	0.100919	0.0957179	0.0960619					0.154537	0.109803	0.127196	0.0531734	0.0606619	0.0447948	0.0493025	0.0290834
392	'ADP-D-glycero-beta-D-manno-heptose'	618.085	2	0.184836	0.0781352	0.166032	0.0843637	0.136204	0.131644	0.209244	0.154014					0.174908	0.178271	0.0994482	0.103036	0.173392	0.0782424	0.0754222	0.0458192
393	'UDP-6-sulfoquinovose'	629.018	1	0.137926	0.137881	0.186454	0.210958	0.249515	0.0641185	0.164319	0.195226					0.317208	0.106769	0.117675	0.204398	0.153364	0.226218	0.148181	0.124095
394	'CMP-N-glycoloylneuraminate'	629.135	1	0.0758961	0.15729	0.102956	0.147446	0.0730255	0.13952	0.0718302	0.120582					0.124582	0.133536	0.0851692	0.0940649	0.085788	0.103574	0.0619688	0.0342882
395	'Aflatoxin B1exo-8,9-epoxide-GSH'	634.131	1	0.0871453	0.0871912	0.104644	0.103742	0.112651	0.0687574	0.0752512	0.102485					0.175965	0.0545486	0.104733	0.0348333	0.0444949	0.0322906	0.027944	0.0261637
396	'2-Octaprenylphenol'	637.537	1	0.650189	0.339409	0.247248	0.591713	0.48128	0.213572	0.0658598	0.262441					0.124999	0.125013	0.270872	0.215706	0.133508	0.176466	0.128476	0.112696
397	'Hemine'	650.142	1	0.197683	0.228293	0.255991	0.462146	0.21563	0.161467	0.290237	0.308336					0.246665	0.167174	0.313543	0.378918	0.436483	0.469079	0.303999	0.341603
398	'NADH'	664.111	1	0.137348	0.101998	0.115134	0.0998741	0.155266	0.16709	0.152777	0.196881					0.0438746	0.173972	0.0885645	0.083999	0.154665	0.0569972	0.0608827	0.0673356
399	'Enterochelin'	668.138	1	0.0761797	0.246197	0.126525	0.2828	0.228743	0.188214	0.907128	0.720668					0.154092	0.117396	0.0828444	0.140624	0.155834	0.0848198	0.0447785	0.034824
400	'UDP-N-acetyl-3-(1-carboxyvinyl)-D-glucosamine'	676.074	1	0.101259	0.217392	0.367572	0.261437	0.160763	0.212323	0.205907	0.201381					0.303934	0.234082	0.277584	0.247673	0.409909	0.206225	0.149033	0.286849
401	'UDP-N-acetylmuramate'	678.096	1	0.226954	0.0871448	0.165873	0.0971098	0.124706	0.124158	0.254664	0.172799					0.164612	0.119358	0.0738254	0.188093	0.12777	0.114612	0.132543	0.138886
402	'Guanosine 3''-diphosphate 5''-triphosphate'	681.913	1	0.1716	0.141423	0.094832	0.11688	0.151023	0.147876	0.178055	0.290593					0.270151	0.188551	0.182879	0.0923504	0.0702758	0.237785	0.202351	0.190476
403	'Lipid X'	710.421	1	0.636022	0.230977	0.366858	0.619782	0.367197	0.197351	0.199248	0.348222					0.277913	0.142369	0.185422	0.110149	0.200842	0.121642	0.12913	0.179036
404	'NADP+'	743.072	1	0.229726	0.179482	0.155176	0.127417	0.203579	0.103504	0.163674	0.139672					0.152301	0.0847192	0.130319	0.162153	0.124355	0.197064	0.120445	0.111773
405	'NADPH'	744.082	1	0.297762	0.622034	0.266496	0.465609	0.314237	0.542053	0.298932	0.656783					0.550882	0.88094	0.317586	0.177356	0.152074	0.238865	0.161922	0.237209
406	'CoA'	766.108	1	0.18203	0.139029	0.151179	0.135141	0.269421	0.181954	0.363269	0.362514					0.223183	0.111143	0.16607	0.141704	0.0612124	0.04069	0.0375647	0.0217326
407	'Bis(glutathionyl)spermine'	779.353	1	0.103584	0.137111	0.138467	0.411792	0.172946	0.190487	0.0886395	0.136854					0.221696	0.0879757	0.0986379	0.0627377	0.186674	0.078902	0.0727882	0.0671712
408	'FADH2'	786.172	1	0.266924	0.148402	0.100125	0.129549	0.127887	0.11521	0.301086	0.186921					0.152683	0.103153	0.204564	0.191289	0.034872	0.190787	0.0816761	0.0462838
409	'5,10-Methylenetetrahydromethanopterin'	787.26	1	0.094028	0.263725	0.112247	0.124977	0.132319	0.1515	0.10851	0.139806					0.216022	0.115079	0.165216	0.164854	0.108973	0.118919	0.0890151	0.0688832
410	'Acetyl-CoA'	808.118	1	0.222453	0.142838	0.149208	0.101983	0.0422517	0.0497476	0.0455864	0.0422536					0.185422	0.145298	0.138516	0.110377	0.0482859	0.0468037	0.0519299	0.0548946
411	'Propanoyl-CoA'	822.137	1	0.198272	0.236742	0.263296	0.262685	0.41613	0.344104	0.266842	0.347351					0.298417	0.258776	0.300705	0.20908	0.267486	0.161826	0.101206	0.206975
412	'Cellopentaose'	827.267	1	0.269248	0.148909	0.121956	0.132635	0.144005	0.131852	0.230759	0.111666					0.197003	0.156791	0.160233	0.508045	0.54627	4.56597	1.70397	0.910941
413	'Butanoyl-CoA'	836.152	2	0.226964	0.305738	0.370732	0.280967	0.467787	0.336988	0.635875	0.560268					0.395328	0.427143	0.260307	0.315993	0.283322	0.309051	0.18517	0.289624
414	'di-trans,poly-cis-Undecaprenyl phosphate'	845.658	1	0.0699443	0.284127	0.595332	0.310548	0.205807	0.493514	0.423844	0.470255					0.202871	0.143632	0.13773	0.119492	0.204026	0.22327	0.112188	0.181712
415	'Hydroxymethylbilane'	853.286	1	0.280631	0.0872149	0.293359	0.492584	0.374788	0.140043	0.347095	0.466105					0.214405	0.263267	0.283683	0.155779	0.206336	0.330906	0.339452	0.215152
416	'Succinyl-CoA'	866.116	3	0.251351	0.242221	0.268645	0.305856	0.316941	0.207314	0.146404	0.182141					0.232457	0.149794	0.26105	0.07877	0.100808	0.0920994	0.0713451	0.0677184
417	'Cyclohex-1-ene-1-carboxyl-CoA'	874.153	2	0.229281	0.192423	0.189142	0.0941099	0.27255	0.115509	0.17689	0.139792					0.0768146	0.246052	0.23598	0.156515	0.0973914	0.196507	0.145714	0.173276
418	'6-Ketoxycyclohex-1-ene-1-carboxyl-CoA'	888.138	1	0.0812435	0.21352	0.407764	0.202584	0.399181	0.377079	0.209459	0.247253					0.151029	0.278988	0.412481	0.35155	0.238519	0.200479	0.132886	0.252306
419	'trans-Oct-2-enoyl-CoA'	890.205	1	0.21786	0.213158	0.143124	0.228151	0.0958186	0.171184	0.331628	0.102548					0.16366	0.21714	0.330024	0.25163	0.206369	0.291309	0.12133	0.132442
420	'2-Hydroxycyclohexane-1-carboxyl-CoA'	892.182	2	0.25071	0.212321	0.247402	0.172933	0.11859	0.144576	0.210383	0.253353					0.250849	0.210948	0.742456	0.223663	0.289232	0.240393	0.176327	0.129981
421	'6-Carboxyhexanoyl-CoA'	908.177	1	0.283962	0.297251	0.14611	0.318267	0.229517	0.108235	0.260181	0.267783					0.0612826	0.119668	0.269626	0.201207	0.141439	0.149241	0.115623	0.0650508
422	'Perillyl-CoA'	914.194	1	0.287327	0.235384	0.0538433	0.0993409	0.158296	0.0989565	0.144544	0.20873					0.172138	0.161849	0.264411	0.222115	0.0972138	0.0949276	0.0616894	0.0512872
423	'7-Methyl-3-oxo-6-octenoyl-CoA'	918.196	1	0.775256	0.672594	0.701092	0.476985	0.313663	0.436549	0.553261	0.678872					0.325779	0.263388	0.76099	0.444795	0.207903	0.411335	0.436721	0.593397
424	'trans-Dec-2-enoyl-CoA'	918.236	2	0.253752	0.287011	0.291036	0.136407	0.331659	0.277746	0.314551	0.129599					0.437593	0.614599	0.410054	0.448326	0.317138	0.435322	0.57823	0.377777
425	'3-Oxopimeloyl-CoA'	922.149	1	0.268292	0.285864	0.444483	0.428468	0.403263	0.304941	0.301988	0.438043					0.194698	0.380397	0.291412	0.32053	0.487237	0.239312	0.210416	0.17301
426	'(+)-7-Isojasmonic acid CoA'	958.229	1	0.143005	0.219387	0.341743	0.126506	0.166469	0.403852	0.286898	0.212766					0.246114	0.253704	0.331693	0.327765	0.322383	0.308914	0.615608	0.246138
427	'3-Hydroxy-3-(4-methylpent-3-en-1-yl)glutaryl-CoA'	978.208	1	0.422492	0.162385	0.102614	0.103519	0.140723	0.0609457	0.135743	0.25628					0.18519	0.129848	0.311151	0.237892	0.0889177	0.157611	0.0620976	0.11437
428	'Cobinamide'	988.489	1	0.747604	0.360575	0.63926	0.744337	0.422561	0.300113	0.47113	0.366892					0.275709	0.502796	0.325539	0.290376	0.457096	0.372854	0.285921	0.229837
429	'Cellohexaose'	989.32	1	0.137654	0.0933611	0.262869	0.103185	0.277532	0.160364	0.197292	0.0873372					0.23796	0.14291	0.14331	0.201582	0.43004	1.8081	0.650752	0.429661
430	'Biotinyl-CoA'	992.191	1	0.142568	0.122715	0.149406	0.168746	0.224429	0.169622	0.155247	0.167111					0.293545	0.16782	0.15712	0.271785	0.206466	0.156929	0.217489	0.230711

## Sheet: 4 - untargeted Metabolomics II
				Catabolic titration - mean relative metabolite conc normalized to NCM3722 w/o effector												Anabolic titration - mean relative metabolite conc normalized to NCM3722 w/o effector
			strain	NCM3722	NCM3722	NQ1243	NQ1243	NQ1243	NQ1390	NQ1390	NQ1390					NCM3722	NCM3722	NQ393	NQ393	NQ393	NQ393	NQ393	NQ393
			effector concentration [microM]	0	400	400	100	0	400	100	40	3-MBA				0	100	100	50	40	30	20	10	IPTG
			mue	0.9	0.9	0.85	0.7	0.57	0.47	0.39	0.36					0.91	0.85	0.85	0.74	0.5	0.45	0.31	0.2
Annotated Metabolite Name	KEGG ID	M/z ratio
'2-Propyn-1-ol'	C05986	55.0187		1	1.0692	0.874292	0.923942	1.00358	1.09921	0.953462	0.942404					1	1.04284	0.840775	1.03349	0.894367	0.95465	1.00754	0.930778
'Acetone'	C00207	57.0343		1	1.037	0.956283	1.00763	1.01852	1.13072	1.19233	1.16317					1	1.57655	1.15093	1.7906	1.41096	1.93671	2.64779	2.484
'Propanal'	C00479	57.0343		1	1.037	0.956283	1.00763	1.01852	1.13072	1.19233	1.16317					1	1.57655	1.15093	1.7906	1.41096	1.93671	2.64779	2.484
'Thiocyanate'	C01755	57.9753		1	1.51587	0.881494	1.2368	1.50481	1.32483	0.868739	0.831989					1	1.24959	0.850069	1.74298	1.06881	1.36935	0.98611	0.916901
'Aminoacetaldehyde'	C06735	58.0294		1	0.970851	0.790251	1.23208	0.686092	0.586518	1.01042	1.01642					1	0.897185	0.887181	0.625806	0.73805	0.827167	0.983401	0.905369
'Acetate'	C00033	59.0135		1	1.03677	0.681059	0.776191	0.994519	1.19348	1.12196	1.08374					1	1.59867	1.16284	1.45584	1.03188	1.38304	1.78148	1.41496
'Glycolaldehyde'	C00266	59.0135		1	1.03677	0.681059	0.776191	0.994519	1.19348	1.12196	1.08374					1	1.59867	1.16284	1.45584	1.03188	1.38304	1.78148	1.41496
'Propan-2-ol'	C01845	59.0498		1	1.02909	0.885615	1.11996	1.23829	1.14251	1.03776	1.21008					1	1.07358	0.824343	0.806513	0.936541	1.11843	0.991801	0.985653
'Propane-1-ol'	C05979	59.0498		1	1.02909	0.885615	1.11996	1.23829	1.14251	1.03776	1.21008					1	1.07358	0.824343	0.806513	0.936541	1.11843	0.991801	0.985653
'Carbonic acid'	C01353	60.9929		1	0.612492	1.0906	1.69054	1.2984	0.715945	1.01718	1.25505					1	0.629524	0.632029	0.418546	0.816221	0.705139	0.43697	0.747978
'Nitrate'	C00244	61.9881		1	1.13195	0.958561	0.927417	1.1001	1.19092	1.22305	1.15273					1	1.37323	1.14142	1.2691	1.03621	1.17616	1.25607	1.18739
'3-Butyn-1-al'	C06145	67.0188		1	1.17966	0.953028	0.802842	0.734849	0.902267	0.923554	0.842385					1	1.43957	1.38704	1.81837	1.00781	1.38669	1.82203	1.81129
'Isoprene'	C16521	67.055		1	0.905334	0.960921	1.15061	0.6079	0.982031	0.927811	0.946267					1	1.76692	1.77807	1.56151	1.00289	1.56094	1.59092	2.07266
'3-Butyn-1-ol'	C06146	69.0342		1	1.31392	1.04007	1.10936	0.840261	1.23323	1.43246	1.24512					1	1.38066	1.34538	1.44062	1.24367	1.36918	1.4034	1.38409
'Methylglyoxal'	C00546	71.0135		1	1.21264	0.950214	0.761177	0.779751	0.990716	0.908482	0.845861					1	1.35987	1.20686	1.75617	1.20037	1.38813	1.57529	1.20208
'Butanal'	C01412	71.05		1	0.830377	0.729595	0.852106	0.904415	1.06559	1.03552	1.21763					1	0.96671	0.797043	0.974781	0.862813	1.31608	1.37763	1.43191
'Iminoglycine'	C15809	72.0099		1	1.52721	1.46982	1.44035	1.25999	1.38936	1.7246	1.6186					1	1.03613	1.20873	1.05567	1.06741	0.761301	0.844192	0.880553
'Aminoacetone'	C01888	72.0446		1	1.14247	1.17595	1.15462	1.13103	0.979269	1.4007	1.41901					1	0.783823	1.10628	0.892061	0.967166	0.667033	0.948836	1.04698
'3-Aminopropanal'	C05665	72.0446		1	1.14247	1.17595	1.15462	1.13103	0.979269	1.4007	1.41901					1	0.783823	1.10628	0.892061	0.967166	0.667033	0.948836	1.04698
'Glyoxylate'	C00048	72.9928		1	1.17749	0.903871	0.961892	0.848068	0.945414	0.894771	0.836012					1	1.54998	1.26261	1.83958	1.23325	1.45252	1.5498	1.3917
'Propanoate'	C00163	73.0293		1	1.21357	0.940687	0.829715	0.73935	0.996042	0.843804	0.798092					1	1.50363	1.22998	1.74726	1.29427	1.12845	1.40129	1.29701
'(S)-Lactaldehyde'	C00424	73.0293		1	1.21357	0.940687	0.829715	0.73935	0.996042	0.843804	0.798092					1	1.50363	1.22998	1.74726	1.29427	1.12845	1.40129	1.29701
'(R)-Lactaldehyde'	C00937	73.0293		1	1.21357	0.940687	0.829715	0.73935	0.996042	0.843804	0.798092					1	1.50363	1.22998	1.74726	1.29427	1.12845	1.40129	1.29701
'3-Hydroxypropanal'	C00969	73.0293		1	1.21357	0.940687	0.829715	0.73935	0.996042	0.843804	0.798092					1	1.50363	1.22998	1.74726	1.29427	1.12845	1.40129	1.29701
'Hydroxyacetone'	C05235	73.0293		1	1.21357	0.940687	0.829715	0.73935	0.996042	0.843804	0.798092					1	1.50363	1.22998	1.74726	1.29427	1.12845	1.40129	1.29701
'Lactaldehyde'	C05999	73.0293		1	1.21357	0.940687	0.829715	0.73935	0.996042	0.843804	0.798092					1	1.50363	1.22998	1.74726	1.29427	1.12845	1.40129	1.29701
'Glycine'	C00037	74.0243		1	1.05858	0.884588	0.872369	0.805097	0.916005	1.13761	1.01967					1	1.2356	1.23058	1.19161	1.07809	0.970184	1.09227	1.04893
'Glycolate'	C00160	75.0084		1	1.10333	0.887473	0.872413	0.948056	1.119	1.15291	1.01393					1	1.33252	1.10862	1.20697	1.0078	1.23378	1.36386	1.09402
'Propane-1,2-diol'	C00583	75.0449		1	1.19916	1.08858	0.877141	1.35505	1.1026	1.04446	1.00136					1	1.21645	0.901615	1.04006	1.09464	1.14112	1.10282	1.04713
'Propane-1,3-diol'	C02457	75.0449		1	1.19916	1.08858	0.877141	1.35505	1.1026	1.04446	1.00136					1	1.21645	0.901615	1.04006	1.09464	1.14112	1.10282	1.04713
'Benzene'	C01407	77.0395		1	0.39501	0.284445	0.303893	0.285364	0.320689	0.377497	0.300407					1	1.13006	0.858485	0.967896	1.27798	1.04433	1.12021	0.918521
'HSO3-'	C11481	79.9571		1	1.23452	0.683125	0.744176	1.08341	1.74635	1.53301	1.39664					1	1.36319	1.23647	1.58142	1.06209	1.13913	1.8748	1.45755
'3-Butynoate'	C06144	83.0135		1	1.10501	0.920866	1.03866	1.29581	1.45694	1.10257	1.17856					1	1.4238	1.19214	1.45147	1.42018	1.33501	1.72961	1.51488
'Imidazolone'	C06195	83.0248		1	1.08874	0.803949	0.75789	1.19651	1.03488	0.7711	0.811861					1	1.36238	1.17101	1.46137	1.17422	1.24981	1.35426	1.35226
'Acetone cyanohydrin'	C02659	84.0453		1	0.98204	0.849625	0.935432	0.936312	1.14952	1.0613	0.932308					1	1.06387	1.00289	1.30481	1.23808	1.36244	1.87387	1.9121
'Diacetyl'	C00741	85.0294		1	1.27434	0.807205	0.763308	0.861517	1.14065	0.962116	0.880523					1	1.56373	1.3183	1.97243	1.40473	1.62548	2.47792	2.17831
'Cyclopropanecarboxylate'	C16267	85.0294		1	1.27434	0.807205	0.763308	0.861517	1.14065	0.962116	0.880523					1	1.56373	1.3183	1.97243	1.40473	1.62548	2.47792	2.17831
'Butanoic acid'	C00246	87.0449		1	1.12274	0.896901	0.839238	0.848001	1.03994	0.996206	0.968217					1	1.3242	1.16828	1.41786	1.05815	1.31604	1.54563	1.3011
'(R)-Acetoin'	C00810	87.0449		1	1.12274	0.896901	0.839238	0.848001	1.03994	0.996206	0.968217					1	1.3242	1.16828	1.41786	1.05815	1.31604	1.54563	1.3011
'(S)-Acetoin'	C01769	87.0449		1	1.12274	0.896901	0.839238	0.848001	1.03994	0.996206	0.968217					1	1.3242	1.16828	1.41786	1.05815	1.31604	1.54563	1.3011
'L-Alanine'	C00041	88.0399		1	1.12358	0.900619	0.817907	0.756033	0.898009	0.842519	0.808133					1	1.21836	1.06964	0.977916	0.860101	0.845726	0.950403	0.867852
'beta-Alanine'	C00099	88.0399		1	1.12358	0.900619	0.817907	0.756033	0.898009	0.842519	0.808133					1	1.21836	1.06964	0.977916	0.860101	0.845726	0.950403	0.867852
'D-Alanine'	C00133	88.0399		1	1.12358	0.900619	0.817907	0.756033	0.898009	0.842519	0.808133					1	1.21836	1.06964	0.977916	0.860101	0.845726	0.950403	0.867852
'Sarcosine'	C00213	88.0399		1	1.12358	0.900619	0.817907	0.756033	0.898009	0.842519	0.808133					1	1.21836	1.06964	0.977916	0.860101	0.845726	0.950403	0.867852
'Alanine'	C01401	88.0399		1	1.12358	0.900619	0.817907	0.756033	0.898009	0.842519	0.808133					1	1.21836	1.06964	0.977916	0.860101	0.845726	0.950403	0.867852
'Glycerone'	C00184	89.0241		1	1.28132	0.84046	0.671821	0.844797	1.19754	0.808667	1.18057					1	1.00897	0.83203	1.22328	1.09481	1.0445	1.11731	1.07475
'(S)-Lactate'	C00186	89.0241		1	1.28132	0.84046	0.671821	0.844797	1.19754	0.808667	1.18057					1	1.00897	0.83203	1.22328	1.09481	1.0445	1.11731	1.07475
'(R)-Lactate'	C00256	89.0241		1	1.28132	0.84046	0.671821	0.844797	1.19754	0.808667	1.18057					1	1.00897	0.83203	1.22328	1.09481	1.0445	1.11731	1.07475
'D-Glyceraldehyde'	C00577	89.0241		1	1.28132	0.84046	0.671821	0.844797	1.19754	0.808667	1.18057					1	1.00897	0.83203	1.22328	1.09481	1.0445	1.11731	1.07475
'3-Hydroxypropanoate'	C01013	89.0241		1	1.28132	0.84046	0.671821	0.844797	1.19754	0.808667	1.18057					1	1.00897	0.83203	1.22328	1.09481	1.0445	1.11731	1.07475
'Glycerol'	C00116	91.04		1	1.04685	0.791941	0.787824	0.854883	1.00696	0.860728	0.865863					1	1.37255	1.1641	1.32013	1.38293	1.24922	1.44117	1.22969
'Toluene'	C01455	91.055		1	1.39287	1.21326	0.814426	0.817698	1.15416	1.06698	1.03046					1	1.42111	1.60009	3.94462	4.13861	3.44795	6.38707	6.59614
'Aniline'	C00292	92.0502		1	0.857177	0.908462	0.845189	0.867204	0.922614	1.18407	1.12355					1	1.31578	1.07879	1.52091	1.16916	1.46791	2.03365	2.34173
'Phenol'	C00146	93.0345		1	1.02861	0.921659	0.864231	0.947351	1.14685	1.22264	1.16352					1	1.23781	1.13662	1.51837	1.2486	1.39754	1.67346	1.52058
'Protoanemonin'	C07090	95.0134		1	0.957466	0.849119	1.02386	1.04123	1.08219	1.02686	1.03933					1	1.10419	1.01519	1.00305	1.01833	1.08673	1.12011	1.10457
'Fluorobenzene'	C11272	95.031		1	0.861915	0.942705	1.10872	0.963506	0.822368	0.893155	0.965702					1	0.81404	0.790086	0.695656	0.837198	0.852415	0.727159	0.827075
'Sulfate'	C00059	96.9599		1	1.05966	0.948963	1.00395	1.12297	1.21432	1.10278	1.12773					1	1.05229	1.06497	1.10047	1.0428	1.08548	1.13901	1.12072
'Orthophosphate'	C00009	96.969		1	1.01813	0.987448	1.23186	1.27714	1.22375	1.26291	1.32166					1	0.942424	0.927923	0.902007	0.984183	0.940939	0.956063	1.00591
'(2R)-2-Hydroxy-2-methylbutanenitrile'	C18796	98.0609		1	1.05647	1.04795	0.836824	0.76659	0.854907	0.975436	1.0179					1	1.0752	0.976826	0.994351	0.940073	0.914169	0.967668	0.826611
'Cyclohexanol'	C00854	99.0817		1	1.09632	0.8088	0.995318	1.08045	0.967605	0.776328	0.806678					1	1.40816	1.26098	1.39777	1.29916	1.2565	1.41674	1.29994
'1-Aminocyclopropane-1-carboxylate'	C01234	100.04		1	1.17511	1.00784	0.941199	1.06152	1.17564	1.20069	1.1335					1	1.23306	1.20287	1.84851	1.40117	1.29194	1.71079	1.77306
'2-Aminobut-2-enoate'	C17234	100.04		1	1.17511	1.00784	0.941199	1.06152	1.17564	1.20069	1.1335					1	1.23306	1.20287	1.84851	1.40117	1.29194	1.71079	1.77306
'5-Aminopentanal'	C12455	100.076		1	1.37755	1.23062	0.541942	0.550936	0.781459	0.555418	0.410119					1	1.42406	1.26893	0.382735	0.348326	0.363797	0.468801	0.420178
'2-Oxobutanoate'	C00109	101.024		1	1.10731	0.852707	0.977132	0.927439	1.09237	1.05907	1.00239					1	1.27627	1.11431	4.64807	5.67144	6.17062	12.7235	15.167
'Acetoacetate'	C00164	101.024		1	1.10731	0.852707	0.977132	0.927439	1.09237	1.05907	1.00239					1	1.27627	1.11431	4.64807	5.67144	6.17062	12.7235	15.167
'Succinate semialdehyde'	C00232	101.024		1	1.10731	0.852707	0.977132	0.927439	1.09237	1.05907	1.00239					1	1.27627	1.11431	4.64807	5.67144	6.17062	12.7235	15.167
'(S)-Methylmalonate semialdehyde'	C06002	101.024		1	1.10731	0.852707	0.977132	0.927439	1.09237	1.05907	1.00239					1	1.27627	1.11431	4.64807	5.67144	6.17062	12.7235	15.167
'4-Aminobutanoate'	C00334	102.056		1	1.05305	1.00977	0.797866	1.23441	1.30724	1.60012	1.43924					1	1.20264	1.29821	0.996119	0.623946	0.698148	0.651591	0.511985
'N,N-Dimethylglycine'	C01026	102.056		1	1.05305	1.00977	0.797866	1.23441	1.30724	1.60012	1.43924					1	1.20264	1.29821	0.996119	0.623946	0.698148	0.651591	0.511985
'L-3-Amino-isobutanoate'	C03284	102.056		1	1.05305	1.00977	0.797866	1.23441	1.30724	1.60012	1.43924					1	1.20264	1.29821	0.996119	0.623946	0.698148	0.651591	0.511985
'(R)-3-Hydroxybutanoate'	C01089	103.04		1	1.14243	1.10389	0.782555	0.587041	0.560678	0.479171	0.381431					1	1.17111	1.07691	1.65934	1.40721	1.44996	1.89392	1.78074
'(S)-3-Hydroxyisobutyrate'	C06001	103.04		1	1.14243	1.10389	0.782555	0.587041	0.560678	0.479171	0.381431					1	1.17111	1.07691	1.65934	1.40721	1.44996	1.89392	1.78074
'L-Serine'	C00065	104.035		1	0.987364	0.84735	0.717988	0.831947	0.876056	0.846213	1.01779					1	0.862392	0.729092	0.774407	0.586922	0.716431	0.683602	0.811061
'DL-Serine'	C00716	104.035		1	0.987364	0.84735	0.717988	0.831947	0.876056	0.846213	1.01779					1	0.862392	0.729092	0.774407	0.586922	0.716431	0.683602	0.811061
'D-Serine'	C00740	104.035		1	0.987364	0.84735	0.717988	0.831947	0.876056	0.846213	1.01779					1	0.862392	0.729092	0.774407	0.586922	0.716431	0.683602	0.811061
'D-Glycerate'	C00258	105.019		1	1.00679	0.929476	0.843468	0.941115	0.988472	1.12437	1.0016					1	1.05224	1.12872	1.22255	0.989262	1.12182	1.12924	0.963579
'Benzaldehyde'	C00261	105.034		1	1.12606	0.911297	0.925572	0.821492	0.893797	0.850194	0.933756					1	0.909789	1.01491	1.30901	1.20162	1.3272	1.70947	1.96925
'p-Xylene'	C06756	105.071		1	1.03221	1.22702	1.21666	1.02651	0.932895	1.01954	0.948721					1	1.04925	1.02051	1.0593	0.808217	1.09419	1.1139	0.812231
'Ethylbenzene'	C07111	105.071		1	1.03221	1.22702	1.21666	1.02651	0.932895	1.01954	0.948721					1	1.04925	1.02051	1.0593	0.808217	1.09419	1.1139	0.812231
'm-Xylene'	C07208	105.071		1	1.03221	1.22702	1.21666	1.02651	0.932895	1.01954	0.948721					1	1.04925	1.02051	1.0593	0.808217	1.09419	1.1139	0.812231
'o-Xylene'	C07212	105.071		1	1.03221	1.22702	1.21666	1.02651	0.932895	1.01954	0.948721					1	1.04925	1.02051	1.0593	0.808217	1.09419	1.1139	0.812231
'3-Cresol'	C01467	107.05		1	1.13523	1.08481	0.971793	1.02312	1.04102	0.98472	0.926256					1	1.32718	1.30438	1.59973	1.70812	1.56063	1.98923	1.93452
'4-Cresol'	C01468	107.05		1	1.13523	1.08481	0.971793	1.02312	1.04102	0.98472	0.926256					1	1.32718	1.30438	1.59973	1.70812	1.56063	1.98923	1.93452
'o-Cresol'	C01542	107.05		1	1.13523	1.08481	0.971793	1.02312	1.04102	0.98472	0.926256					1	1.32718	1.30438	1.59973	1.70812	1.56063	1.98923	1.93452
'2-Aminophenol'	C01987	108.045		1	1.12216	1.06727	0.918325	1.15513	1.36219	1.62501	1.41769					1	1.07396	0.932078	1.12551	0.954467	1.1302	1.27566	1.35977
'4-Hydroxyaniline'	C02372	108.045		1	1.12216	1.06727	0.918325	1.15513	1.36219	1.62501	1.41769					1	1.07396	0.932078	1.12551	0.954467	1.1302	1.27566	1.35977
'Hydroxylaminobenzene'	C02720	108.045		1	1.12216	1.06727	0.918325	1.15513	1.36219	1.62501	1.41769					1	1.07396	0.932078	1.12551	0.954467	1.1302	1.27566	1.35977
'Catechol'	C00090	109.029		1	1.19904	1.1229	0.949936	1.12827	1.3181	1.32461	1.19921					1	1.06694	1.1688	1.25986	1.22715	1.32871	1.29013	1.23428
'Hydroquinone'	C00530	109.029		1	1.19904	1.1229	0.949936	1.12827	1.3181	1.32461	1.19921					1	1.06694	1.1688	1.25986	1.22715	1.32871	1.29013	1.23428
'Resorcinol'	C01751	109.029		1	1.19904	1.1229	0.949936	1.12827	1.3181	1.32461	1.19921					1	1.06694	1.1688	1.25986	1.22715	1.32871	1.29013	1.23428
'Imidazole-4-acetaldehyde'	C05130	109.04		1	1.0301	1.0283	0.978037	0.987881	1.00726	1.06647	1.05346					1	0.992157	1.00153	1.29171	1.20306	1.40941	1.56318	1.51842
'2,5-Dihydroxypyridine'	C01059	110.024		1	0.988471	0.889054	1.00176	0.971602	0.997867	0.953341	1.03686					1	1.07061	0.961587	1.06879	1.04821	1.13911	1.09526	1.06646
'2,6-Dihydroxypyridine'	C03056	110.024		1	0.988471	0.889054	1.00176	0.971602	0.997867	0.953341	1.03686					1	1.07061	0.961587	1.06879	1.04821	1.13911	1.09526	1.06646
'Pyrrole-2-carboxylate'	C05942	110.024		1	0.988471	0.889054	1.00176	0.971602	0.997867	0.953341	1.03686					1	1.07061	0.961587	1.06879	1.04821	1.13911	1.09526	1.06646
'Cytosine'	C00380	110.035		1	1.1508	1.09068	1.10063	1.17373	1.08718	1.10067	1.21886					1	0.86534	0.939934	0.939689	1.13832	1.27315	1.38495	1.71343
'Hydroxymethylphosphonate'	C06455	110.986		1	1.0329	0.928873	1.12992	1.13894	1.01769	1.02132	1.13196					1	0.98344	0.911139	0.872826	0.910084	0.978861	0.946067	0.9916
'cis-1,2-Dihydrobenzene-1,2-diol'	C04091	111.045		1	0.961574	0.893812	0.888613	0.857219	0.885953	0.782222	0.75594					1	1.19481	1.07392	1.14561	1.05564	1.33622	1.30234	1.32637
'Cyclohexane-1,2-dione'	C06105	111.045		1	0.961574	0.893812	0.888613	0.857219	0.885953	0.782222	0.75594					1	1.19481	1.07392	1.14561	1.05564	1.33622	1.30234	1.32637
'1,4-Cyclohexanedione'	C08063	111.045		1	0.961574	0.893812	0.888613	0.857219	0.885953	0.782222	0.75594					1	1.19481	1.07392	1.14561	1.05564	1.33622	1.30234	1.32637
'1-Pyrroline-2-carboxylate'	C03564	112.04		1	1.08711	1.00276	0.922477	1.05206	1.01841	0.918074	1.01838					1	1.23754	1.20577	1.19887	1.17887	1.18883	1.2129	1.1487
'(S)-1-Pyrroline-5-carboxylate'	C03912	112.04		1	1.08711	1.00276	0.922477	1.05206	1.01841	0.918074	1.01838					1	1.23754	1.20577	1.19887	1.17887	1.18883	1.2129	1.1487
'2-Hydroxy-2,4-pentadienoate'	C00596	113.024		1	1.12353	0.889222	1.12875	1.47353	1.46899	1.22216	1.23067					1	1.0357	0.904603	0.812889	0.872291	0.78684	0.899952	0.781901
'cis-Acetylacrylate'	C07091	113.024		1	1.12353	0.889222	1.12875	1.47353	1.46899	1.22216	1.23067					1	1.0357	0.904603	0.812889	0.872291	0.78684	0.899952	0.781901
'5,6-Dihydrouracil'	C00429	113.035		1	1.05248	0.962265	1.11998	1.16281	1.17293	1.07978	1.0912					1	1.20171	1.17444	1.00049	0.906682	0.823358	0.845144	0.83193
'3-Cyano-L-alanine'	C02512	113.035		1	1.05248	0.962265	1.11998	1.16281	1.17293	1.07978	1.0912					1	1.20171	1.17444	1.00049	0.906682	0.823358	0.845144	0.83193
'N-Methylhydantoin'	C02565	113.035		1	1.05248	0.962265	1.11998	1.16281	1.17293	1.07978	1.0912					1	1.20171	1.17444	1.00049	0.906682	0.823358	0.845144	0.83193
'2-Hydroxycyclohexan-1-one'	C01147	113.06		1	1.24477	1.15412	0.718646	0.554061	0.518141	0.477362	0.40302					1	1.16909	1.22011	1.01708	0.754404	0.873262	0.829061	0.732502
'epsilon-Caprolactone'	C01880	113.06		1	1.24477	1.15412	0.718646	0.554061	0.518141	0.477362	0.40302					1	1.16909	1.22011	1.01708	0.754404	0.873262	0.829061	0.732502
'Maleamate'	C01596	114.019		1	1.01036	0.960311	0.760932	0.728849	0.859182	0.829335	0.624698					1	1.30244	1.29135	0.954578	0.833176	0.775936	0.791109	0.781281
'L-Proline'	C00148	114.056		1	1.04241	1.10921	0.744332	0.814543	0.858569	0.921484	0.803832					1	0.882719	0.895773	0.91469	0.7544	0.783271	0.660456	0.609653
'D-Proline'	C00763	114.056		1	1.04241	1.10921	0.744332	0.814543	0.858569	0.921484	0.803832					1	0.882719	0.895773	0.91469	0.7544	0.783271	0.660456	0.609653
'Fumarate'	C00122	115.003		1	1.14831	1.1657	0.692827	0.3654	0.587313	0.309734	0.197781					1	1.02834	1.21792	2.03145	1.63318	1.62897	1.38193	1.02184
'3-Methyl-2-oxobutanoic acid'	C00141	115.039		1	1.15074	0.99647	0.730644	0.560268	0.583131	0.5416	0.455286					1	1.17634	1.16437	2.08335	2.06623	2.33463	2.07505	1.53795
'5-Oxopentanoate'	C03273	115.039		1	1.15074	0.99647	0.730644	0.560268	0.583131	0.5416	0.455286					1	1.17634	1.16437	2.08335	2.06623	2.33463	2.07505	1.53795
'trans-1,2-Cyclohexanediol'	C03739	115.076		1	0.961172	0.888677	0.889335	0.877079	0.944696	0.883558	0.828819					1	0.991443	0.971437	1.10096	1.08855	1.21184	1.00619	1.01533
'cis-1,2-Cyclohexanediol'	C12313	115.076		1	0.961172	0.888677	0.889335	0.877079	0.944696	0.883558	0.828819					1	0.991443	0.971437	1.10096	1.08855	1.21184	1.00619	1.01533
'5-Aminopentanamide'	C00990	115.087		1	0.96855	0.983265	0.819323	0.935785	0.923371	0.888644	0.8477					1	0.971082	0.87315	0.94681	1.06698	0.974198	0.893293	1.09699
'L-Aspartate 4-semialdehyde'	C00441	116.035		1	1.03054	1.04674	0.948236	1.24949	1.39626	1.51865	1.26884					1	1.22013	0.950221	1.69129	1.76655	2.01654	2.55709	2.46042
'L-2-Amino-3-oxobutanoic acid'	C03508	116.035		1	1.03054	1.04674	0.948236	1.24949	1.39626	1.51865	1.26884					1	1.22013	0.950221	1.69129	1.76655	2.01654	2.55709	2.46042
'Indole'	C00463	116.05		1	1.00939	1.04618	0.976823	1.04256	1.21073	1.02739	1.07213					1	1.05907	1.05154	2.12604	2.46413	2.57865	3.53894	3.82971
'Phenylacetonitrile'	C16074	116.05		1	1.00939	1.04618	0.976823	1.04256	1.21073	1.02739	1.07213					1	1.05907	1.05154	2.12604	2.46413	2.57865	3.53894	3.82971
'L-Valine'	C00183	116.071		1	0.959771	1.16627	0.766235	0.751808	0.820533	0.761962	0.695263					1	0.758718	0.813456	3.37852	2.98991	2.56598	1.63391	1.39403
'5-Aminopentanoate'	C00431	116.071		1	0.959771	1.16627	0.766235	0.751808	0.820533	0.761962	0.695263					1	0.758718	0.813456	3.37852	2.98991	2.56598	1.63391	1.39403
'Betaine'	C00719	116.071		1	0.959771	1.16627	0.766235	0.751808	0.820533	0.761962	0.695263					1	0.758718	0.813456	3.37852	2.98991	2.56598	1.63391	1.39403
'4-Methylaminobutyrate'	C15987	116.071		1	0.959771	1.16627	0.766235	0.751808	0.820533	0.761962	0.695263					1	0.758718	0.813456	3.37852	2.98991	2.56598	1.63391	1.39403
'Succinate'	C00042	117.019		1	1.22292	1.17356	0.690493	0.58223	0.655789	0.627605	0.54071					1	1.00307	1.06229	1.46991	1.02289	0.847585	0.805048	0.723572
'Methylmalonate'	C02170	117.019		1	1.22292	1.17356	0.690493	0.58223	0.655789	0.627605	0.54071					1	1.00307	1.06229	1.46991	1.02289	0.847585	0.805048	0.723572
'beta-Nitropropanoate'	C05669	118.015		1	1.13556	0.786355	0.821149	0.958969	0.99285	0.846001	0.732905					1	1.26158	1.13393	1.1542	1.33003	1.17974	1.34962	1.30189
'L-Threonine'	C00188	118.05		1	0.957582	0.993572	0.719558	0.771322	0.824721	0.861037	0.686419					1	1.0118	1.14069	2.81084	1.99683	1.36168	0.814934	0.728097
'L-Homoserine'	C00263	118.05		1	0.957582	0.993572	0.719558	0.771322	0.824721	0.861037	0.686419					1	1.0118	1.14069	2.81084	1.99683	1.36168	0.814934	0.728097
'L-Allothreonine'	C05519	118.05		1	0.957582	0.993572	0.719558	0.771322	0.824721	0.861037	0.686419					1	1.0118	1.14069	2.81084	1.99683	1.36168	0.814934	0.728097
'Mercaptopyruvate'	C00957	118.98		1	0.922206	0.797904	1.11344	1.16571	1.10022	0.946877	0.999281					1	0.97902	0.868658	0.763764	0.888204	0.911369	0.824997	0.823721
'Phenylacetaldehyde'	C00601	119.05		1	1.01372	1.02401	0.986024	0.926376	1.04113	0.923102	0.827626					1	1.25271	1.16865	1.45156	1.4506	1.38329	1.29333	1.25262
'p-Tolualdehyde'	C06758	119.05		1	1.01372	1.02401	0.986024	0.926376	1.04113	0.923102	0.827626					1	1.25271	1.16865	1.45156	1.4506	1.38329	1.29333	1.25262
'Acetophenone'	C07113	119.05		1	1.01372	1.02401	0.986024	0.926376	1.04113	0.923102	0.827626					1	1.25271	1.16865	1.45156	1.4506	1.38329	1.29333	1.25262
'3-Methylbenzaldehyde'	C07209	119.05		1	1.01372	1.02401	0.986024	0.926376	1.04113	0.923102	0.827626					1	1.25271	1.16865	1.45156	1.4506	1.38329	1.29333	1.25262
'2-Methylbenzaldehyde'	C07214	119.05		1	1.01372	1.02401	0.986024	0.926376	1.04113	0.923102	0.827626					1	1.25271	1.16865	1.45156	1.4506	1.38329	1.29333	1.25262
'Benzamide'	C09815	120.045		1	1.01979	0.870515	0.86913	0.930199	0.905661	0.87004	0.982663					1	1.0409	1.0077	1.0693	1.10882	1.05793	1.19105	1.21488
'Benzoate'	C00180	121.029		1	0.396743	0.311034	0.349449	0.321339	0.320462	0.354052	0.297366					1	0.834958	0.641238	0.680006	1.13292	0.81116	0.843791	0.807336
'4-Hydroxybenzaldehyde'	C00633	121.029		1	0.396743	0.311034	0.349449	0.321339	0.320462	0.354052	0.297366					1	0.834958	0.641238	0.680006	1.13292	0.81116	0.843791	0.807336
'3-Hydroxybenzaldehyde'	C03067	121.029		1	0.396743	0.311034	0.349449	0.321339	0.320462	0.354052	0.297366					1	0.834958	0.641238	0.680006	1.13292	0.81116	0.843791	0.807336
'Salicylaldehyde'	C06202	121.029		1	0.396743	0.311034	0.349449	0.321339	0.320462	0.354052	0.297366					1	0.834958	0.641238	0.680006	1.13292	0.81116	0.843791	0.807336
'(S)-1-Phenylethanol'	C11348	121.065		1	0.605754	0.485532	0.532178	0.496068	0.505083	0.488763	0.50123					1	1.16297	0.998924	1.17554	1.25345	1.20798	1.24115	1.1661
'4-Ethylphenol'	C13637	121.065		1	0.605754	0.485532	0.532178	0.496068	0.505083	0.488763	0.50123					1	1.16297	0.998924	1.17554	1.25345	1.20798	1.24115	1.1661
'Nicotinate'	C00253	122.024		1	0.974138	1.06692	1.07301	1.10031	1.03142	1.01551	0.999736					1	1.19983	0.997583	1.00415	1.1343	1.0966	1.10736	1.07481
'Nitrobenzene'	C06813	122.024		1	0.974138	1.06692	1.07301	1.10031	1.03142	1.01551	0.999736					1	1.19983	0.997583	1.00415	1.1343	1.0966	1.10736	1.07481
'2-Aminoethylphosphonate'	C03557	124.016		1	1.07249	0.89755	0.83591	0.861631	0.887077	0.920415	0.969378					1	1.12319	0.981579	0.988207	1.11482	1.24575	1.26304	1.02848
'3-Hydroxyaminophenol'	C14602	124.04		1	0.999149	0.948377	1.10082	1.07407	1.09044	1.12272	1.03979					1	1.08949	1.03596	0.986031	1.17514	1.10488	1.11226	1.18064
'Aminohydroquinone'	C14604	124.04		1	0.999149	0.948377	1.10082	1.07407	1.09044	1.12272	1.03979					1	1.08949	1.03596	0.986031	1.17514	1.10488	1.11226	1.18064
'4-Aminocatechol'	C18351	124.04		1	0.999149	0.948377	1.10082	1.07407	1.09044	1.12272	1.03979					1	1.08949	1.03596	0.986031	1.17514	1.10488	1.11226	1.18064
'1,2,3-Trihydroxybenzene'	C01108	125.024		1	1.02635	0.867636	1.05524	1.16352	1.24719	1.27732	1.22754					1	1.11685	0.984013	1.01954	1.12	1.18446	1.12647	1.08695
'Phloroglucinol'	C02183	125.024		1	1.02635	0.867636	1.05524	1.16352	1.24719	1.27732	1.22754					1	1.11685	0.984013	1.01954	1.12	1.18446	1.12647	1.08695
'Benzene-1,2,4-triol'	C02814	125.024		1	1.02635	0.867636	1.05524	1.16352	1.24719	1.27732	1.22754					1	1.11685	0.984013	1.01954	1.12	1.18446	1.12647	1.08695
'Maltol'	C11918	125.024		1	1.02635	0.867636	1.05524	1.16352	1.24719	1.27732	1.22754					1	1.11685	0.984013	1.01954	1.12	1.18446	1.12647	1.08695
'Thymine'	C00178	125.035		1	0.994227	0.919955	1.15684	1.31159	1.60268	2.45178	2.56499					1	0.985583	1.01066	1.64976	1.75806	1.87811	2.08821	2.03284
'Imidazole-4-acetate'	C02835	125.035		1	0.994227	0.919955	1.15684	1.31159	1.60268	2.45178	2.56499					1	0.985583	1.01066	1.64976	1.75806	1.87811	2.08821	2.03284
'5-Amino-4-imidazolecarboxyamide'	C04051	125.046		1	1.01024	0.920335	0.910053	0.97369	1.0039	1.12692	0.966158					1	1.11518	0.956662	1.40357	1.80041	2.77937	3.33655	3.05543
'Toluene-cis-dihydrodiol'	C04592	125.06		1	1.00046	0.932803	0.957916	0.917194	0.87696	0.90548	0.768529					1	1.05909	0.971652	0.987474	1.02705	1.17997	1.09431	1.10783
'2,3,6-Trihydroxypyridine'	C03458	126.02		1	0.882447	0.961394	0.974928	0.972813	0.946203	0.939429	0.959605					1	1.09956	0.940828	1.03655	1.12467	1.20901	1.1253	1.23942
'(S)-2,3,4,5-Tetrahydropyridine-2-carboxylate'	C00450	126.056		1	1.0758	1.0228	0.938828	0.960029	0.997198	0.902059	0.800306					1	1.15378	1.15535	1.12585	1.15523	1.05131	1.17549	1.04707
'delta1-Piperideine-2-carboxylate'	C04092	126.056		1	1.0758	1.0228	0.938828	0.960029	0.997198	0.902059	0.800306					1	1.15378	1.15535	1.12585	1.15523	1.05131	1.17549	1.04707
'Dihydrophloroglucinol'	C06719	127.04		1	0.977139	0.955843	0.908814	0.836867	0.836126	0.799934	0.793938					1	1.05583	0.994656	1.07763	1.04166	1.22169	1.15722	1.1612
'2-Hydroxy-cis-hex-2,4-dienoate'	C11354	127.04		1	0.977139	0.955843	0.908814	0.836867	0.836126	0.799934	0.793938					1	1.05583	0.994656	1.07763	1.04166	1.22169	1.15722	1.1612
'5,6-Dihydrothymine'	C00906	127.051		1	1.02618	1.18208	0.966786	0.957868	0.924765	1.04734	0.872462					1	1.03036	1.00895	1.97993	2.16922	2.49036	3.0951	3.32617
'gamma-Amino-gamma-cyanobutanoate'	C05715	127.051		1	1.02618	1.18208	0.966786	0.957868	0.924765	1.04734	0.872462					1	1.03036	1.00895	1.97993	2.16922	2.49036	3.0951	3.32617
'Cyclohexane-1-carboxylate'	C09822	127.076		1	1.07616	1.04612	0.953325	1.07435	1.05353	0.913534	0.883604					1	0.995436	0.937958	0.933327	0.995235	1.02698	1.02359	0.989448
'4-Oxoproline'	C01877	128.035		1	0.992454	0.984238	0.987104	1.12794	1.06142	1.18522	1.19006					1	0.900249	0.898959	0.780096	0.75302	0.776746	0.726549	0.77515
'5-Oxo-D-proline'	C02237	128.035		1	0.992454	0.984238	0.987104	1.12794	1.06142	1.18522	1.19006					1	0.900249	0.898959	0.780096	0.75302	0.776746	0.726549	0.77515
'L-1-Pyrroline-3-hydroxy-5-carboxylate'	C04281	128.035		1	0.992454	0.984238	0.987104	1.12794	1.06142	1.18522	1.19006					1	0.900249	0.898959	0.780096	0.75302	0.776746	0.726549	0.77515
'1-Pyrroline-4-hydroxy-2-carboxylate'	C04282	128.035		1	0.992454	0.984238	0.987104	1.12794	1.06142	1.18522	1.19006					1	0.900249	0.898959	0.780096	0.75302	0.776746	0.726549	0.77515
'4-Guanidinobutanal'	C02647	128.084		1	0.921042	0.997946	0.914344	1.00665	0.925383	1.04218	1.21474					1	1.0016	0.977303	0.917821	1.01944	1.12359	1.01629	1.07551
'2,5-Dioxopentanoate'	C00433	129.019		1	1.17767	1.24617	1.10204	0.773656	0.712568	0.664506	0.619425					1	1.15749	1.13516	1.71193	1.7406	1.65394	2.02499	2.13502
'Itaconate'	C00490	129.019		1	1.17767	1.24617	1.10204	0.773656	0.712568	0.664506	0.619425					1	1.15749	1.13516	1.71193	1.7406	1.65394	2.02499	2.13502
'Mesaconate'	C01732	129.019		1	1.17767	1.24617	1.10204	0.773656	0.712568	0.664506	0.619425					1	1.15749	1.13516	1.71193	1.7406	1.65394	2.02499	2.13502
'2-Methylmaleate'	C02226	129.019		1	1.17767	1.24617	1.10204	0.773656	0.712568	0.664506	0.619425					1	1.15749	1.13516	1.71193	1.7406	1.65394	2.02499	2.13502
'4,5-Dioxopentanoate'	C02800	129.019		1	1.17767	1.24617	1.10204	0.773656	0.712568	0.664506	0.619425					1	1.15749	1.13516	1.71193	1.7406	1.65394	2.02499	2.13502
'4-Methyl-2-oxopentanoate'	C00233	129.055		1	1.03868	0.96678	0.987973	0.930494	0.932969	0.863589	0.821103					1	0.932777	1.01437	1.32433	1.51293	1.70095	1.62329	1.76536
'(S)-3-Methyl-2-oxopentanoic acid'	C00671	129.055		1	1.03868	0.96678	0.987973	0.930494	0.932969	0.863589	0.821103					1	0.932777	1.01437	1.32433	1.51293	1.70095	1.62329	1.76536
'beta-Ketoisocaproate'	C03467	129.055		1	1.03868	0.96678	0.987973	0.930494	0.932969	0.863589	0.821103					1	0.932777	1.01437	1.32433	1.51293	1.70095	1.62329	1.76536
'1-Oxa-2-oxo-3-hydroxycycloheptane'	C12314	129.055		1	1.03868	0.96678	0.987973	0.930494	0.932969	0.863589	0.821103					1	0.932777	1.01437	1.32433	1.51293	1.70095	1.62329	1.76536
'5-Aminolevulinate'	C00430	130.051		1	1.03262	1.07031	0.940931	0.7834	0.768739	0.764729	0.813317					1	1.05507	1.00671	0.811819	0.84465	0.859369	0.880334	0.823963
'N-Acetyl-beta-alanine'	C01073	130.051		1	1.03262	1.07031	0.940931	0.7834	0.768739	0.764729	0.813317					1	1.05507	1.00671	0.811819	0.84465	0.859369	0.880334	0.823963
'Hydroxyproline'	C01157	130.051		1	1.03262	1.07031	0.940931	0.7834	0.768739	0.764729	0.813317					1	1.05507	1.00671	0.811819	0.84465	0.859369	0.880334	0.823963
'L-Glutamate 5-semialdehyde'	C01165	130.051		1	1.03262	1.07031	0.940931	0.7834	0.768739	0.764729	0.813317					1	1.05507	1.00671	0.811819	0.84465	0.859369	0.880334	0.823963
'cis-4-Hydroxy-D-proline'	C03440	130.051		1	1.03262	1.07031	0.940931	0.7834	0.768739	0.764729	0.813317					1	1.05507	1.00671	0.811819	0.84465	0.859369	0.880334	0.823963
'(S)-4-Amino-5-oxopentanoate'	C03741	130.051		1	1.03262	1.07031	0.940931	0.7834	0.768739	0.764729	0.813317					1	1.05507	1.00671	0.811819	0.84465	0.859369	0.880334	0.823963
'L-Leucine'	C00123	130.087		1	0.906677	0.909482	0.990255	0.952224	0.959142	0.977595	0.942611					1	0.961674	0.885242	0.94484	1.0328	1.02341	0.943188	0.981504
'L-Isoleucine'	C00407	130.087		1	0.906677	0.909482	0.990255	0.952224	0.959142	0.977595	0.942611					1	0.961674	0.885242	0.94484	1.0328	1.02341	0.943188	0.981504
'6-Aminohexanoate'	C02378	130.087		1	0.906677	0.909482	0.990255	0.952224	0.959142	0.977595	0.942611					1	0.961674	0.885242	0.94484	1.0328	1.02341	0.943188	0.981504
'(3R)-beta-Leucine'	C02486	130.087		1	0.906677	0.909482	0.990255	0.952224	0.959142	0.977595	0.942611					1	0.961674	0.885242	0.94484	1.0328	1.02341	0.943188	0.981504
'Glutarate'	C00489	131.035		1	0.924254	0.862341	0.962447	0.919575	0.902958	0.95813	0.976087					1	0.997109	0.908878	0.951159	0.909746	1.0141	1.02924	1.00908
'2-Acetolactate'	C00900	131.035		1	0.924254	0.862341	0.962447	0.919575	0.902958	0.95813	0.976087					1	0.997109	0.908878	0.951159	0.909746	1.0141	1.02924	1.00908
'4-Hydroxy-2-oxopentanoate'	C03589	131.035		1	0.924254	0.862341	0.962447	0.919575	0.902958	0.95813	0.976087					1	0.997109	0.908878	0.951159	0.909746	1.0141	1.02924	1.00908
'2-(Hydroxymethyl)-4-oxobutanoate'	C04106	131.035		1	0.924254	0.862341	0.962447	0.919575	0.902958	0.95813	0.976087					1	0.997109	0.908878	0.951159	0.909746	1.0141	1.02924	1.00908
'3-Hydroxy-3-methyl-2-oxobutanoic acid'	C04181	131.035		1	0.924254	0.862341	0.962447	0.919575	0.902958	0.95813	0.976087					1	0.997109	0.908878	0.951159	0.909746	1.0141	1.02924	1.00908
'(S)-2-Acetolactate'	C06010	131.035		1	0.924254	0.862341	0.962447	0.919575	0.902958	0.95813	0.976087					1	0.997109	0.908878	0.951159	0.909746	1.0141	1.02924	1.00908
'(4S)-4,5-Dihydroxypentan-2,3-dione'	C11838	131.035		1	0.924254	0.862341	0.962447	0.919575	0.902958	0.95813	0.976087					1	0.997109	0.908878	0.951159	0.909746	1.0141	1.02924	1.00908
'L-Asparagine'	C00152	131.046		1	0.966956	1.02078	0.964226	0.916876	1.04157	1.08778	0.929785					1	1.01323	0.966771	0.906678	0.807533	0.647567	0.563014	0.594809
'N-Carbamoylsarcosine'	C01043	131.046		1	0.966956	1.02078	0.964226	0.916876	1.04157	1.08778	0.929785					1	1.01323	0.966771	0.906678	0.807533	0.647567	0.563014	0.594809
'3-Ureidopropionate'	C02642	131.046		1	0.966956	1.02078	0.964226	0.916876	1.04157	1.08778	0.929785					1	1.01323	0.966771	0.906678	0.807533	0.647567	0.563014	0.594809
'L-Ornithine'	C00077	131.082		1	0.966192	0.974896	0.936008	0.930981	0.931064	1.02224	0.884832					1	0.969138	0.897975	1.09766	0.889897	0.959124	0.871249	0.822425
'L-Aspartate'	C00049	132.03		1	1.11593	1.3118	0.826629	0.707614	0.976834	0.801475	0.575321					1	1.03846	1.21471	0.418699	0.306411	0.295746	0.280776	0.289106
'D-Aspartate'	C00402	132.03		1	1.11593	1.3118	0.826629	0.707614	0.976834	0.801475	0.575321					1	1.03846	1.21471	0.418699	0.306411	0.295746	0.280776	0.289106
'Mandelonitrile'	C00561	132.044		1	1.00327	1.18802	1.0048	0.850551	0.97882	0.915689	0.786472					1	1.01064	1.04163	0.671987	0.69045	0.748634	0.694878	0.846085
'Indoxyl'	C05658	132.044		1	1.00327	1.18802	1.0048	0.850551	0.97882	0.915689	0.786472					1	1.01064	1.04163	0.671987	0.69045	0.748634	0.694878	0.846085
'N-Hydroxy-L-valine'	C20313	132.066		1	0.947264	1.13177	1.04748	1.08331	1.25994	1.61637	1.38919					1	1.04332	1.18646	2.45303	2.59582	2.94299	3.38723	3.55561
'(S)-Malate'	C00149	133.014		1	1.13859	1.28068	0.701741	0.304642	0.52413	0.265288	0.151625					1	0.988004	1.16156	2.09485	1.61262	1.70672	1.39269	0.998124
'(R)-Malate'	C00497	133.014		1	1.13859	1.28068	0.701741	0.304642	0.52413	0.265288	0.151625					1	0.988004	1.16156	2.09485	1.61262	1.70672	1.39269	0.998124
'3-Dehydro-L-threonate'	C03064	133.014		1	1.13859	1.28068	0.701741	0.304642	0.52413	0.265288	0.151625					1	0.988004	1.16156	2.09485	1.61262	1.70672	1.39269	0.998124
'Deoxyribose'	C01801	133.051		1	1.19394	1.46372	1.22621	1.14246	1.29219	1.41957	1.28385					1	0.927638	0.864247	1.14613	1.1819	0.989181	1.00216	0.876242
'2,3-Dihydroxy-3-methylbutanoate'	C04039	133.051		1	1.19394	1.46372	1.22621	1.14246	1.29219	1.41957	1.28385					1	0.927638	0.864247	1.14613	1.1819	0.989181	1.00216	0.876242
'(R)-2,3-Dihydroxy-3-methylbutanoate'	C04272	133.051		1	1.19394	1.46372	1.22621	1.14246	1.29219	1.41957	1.28385					1	0.927638	0.864247	1.14613	1.1819	0.989181	1.00216	0.876242
'p-Cymene'	C06575	133.101		1	1.10354	1.42778	1.16757	0.853767	1.05536	1.24604	1.29484					1	0.967697	0.89075	0.896686	0.966518	1.01828	0.979324	0.97843
'Adenine'	C00147	134.047		1	0.963002	0.963929	0.953546	0.918647	0.930889	0.977875	0.952238					1	0.874004	0.959331	0.921523	1.00809	2.09322	1.61548	1.18557
'Hypoxanthine'	C00262	135.031		1	1.11105	1.04127	0.812146	0.812167	0.844153	0.96894	0.992464					1	0.650937	0.914934	1.49531	1.45689	2.12883	2.65692	1.6631
'Threonate'	C01620	135.031		1	1.11105	1.04127	0.812146	0.812167	0.844153	0.96894	0.992464					1	0.650937	0.914934	1.49531	1.45689	2.12883	2.65692	1.6631
'Toluate'	C01454	135.045		1	1.04547	1.06352	1.00455	0.946208	0.99176	0.9686	0.903222					1	1.0155	0.994408	1.08032	1.1519	1.24876	1.17663	1.05992
'4-Hydroxyphenylacetaldehyde'	C03765	135.045		1	1.04547	1.06352	1.00455	0.946208	0.99176	0.9686	0.903222					1	1.0155	0.994408	1.08032	1.1519	1.24876	1.17663	1.05992
'Phenylacetic acid'	C07086	135.045		1	1.04547	1.06352	1.00455	0.946208	0.99176	0.9686	0.903222					1	1.0155	0.994408	1.08032	1.1519	1.24876	1.17663	1.05992
'2-Hydroxyacetophenone'	C07189	135.045		1	1.04547	1.06352	1.00455	0.946208	0.99176	0.9686	0.903222					1	1.0155	0.994408	1.08032	1.1519	1.24876	1.17663	1.05992
'm-Methylbenzoate'	C07211	135.045		1	1.04547	1.06352	1.00455	0.946208	0.99176	0.9686	0.903222					1	1.0155	0.994408	1.08032	1.1519	1.24876	1.17663	1.05992
'o-Toluate'	C07215	135.045		1	1.04547	1.06352	1.00455	0.946208	0.99176	0.9686	0.903222					1	1.0155	0.994408	1.08032	1.1519	1.24876	1.17663	1.05992
'4''-Hydroxyacetophenone'	C10700	135.045		1	1.04547	1.06352	1.00455	0.946208	0.99176	0.9686	0.903222					1	1.0155	0.994408	1.08032	1.1519	1.24876	1.17663	1.05992
'3-Methylsalicylaldehyde'	C14087	135.045		1	1.04547	1.06352	1.00455	0.946208	0.99176	0.9686	0.903222					1	1.0155	0.994408	1.08032	1.1519	1.24876	1.17663	1.05992
'Anthranilate'	C00108	136.04		1	0.995257	0.993365	0.983074	1.07202	0.937196	1.01196	1.01134					1	0.955954	0.948133	1.08242	1.23004	1.13616	1.36746	1.56837
'4-Aminobenzoate'	C00568	136.04		1	0.995257	0.993365	0.983074	1.07202	0.937196	1.01196	1.01134					1	0.955954	0.948133	1.08242	1.23004	1.13616	1.36746	1.56837
'N-Methylnicotinate'	C01004	136.04		1	0.995257	0.993365	0.983074	1.07202	0.937196	1.01196	1.01134					1	0.955954	0.948133	1.08242	1.23004	1.13616	1.36746	1.56837
'Tyramine'	C00483	136.077		1	1.04304	0.952284	1.09159	0.926704	0.881528	0.899922	0.98283					1	0.918653	0.980138	0.961524	1.0884	1.07582	1.00597	1.09093
'4-Nitrophenol'	C00870	138.019		1	1.20127	1.18596	1.12826	1.07294	1.03784	1.04495	1.00094					1	1.13861	0.987028	0.924575	1.30318	1.66553	1.49899	1.02244
'6-Hydroxynicotinate'	C01020	138.019		1	1.20127	1.18596	1.12826	1.07294	1.03784	1.04495	1.00094					1	1.13861	0.987028	0.924575	1.30318	1.66553	1.49899	1.02244
'3-Nitrophenol'	C14418	138.019		1	1.20127	1.18596	1.12826	1.07294	1.03784	1.04495	1.00094					1	1.13861	0.987028	0.924575	1.30318	1.66553	1.49899	1.02244
'cis-1,2-Dihydro-3-ethylcatechol'	C06727	139.076		1	0.979284	1.01253	1.09091	1.05301	0.953616	0.908291	0.94417					1	0.987723	0.968947	0.901117	0.968044	1.09986	0.943877	1.00895
'Carbamoyl phosphate'	C00169	139.974		1	0.848831	0.886057	1.07643	0.94738	0.83636	0.837469	0.835696					1	0.935314	0.821401	0.876123	0.927433	0.865652	0.868521	0.901863
'cis,cis-Muconate'	C02480	141.019		1	0.954152	0.936019	1.10304	1.03603	0.980592	0.956749	0.982478					1	0.993039	0.943413	0.919282	1.01737	1.00958	0.894403	0.967682
'2-Oxo-2,3-dihydrofuran-5-acetate'	C03586	141.019		1	0.954152	0.936019	1.10304	1.03603	0.980592	0.956749	0.982478					1	0.993039	0.943413	0.919282	1.01737	1.00958	0.894403	0.967682
'(S)-5-Oxo-2,5-dihydrofuran-2-acetate'	C14610	141.019		1	0.954152	0.936019	1.10304	1.03603	0.980592	0.956749	0.982478					1	0.993039	0.943413	0.919282	1.01737	1.00958	0.894403	0.967682
'2,3-Dimethylmaleate'	C00922	143.035		1	1.02049	0.9434	1.27784	1.31344	1.21196	1.15631	1.16458					1	0.995441	0.894405	0.799748	0.918524	0.986045	0.933369	0.939413
'Methylitaconate'	C02295	143.035		1	1.02049	0.9434	1.27784	1.31344	1.21196	1.15631	1.16458					1	0.995441	0.894405	0.799748	0.918524	0.986045	0.933369	0.939413
'2-Methyleneglutarate'	C02930	143.035		1	1.02049	0.9434	1.27784	1.31344	1.21196	1.15631	1.16458					1	0.995441	0.894405	0.799748	0.918524	0.986045	0.933369	0.939413
'4-Acetamidobutanoate'	C02946	144.066		1	1.13165	1.35085	0.695638	0.513378	0.581535	0.441462	0.343164					1	0.920732	0.9426	0.375196	0.395564	0.364991	0.380094	0.385842
'6-Amino-2-oxohexanoate'	C03239	144.066		1	1.13165	1.35085	0.695638	0.513378	0.581535	0.441462	0.343164					1	0.920732	0.9426	0.375196	0.395564	0.364991	0.380094	0.385842
'2-Amino-5-oxohexanoate'	C05825	144.066		1	1.13165	1.35085	0.695638	0.513378	0.581535	0.441462	0.343164					1	0.920732	0.9426	0.375196	0.395564	0.364991	0.380094	0.385842
'2-Oxoglutarate'	C00026	145.014		1	0.954517	0.925189	0.921673	0.879119	0.855368	0.881386	0.848863					1	0.864523	0.978221	9.68678	14.6943	16.3949	30.1084	43.0653
'5-Hydroxy-2,4-dioxopentanoate'	C05406	145.014		1	0.954517	0.925189	0.921673	0.879119	0.855368	0.881386	0.848863					1	0.864523	0.978221	9.68678	14.6943	16.3949	30.1084	43.0653
'Methyloxaloacetate'	C06030	145.014		1	0.954517	0.925189	0.921673	0.879119	0.855368	0.881386	0.848863					1	0.864523	0.978221	9.68678	14.6943	16.3949	30.1084	43.0653
'L-Glutamine'	C00064	145.062		1	1.03332	1.26382	0.98423	0.966586	0.913058	1.13988	0.947098					1	0.976816	1.01196	2.68555	3.17277	3.47265	4.54016	4.94516
'D-Glutamine'	C00819	145.062		1	1.03332	1.26382	0.98423	0.966586	0.913058	1.13988	0.947098					1	0.976816	1.01196	2.68555	3.17277	3.47265	4.54016	4.94516
'3-Ureidoisobutyrate'	C05100	145.062		1	1.03332	1.26382	0.98423	0.966586	0.913058	1.13988	0.947098					1	0.976816	1.01196	2.68555	3.17277	3.47265	4.54016	4.94516
'Isoglutamine'	C16673	145.062		1	1.03332	1.26382	0.98423	0.966586	0.913058	1.13988	0.947098					1	0.976816	1.01196	2.68555	3.17277	3.47265	4.54016	4.94516
'L-Lysine'	C00047	145.098		1	1.02249	1.03966	1.15719	1.06181	1.07906	1.15718	1.20207					1	1.08331	1.06173	1.03304	1.09886	1.06608	1.06859	1.12684
'D-Lysine'	C00739	145.098		1	1.02249	1.03966	1.15719	1.06181	1.07906	1.15718	1.20207					1	1.08331	1.06173	1.03304	1.09886	1.06608	1.06859	1.12684
'(3S)-3,6-Diaminohexanoate'	C01142	145.098		1	1.02249	1.03966	1.15719	1.06181	1.07906	1.15718	1.20207					1	1.08331	1.06173	1.03304	1.09886	1.06608	1.06859	1.12684
'(3S,5S)-3,5-Diaminohexanoate'	C01186	145.098		1	1.02249	1.03966	1.15719	1.06181	1.07906	1.15718	1.20207					1	1.08331	1.06173	1.03304	1.09886	1.06608	1.06859	1.12684
'2,5-Diaminohexanoate'	C05161	145.098		1	1.02249	1.03966	1.15719	1.06181	1.07906	1.15718	1.20207					1	1.08331	1.06173	1.03304	1.09886	1.06608	1.06859	1.12684
'Lysine'	C16440	145.098		1	1.02249	1.03966	1.15719	1.06181	1.07906	1.15718	1.20207					1	1.08331	1.06173	1.03304	1.09886	1.06608	1.06859	1.12684
'(2R,3R)-3-Methylornithine'	C20277	145.098		1	1.02249	1.03966	1.15719	1.06181	1.07906	1.15718	1.20207					1	1.08331	1.06173	1.03304	1.09886	1.06608	1.06859	1.12684
'Indole-5,6-quinone'	C05579	146.024		1	0.946942	0.93235	1.10815	1.06216	0.995275	0.950399	1.0071					1	0.978991	0.93946	0.922709	1.02666	1.01774	0.96532	1.08383
'L-Glutamate'	C00025	146.046		1	0.990472	1.07846	1.02688	1.42748	1.24926	1.84605	1.7157					1	1.11617	1.19392	0.878352	0.578938	0.674931	0.543482	0.473963
'D-Glutamate'	C00217	146.046		1	0.990472	1.07846	1.02688	1.42748	1.24926	1.84605	1.7157					1	1.11617	1.19392	0.878352	0.578938	0.674931	0.543482	0.473963
'DL-Glutamate'	C00302	146.046		1	0.990472	1.07846	1.02688	1.42748	1.24926	1.84605	1.7157					1	1.11617	1.19392	0.878352	0.578938	0.674931	0.543482	0.473963
'O-Acetyl-L-serine'	C00979	146.046		1	0.990472	1.07846	1.02688	1.42748	1.24926	1.84605	1.7157					1	1.11617	1.19392	0.878352	0.578938	0.674931	0.543482	0.473963
'L-threo-3-Methylaspartate'	C03618	146.046		1	0.990472	1.07846	1.02688	1.42748	1.24926	1.84605	1.7157					1	1.11617	1.19392	0.878352	0.578938	0.674931	0.543482	0.473963
'L-4-Hydroxyglutamate semialdehyde'	C05938	146.046		1	0.990472	1.07846	1.02688	1.42748	1.24926	1.84605	1.7157					1	1.11617	1.19392	0.878352	0.578938	0.674931	0.543482	0.473963
'2-Oxo-4-hydroxy-5-aminovalerate'	C05941	146.046		1	0.990472	1.07846	1.02688	1.42748	1.24926	1.84605	1.7157					1	1.11617	1.19392	0.878352	0.578938	0.674931	0.543482	0.473963
'2-Dehydro-3-deoxy-L-arabinonate'	C00684	147.03		1	1.15541	1.17785	0.796702	0.388937	0.293361	0.229555	0.177587					1	0.823308	0.829188	0.991319	0.986772	0.898468	1.09507	1.22517
'L-Arabinono-1,4-lactone'	C01114	147.03		1	1.15541	1.17785	0.796702	0.388937	0.293361	0.229555	0.177587					1	0.823308	0.829188	0.991319	0.986772	0.898468	1.09507	1.22517
'D-Xylonolactone'	C02266	147.03		1	1.15541	1.17785	0.796702	0.388937	0.293361	0.229555	0.177587					1	0.823308	0.829188	0.991319	0.986772	0.898468	1.09507	1.22517
'(R)-2-Methylmalate'	C02612	147.03		1	1.15541	1.17785	0.796702	0.388937	0.293361	0.229555	0.177587					1	0.823308	0.829188	0.991319	0.986772	0.898468	1.09507	1.22517
'(S)-2-Methylmalate'	C02614	147.03		1	1.15541	1.17785	0.796702	0.388937	0.293361	0.229555	0.177587					1	0.823308	0.829188	0.991319	0.986772	0.898468	1.09507	1.22517
'2-Hydroxyglutarate'	C02630	147.03		1	1.15541	1.17785	0.796702	0.388937	0.293361	0.229555	0.177587					1	0.823308	0.829188	0.991319	0.986772	0.898468	1.09507	1.22517
'2-Dehydro-3-deoxy-D-xylonate'	C03826	147.03		1	1.15541	1.17785	0.796702	0.388937	0.293361	0.229555	0.177587					1	0.823308	0.829188	0.991319	0.986772	0.898468	1.09507	1.22517
'L-threo-3-Methylmalate'	C06029	147.03		1	1.15541	1.17785	0.796702	0.388937	0.293361	0.229555	0.177587					1	0.823308	0.829188	0.991319	0.986772	0.898468	1.09507	1.22517
'D-threo-3-Methylmalate'	C06031	147.03		1	1.15541	1.17785	0.796702	0.388937	0.293361	0.229555	0.177587					1	0.823308	0.829188	0.991319	0.986772	0.898468	1.09507	1.22517
'D-erythro-3-Methylmalate'	C06032	147.03		1	1.15541	1.17785	0.796702	0.388937	0.293361	0.229555	0.177587					1	0.823308	0.829188	0.991319	0.986772	0.898468	1.09507	1.22517
'(R)-Mevalonate'	C00418	147.066		1	1.17403	1.47777	1.37805	2.04625	2.46871	3.39599	3.4523					1	0.879934	1.23487	7.90025	8.97584	9.55555	11.1286	11.6466
'(R)-Pantoate'	C00522	147.066		1	1.17403	1.47777	1.37805	2.04625	2.46871	3.39599	3.4523					1	0.879934	1.23487	7.90025	8.97584	9.55555	11.1286	11.6466
'(R)-2,3-Dihydroxy-3-methylpentanoate'	C06007	147.066		1	1.17403	1.47777	1.37805	2.04625	2.46871	3.39599	3.4523					1	0.879934	1.23487	7.90025	8.97584	9.55555	11.1286	11.6466
'N,N-Dihydroxy-L-valine'	C20314	148.061		1	0.932068	0.933895	1.05854	1.01459	0.943377	1.01891	1.06675					1	0.940801	0.94888	0.926848	0.963224	0.972712	0.938812	1.00365
'meso-Tartaric acid'	C00552	149.009		1	0.813836	0.894679	0.994594	0.959024	0.933736	0.847499	0.925458					1	1.05997	0.941398	0.995689	0.9497	1.05348	0.873	1.17689
'(R,R)-Tartaric acid'	C00898	149.009		1	0.813836	0.894679	0.994594	0.959024	0.933736	0.847499	0.925458					1	1.05997	0.941398	0.995689	0.9497	1.05348	0.873	1.17689
'D-Ribose'	C00121	149.045		1	1.03391	1.15562	1.29295	1.42254	1.49018	1.71337	1.78663					1	0.895067	0.869893	1.09071	1.09202	1.1995	1.1432	1.23754
'D-Xylose'	C00181	149.045		1	1.03391	1.15562	1.29295	1.42254	1.49018	1.71337	1.78663					1	0.895067	0.869893	1.09071	1.09202	1.1995	1.1432	1.23754
'L-Arabinose'	C00259	149.045		1	1.03391	1.15562	1.29295	1.42254	1.49018	1.71337	1.78663					1	0.895067	0.869893	1.09071	1.09202	1.1995	1.1432	1.23754
'D-Ribulose'	C00309	149.045		1	1.03391	1.15562	1.29295	1.42254	1.49018	1.71337	1.78663					1	0.895067	0.869893	1.09071	1.09202	1.1995	1.1432	1.23754
'D-Xylulose'	C00310	149.045		1	1.03391	1.15562	1.29295	1.42254	1.49018	1.71337	1.78663					1	0.895067	0.869893	1.09071	1.09202	1.1995	1.1432	1.23754
'L-Xylulose'	C00312	149.045		1	1.03391	1.15562	1.29295	1.42254	1.49018	1.71337	1.78663					1	0.895067	0.869893	1.09071	1.09202	1.1995	1.1432	1.23754
'D-Lyxose'	C00476	149.045		1	1.03391	1.15562	1.29295	1.42254	1.49018	1.71337	1.78663					1	0.895067	0.869893	1.09071	1.09202	1.1995	1.1432	1.23754
'L-Ribulose'	C00508	149.045		1	1.03391	1.15562	1.29295	1.42254	1.49018	1.71337	1.78663					1	0.895067	0.869893	1.09071	1.09202	1.1995	1.1432	1.23754
'L-Lyxose'	C01508	149.045		1	1.03391	1.15562	1.29295	1.42254	1.49018	1.71337	1.78663					1	0.895067	0.869893	1.09071	1.09202	1.1995	1.1432	1.23754
'beta-D-Ribopyranose'	C08353	149.045		1	1.03391	1.15562	1.29295	1.42254	1.49018	1.71337	1.78663					1	0.895067	0.869893	1.09071	1.09202	1.1995	1.1432	1.23754
'beta-D-Ribofuranose'	C16639	149.045		1	1.03391	1.15562	1.29295	1.42254	1.49018	1.71337	1.78663					1	0.895067	0.869893	1.09071	1.09202	1.1995	1.1432	1.23754
'4-Coumaryl alcohol'	C02646	149.061		1	0.943006	0.962254	0.939636	0.894792	0.85339	0.82625	0.851202					1	1.06271	1.02906	1.03097	1.15305	1.22227	1.07812	1.12442
'Phenylpropanoate'	C05629	149.061		1	0.943006	0.962254	0.939636	0.894792	0.85339	0.82625	0.851202					1	1.06271	1.02906	1.03097	1.15305	1.22227	1.07812	1.12442
'(-)-Carvone'	C01767	149.097		1	1.01519	1.04944	1.11258	1.02615	0.874078	0.957626	0.90393					1	1.06607	1.00243	0.975617	1.12478	1.18239	1.10763	1.154
'Pinocarvone'	C09884	149.097		1	1.01519	1.04944	1.11258	1.02615	0.874078	0.957626	0.90393					1	1.06607	1.00243	0.975617	1.12478	1.18239	1.10763	1.154
'(+)-(S)-Carvone'	C11383	149.097		1	1.01519	1.04944	1.11258	1.02615	0.874078	0.957626	0.90393					1	1.06607	1.00243	0.975617	1.12478	1.18239	1.10763	1.154
'Myrtenal'	C11939	149.097		1	1.01519	1.04944	1.11258	1.02615	0.874078	0.957626	0.90393					1	1.06607	1.00243	0.975617	1.12478	1.18239	1.10763	1.154
'Guanine'	C00242	150.042		1	0.758023	0.788276	0.860333	0.752239	0.76089	0.834877	0.740817					1	0.936428	0.806373	1.11166	1.64258	2.89886	2.55387	1.33189
'3-Sulfinylpyruvate'	C05527	150.971		1	0.740973	1.028	1.35636	1.03332	1.01109	1.05266	1.25528					1	0.910854	0.828789	0.945024	0.847997	1.11713	1.19079	0.897554
'Xanthine'	C00385	151.026		1	0.868676	0.911805	1.00927	0.951722	1.04707	0.969141	1.03514					1	0.836571	0.701816	0.654356	0.954528	0.879982	0.874688	0.925842
'4-Hydroxyphenylacetate'	C00642	151.04		1	0.906098	0.930794	0.945655	0.866345	0.812933	0.737815	0.776412					1	0.999986	1.00123	1.01895	1.08972	1.20754	1.051	1.13734
'4-Hydroxy-3-methoxy-benzaldehyde'	C00755	151.04		1	0.906098	0.930794	0.945655	0.866345	0.812933	0.737815	0.776412					1	0.999986	1.00123	1.01895	1.08972	1.20754	1.051	1.13734
'(R)-Mandelate'	C01983	151.04		1	0.906098	0.930794	0.945655	0.866345	0.812933	0.737815	0.776412					1	0.999986	1.00123	1.01895	1.08972	1.20754	1.051	1.13734
'(S)-Mandelate'	C01984	151.04		1	0.906098	0.930794	0.945655	0.866345	0.812933	0.737815	0.776412					1	0.999986	1.00123	1.01895	1.08972	1.20754	1.051	1.13734
'4-Methoxybenzoate'	C02519	151.04		1	0.906098	0.930794	0.945655	0.866345	0.812933	0.737815	0.776412					1	0.999986	1.00123	1.01895	1.08972	1.20754	1.051	1.13734
'3,4-Dihydroxyphenylacetaldehyde'	C04043	151.04		1	0.906098	0.930794	0.945655	0.866345	0.812933	0.737815	0.776412					1	0.999986	1.00123	1.01895	1.08972	1.20754	1.051	1.13734
'3-Hydroxyphenylacetate'	C05593	151.04		1	0.906098	0.930794	0.945655	0.866345	0.812933	0.737815	0.776412					1	0.999986	1.00123	1.01895	1.08972	1.20754	1.051	1.13734
'2-Hydroxyphenylacetate'	C05852	151.04		1	0.906098	0.930794	0.945655	0.866345	0.812933	0.737815	0.776412					1	0.999986	1.00123	1.01895	1.08972	1.20754	1.051	1.13734
'3-Methylsalicylate'	C14088	151.04		1	0.906098	0.930794	0.945655	0.866345	0.812933	0.737815	0.776412					1	0.999986	1.00123	1.01895	1.08972	1.20754	1.051	1.13734
'4-Methylsalicylate'	C14103	151.04		1	0.906098	0.930794	0.945655	0.866345	0.812933	0.737815	0.776412					1	0.999986	1.00123	1.01895	1.08972	1.20754	1.051	1.13734
'4-Hydroxymethylsalicylaldehyde'	C14108	151.04		1	0.906098	0.930794	0.945655	0.866345	0.812933	0.737815	0.776412					1	0.999986	1.00123	1.01895	1.08972	1.20754	1.051	1.13734
'3-Sulfino-L-alanine'	C00606	152.002		1	0.793371	0.930484	0.941852	0.87054	0.980294	0.950799	1.25077					1	0.887973	0.905004	0.782291	0.827564	0.837335	0.762693	0.716184
'3-Hydroxyanthranilate'	C00632	152.035		1	0.980393	1.04084	1.014	1.10939	1.15729	1.35261	1.34578					1	0.933869	0.811879	0.925215	0.958771	1.01603	1.06126	1.15646
'3-Hydroxy-2-methylpyridine-5-carboxylate'	C01270	152.035		1	0.980393	1.04084	1.014	1.10939	1.15729	1.35261	1.34578					1	0.933869	0.811879	0.925215	0.958771	1.01603	1.06126	1.15646
'o-Hydroxylaminobenzoate'	C16235	152.035		1	0.980393	1.04084	1.014	1.10939	1.15729	1.35261	1.34578					1	0.933869	0.811879	0.925215	0.958771	1.01603	1.06126	1.15646
'2,3-Dihydroxybenzoate'	C00196	153.02		1	1.08962	1.18411	1.26607	1.34534	1.35453	1.57914	1.7464					1	1.01443	0.971325	1.18632	1.24879	1.27609	1.11404	1.09614
'3,4-Dihydroxybenzoate'	C00230	153.02		1	1.08962	1.18411	1.26607	1.34534	1.35453	1.57914	1.7464					1	1.01443	0.971325	1.18632	1.24879	1.27609	1.11404	1.09614
'2,5-Dihydroxybenzoate'	C00628	153.02		1	1.08962	1.18411	1.26607	1.34534	1.35453	1.57914	1.7464					1	1.01443	0.971325	1.18632	1.24879	1.27609	1.11404	1.09614
'4-Nitrocatechol'	C02235	154.014		1	1.17574	1.30067	1.20787	1.0747	1.07785	0.946978	0.973827					1	1.23314	1.04647	0.848764	0.960744	1.22909	1.09946	0.990889
'2,6-Dihydroxynicotinate'	C15523	154.014		1	1.17574	1.30067	1.20787	1.0747	1.07785	0.946978	0.973827					1	1.23314	1.04647	0.848764	0.960744	1.22909	1.09946	0.990889
'L-Histidine'	C00135	154.062		1	0.937576	1.02457	0.944223	0.958892	1.00767	1.05609	1.45221					1	0.686811	0.702615	0.712029	0.68587	0.941714	0.8412	1.04766
'3-Methyl-cis,cis-hexadienedioate'	C04112	155.034		1	1.08853	1.11038	1.1098	1.03181	0.973276	1.02731	0.938156					1	1.01476	0.99659	1.08934	1.14736	1.17458	1.09846	1.2475
'(2S,3S)-2,3-Dihydro-2,3-dihydroxybenzoate'	C04171	155.034		1	1.08853	1.11038	1.1098	1.03181	0.973276	1.02731	0.938156					1	1.01476	0.99659	1.08934	1.14736	1.17458	1.09846	1.2475
'3-Methylmuconolactone'	C04558	155.034		1	1.08853	1.11038	1.1098	1.03181	0.973276	1.02731	0.938156					1	1.01476	0.99659	1.08934	1.14736	1.17458	1.09846	1.2475
'4-Methylmuconolactone'	C04559	155.034		1	1.08853	1.11038	1.1098	1.03181	0.973276	1.02731	0.938156					1	1.01476	0.99659	1.08934	1.14736	1.17458	1.09846	1.2475
'2-Hydroxy-6-keto-2,4-heptadienoate'	C06210	155.034		1	1.08853	1.11038	1.1098	1.03181	0.973276	1.02731	0.938156					1	1.01476	0.99659	1.08934	1.14736	1.17458	1.09846	1.2475
'(1R,6S)-1,6-Dihydroxycyclohexa-2,4-diene-1-carboxylate'	C06321	155.034		1	1.08853	1.11038	1.1098	1.03181	0.973276	1.02731	0.938156					1	1.01476	0.99659	1.08934	1.14736	1.17458	1.09846	1.2475
'4-Methyl-3-oxoadipate-enol-lactone'	C18311	155.034		1	1.08853	1.11038	1.1098	1.03181	0.973276	1.02731	0.938156					1	1.01476	0.99659	1.08934	1.14736	1.17458	1.09846	1.2475
'4-Imidazolone-5-propanoate'	C03680	155.046		1	1.03575	1.10689	1.11649	1.27277	1.09138	1.11431	1.23262					1	0.991463	1.01483	1.3524	1.4662	1.89222	1.58498	1.76322
'2-Aminomuconate'	C02220	156.03		1	0.979907	0.938635	0.981077	0.828396	0.806137	0.869718	0.84502					1	0.98861	0.898764	0.89408	0.965273	1.01116	0.923402	0.844271
'(S)-Dihydroorotate'	C00337	157.025		1	1.07641	1.24266	1.18082	1.03525	0.836314	0.906905	0.972783					1	1.20139	1.24821	1.06176	0.922816	0.925645	0.736823	0.684344
'2-Isopropylmaleate'	C02631	157.05		1	1.15744	1.25152	0.934612	0.682977	0.604377	0.550064	0.467385					1	0.990016	1.07151	0.858587	0.803337	0.832413	0.698141	0.706994
'5-Acetamidopentanoate'	C03087	158.082		1	0.874727	0.929671	0.960281	1.42948	0.956999	0.919953	0.998218					1	1.08155	0.945241	1.11594	1.23386	1.27342	1.1503	1.16143
'2-Oxoadipate'	C00322	159.03		1	1.0342	1.08855	1.15392	0.983597	0.875505	0.840711	0.863701					1	1.06511	1.01009	0.972995	1.04488	1.19167	0.994533	0.948818
'3-Oxoadipate'	C00846	159.03		1	1.0342	1.08855	1.15392	0.983597	0.875505	0.840711	0.863701					1	1.06511	1.01009	0.972995	1.04488	1.19167	0.994533	0.948818
'3D-(3,5/4)-Trihydroxycyclohexane-1,2-dione'	C04287	159.03		1	1.0342	1.08855	1.15392	0.983597	0.875505	0.840711	0.863701					1	1.06511	1.01009	0.972995	1.04488	1.19167	0.994533	0.948818
'2-Formylglutarate'	C16159	159.03		1	1.0342	1.08855	1.15392	0.983597	0.875505	0.840711	0.863701					1	1.06511	1.01009	0.972995	1.04488	1.19167	0.994533	0.948818
'Naphthalene-1,2-diol'	C03012	159.045		1	1.00463	1.04658	1.08626	1.03143	0.905064	0.933747	0.914823					1	1.10181	1.0105	1.02007	1.02799	1.2074	1.0761	1.2273
'Pimelate'	C02656	159.066		1	0.922761	0.892447	0.933826	0.953034	0.870021	0.826397	0.842841					1	1.04299	0.962936	0.988908	1.09479	1.1333	1.06982	1.12278
'D-Alanyl-D-alanine'	C00993	159.078		1	0.931636	1.03567	0.829444	0.866417	0.883844	0.955199	0.770708					1	0.933887	0.906059	0.734271	1.02335	0.856865	0.969428	1.42072
'N-gamma-Acetyldiaminobutyrate'	C06442	159.078		1	0.931636	1.03567	0.829444	0.866417	0.883844	0.955199	0.770708					1	0.933887	0.906059	0.734271	1.02335	0.856865	0.969428	1.42072
'N-alpha-Acetyl-L-2,4-diaminobutyrate'	C19929	159.078		1	0.931636	1.03567	0.829444	0.866417	0.883844	0.955199	0.770708					1	0.933887	0.906059	0.734271	1.02335	0.856865	0.969428	1.42072
'4,8-Dihydroxyquinoline'	C05637	160.04		1	1.09487	1.03939	1.16745	1.05615	1.04181	1.02085	1.04405					1	1.0061	0.949692	0.944484	1.11393	1.15617	1.08414	1.22331
'4,6-Dihydroxyquinoline'	C05639	160.04		1	1.09487	1.03939	1.16745	1.05615	1.04181	1.02085	1.04405					1	1.0061	0.949692	0.944484	1.11393	1.15617	1.08414	1.22331
'L-2-Aminoadipate'	C00956	160.061		1	0.916989	0.936035	0.970806	1.05134	1.11624	1.4926	1.42185					1	1.02377	0.990063	0.848506	0.921979	0.95609	0.904488	0.859636
'N-Methyl-L-glutamate'	C01046	160.061		1	0.916989	0.936035	0.970806	1.05134	1.11624	1.4926	1.42185					1	1.02377	0.990063	0.848506	0.921979	0.95609	0.904488	0.859636
'O-Acetyl-L-homoserine'	C01077	160.061		1	0.916989	0.936035	0.970806	1.05134	1.11624	1.4926	1.42185					1	1.02377	0.990063	0.848506	0.921979	0.95609	0.904488	0.859636
'4-Methyl-L-glutamate'	C06234	160.061		1	0.916989	0.936035	0.970806	1.05134	1.11624	1.4926	1.42185					1	1.02377	0.990063	0.848506	0.921979	0.95609	0.904488	0.859636
'(R)-3,3-Dimethylmalate'	C01088	161.045		1	1.08356	0.997624	1.05946	1.00189	0.908395	0.846316	0.919987					1	1.71686	1.26774	0.866208	0.913207	0.96877	0.931654	0.849774
'3-Ethylmalate'	C01989	161.045		1	1.08356	0.997624	1.05946	1.00189	0.908395	0.846316	0.919987					1	1.71686	1.26774	0.866208	0.913207	0.96877	0.931654	0.849774
'(R)-2-Ethylmalate'	C02488	161.045		1	1.08356	0.997624	1.05946	1.00189	0.908395	0.846316	0.919987					1	1.71686	1.26774	0.866208	0.913207	0.96877	0.931654	0.849774
'L-Rhamnono-1,4-lactone'	C02991	161.045		1	1.08356	0.997624	1.05946	1.00189	0.908395	0.846316	0.919987					1	1.71686	1.26774	0.866208	0.913207	0.96877	0.931654	0.849774
'(2R,3S)-2,3-Dimethylmalate'	C03652	161.045		1	1.08356	0.997624	1.05946	1.00189	0.908395	0.846316	0.919987					1	1.71686	1.26774	0.866208	0.913207	0.96877	0.931654	0.849774
'2-Dehydro-3-deoxy-L-rhamnonate'	C03979	161.045		1	1.08356	0.997624	1.05946	1.00189	0.908395	0.846316	0.919987					1	1.71686	1.26774	0.866208	0.913207	0.96877	0.931654	0.849774
'2-Dehydro-3-deoxy-D-fuconate'	C06159	161.045		1	1.08356	0.997624	1.05946	1.00189	0.908395	0.846316	0.919987					1	1.71686	1.26774	0.866208	0.913207	0.96877	0.931654	0.849774
'(S)-2-(Hydroxymethyl)glutarate'	C16390	161.045		1	1.08356	0.997624	1.05946	1.00189	0.908395	0.846316	0.919987					1	1.71686	1.26774	0.866208	0.913207	0.96877	0.931654	0.849774
'3-Methyldioxyindole'	C05834	162.055		1	0.872058	0.91353	0.975541	0.848082	0.855274	0.855212	0.920885					1	1.04933	0.993832	0.924547	1.07288	1.11291	0.974162	1.02277
'N,N-Dihydroxy-L-isoleucine'	C20311	162.077		1	0.82283	0.884672	0.90445	0.855464	0.827392	0.933857	0.799066					1	0.904782	0.883618	0.827409	0.794875	0.974991	0.837657	0.957684
'Phenylpyruvate'	C00166	163.04		1	1.09252	1.32305	1.00048	0.917157	0.870358	0.921015	0.921002					1	0.907444	1.05316	1.80804	2.03191	2.1846	2.60464	3.28149
'4-Coumarate'	C00811	163.04		1	1.09252	1.32305	1.00048	0.917157	0.870358	0.921015	0.921002					1	0.907444	1.05316	1.80804	2.03191	2.1846	2.60464	3.28149
'trans-2-Hydroxycinnamate'	C01772	163.04		1	1.09252	1.32305	1.00048	0.917157	0.870358	0.921015	0.921002					1	0.907444	1.05316	1.80804	2.03191	2.1846	2.60464	3.28149
'2-Hydroxy-3-phenylpropenoate'	C02763	163.04		1	1.09252	1.32305	1.00048	0.917157	0.870358	0.921015	0.921002					1	0.907444	1.05316	1.80804	2.03191	2.1846	2.60464	3.28149
'cis-2-Hydroxycinnamate'	C05838	163.04		1	1.09252	1.32305	1.00048	0.917157	0.870358	0.921015	0.921002					1	0.907444	1.05316	1.80804	2.03191	2.1846	2.60464	3.28149
'3-Oxo-3-phenylpropanoate'	C07114	163.04		1	1.09252	1.32305	1.00048	0.917157	0.870358	0.921015	0.921002					1	0.907444	1.05316	1.80804	2.03191	2.1846	2.60464	3.28149
'trans-3-Hydroxycinnamate'	C12621	163.04		1	1.09252	1.32305	1.00048	0.917157	0.870358	0.921015	0.921002					1	0.907444	1.05316	1.80804	2.03191	2.1846	2.60464	3.28149
'L-Rhamnose'	C00507	163.061		1	1.18905	1.53505	1.15486	1.11687	1.01317	1.18315	1.17121					1	1.00628	1.06955	1.30945	1.02378	1.11173	1.06427	1.09552
'L-Rhamnulose'	C00861	163.061		1	1.18905	1.53505	1.15486	1.11687	1.01317	1.18315	1.17121					1	1.00628	1.06955	1.30945	1.02378	1.11173	1.06427	1.09552
'6-Deoxy-L-galactose'	C01019	163.061		1	1.18905	1.53505	1.15486	1.11687	1.01317	1.18315	1.17121					1	1.00628	1.06955	1.30945	1.02378	1.11173	1.06427	1.09552
'D-Rhamnose'	C01684	163.061		1	1.18905	1.53505	1.15486	1.11687	1.01317	1.18315	1.17121					1	1.00628	1.06955	1.30945	1.02378	1.11173	1.06427	1.09552
'L-Fuculose'	C01721	163.061		1	1.18905	1.53505	1.15486	1.11687	1.01317	1.18315	1.17121					1	1.00628	1.06955	1.30945	1.02378	1.11173	1.06427	1.09552
'L-Rhamnofuranose'	C02431	163.061		1	1.18905	1.53505	1.15486	1.11687	1.01317	1.18315	1.17121					1	1.00628	1.06955	1.30945	1.02378	1.11173	1.06427	1.09552
'p-Cumate'	C06578	163.076		1	1.08686	1.22334	1.14545	0.986227	0.845195	0.887742	0.927891					1	1.1056	1.04022	1.04026	1.0882	1.18208	1.02579	1.00236
'4-Pyridoxolactone'	C00971	164.035		1	1.07465	1.24569	1.01886	1.04979	0.968276	1.01069	1.07544					1	1.0874	1.11792	1.05156	1.26626	1.52036	1.27452	1.09329
'Formylanthranilate'	C05653	164.035		1	1.07465	1.24569	1.01886	1.04979	0.968276	1.01069	1.07544					1	1.0874	1.11792	1.05156	1.26626	1.52036	1.27452	1.09329
'5-Pyridoxolactone'	C06052	164.035		1	1.07465	1.24569	1.01886	1.04979	0.968276	1.01069	1.07544					1	1.0874	1.11792	1.05156	1.26626	1.52036	1.27452	1.09329
'L-Phenylalanine'	C00079	164.071		1	0.975559	1.18783	0.826816	0.859672	0.880046	0.948932	1.02659					1	0.876684	0.865444	0.885332	1.00113	0.944307	0.924105	0.947088
'D-Phenylalanine'	C02265	164.071		1	0.975559	1.18783	0.826816	0.859672	0.880046	0.948932	1.02659					1	0.876684	0.865444	0.885332	1.00113	0.944307	0.924105	0.947088
'Phthalate'	C01606	165.019		1	0.340789	0.28262	0.309344	0.271714	0.259068	0.308177	0.261049					1	0.862187	0.607549	0.5914	1.08611	0.771761	0.706183	0.611816
'4-Hydroxyphenylglyoxylate'	C03590	165.019		1	0.340789	0.28262	0.309344	0.271714	0.259068	0.308177	0.261049					1	0.862187	0.607549	0.5914	1.08611	0.771761	0.706183	0.611816
'Terephthalate'	C06337	165.019		1	0.340789	0.28262	0.309344	0.271714	0.259068	0.308177	0.261049					1	0.862187	0.607549	0.5914	1.08611	0.771761	0.706183	0.611816
'3-(2-Hydroxyphenyl)propanoate'	C01198	165.056		1	0.357865	0.327309	0.328254	0.301506	0.270701	0.29855	0.284708					1	1.0109	0.873815	1.12319	1.51985	1.48881	1.57848	1.83222
'3-Methoxy-4-hydroxyphenylacetaldehyde'	C05581	165.056		1	0.357865	0.327309	0.328254	0.301506	0.270701	0.29855	0.284708					1	1.0109	0.873815	1.12319	1.51985	1.48881	1.57848	1.83222
'Phenyllactate'	C05607	165.056		1	0.357865	0.327309	0.328254	0.301506	0.270701	0.29855	0.284708					1	1.0109	0.873815	1.12319	1.51985	1.48881	1.57848	1.83222
'3-(3-Hydroxyphenyl)propanoic acid'	C11457	165.056		1	0.357865	0.327309	0.328254	0.301506	0.270701	0.29855	0.284708					1	1.0109	0.873815	1.12319	1.51985	1.48881	1.57848	1.83222
'Pyridoxal'	C00250	166.051		1	1.00429	1.04606	0.940831	0.97338	0.918706	0.987814	0.938926					1	0.939321	0.968337	0.893608	1.14147	1.26332	1.13073	0.937872
'3-Methoxyanthranilate'	C05831	166.051		1	1.00429	1.04606	0.940831	0.97338	0.918706	0.987814	0.938926					1	0.939321	0.968337	0.893608	1.14147	1.26332	1.13073	0.937872
'Isopyridoxal'	C06051	166.051		1	1.00429	1.04606	0.940831	0.97338	0.918706	0.987814	0.938926					1	0.939321	0.968337	0.893608	1.14147	1.26332	1.13073	0.937872
'Phosphoenolpyruvate'	C00074	166.975		1	1.26431	1.29458	0.836839	1.36633	1.73608	2.81022	2.96337					1	0.78178	1.55604	1.52994	1.48411	1.1738	1.18241	0.872893
'3-Phosphonopyruvate'	C02798	166.975		1	1.26431	1.29458	0.836839	1.36633	1.73608	2.81022	2.96337					1	0.78178	1.55604	1.52994	1.48411	1.1738	1.18241	0.872893
'Homogentisate'	C00544	167.036		1	0.999883	0.97881	1.03437	0.915748	0.887148	0.861901	0.920584					1	1.05218	0.958312	1.02032	1.0952	1.10703	1.01946	1.07271
'3,4-Dihydroxyphenylacetate'	C01161	167.036		1	0.999883	0.97881	1.03437	0.915748	0.887148	0.861901	0.920584					1	1.05218	0.958312	1.02032	1.0952	1.10703	1.01946	1.07271
'(S)-4-Hydroxymandelate'	C03198	167.036		1	0.999883	0.97881	1.03437	0.915748	0.887148	0.861901	0.920584					1	1.05218	0.958312	1.02032	1.0952	1.10703	1.01946	1.07271
'3,4-Dihydroxymandelaldehyde'	C05577	167.036		1	0.999883	0.97881	1.03437	0.915748	0.887148	0.861901	0.920584					1	1.05218	0.958312	1.02032	1.0952	1.10703	1.01946	1.07271
'2,6-Dihydroxyphenylacetate'	C06207	167.036		1	0.999883	0.97881	1.03437	0.915748	0.887148	0.861901	0.920584					1	1.05218	0.958312	1.02032	1.0952	1.10703	1.01946	1.07271
'Vanillate'	C06672	167.036		1	0.999883	0.97881	1.03437	0.915748	0.887148	0.861901	0.920584					1	1.05218	0.958312	1.02032	1.0952	1.10703	1.01946	1.07271
'4-Hydroxymethylsalicylate'	C14109	167.036		1	0.999883	0.97881	1.03437	0.915748	0.887148	0.861901	0.920584					1	1.05218	0.958312	1.02032	1.0952	1.10703	1.01946	1.07271
'N-Trimethyl-2-aminoethylphosphonate'	C06459	167.071		1	1.01232	1.04453	1.08995	0.971845	0.840659	0.881593	0.90295					1	1.01899	0.983663	0.964607	1.10296	1.20882	1.11028	1.21055
'(4R,7R)-4-Isopropenyl-7-methyl-2-oxo-oxepanone'	C11402	167.107		1	1.043	0.990226	1.01827	1.01348	0.878439	0.846553	0.913563					1	1.07708	1.04216	1.01716	1.17847	1.21749	1.11481	1.18336
'(3S,6R)-6-Isopropenyl-3-methyl-2-oxo-oxepanone'	C11403	167.107		1	1.043	0.990226	1.01827	1.01348	0.878439	0.846553	0.913563					1	1.07708	1.04216	1.01716	1.17847	1.21749	1.11481	1.18336
'(4S,7R)-4-Isopropenyl-7-methyl-2-oxo-oxepanone'	C11414	167.107		1	1.043	0.990226	1.01827	1.01348	0.878439	0.846553	0.913563					1	1.07708	1.04216	1.01716	1.17847	1.21749	1.11481	1.18336
'(3S,6S)-6-Isopropenyl-3-methyl-2-oxo-oxepanone'	C11418	167.107		1	1.043	0.990226	1.01827	1.01348	0.878439	0.846553	0.913563					1	1.07708	1.04216	1.01716	1.17847	1.21749	1.11481	1.18336
'(1S,4R)-1-Hydroxy-2-oxolimonene'	C11937	167.107		1	1.043	0.990226	1.01827	1.01348	0.878439	0.846553	0.913563					1	1.07708	1.04216	1.01716	1.17847	1.21749	1.11481	1.18336
'(1R,4S)-1-Hydroxy-2-oxolimonene'	C19083	167.107		1	1.043	0.990226	1.01827	1.01348	0.878439	0.846553	0.913563					1	1.07708	1.04216	1.01716	1.17847	1.21749	1.11481	1.18336
'Pyridoxine'	C00314	168.066		1	0.949472	1.00189	1.04338	1.07522	1.0408	1.13752	1.13444					1	1.05679	1.01598	0.940427	0.949957	1.09096	0.996397	1.07742
'L-Noradrenaline'	C00547	168.066		1	0.949472	1.00189	1.04338	1.07522	1.0408	1.13752	1.13444					1	1.05679	1.01598	0.940427	0.949957	1.09096	0.996397	1.07742
'(S)-3-Sulfolactate'	C11499	168.981		1	1.02077	1.24293	1.94799	1.75322	1.81262	1.8776	1.72858					1	0.92313	0.882538	0.830498	0.945111	0.93345	0.878272	0.949733
'(2R)-3-Sulfolactate'	C11537	168.981		1	1.02077	1.24293	1.94799	1.75322	1.81262	1.8776	1.72858					1	0.92313	0.882538	0.830498	0.945111	0.93345	0.878272	0.949733
'Glycerone phosphate'	C00111	168.991		1	1.12067	1.20632	0.690709	0.508247	0.549252	0.457672	0.352439					1	0.92293	1.15806	1.14783	1.07878	0.961617	0.857643	0.674219
'D-Glyceraldehyde 3-phosphate'	C00118	168.991		1	1.12067	1.20632	0.690709	0.508247	0.549252	0.457672	0.352439					1	0.92293	1.15806	1.14783	1.07878	0.961617	0.857643	0.674219
'(2S)-2-Phospholactate'	C19156	168.991		1	1.12067	1.20632	0.690709	0.508247	0.549252	0.457672	0.352439					1	0.92293	1.15806	1.14783	1.07878	0.961617	0.857643	0.674219
'3,4-Dihydroxyphenylethyleneglycol'	C05576	169.05		1	1.06303	1.07046	1.11212	0.986957	0.825923	0.865879	0.833145					1	0.9798	0.964748	0.941513	1.0027	1.09842	0.960799	1.00387
'1,6-Dihydroxy-5-methylcyclohexa-2,4-dienecarboxylate'	C06720	169.05		1	1.06303	1.07046	1.11212	0.986957	0.825923	0.865879	0.833145					1	0.9798	0.964748	0.941513	1.0027	1.09842	0.960799	1.00387
'cis-1,2-Dihydroxy-4-methylcyclohexa-3,5-diene-1-carboxylate'	C06729	169.05		1	1.06303	1.07046	1.11212	0.986957	0.825923	0.865879	0.833145					1	0.9798	0.964748	0.941513	1.0027	1.09842	0.960799	1.00387
'1,2-Dihydroxy-6-methylcyclohexa-3,5-dienecarboxylate'	C06731	169.05		1	1.06303	1.07046	1.11212	0.986957	0.825923	0.865879	0.833145					1	0.9798	0.964748	0.941513	1.0027	1.09842	0.960799	1.00387
'2-Hydroxy-6-oxo-octa-2,4-dienoate'	C07123	169.05		1	1.06303	1.07046	1.11212	0.986957	0.825923	0.865879	0.833145					1	0.9798	0.964748	0.941513	1.0027	1.09842	0.960799	1.00387
'Limonene-1,2-diol'	C07276	169.123		1	0.868311	0.864464	0.887534	0.951393	0.867901	0.828354	0.818507					1	0.946299	0.96866	0.953063	1.04636	1.14368	1.02239	1.17206
'Citronellate'	C16462	169.123		1	0.868311	0.864464	0.887534	0.951393	0.867901	0.828354	0.818507					1	0.946299	0.96866	0.953063	1.04636	1.14368	1.02239	1.17206
'(1R,2R,4S)-Limonene-1,2-diol'	C19082	169.123		1	0.868311	0.864464	0.887534	0.951393	0.867901	0.828354	0.818507					1	0.946299	0.96866	0.953063	1.04636	1.14368	1.02239	1.17206
'2,3,4,5-Tetrahydrodipicolinate'	C03972	170.046		1	1.18399	1.42852	0.725982	0.568822	0.599779	0.464093	0.377144					1	0.91615	0.962508	0.374315	0.408148	0.381124	0.373055	0.397464
'sn-Glycerol 3-phosphate'	C00093	171.007		1	1.09617	1.24175	0.975108	0.974035	1.04714	1.25566	1.09919					1	1.16048	1.03848	1.0103	1.00772	0.963269	0.852969	0.761973
'3-Dehydroshikimate'	C02637	171.029		1	1.02576	0.996409	0.906392	0.812461	0.766544	0.725461	0.741779					1	1.00609	1.02875	0.937455	0.995512	0.962454	0.839838	0.877108
'2-Oxohept-3-enedioate'	C03063	171.029		1	1.02576	0.996409	0.906392	0.812461	0.766544	0.725461	0.741779					1	1.00609	1.02875	0.937455	0.995512	0.962454	0.839838	0.877108
'2-Hydroxyhepta-2,4-dienedioate'	C05600	171.029		1	1.02576	0.996409	0.906392	0.812461	0.766544	0.725461	0.741779					1	1.00609	1.02875	0.937455	0.995512	0.962454	0.839838	0.877108
'2-Hydroxy-5-methyl-cis,cis-muconate'	C07478	171.029		1	1.02576	0.996409	0.906392	0.812461	0.766544	0.725461	0.741779					1	1.00609	1.02875	0.937455	0.995512	0.962454	0.839838	0.877108
'2-Oxo-5-methyl-cis-muconate'	C07479	171.029		1	1.02576	0.996409	0.906392	0.812461	0.766544	0.725461	0.741779					1	1.00609	1.02875	0.937455	0.995512	0.962454	0.839838	0.877108
'5-Methylmaleylacetate'	C18306	171.029		1	1.02576	0.996409	0.906392	0.812461	0.766544	0.725461	0.741779					1	1.00609	1.02875	0.937455	0.995512	0.962454	0.839838	0.877108
'cis,cis-2,4-Dihydroxy-5-methyl-6-oxo-2,4-hexadienoate'	C18318	171.029		1	1.02576	0.996409	0.906392	0.812461	0.766544	0.725461	0.741779					1	1.00609	1.02875	0.937455	0.995512	0.962454	0.839838	0.877108
'N-Acetyl-L-glutamate 5-semialdehyde'	C01250	172.061		1	1.1112	1.23374	1.06551	0.942726	0.905916	0.917537	0.834138					1	0.995247	1.03654	1.17046	1.32103	1.30407	1.31419	1.23442
'cis-Aconitate'	C00417	173.009		1	0.972003	0.993679	1.01259	0.880159	0.785996	0.74084	0.751214					1	0.984312	0.984141	1.29004	1.29902	1.46757	1.62783	2.08088
'Dehydroascorbate'	C05422	173.009		1	0.972003	0.993679	1.01259	0.880159	0.785996	0.74084	0.751214					1	0.984312	0.984141	1.29004	1.29902	1.46757	1.62783	2.08088
'Shikimate'	C00493	173.045		1	1.01202	1.03781	1.03708	0.83222	0.764589	0.773291	0.795067					1	1.05202	0.986291	0.929587	1.00293	1.11802	1.0042	1.06288
'(2S)-2-Isopropyl-3-oxosuccinate'	C04236	173.045		1	1.01202	1.03781	1.03708	0.83222	0.764589	0.773291	0.795067					1	1.05202	0.986291	0.929587	1.00293	1.11802	1.0042	1.06288
'2-Methyl-3-oxoadipate'	C18307	173.045		1	1.01202	1.03781	1.03708	0.83222	0.764589	0.773291	0.795067					1	1.05202	0.986291	0.929587	1.00293	1.11802	1.0042	1.06288
'4-Methyl-3-oxoadipate'	C18312	173.045		1	1.01202	1.03781	1.03708	0.83222	0.764589	0.773291	0.795067					1	1.05202	0.986291	0.929587	1.00293	1.11802	1.0042	1.06288
'N-Acetyl-L-aspartate'	C01042	174.04		1	1.1974	1.39197	0.573074	0.130894	0.132418	0.253698	0.220333					1	1.11772	1.1333	0.190161	0.191975	0.148153	0.164667	0.18094
'N-Formyl-L-glutamate'	C01045	174.04		1	1.1974	1.39197	0.573074	0.130894	0.132418	0.253698	0.220333					1	1.11772	1.1333	0.190161	0.191975	0.148153	0.164667	0.18094
'L-Citrulline'	C00327	174.087		1	0.889395	1.02387	1.04114	1.07528	1.05247	1.0993	1.00093					1	0.962812	0.880711	1.16313	1.15353	1.10725	1.05629	1.03015
'Ascorbate'	C00072	175.025		1	0.957984	1.02305	1.07525	1.01554	0.882552	0.883596	0.971428					1	0.953431	0.882067	0.900762	0.893188	0.932156	0.863842	0.935303
'D-Glucuronolactone'	C02670	175.025		1	0.957984	1.02305	1.07525	1.01554	0.882552	0.883596	0.971428					1	0.953431	0.882067	0.900762	0.893188	0.932156	0.863842	0.935303
'2-Hydroxy-3-oxoadipate'	C03217	175.025		1	0.957984	1.02305	1.07525	1.01554	0.882552	0.883596	0.971428					1	0.953431	0.882067	0.900762	0.893188	0.932156	0.863842	0.935303
'L-xylo-Hexulonolactone'	C03289	175.025		1	0.957984	1.02305	1.07525	1.01554	0.882552	0.883596	0.971428					1	0.953431	0.882067	0.900762	0.893188	0.932156	0.863842	0.935303
'5-Dehydro-4-deoxy-D-glucuronate'	C04053	175.025		1	0.957984	1.02305	1.07525	1.01554	0.882552	0.883596	0.971428					1	0.953431	0.882067	0.900762	0.893188	0.932156	0.863842	0.935303
'(4S)-4,6-Dihydroxy-2,5-dioxohexanoate'	C04349	175.025		1	0.957984	1.02305	1.07525	1.01554	0.882552	0.883596	0.971428					1	0.953431	0.882067	0.900762	0.893188	0.932156	0.863842	0.935303
'Parapyruvate'	C06033	175.025		1	0.957984	1.02305	1.07525	1.01554	0.882552	0.883596	0.971428					1	0.953431	0.882067	0.900762	0.893188	0.932156	0.863842	0.935303
'3-Propylmalate'	C02123	175.061		1	1.22043	1.22012	0.809985	0.380983	0.334584	0.256826	0.196822					1	1.03436	1.14796	0.605555	0.462551	0.377947	0.256085	0.21274
'alpha-Isopropylmalate'	C02504	175.061		1	1.22043	1.22012	0.809985	0.380983	0.334584	0.256826	0.196822					1	1.03436	1.14796	0.605555	0.462551	0.377947	0.256085	0.21274
'(2R,3S)-3-Isopropylmalate'	C04411	175.061		1	1.22043	1.22012	0.809985	0.380983	0.334584	0.256826	0.196822					1	1.03436	1.14796	0.605555	0.462551	0.377947	0.256085	0.21274
'Diphosphate'	C00013	176.936		1	1.03407	0.973256	1.256	1.3811	1.34261	1.4079	1.48084					1	1.00089	0.975405	1.00688	1.11003	1.01285	1.13474	1.15415
'D-Glucono-1,5-lactone'	C00198	177.04		1	1.03029	1.02917	1.15698	0.88036	0.7837	0.809227	0.839893					1	1.13247	1.03363	0.886416	0.824426	0.921238	0.839018	0.910603
'2-Dehydro-3-deoxy-D-gluconate'	C00204	177.04		1	1.03029	1.02917	1.15698	0.88036	0.7837	0.809227	0.839893					1	1.13247	1.03363	0.886416	0.824426	0.921238	0.839018	0.910603
'2,4,6/3,5-Pentahydroxycyclohexanone'	C00691	177.04		1	1.03029	1.02917	1.15698	0.88036	0.7837	0.809227	0.839893					1	1.13247	1.03363	0.886416	0.824426	0.921238	0.839018	0.910603
'L-Gulono-1,4-lactone'	C01040	177.04		1	1.03029	1.02917	1.15698	0.88036	0.7837	0.809227	0.839893					1	1.13247	1.03363	0.886416	0.824426	0.921238	0.839018	0.910603
'L-Galactono-1,4-lactone'	C01115	177.04		1	1.03029	1.02917	1.15698	0.88036	0.7837	0.809227	0.839893					1	1.13247	1.03363	0.886416	0.824426	0.921238	0.839018	0.910603
'2-Dehydro-3-deoxy-D-galactonate'	C01216	177.04		1	1.03029	1.02917	1.15698	0.88036	0.7837	0.809227	0.839893					1	1.13247	1.03363	0.886416	0.824426	0.921238	0.839018	0.910603
'D-Galactono-1,4-lactone'	C03383	177.04		1	1.03029	1.02917	1.15698	0.88036	0.7837	0.809227	0.839893					1	1.13247	1.03363	0.886416	0.824426	0.921238	0.839018	0.910603
'3-Keto-beta-D-galactose'	C05394	177.04		1	1.03029	1.02917	1.15698	0.88036	0.7837	0.809227	0.839893					1	1.13247	1.03363	0.886416	0.824426	0.921238	0.839018	0.910603
'1-Keto-D-chiro-inositol'	C20251	177.04		1	1.03029	1.02917	1.15698	0.88036	0.7837	0.809227	0.839893					1	1.13247	1.03363	0.886416	0.824426	0.921238	0.839018	0.910603
'Hippurate'	C01586	178.051		1	1.24044	1.55624	1.26612	1.46325	1.41056	1.86208	1.97282					1	1.11103	1.17554	1.21152	1.19943	1.17214	1.058	0.984952
'D-Glucosamine'	C00329	178.072		1	0.93244	0.977344	1.0037	1.00419	0.91559	0.933393	0.950579					1	0.925182	0.835262	0.734912	0.703452	0.692861	0.543499	0.558759
'1-Amino-1-deoxy-scyllo-inositol'	C01214	178.072		1	0.93244	0.977344	1.0037	1.00419	0.91559	0.933393	0.950579					1	0.925182	0.835262	0.734912	0.703452	0.692861	0.543499	0.558759
'D-Galactosamine'	C02262	178.072		1	0.93244	0.977344	1.0037	1.00419	0.91559	0.933393	0.950579					1	0.925182	0.835262	0.734912	0.703452	0.692861	0.543499	0.558759
'3-(4-Hydroxyphenyl)pyruvate'	C01179	179.035		1	1.09892	1.21583	1.17131	0.983085	0.868614	0.842427	0.908813					1	1.12952	1.13001	1.68444	2.01011	2.14207	2.58753	2.98983
'2-Hydroxy-3-(4-hydroxyphenyl)propenoate'	C05350	179.035		1	1.09892	1.21583	1.17131	0.983085	0.868614	0.842427	0.908813					1	1.12952	1.13001	1.68444	2.01011	2.14207	2.58753	2.98983
'trans-2,3-Dihydroxycinnamate'	C12623	179.035		1	1.09892	1.21583	1.17131	0.983085	0.868614	0.842427	0.908813					1	1.12952	1.13001	1.68444	2.01011	2.14207	2.58753	2.98983
'D-Glucose'	C00031	179.056		1	1.08309	1.02167	1.50152	1.60969	1.59034	1.52981	1.69726					1	0.900795	0.84202	0.740429	0.866682	0.803153	0.831122	0.803114
'D-Fructose'	C00095	179.056		1	1.08309	1.02167	1.50152	1.60969	1.59034	1.52981	1.69726					1	0.900795	0.84202	0.740429	0.866682	0.803153	0.831122	0.803114
'D-Galactose'	C00124	179.056		1	1.08309	1.02167	1.50152	1.60969	1.59034	1.52981	1.69726					1	0.900795	0.84202	0.740429	0.866682	0.803153	0.831122	0.803114
'myo-Inositol'	C00137	179.056		1	1.08309	1.02167	1.50152	1.60969	1.59034	1.52981	1.69726					1	0.900795	0.84202	0.740429	0.866682	0.803153	0.831122	0.803114
'D-Mannose'	C00159	179.056		1	1.08309	1.02167	1.50152	1.60969	1.59034	1.52981	1.69726					1	0.900795	0.84202	0.740429	0.866682	0.803153	0.831122	0.803114
'beta-D-Glucose'	C00221	179.056		1	1.08309	1.02167	1.50152	1.60969	1.59034	1.52981	1.69726					1	0.900795	0.84202	0.740429	0.866682	0.803153	0.831122	0.803114
'L-Sorbose'	C00247	179.056		1	1.08309	1.02167	1.50152	1.60969	1.59034	1.52981	1.69726					1	0.900795	0.84202	0.740429	0.866682	0.803153	0.831122	0.803114
'alpha-D-Glucose'	C00267	179.056		1	1.08309	1.02167	1.50152	1.60969	1.59034	1.52981	1.69726					1	0.900795	0.84202	0.740429	0.866682	0.803153	0.831122	0.803114
'D-Tagatose'	C00795	179.056		1	1.08309	1.02167	1.50152	1.60969	1.59034	1.52981	1.69726					1	0.900795	0.84202	0.740429	0.866682	0.803153	0.831122	0.803114
'Sorbose'	C01452	179.056		1	1.08309	1.02167	1.50152	1.60969	1.59034	1.52981	1.69726					1	0.900795	0.84202	0.740429	0.866682	0.803153	0.831122	0.803114
'D-Allose'	C01487	179.056		1	1.08309	1.02167	1.50152	1.60969	1.59034	1.52981	1.69726					1	0.900795	0.84202	0.740429	0.866682	0.803153	0.831122	0.803114
'D-Fuconate'	C01680	179.056		1	1.08309	1.02167	1.50152	1.60969	1.59034	1.52981	1.69726					1	0.900795	0.84202	0.740429	0.866682	0.803153	0.831122	0.803114
'L-Galactose'	C01825	179.056		1	1.08309	1.02167	1.50152	1.60969	1.59034	1.52981	1.69726					1	0.900795	0.84202	0.740429	0.866682	0.803153	0.831122	0.803114
'L-Rhamnonate'	C01934	179.056		1	1.08309	1.02167	1.50152	1.60969	1.59034	1.52981	1.69726					1	0.900795	0.84202	0.740429	0.866682	0.803153	0.831122	0.803114
'beta-D-Fructose'	C02336	179.056		1	1.08309	1.02167	1.50152	1.60969	1.59034	1.52981	1.69726					1	0.900795	0.84202	0.740429	0.866682	0.803153	0.831122	0.803114
'scyllo-Inositol'	C06153	179.056		1	1.08309	1.02167	1.50152	1.60969	1.59034	1.52981	1.69726					1	0.900795	0.84202	0.740429	0.866682	0.803153	0.831122	0.803114
'L-Gulose'	C15923	179.056		1	1.08309	1.02167	1.50152	1.60969	1.59034	1.52981	1.69726					1	0.900795	0.84202	0.740429	0.866682	0.803153	0.831122	0.803114
'D-chiro-Inositol'	C19891	179.056		1	1.08309	1.02167	1.50152	1.60969	1.59034	1.52981	1.69726					1	0.900795	0.84202	0.740429	0.866682	0.803153	0.831122	0.803114
'2-Methyl-3-hydroxy-5-formylpyridine-4-carboxylate'	C06050	180.03		1	1.09955	1.17173	1.11452	1.05922	0.947672	0.957076	0.967404					1	0.989324	0.888305	0.847525	1.05854	1.14487	1.01597	0.987815
'3-(4-Hydroxyphenyl)lactate'	C03672	181.051		1	1.00655	1.10081	0.983097	0.964359	0.869642	0.877335	0.91291					1	0.988463	1.00202	1.1488	1.2366	1.40017	1.35424	1.57335
'3-(2,3-Dihydroxyphenyl)propanoate'	C04044	181.051		1	1.00655	1.10081	0.983097	0.964359	0.869642	0.877335	0.91291					1	0.988463	1.00202	1.1488	1.2366	1.40017	1.35424	1.57335
'Homovanillate'	C05582	181.051		1	1.00655	1.10081	0.983097	0.964359	0.869642	0.877335	0.91291					1	0.988463	1.00202	1.1488	1.2366	1.40017	1.35424	1.57335
'3-Methoxy-4-hydroxyphenylglycolaldehyde'	C05583	181.051		1	1.00655	1.10081	0.983097	0.964359	0.869642	0.877335	0.91291					1	0.988463	1.00202	1.1488	1.2366	1.40017	1.35424	1.57335
'3,4-Dihydroxyphenylpropanoate'	C10447	181.051		1	1.00655	1.10081	0.983097	0.964359	0.869642	0.877335	0.91291					1	0.988463	1.00202	1.1488	1.2366	1.40017	1.35424	1.57335
'cis-3-(3-Carboxyethenyl)-3,5-cyclohexadiene-1,2-diol'	C12622	181.051		1	1.00655	1.10081	0.983097	0.964359	0.869642	0.877335	0.91291					1	0.988463	1.00202	1.1488	1.2366	1.40017	1.35424	1.57335
'4-Pyridoxate'	C00847	182.046		1	1.2251	1.33386	1.16953	1.21057	1.05006	1.05962	1.03056					1	1.17643	0.968054	0.913797	1.16733	1.43369	1.30047	0.970793
'3-Hydroxy-4-hydroxymethyl-2-methylpyridine-5-carboxylate'	C04773	182.046		1	1.2251	1.33386	1.16953	1.21057	1.05006	1.05962	1.03056					1	1.17643	0.968054	0.913797	1.16733	1.43369	1.30047	0.970793
'4-Amino-2-hydroxylamino-6-nitrotoluene'	C16403	182.057		1	1.10889	1.17363	1.16447	1.05971	1.00584	1.03318	1.051					1	1.02815	0.964516	0.947352	1.15955	1.54589	2.03641	2.91438
'3-Phosphonooxypyruvate'	C03232	182.97		1	0.992957	1.01359	1.14662	1.10573	1.08791	1.01935	1.01337					1	0.917149	0.904842	2.67323	3.87003	4.16399	6.43783	9.44631
'L-3,4-Dihydroxybutan-2-one 4-phosphate'	C15556	183.006		1	0.969025	0.978514	1.02231	0.92882	0.876979	0.872593	0.871662					1	0.982592	0.868284	0.852405	0.961151	1.14542	0.977204	0.95937
'3,4-Dihydroxymandelate'	C05580	183.03		1	1.06954	1.08937	1.19621	1.02089	0.90969	0.908028	0.909945					1	1.15631	1.12804	1.07353	1.05897	1.14706	0.992381	0.995763
'3-O-Methylgallate'	C05616	183.03		1	1.06954	1.08937	1.19621	1.02089	0.90969	0.908028	0.909945					1	1.15631	1.12804	1.07353	1.05897	1.14706	0.992381	0.995763
'3-Methoxy-4-hydroxyphenylethyleneglycol'	C05594	183.066		1	1.03287	1.00961	1.09185	1.0053	0.874377	0.819605	0.89948					1	1.10645	0.954622	0.997336	1.07733	1.21923	1.05336	1.12688
'2-Hydroxy-6-oxo-7-methylocta-2,4-dienoate'	C06582	183.066		1	1.03287	1.00961	1.09185	1.0053	0.874377	0.819605	0.89948					1	1.10645	0.954622	0.997336	1.07733	1.21923	1.05336	1.12688
'cis-3-(Carboxy-ethyl)-3,5-cyclo-hexadiene-1,2-diol'	C11588	183.066		1	1.03287	1.00961	1.09185	1.0053	0.874377	0.819605	0.89948					1	1.10645	0.954622	0.997336	1.07733	1.21923	1.05336	1.12688
'(3R)-3-Isopropenyl-6-oxoheptanoate'	C11405	183.103		1	0.925115	0.897606	0.914234	0.930209	0.864685	0.848996	0.805971					1	1.03533	1.0325	0.954564	1.11964	1.16049	1.06108	1.15163
'(3S)-3-Isopropenyl-6-oxoheptanoate'	C11419	183.103		1	0.925115	0.897606	0.914234	0.930209	0.864685	0.848996	0.805971					1	1.03533	1.0325	0.954564	1.11964	1.16049	1.06108	1.15163
'(4R)-7-Hydroxy-4-isopropenyl-7-methyl-2-oxo-oxepanone'	C19079	183.103		1	0.925115	0.897606	0.914234	0.930209	0.864685	0.848996	0.805971					1	1.03533	1.0325	0.954564	1.11964	1.16049	1.06108	1.15163
'(4S)-7-Hydroxy-4-isopropenyl-7-methyl-2-oxo-oxepanone'	C19084	183.103		1	0.925115	0.897606	0.914234	0.930209	0.864685	0.848996	0.805971					1	1.03533	1.0325	0.954564	1.11964	1.16049	1.06108	1.15163
'O-Phospho-L-serine'	C01005	184.001		1	0.970549	1.14022	1.05259	1.22805	1.06866	1.56215	1.57071					1	1.18608	1.19129	0.846252	0.600328	0.638708	0.447014	0.39378
'3-Phospho-D-glycerate'	C00197	184.985		1	1.07107	1.32285	1.01226	1.20156	1.2673	1.8243	1.89351					1	0.949624	1.09901	0.906322	0.800925	0.575774	0.498255	0.421025
'2-Phospho-D-glycerate'	C00631	184.985		1	1.07107	1.32285	1.01226	1.20156	1.2673	1.8243	1.89351					1	0.949624	1.09901	0.906322	0.800925	0.575774	0.498255	0.421025
'(3R)-6-Hydroxy-3-isopropenyl-heptanoate'	C11404	185.118		1	0.811583	0.836496	0.86325	0.821391	0.79235	0.817187	0.856915					1	0.937269	0.994858	0.966862	1.10216	1.19464	1.07715	1.16074
'(5R)-6-Hydroxy-5-isopropenyl-2-methylhexanoate'	C11406	185.118		1	0.811583	0.836496	0.86325	0.821391	0.79235	0.817187	0.856915					1	0.937269	0.994858	0.966862	1.10216	1.19464	1.07715	1.16074
'(3S)-6-Hydroxy-3-isopropenyl-heptanoate'	C11417	185.118		1	0.811583	0.836496	0.86325	0.821391	0.79235	0.817187	0.856915					1	0.937269	0.994858	0.966862	1.10216	1.19464	1.07715	1.16074
'(5S)-6-Hydroxy-5-isopropenyl-2-methylhexanoate'	C11420	185.118		1	0.811583	0.836496	0.86325	0.821391	0.79235	0.817187	0.856915					1	0.937269	0.994858	0.966862	1.10216	1.19464	1.07715	1.16074
'8-Amino-7-oxononanoate'	C01092	186.114		1	0.998898	0.98758	0.938442	1.04957	0.937431	0.932397	1.08654					1	1.22153	0.986216	1.01357	1.14319	1.03029	1.16871	1.01678
'(Z)-But-1-ene-1,2,4-tricarboxylate'	C04002	187.024		1	0.915532	0.874731	0.976349	0.922994	0.852007	0.877763	0.892697					1	1.02399	0.907816	0.852437	1.00531	0.974083	0.893137	1.00336
'(Z)-But-2-ene-1,2,3-tricarboxylate'	C04225	187.024		1	0.915532	0.874731	0.976349	0.922994	0.852007	0.877763	0.892697					1	1.02399	0.907816	0.852437	1.00531	0.974083	0.893137	1.00336
'1-Hydroxy-2-naphthoate'	C03203	187.04		1	0.964477	1.00669	1.01933	0.989736	0.932429	0.87999	1.0172					1	0.9918	0.955785	0.922541	1.06011	1.06089	0.962994	1.10036
'N-Acetylisatin'	C02172	188.035		1	1.01093	1.06325	1.00265	1.04607	0.953864	0.982879	1.03016					1	1.03569	0.971782	1.0954	1.12459	1.25758	1.22278	1.42371
'1-Nitronaphthalene-5,6-oxide'	C14800	188.035		1	1.01093	1.06325	1.00265	1.04607	0.953864	0.982879	1.03016					1	1.03569	0.971782	1.0954	1.12459	1.25758	1.22278	1.42371
'1-Nitronaphthalene-7,8-oxide'	C14802	188.035		1	1.01093	1.06325	1.00265	1.04607	0.953864	0.982879	1.03016					1	1.03569	0.971782	1.0954	1.12459	1.25758	1.22278	1.42371
'N-Acetyl-L-glutamate'	C00624	188.056		1	1.22915	1.52044	0.666426	0.446029	0.549868	0.368983	0.242095					1	0.846658	0.956423	0.0640422	0.046273	0.0394745	0.0365117	0.0371801
'L-2-Amino-6-oxoheptanedioate'	C03871	188.056		1	1.22915	1.52044	0.666426	0.446029	0.549868	0.368983	0.242095					1	0.846658	0.956423	0.0640422	0.046273	0.0394745	0.0365117	0.0371801
'3-Sulfocatechol'	C06336	188.986		1	1.24202	1.07134	1.22057	0.973759	0.875189	0.871585	1.12025					1	1.13419	1.02359	1.68557	2.04699	1.76488	2.5941	3.4637
'4-Sulfocatechol'	C06674	188.986		1	1.24202	1.07134	1.22057	0.973759	0.875189	0.871585	1.12025					1	1.13419	1.02359	1.68557	2.04699	1.76488	2.5941	3.4637
'Oxalosuccinate'	C05379	189.004		1	0.96484	0.902697	1.07336	1.03431	0.876515	0.876529	0.902019					1	1.03441	0.906223	0.911237	0.978028	0.996765	0.984582	1.0049
'3-Dehydroquinate'	C00944	189.04		1	1.01574	1.05664	1.00435	0.917862	0.78974	0.781788	0.860138					1	1.10302	1.02439	0.948247	1.04524	1.06249	0.978864	1.0157
'2,4-Dihydroxyhept-2-enedioate'	C06201	189.04		1	1.01574	1.05664	1.00435	0.917862	0.78974	0.781788	0.860138					1	1.10302	1.02439	0.948247	1.04524	1.06249	0.978864	1.0157
'(R)-3-((R)-3-Hydroxybutanoyloxy)butanoate'	C04546	189.076		1	1.28648	1.53018	1.0335	1.4494	1.04152	1.03217	1.00921					1	1.12287	1.01281	0.452139	0.512405	0.565468	0.508061	0.536607
'LL-2,6-Diaminoheptanedioate'	C00666	189.089		1	1.14341	1.25865	1.06826	1.07025	0.966183	1.00038	0.875243					1	1.08686	1.07302	0.778744	0.680517	0.760082	0.644906	0.622228
'meso-2,6-Diaminoheptanedioate'	C00680	189.089		1	1.14341	1.25865	1.06826	1.07025	0.966183	1.00038	0.875243					1	1.08686	1.07302	0.778744	0.680517	0.760082	0.644906	0.622228
'5-Hydroxyindoleacetate'	C05635	190.051		1	1.0516	1.17721	1.08998	1.08165	0.93435	0.909274	0.918892					1	0.982997	0.907923	1.10433	1.22677	1.41444	1.46335	1.57023
'5-Phenyl-1,3-oxazinane-2,4-dione'	C16596	190.051		1	1.0516	1.17721	1.08998	1.08165	0.93435	0.909274	0.918892					1	0.982997	0.907923	1.10433	1.22677	1.41444	1.46335	1.57023
'Citrate'	C00158	191.02		1	1.19124	1.38216	1.03294	0.532555	0.618696	0.461271	0.331181					1	0.981586	1.01364	1.43073	1.32597	1.29443	1.36542	1.29457
'Isocitrate'	C00311	191.02		1	1.19124	1.38216	1.03294	0.532555	0.618696	0.461271	0.331181					1	0.981586	1.01364	1.43073	1.32597	1.29443	1.36542	1.29457
'5-Dehydro-4-deoxy-D-glucarate'	C00679	191.02		1	1.19124	1.38216	1.03294	0.532555	0.618696	0.461271	0.331181					1	0.981586	1.01364	1.43073	1.32597	1.29443	1.36542	1.29457
'2-Dehydro-3-deoxy-D-glucarate'	C03921	191.02		1	1.19124	1.38216	1.03294	0.532555	0.618696	0.461271	0.331181					1	0.981586	1.01364	1.43073	1.32597	1.29443	1.36542	1.29457
'(4R,5S)-4,5,6-Trihydroxy-2,3-dioxohexanoate'	C04575	191.02		1	1.19124	1.38216	1.03294	0.532555	0.618696	0.461271	0.331181					1	0.981586	1.01364	1.43073	1.32597	1.29443	1.36542	1.29457
'Phenylacetylglycine'	C05598	192.067		1	0.943756	1.02295	1.0715	0.986193	0.904898	0.908075	1.00715					1	1.01611	0.961009	0.923822	1.02456	1.07344	1.01706	1.06382
'3-Carbamoyl-2-phenylpropionaldehyde'	C16587	192.067		1	0.943756	1.02295	1.0715	0.986193	0.904898	0.908075	1.00715					1	1.01611	0.961009	0.923822	1.02456	1.07344	1.01706	1.06382
'4-Hydroxy-5-phenyltetrahydro-1,3-oxazin-2-one'	C16595	192.067		1	0.943756	1.02295	1.0715	0.986193	0.904898	0.908075	1.00715					1	1.01611	0.961009	0.923822	1.02456	1.07344	1.01706	1.06382
'Dopaquinone'	C00822	194.046		1	1.09614	1.04571	1.21575	1.1083	0.862469	1.00226	1.04796					1	1.11549	0.993995	0.919218	1.0509	1.23977	1.09414	1.18559
'2-Carboxy-2,3-dihydro-5,6-dihydroxyindole'	C05604	194.046		1	1.09614	1.04571	1.21575	1.1083	0.862469	1.00226	1.04796					1	1.11549	0.993995	0.919218	1.0509	1.23977	1.09414	1.18559
'6-Hydroxy-3-succinoylpyridine'	C19631	194.046		1	1.09614	1.04571	1.21575	1.1083	0.862469	1.00226	1.04796					1	1.11549	0.993995	0.919218	1.0509	1.23977	1.09414	1.18559
'2-Amino-4-hydroxy-6-hydroxymethyl-7,8-dihydropteridine'	C01300	194.068		1	1.2667	1.48902	1.25575	1.11112	1.01254	1.21643	1.27365					1	0.978129	1.17272	1.19161	1.06222	0.935911	0.701557	0.588523
'2-Amino-2-deoxy-D-gluconate'	C03752	194.068		1	1.2667	1.48902	1.25575	1.11112	1.01254	1.21643	1.27365					1	0.978129	1.17272	1.19161	1.06222	0.935911	0.701557	0.588523
'2-Phenyl-1,3-propanediol monocarbamate'	C16586	194.083		1	0.985967	1.02448	1.0019	1.03303	0.868592	0.971755	0.905851					1	0.981025	0.925475	0.806863	0.874378	0.988737	0.873161	0.819335
'D-Gluconic acid'	C00257	195.051		1	1.13772	1.15121	1.02954	1.00753	0.743895	0.883123	0.795315					1	0.982077	1.02117	0.482116	0.519005	0.455636	0.411685	0.415441
'D-Mannonate'	C00514	195.051		1	1.13772	1.15121	1.02954	1.00753	0.743895	0.883123	0.795315					1	0.982077	1.02117	0.482116	0.519005	0.455636	0.411685	0.415441
'L-Idonate'	C00770	195.051		1	1.13772	1.15121	1.02954	1.00753	0.743895	0.883123	0.795315					1	0.982077	1.02117	0.482116	0.519005	0.455636	0.411685	0.415441
'L-Gulonate'	C00800	195.051		1	1.13772	1.15121	1.02954	1.00753	0.743895	0.883123	0.795315					1	0.982077	1.02117	0.482116	0.519005	0.455636	0.411685	0.415441
'D-Altronate'	C00817	195.051		1	1.13772	1.15121	1.02954	1.00753	0.743895	0.883123	0.795315					1	0.982077	1.02117	0.482116	0.519005	0.455636	0.411685	0.415441
'D-Galactonate'	C00880	195.051		1	1.13772	1.15121	1.02954	1.00753	0.743895	0.883123	0.795315					1	0.982077	1.02117	0.482116	0.519005	0.455636	0.411685	0.415441
'L-Galactonate'	C15930	195.051		1	1.13772	1.15121	1.02954	1.00753	0.743895	0.883123	0.795315					1	0.982077	1.02117	0.482116	0.519005	0.455636	0.411685	0.415441
'3-Hydroxy-2-methylpyridine-4,5-dicarboxylate'	C04604	196.026		1	1.08891	1.11647	1.11791	1.00994	0.950725	0.914774	0.957293					1	1.07646	0.98981	0.896979	0.979913	1.05655	1.0212	0.962545
'4-Amino-2,6-dinitrotoluene'	C16394	196.036		1	1.09175	1.08703	1.16349	0.911634	0.855646	0.926852	0.933783					1	1.01576	1.03721	0.908633	1.03838	1.12223	0.935291	0.974924
'2-Amino-4,6-dinitrotoluene'	C16395	196.036		1	1.09175	1.08703	1.16349	0.911634	0.855646	0.926852	0.933783					1	1.01576	1.03721	0.908633	1.03838	1.12223	0.935291	0.974924
'3,4-Dihydroxy-L-phenylalanine'	C00355	196.061		1	1.16476	1.4194	1.20738	1.35909	1.13806	1.44118	1.4849					1	1.06644	1.01856	1.05461	1.07479	1.14606	1.07932	1.02531
'N-Hydroxy-L-tyrosine'	C03004	196.061		1	1.16476	1.4194	1.20738	1.35909	1.13806	1.44118	1.4849					1	1.06644	1.01856	1.05461	1.07479	1.14606	1.07932	1.02531
'N,N-Dihydroxy-L-phenylalanine'	C19715	196.061		1	1.16476	1.4194	1.20738	1.35909	1.13806	1.44118	1.4849					1	1.06644	1.01856	1.05461	1.07479	1.14606	1.07932	1.02531
'3-(3,4-Dihydroxyphenyl)lactate'	C01207	197.046		1	1.05222	1.11386	1.12407	0.832002	0.796769	0.753377	0.712572					1	1.03995	1.03415	0.867902	0.932465	0.983957	0.817473	0.860275
'3-Methoxy-4-hydroxymandelate'	C05584	197.046		1	1.05222	1.11386	1.12407	0.832002	0.796769	0.753377	0.712572					1	1.03995	1.03415	0.867902	0.932465	0.983957	0.817473	0.860275
'cis-2,3-Dihydroxy-2,3-dihydro-p-cumate'	C06579	197.082		1	1.04898	1.13187	1.06079	0.841182	0.718133	0.70859	0.782077					1	1.0612	0.997489	0.916985	1.01063	1.08441	0.931875	0.925751
'O-Phospho-L-homoserine'	C01102	198.016		1	1.08622	1.05516	0.924395	0.781366	0.736225	0.701543	0.65865					1	0.975465	0.924396	0.613164	0.604681	0.622415	0.58877	0.580387
'O-Phosphorylhomoserine'	C05702	198.016		1	1.08622	1.05516	0.924395	0.781366	0.736225	0.701543	0.65865					1	0.975465	0.924396	0.613164	0.604681	0.622415	0.58877	0.580387
'Iminoerythrose 4-phosphate'	C12215	198.016		1	1.08622	1.05516	0.924395	0.781366	0.736225	0.701543	0.65865					1	0.975465	0.924396	0.613164	0.604681	0.622415	0.58877	0.580387
'D-Erythrose 4-phosphate'	C00279	199.003		1	1.07359	1.15591	1.10899	0.958157	0.900529	0.882102	0.942906					1	1.1987	1.07456	0.915893	0.894142	1.01104	0.843205	0.839843
'S-Sulfo-L-cysteine'	C05824	199.969		1	0.751876	0.836074	0.899582	0.714735	0.97011	0.713999	0.716439					1	1.50508	1.19066	1.19043	1.57146	1.46661	1.12518	1.23637
'4-Sulfobenzoate'	C02236	200.985		1	1.00959	0.960341	1.17995	0.896209	0.856798	0.791991	0.863445					1	1.25348	1.19114	0.903502	0.887657	0.968643	0.830349	0.809551
'2-Hydroxy-4-carboxyhexa-2,4-dienedioate'	C04324	201.003		1	0.98263	0.986962	1.03463	0.941011	0.781449	0.747187	0.835629					1	1.13414	1.09848	0.930252	0.987578	1.05426	0.80791	0.859454
'(1E)-4-Oxobut-1-ene-1,2,4-tricarboxylate'	C04434	201.003		1	0.98263	0.986962	1.03463	0.941011	0.781449	0.747187	0.835629					1	1.13414	1.09848	0.930252	0.987578	1.05426	0.80791	0.859454
'4-Carboxy-2-oxo-3-hexenedioate'	C05364	201.003		1	0.98263	0.986962	1.03463	0.941011	0.781449	0.747187	0.835629					1	1.13414	1.09848	0.930252	0.987578	1.05426	0.80791	0.859454
'Indolepyruvate'	C00331	202.05		1	0.905651	1.21911	0.994773	0.929869	0.894155	0.940948	1.06415					1	0.874491	0.875168	1.72967	2.0904	2.26221	3.03407	3.2091
'1,4-Dihydroxy-2-naphthoate'	C03657	203.034		1	1.12366	1.10137	1.17422	1.07499	0.943169	0.958812	1.01386					1	1.17288	1.10945	1.02581	0.989558	1.13974	0.915868	0.933099
'Spirodilactone'	C06986	203.034		1	1.12366	1.10137	1.17422	1.07499	0.943169	0.958812	1.01386					1	1.17288	1.10945	1.02581	0.989558	1.13974	0.915868	0.933099
'1,2-Dihydroxy-8-carboxynaphthalene'	C14093	203.034		1	1.12366	1.10137	1.17422	1.07499	0.943169	0.958812	1.01386					1	1.17288	1.10945	1.02581	0.989558	1.13974	0.915868	0.933099
'1,4-Dihydroxy-6-naphthoate'	C17018	203.034		1	1.12366	1.10137	1.17422	1.07499	0.943169	0.958812	1.01386					1	1.17288	1.10945	1.02581	0.989558	1.13974	0.915868	0.933099
'6-Hydroxykynurenate'	C05663	204.031		1	0.990136	1.03994	1.06029	0.95189	0.899059	0.883292	0.940298					1	1.05168	0.975055	0.896899	0.966023	1.02514	0.976273	0.93914
'Indolelactate'	C02043	204.067		1	0.965335	0.951415	1.03421	0.989724	0.825289	0.857347	0.965637					1	0.985098	0.994577	0.991607	1.10115	1.25913	1.20097	1.36326
'5-Methoxyindoleacetate'	C05660	204.067		1	0.965335	0.951415	1.03421	0.989724	0.825289	0.857347	0.965637					1	0.985098	0.994577	0.991607	1.10115	1.25913	1.20097	1.36326
'3-Oxalomalate'	C01990	204.999		1	1.02815	0.953417	1.10983	0.966926	0.888665	0.880915	0.937915					1	0.936177	0.886867	0.87056	0.934816	0.903367	0.857271	0.932097
'Lipoate'	C00725	205.036		1	0.805335	0.610493	0.847809	2.2056	4.12097	4.7753	3.88405					1	0.995377	0.755499	0.60864	1.02218	1.65273	1.31019	1.22081
'(R)-2-Hydroxybutane-1,2,4-tricarboxylate'	C01251	205.036		1	0.805335	0.610493	0.847809	2.2056	4.12097	4.7753	3.88405					1	0.995377	0.755499	0.60864	1.02218	1.65273	1.31019	1.22081
'2-Methylcitrate'	C02225	205.036		1	0.805335	0.610493	0.847809	2.2056	4.12097	4.7753	3.88405					1	0.995377	0.755499	0.60864	1.02218	1.65273	1.31019	1.22081
'(2S,3R)-3-Hydroxybutane-1,2,3-tricarboxylate'	C04593	205.036		1	0.805335	0.610493	0.847809	2.2056	4.12097	4.7753	3.88405					1	0.995377	0.755499	0.60864	1.02218	1.65273	1.31019	1.22081
'Homoisocitrate'	C05662	205.036		1	0.805335	0.610493	0.847809	2.2056	4.12097	4.7753	3.88405					1	0.995377	0.755499	0.60864	1.02218	1.65273	1.31019	1.22081
'2-Hydroxy-8-methylchromene-2-carboxylate'	C14085	205.05		1	1.00839	1.015	1.0436	1.23805	1.46075	1.60098	1.4424					1	1.13575	1.04535	0.972925	1.08944	1.23951	1.10497	1.09392
'2-Hydroxy-3-methylbenzalpyruvate'	C14086	205.05		1	1.00839	1.015	1.0436	1.23805	1.46075	1.60098	1.4424					1	1.13575	1.04535	0.972925	1.08944	1.23951	1.10497	1.09392
'cis-1,2-Dihydroxy-1,2-dihydro-8-carboxynaphthalene'	C14092	205.05		1	1.00839	1.015	1.0436	1.23805	1.46075	1.60098	1.4424					1	1.13575	1.04535	0.972925	1.08944	1.23951	1.10497	1.09392
'3-Dimethylallyl-4-hydroxybenzoate'	C12458	205.087		1	0.969705	1.12466	1.13367	1.00019	0.965608	0.976111	0.932787					1	1.05128	1.01857	0.93405	1.03914	1.11116	0.959685	1.02069
'Dihydrolipoamide'	C00579	206.068		1	0.997193	1.10768	1.1026	1.12096	1.12353	1.09576	1.08801					1	0.924749	0.862625	0.812587	0.904626	0.920742	0.79602	0.822423
'N-Acetyl-L-phenylalanine'	C03519	206.083		1	0.950767	0.99294	0.944971	0.953025	1.04373	0.882328	0.99452					1	1.01718	0.981935	0.92187	1.0548	1.10898	0.950174	1.07187
'N-Acetyl-D-phenylalanine'	C05620	206.083		1	0.950767	0.99294	0.944971	0.953025	1.04373	0.882328	0.99452					1	1.01718	0.981935	0.92187	1.0548	1.10898	0.950174	1.07187
'Benzylsuccinate'	C09816	207.066		1	0.965632	0.962819	1.1089	1.0184	0.943453	0.951658	1.01191					1	1.0102	0.956039	0.929972	0.975624	1.02699	0.921957	0.947538
'Sinapyl alcohol'	C02325	209.082		1	1.1396	1.14303	1.12944	1.02105	0.808756	0.864632	0.901211					1	1.13597	1.08718	0.990215	1.05912	1.19596	1.07876	1.09099
'Traumatin'	C16309	211.134		1	0.951876	0.906181	0.897048	0.896862	0.93909	0.900265	0.891047					1	0.911281	0.9888	0.929715	1.08395	1.16434	1.0298	1.23592
'4-Phospho-L-aspartate'	C03082	211.999		1	1.09448	1.13832	1.03851	0.690371	0.81082	0.781539	0.844451					1	0.927366	0.812047	0.802834	0.976474	1.01713	0.807228	0.730351
'2-Amino-3-oxo-4-phosphonooxybutyrate'	C07335	211.999		1	1.09448	1.13832	1.03851	0.690371	0.81082	0.781539	0.844451					1	0.927366	0.812047	0.802834	0.976474	1.01713	0.807228	0.730351
'4-Hydroxylamino-2,6-dinitrotoluene'	C16392	212.031		1	1.07518	1.21184	1.16195	0.979505	0.921391	0.850393	0.973889					1	1.07866	1.06064	0.909272	1.02342	1.17285	0.932955	1.00923
'2-Hydroxylamino-4,6-dinitrotoluene'	C16393	212.031		1	1.07518	1.21184	1.16195	0.979505	0.921391	0.850393	0.973889					1	1.07866	1.06064	0.909272	1.02342	1.17285	0.932955	1.00923
'N,N-Dihydroxy-L-tyrosine'	C15503	212.057		1	0.901441	1.02418	1.09044	0.990915	0.887976	0.997954	0.980445					1	1.05847	0.957514	0.953019	1.09146	1.14167	1.14467	1.21438
'2-Deoxy-D-ribose 1-phosphate'	C00672	213.016		1	0.998824	1.08846	1.12637	0.98691	1.01914	0.902653	0.769321					1	0.91369	0.832426	0.625704	0.542243	0.450472	0.375804	0.364193
'2-Deoxy-D-ribose 5-phosphate'	C00673	213.016		1	0.998824	1.08846	1.12637	0.98691	1.01914	0.902653	0.769321					1	0.91369	0.832426	0.625704	0.542243	0.450472	0.375804	0.364193
'1-Deoxy-D-xylulose 5-phosphate'	C11437	213.016		1	0.998824	1.08846	1.12637	0.98691	1.01914	0.902653	0.769321					1	0.91369	0.832426	0.625704	0.542243	0.450472	0.375804	0.364193
'5-Deoxyribose-1-phosphate'	C16637	213.016		1	0.998824	1.08846	1.12637	0.98691	1.01914	0.902653	0.769321					1	0.91369	0.832426	0.625704	0.542243	0.450472	0.375804	0.364193
'O-Phospho-4-hydroxy-L-threonine'	C06055	214.012		1	0.987395	0.986416	0.879268	0.895067	0.802735	0.77918	0.749738					1	1.10654	0.89357	0.974755	1.04678	0.995917	0.931846	1.00593
'sn-glycero-3-Phosphoethanolamine'	C01233	214.048		1	1.03788	1.12182	0.94685	0.800016	0.834845	0.846332	0.723754					1	0.879145	0.790372	0.861027	0.800733	0.840645	0.786104	0.707236
'2-C-Methyl-D-erythritol 4-phosphate'	C11434	215.033		1	1.09368	1.02795	1.67832	2.01701	1.93873	1.86598	2.10052					1	0.882731	0.84727	0.645047	0.792798	0.738052	0.703537	0.668152
'beta-Alanyl-L-lysine'	C05341	216.134		1	0.846099	0.859401	0.91813	1.46691	1.34216	1.87525	2.19227					1	0.918341	0.868411	0.80691	0.944344	0.940394	0.871029	0.955429
'gamma-L-Glutamylputrescine'	C15699	216.134		1	0.846099	0.859401	0.91813	1.46691	1.34216	1.87525	2.19227					1	0.918341	0.868411	0.80691	0.944344	0.940394	0.871029	0.955429
'4-Amino-2-methyl-5-phosphomethylpyrimidine'	C04556	218.033		1	1.12464	1.04889	1.65045	1.88253	1.74449	1.74365	1.96939					1	0.906383	0.845034	0.695245	0.823481	0.757481	0.780842	0.720929
'5-Hydroxyindolepyruvate'	C05646	218.045		1	1.06863	1.08394	1.31857	1.39911	1.31187	1.23541	1.26941					1	0.964563	0.917564	1.01169	1.12298	1.13975	1.16194	1.30305
'8-Methoxykynurenate'	C05830	218.045		1	1.06863	1.08394	1.31857	1.39911	1.31187	1.23541	1.26941					1	0.964563	0.917564	1.01169	1.12298	1.13975	1.16194	1.30305
'O-Succinyl-L-homoserine'	C01118	218.067		1	0.993216	1.21918	1.05755	1.19002	0.973162	1.22388	1.13435					1	1.00496	1.02863	2.2983	1.93006	1.48114	0.918187	0.876504
'Pantothenate'	C00864	218.103		1	1.50833	2.3689	1.09811	0.80525	0.195697	0.127629	0.0949802					1	0.847224	0.991528	0.0526644	0.0544984	0.0489182	0.0440815	0.0381429
'4-Carboxy-4-hydroxy-2-oxoadipate'	C04115	219.014		1	0.958829	0.967802	1.07407	0.998767	0.905534	0.859634	0.877544					1	0.973259	0.932	0.942335	1.04488	1.03194	0.929499	1.02407
'2-trans,6-trans-Farnesal'	C03461	219.173		1	0.925512	1.05667	1.01762	1.06618	0.924123	0.939117	0.971401					1	0.948979	0.96507	0.90801	0.958077	1.05464	0.87845	0.995994
'7,8-Dihydroxykynurenate'	C01111	220.026		1	0.999541	1.03497	1.17869	1.02606	0.887703	0.925507	0.940162					1	0.991788	0.900971	0.803002	0.936456	1.00152	0.844898	0.855085
'L-Histidinol phosphate'	C01100	220.049		1	0.9665	1.10515	1.12075	0.970096	0.8949	0.903255	0.903726					1	1.13915	1.07876	0.987581	0.988963	0.992199	1.0003	1.03613
'2-Succinylbenzoate'	C02730	221.046		1	1.07331	1.13402	1.23735	1.04045	0.93726	0.906745	0.962204					1	1.11736	1.10655	0.982129	1.05378	1.12499	0.967766	0.941654
'2-Hydroxy-7-hydroxymethylchromene-2-carboxylate'	C14106	221.046		1	1.07331	1.13402	1.23735	1.04045	0.93726	0.906745	0.962204					1	1.11736	1.10655	0.982129	1.05378	1.12499	0.967766	0.941654
'2-Hydroxy-4-hydroxymethylbenzalpyruvate'	C14107	221.046		1	1.07331	1.13402	1.23735	1.04045	0.93726	0.906745	0.962204					1	1.11736	1.10655	0.982129	1.05378	1.12499	0.967766	0.941654
'4-Amino-4-deoxychorismate'	C11355	224.057		1	0.993585	1.097	1.1706	1.18633	0.994235	0.992821	1.04952					1	1.05335	0.989849	0.922882	1.02281	1.11513	1.00244	1.01131
'2,5-Dichloro-4-oxohex-2-enedioate'	C12835	224.936		1	1.01057	0.961064	1.18577	1.12059	1.04308	1.03581	1.04279					1	0.950652	0.903096	0.855426	0.967376	0.974582	0.911964	0.939166
'Deoxycytidine'	C00881	226.08		1	0.982131	1.06178	1.03431	0.918381	0.859215	0.878981	0.854122					1	1.07869	0.981597	0.902035	0.984553	1.05008	0.968917	0.933525
'5-Phosphoribosylamine'	C03090	228.029		1	1.04224	1.11423	1.06507	0.960571	0.922916	1.03468	1.02473					1	1.07783	0.926413	0.564119	0.564262	0.638937	0.538289	0.548399
'D-Ribose 5-phosphate'	C00117	229.012		1	1.10714	1.15458	0.823318	0.719682	0.671872	0.848514	0.743182					1	0.871943	1.09324	0.754684	0.825194	1.24742	1.13079	0.744423
'D-Ribulose 5-phosphate'	C00199	229.012		1	1.10714	1.15458	0.823318	0.719682	0.671872	0.848514	0.743182					1	0.871943	1.09324	0.754684	0.825194	1.24742	1.13079	0.744423
'D-Xylulose 5-phosphate'	C00231	229.012		1	1.10714	1.15458	0.823318	0.719682	0.671872	0.848514	0.743182					1	0.871943	1.09324	0.754684	0.825194	1.24742	1.13079	0.744423
'alpha-D-Ribose 1-phosphate'	C00620	229.012		1	1.10714	1.15458	0.823318	0.719682	0.671872	0.848514	0.743182					1	0.871943	1.09324	0.754684	0.825194	1.24742	1.13079	0.744423
'L-Ribulose 5-phosphate'	C01101	229.012		1	1.10714	1.15458	0.823318	0.719682	0.671872	0.848514	0.743182					1	0.871943	1.09324	0.754684	0.825194	1.24742	1.13079	0.744423
'D-Arabinose 5-phosphate'	C01112	229.012		1	1.10714	1.15458	0.823318	0.719682	0.671872	0.848514	0.743182					1	0.871943	1.09324	0.754684	0.825194	1.24742	1.13079	0.744423
'L-Xylulose 5-phosphate'	C03291	229.012		1	1.10714	1.15458	0.823318	0.719682	0.671872	0.848514	0.743182					1	0.871943	1.09324	0.754684	0.825194	1.24742	1.13079	0.744423
'L-Xylulose 1-phosphate'	C06441	229.012		1	1.10714	1.15458	0.823318	0.719682	0.671872	0.848514	0.743182					1	0.871943	1.09324	0.754684	0.825194	1.24742	1.13079	0.744423
'4-Hydroxyphenyl-4-hydroxybenzoate'	C18216	229.05		1	1.08629	1.19397	1.14194	1.04259	0.943493	0.974738	1.09981					1	1.06136	0.999794	0.930356	0.968176	1.05795	0.950195	0.943397
'2-Hydroxy-6-oxo-6-(2-hydroxyphenyl)-hexa-2,4-dienoate'	C07731	233.045		1	1.16457	1.15184	1.24797	1.06518	0.950871	0.926845	1.02367					1	1.11283	1.08571	1.12392	1.14775	1.16364	1.04307	0.97963
'6-Pyruvoyltetrahydropterin'	C03684	236.079		1	1.19249	1.39073	1.13141	1.05096	1.05714	1.15656	0.950652					1	0.906486	1.00233	1.00226	0.942787	1.01314	0.904768	0.831787
'3-Deoxy-D-manno-octulosonate'	C01187	237.061		1	1.0605	1.23715	0.962856	0.944812	0.906752	1.15121	1.06629					1	1.00514	0.960479	0.739202	0.642872	0.670577	0.558292	0.593489
'Dihydrobiopterin'	C00268	238.094		1	0.699765	0.740236	0.701172	0.678648	0.608063	0.79636	0.69198					1	1.66399	1.08635	0.828499	1.23516	0.931937	0.863414	0.856163
'6-Lactoyl-5,6,7,8-tetrahydropterin'	C04244	238.094		1	0.699765	0.740236	0.701172	0.678648	0.608063	0.79636	0.69198					1	1.66399	1.08635	0.828499	1.23516	0.931937	0.863414	0.856163
'(1R,6R)-6-Hydroxy-2-succinylcyclohexa-2,4-diene-1-carboxylate'	C05817	239.057		1	1.01115	1.07188	1.09858	0.994805	0.841264	0.831323	0.869784					1	1.06303	1.0364	0.950079	1.02142	1.06614	0.920411	0.908911
'Tetrahydrobiopterin'	C00272	240.111		1	0.999538	1.05941	1.05313	0.925223	0.856865	0.884456	0.949127					1	1.04768	0.960469	0.947607	0.92751	1.06463	0.955923	1.14051
'Lumichrome'	C01727	241.072		1	1.0834	1.32126	1.15407	1.0755	0.802678	0.807863	0.926986					1	1.02385	0.988571	0.89457	1.02048	1.08019	0.888331	0.946581
'4,5-Bisphenol-o-quinone'	C13628	241.087		1	1.03402	1.11519	1.0525	1.10277	0.931364	0.912992	0.915672					1	1.05206	0.973268	0.949603	1.00117	1.27302	0.982587	1.09257
'Cytidine'	C00475	242.078		1	0.981839	0.999248	0.82949	0.797612	0.744919	0.806878	0.791377					1	0.911771	0.907125	0.958617	1.15467	1.57019	1.36835	1.32922
'gamma-Glutamyl-beta-cyanoalanine'	C05711	242.078		1	0.981839	0.999248	0.82949	0.797612	0.744919	0.806878	0.791377					1	0.911771	0.907125	0.958617	1.15467	1.57019	1.36835	1.32922
'Uridine'	C00299	243.062		1	0.992947	1.11006	1.02039	1.08855	1.01757	1.2199	1.34493					1	0.896103	1.01096	0.94489	1.07247	1.30049	1.00923	1.05311
'Pseudouridine'	C02067	243.062		1	0.992947	1.11006	1.02039	1.08855	1.01757	1.2199	1.34493					1	0.896103	1.01096	0.94489	1.07247	1.30049	1.00923	1.05311
'Pyridoxal phosphate'	C00018	246.017		1	1.33011	1.51355	1.11821	0.932281	0.896609	1.05498	1.06471					1	1.02364	1.3336	1.62772	1.53934	1.69627	1.24702	1.05483
'N-Succinyl-L-glutamate'	C05931	246.064		1	0.934698	0.836175	1.26983	1.31492	1.20643	1.03698	1.14212					1	0.835509	0.775885	0.783445	0.919504	0.962777	0.940552	1.22317
'3-Dimethylallyl-4-hydroxyphenylpyruvate'	C12456	247.097		1	1.05723	1.11433	1.09199	1.07091	0.91975	0.933516	0.973809					1	0.977544	0.959712	0.915453	0.935788	1.0884	0.906	0.964083
'Pyridoxine phosphate'	C00627	248.03		1	1.17578	1.18303	1.25897	1.09524	1.11247	1.16	1.09013					1	0.951931	0.90615	0.889912	0.970419	0.991777	0.903571	0.9364
'Deoxyadenosine'	C00559	250.092		1	0.959129	0.999739	1.10089	1.13099	1.02091	1.05028	1.14254					1	0.893807	0.807636	0.771472	0.862791	1.00715	0.834117	0.859334
'5''-Deoxyadenosine'	C05198	250.092		1	0.959129	0.999739	1.10089	1.13099	1.02091	1.05028	1.14254					1	0.893807	0.807636	0.771472	0.862791	1.00715	0.834117	0.859334
'Neopterin'	C05926	252.073		1	1.13366	1.46114	1.23817	0.950455	0.879738	0.678155	0.716936					1	0.97471	0.92464	0.781987	0.743024	0.756643	0.645093	0.5886
'Shikimate 3-phosphate'	C03175	253.013		1	0.989349	0.972035	1.75976	1.28654	1.00002	0.855723	0.540338					1	1.35476	1.10221	0.658771	0.586848	0.658981	0.553584	0.486167
'Hexadecanoic acid'	C00249	255.233		1	1.03262	1.23882	1.1144	1.04018	0.954584	0.968516	1.01447					1	1.03205	1.07746	0.960196	0.911726	1.02524	0.83167	0.852875
'D-Glucono-1,5-lactone 6-phosphate'	C01236	257.007		1	1.10113	1.37313	1.01234	0.909858	0.678826	0.728818	0.748683					1	0.932429	0.947702	0.664151	0.679062	0.638798	0.565156	0.554068
'2-Dehydro-3-deoxy-D-galactonate 6-phosphate'	C01286	257.007		1	1.10113	1.37313	1.01234	0.909858	0.678826	0.728818	0.748683					1	0.932429	0.947702	0.664151	0.679062	0.638798	0.565156	0.554068
'2-Dehydro-3-deoxy-6-phospho-D-gluconate'	C04442	257.007		1	1.10113	1.37313	1.01234	0.909858	0.678826	0.728818	0.748683					1	0.932429	0.947702	0.664151	0.679062	0.638798	0.565156	0.554068
'sn-glycero-3-Phosphocholine'	C00670	257.103		1	1.05218	1.14461	1.05958	0.942961	0.749286	0.771615	0.821614					1	1.00566	0.969225	0.871018	1.00388	1.08558	0.952452	1.01429
'D-Glucosamine 6-phosphate'	C00352	258.039		1	1.07135	1.22276	1.1546	1.14296	1.03875	1.18295	1.15623					1	0.970545	0.916514	1.00752	0.991614	0.993738	0.743334	0.718144
'alpha-D-Glucosamine 1-phosphate'	C06156	258.039		1	1.07135	1.22276	1.1546	1.14296	1.03875	1.18295	1.15623					1	0.970545	0.916514	1.00752	0.991614	0.993738	0.743334	0.718144
'D-Galactosamine 6-phosphate'	C06377	258.039		1	1.07135	1.22276	1.1546	1.14296	1.03875	1.18295	1.15623					1	0.970545	0.916514	1.00752	0.991614	0.993738	0.743334	0.718144
'Aminofructose 6-phosphate'	C12214	258.039		1	1.07135	1.22276	1.1546	1.14296	1.03875	1.18295	1.15623					1	0.970545	0.916514	1.00752	0.991614	0.993738	0.743334	0.718144
'D-Fructose 6-phosphate'	C00085	259.023		1	1.1201	1.17276	0.791439	0.841102	0.868994	1.10314	0.985042					1	0.975599	1.2692	1.13482	0.979055	0.850478	0.661283	0.505451
'D-Glucose 6-phosphate'	C00092	259.023		1	1.1201	1.17276	0.791439	0.841102	0.868994	1.10314	0.985042					1	0.975599	1.2692	1.13482	0.979055	0.850478	0.661283	0.505451
'D-Glucose 1-phosphate'	C00103	259.023		1	1.1201	1.17276	0.791439	0.841102	0.868994	1.10314	0.985042					1	0.975599	1.2692	1.13482	0.979055	0.850478	0.661283	0.505451
'D-Mannose 6-phosphate'	C00275	259.023		1	1.1201	1.17276	0.791439	0.841102	0.868994	1.10314	0.985042					1	0.975599	1.2692	1.13482	0.979055	0.850478	0.661283	0.505451
'alpha-D-Galactose 1-phosphate'	C00446	259.023		1	1.1201	1.17276	0.791439	0.841102	0.868994	1.10314	0.985042					1	0.975599	1.2692	1.13482	0.979055	0.850478	0.661283	0.505451
'D-Mannose 1-phosphate'	C00636	259.023		1	1.1201	1.17276	0.791439	0.841102	0.868994	1.10314	0.985042					1	0.975599	1.2692	1.13482	0.979055	0.850478	0.661283	0.505451
'beta-D-Glucose 1-phosphate'	C00663	259.023		1	1.1201	1.17276	0.791439	0.841102	0.868994	1.10314	0.985042					1	0.975599	1.2692	1.13482	0.979055	0.850478	0.661283	0.505451
'alpha-D-Glucose 6-phosphate'	C00668	259.023		1	1.1201	1.17276	0.791439	0.841102	0.868994	1.10314	0.985042					1	0.975599	1.2692	1.13482	0.979055	0.850478	0.661283	0.505451
'D-Fructose 1-phosphate'	C01094	259.023		1	1.1201	1.17276	0.791439	0.841102	0.868994	1.10314	0.985042					1	0.975599	1.2692	1.13482	0.979055	0.850478	0.661283	0.505451
'D-Tagatose 6-phosphate'	C01097	259.023		1	1.1201	1.17276	0.791439	0.841102	0.868994	1.10314	0.985042					1	0.975599	1.2692	1.13482	0.979055	0.850478	0.661283	0.505451
'beta-D-Glucose 6-phosphate'	C01172	259.023		1	1.1201	1.17276	0.791439	0.841102	0.868994	1.10314	0.985042					1	0.975599	1.2692	1.13482	0.979055	0.850478	0.661283	0.505451
'Inositol 1-phosphate'	C01177	259.023		1	1.1201	1.17276	0.791439	0.841102	0.868994	1.10314	0.985042					1	0.975599	1.2692	1.13482	0.979055	0.850478	0.661283	0.505451
'beta-D-Fructose 2-phosphate'	C03267	259.023		1	1.1201	1.17276	0.791439	0.841102	0.868994	1.10314	0.985042					1	0.975599	1.2692	1.13482	0.979055	0.850478	0.661283	0.505451
'myo-Inositol 4-phosphate'	C03546	259.023		1	1.1201	1.17276	0.791439	0.841102	0.868994	1.10314	0.985042					1	0.975599	1.2692	1.13482	0.979055	0.850478	0.661283	0.505451
'1D-myo-Inositol 3-phosphate'	C04006	259.023		1	1.1201	1.17276	0.791439	0.841102	0.868994	1.10314	0.985042					1	0.975599	1.2692	1.13482	0.979055	0.850478	0.661283	0.505451
'beta-D-Fructose 6-phosphate'	C05345	259.023		1	1.1201	1.17276	0.791439	0.841102	0.868994	1.10314	0.985042					1	0.975599	1.2692	1.13482	0.979055	0.850478	0.661283	0.505451
'2,3-Bis(4-hydroxyphenyl)-1,2-propanediol'	C13634	259.097		1	1.05434	1.1594	1.08246	0.968783	0.872601	0.914504	0.913186					1	1.00951	0.997552	0.905969	0.993288	1.06604	0.935451	0.968882
'Dihydroshikonofuran'	C18135	259.133		1	1.05177	1.0596	0.974122	0.949788	0.884076	0.975515	1.00497					1	0.986521	0.98857	0.935035	1.05905	1.08083	0.949715	1.07231
'D-Mannitol 1-phosphate'	C00644	261.038		1	1.07602	2.10704	0.877585	0.615049	0.758255	0.627265	0.496783					1	0.578448	0.737324	0.61551	0.555591	0.558594	0.476384	0.484985
'Sorbitol 6-phosphate'	C01096	261.038		1	1.07602	2.10704	0.877585	0.615049	0.758255	0.627265	0.496783					1	0.578448	0.737324	0.61551	0.555591	0.558594	0.476384	0.484985
'Galactitol 1-phosphate'	C06311	261.038		1	1.07602	2.10704	0.877585	0.615049	0.758255	0.627265	0.496783					1	0.578448	0.737324	0.61551	0.555591	0.558594	0.476384	0.484985
'3''''-Hydroxy-geranylhydroquinone'	C18132	261.149		1	0.853825	0.85585	0.859218	0.874337	0.759835	0.791323	0.815432					1	0.917335	0.911126	0.865685	0.969093	1.04146	0.884982	0.99903
'S-Ribosyl-L-homocysteine'	C03539	266.07		1	1.21573	1.33676	1.17785	1.04347	0.982478	1.16734	0.88869					1	1.01209	1.13996	0.727404	0.627605	0.621644	0.546135	0.55817
'Adenosine'	C00212	266.088		1	1.15154	1.20004	1.09419	1.06116	0.989922	1.05772	1.01033					1	0.979517	1.05879	0.815597	0.907993	1.10623	0.887161	0.866902
'Deoxyguanosine'	C00330	266.088		1	1.15154	1.20004	1.09419	1.06116	0.989922	1.05772	1.01033					1	0.979517	1.05879	0.815597	0.907993	1.10623	0.887161	0.866902
'Inosine'	C00294	267.073		1	1.15401	1.14227	0.73142	0.680295	0.682779	0.666953	0.670577					1	0.583947	0.970741	1.46021	1.29806	1.89057	1.78311	1.57415
'2(alpha-D-Mannosyl)-D-glycerate'	C11544	267.073		1	1.15401	1.14227	0.73142	0.680295	0.682779	0.666953	0.670577					1	0.583947	0.970741	1.46021	1.29806	1.89057	1.78311	1.57415
'Deoxyshikonin'	C18133	271.096		1	1.10209	1.28845	1.15367	1.16423	0.959594	0.937906	0.953352					1	1.043	0.997937	0.883158	0.910808	0.992273	0.799468	0.842273
'Paraoxon'	C06606	274.047		1	1.02407	0.945767	1.0044	1.02749	1.02346	1.16192	1.2021					1	1.28648	1.15725	0.921732	1.1973	1.0885	1.13176	1.14918
'N-Succinyl-L-citrulline'	C18048	274.103		1	0.940382	1.02677	0.874466	0.797571	0.768588	0.788943	0.751906					1	1.03158	0.92897	0.736069	0.821428	0.854427	0.791827	1.00766
'6-Phospho-D-gluconate'	C00345	275.017		1	1.1984	1.14298	1.08297	1.07102	0.636339	0.801738	0.710295					1	1.1195	1.13377	0.17881	0.163613	0.151814	0.150264	0.140644
'p-Coumaroylagmatine'	C04498	275.15		1	1.00794	1.08799	0.964676	1.077	0.865386	0.877305	0.969406					1	0.959159	0.945147	0.880286	1.01108	1.10366	0.942622	1.02139
'2-C-Methyl-D-erythritol 2,4-cyclodiphosphate'	C11453	276.988		1	0.904911	0.640751	1.43755	0.55507	0.644695	0.472337	0.241452					1	0.625613	0.318826	0.133759	0.12227	0.0898718	0.0755204	0.0779572
'(9Z,12Z,15Z)-Octadecatrienoic acid'	C06427	277.217		1	1.03794	1.55344	1.0562	0.507608	0.682504	0.327518	0.354885					1	0.90285	0.959828	0.935847	0.865798	0.902203	0.932566	0.724524
'Linoleate'	C01595	279.233		1	1.26281	2.22983	1.34909	0.603418	0.819268	0.350619	0.412366					1	0.871962	0.79505	0.885421	0.594774	0.564555	0.686268	0.458398
'Indoleglycerol phosphate'	C03506	286.051		1	1.14006	1.21731	1.23343	1.14804	0.890332	1.13166	0.962409					1	1.05993	0.932351	0.804968	0.710727	0.869182	0.7224	0.768341
'2-Dehydro-3-deoxy-D-arabino-heptonate 7-phosphate'	C04691	287.018		1	1.03447	1.15331	0.94041	0.663063	0.59496	0.59841	0.549876					1	0.982006	0.877015	0.572021	0.599252	0.574449	0.557952	0.608435
'N-Succinyl-2-L-amino-6-oxoheptanedioate'	C04462	288.074		1	1.45087	1.5749	1.04103	1.0291	0.985423	0.988755	0.906809					1	0.968596	1.39698	2.23466	2.29428	1.90545	1.74381	1.43534
'alpha-D-Ribose-1,2-cyclic-phosphate-5-phosphate'	C20440	290.967		1	1.16811	1.18706	0.861039	0.896153	0.825693	0.946352	0.891038					1	0.960055	1.12657	1.00128	0.91334	0.87351	0.880132	0.804999
'12-OPDA'	C01226	291.196		1	0.922537	0.915951	0.936542	0.992527	0.789819	0.803632	0.90678					1	0.947852	0.836371	0.80314	0.922284	1.04413	0.897203	1.0373
'9,10-EOT'	C16324	291.196		1	0.922537	0.915951	0.936542	0.992527	0.789819	0.803632	0.90678					1	0.947852	0.836371	0.80314	0.922284	1.04413	0.897203	1.0373
'10-OPDA'	C16325	291.196		1	0.922537	0.915951	0.936542	0.992527	0.789819	0.803632	0.90678					1	0.947852	0.836371	0.80314	0.922284	1.04413	0.897203	1.0373
'N-Acetylmuramate'	C02713	292.104		1	1.06869	1.23429	0.830525	0.69958	0.55752	0.546706	0.595525					1	0.922072	0.918047	0.831095	0.879726	0.872698	0.768887	0.765749
'2-Deoxy-D-ribose 1,5-bisphosphate'	C04175	292.983		1	1.00751	1.07669	1.12981	1.06786	1.00954	1.00231	1.12135					1	0.991288	0.926398	0.891516	0.980494	0.984996	0.923832	0.999462
'8-[(1R,2R)-3-Oxo-2-{(Z)-pent-2-enyl}cyclopentyl]octanoate'	C04780	293.212		1	0.935776	0.999253	0.937082	0.791609	0.819362	0.651395	0.687847					1	0.968903	1.00089	0.84724	0.980231	1.08279	1.0167	1.09868
'13(S)-HOT'	C16316	293.212		1	0.935776	0.999253	0.937082	0.791609	0.819362	0.651395	0.687847					1	0.968903	1.00089	0.84724	0.980231	1.08279	1.0167	1.09868
'9(S)-HOT'	C16326	293.212		1	0.935776	0.999253	0.937082	0.791609	0.819362	0.651395	0.687847					1	0.968903	1.00089	0.84724	0.980231	1.08279	1.0167	1.09868
'2(R)-HOT'	C16342	293.212		1	0.935776	0.999253	0.937082	0.791609	0.819362	0.651395	0.687847					1	0.968903	1.00089	0.84724	0.980231	1.08279	1.0167	1.09868
'Aminoimidazole ribotide'	C03373	294.05		1	1.04416	1.07157	1.11927	0.998628	1.05639	1.00021	0.907005					1	1.02118	1.02757	1.61044	6.53699	3.16962	6.09866	6.31044
'Salidroside'	C06046	299.114		1	1.08161	1.31356	1.12303	1.08718	0.854812	0.825539	0.982576					1	0.986021	0.972784	0.85415	1.03008	1.07569	0.891362	0.971299
'N-Acetyl-D-glucosamine 6-phosphate'	C00357	300.049		1	1.13704	1.23277	1.10645	0.848598	0.772494	0.865776	0.788001					1	1.03758	0.985382	0.912471	0.813143	0.794277	0.704868	0.641972
'N-Acetyl-D-mannosamine 6-phosphate'	C04257	300.049		1	1.13704	1.23277	1.10645	0.848598	0.772494	0.865776	0.788001					1	1.03758	0.985382	0.912471	0.813143	0.794277	0.704868	0.641972
'N-Acetyl-alpha-D-glucosamine 1-phosphate'	C04501	300.049		1	1.13704	1.23277	1.10645	0.848598	0.772494	0.865776	0.788001					1	1.03758	0.985382	0.912471	0.813143	0.794277	0.704868	0.641972
'N-Acetyl-D-galactosamine 6-phosphate'	C06376	300.049		1	1.13704	1.23277	1.10645	0.848598	0.772494	0.865776	0.788001					1	1.03758	0.985382	0.912471	0.813143	0.794277	0.704868	0.641972
'2'',3''-Cyclic CMP'	C02354	304.035		1	0.958135	1.00561	0.877434	0.911399	0.869433	0.840838	0.908418					1	0.949925	0.88891	0.860341	0.894291	1.09472	1.22401	1.33275
'Capsaicin'	C06866	304.189		1	1.02949	0.918428	1.0313	1.03772	0.957935	0.807701	1.03017					1	0.990098	0.955799	0.901945	0.914216	1.02276	0.968902	0.975402
'2'',3''-Cyclic UMP'	C02355	305.016		1	1.03576	0.948425	1.07363	1.08273	0.930921	0.971852	0.973863					1	0.94153	0.839378	0.811283	0.897166	0.938098	1.00775	1.01714
'3-Iodo-L-tyrosine'	C02515	305.959		1	0.913454	1.17579	1.11699	1.04727	0.863938	1.34837	1.43815					1	1.07345	1.07299	0.786255	0.634882	0.623111	0.539053	0.591764
'dCMP'	C00239	306.05		1	1.1195	1.48335	1.01685	1.00273	1.03023	1.18914	1.14133					1	0.968689	1.00087	0.979896	0.88922	0.67685	0.597339	0.512817
'Glutathione'	C00051	306.076		1	1.10924	1.39486	0.884791	0.859385	0.827977	0.933853	0.800192					1	1.36715	1.35055	0.783958	0.649468	0.352989	0.344031	0.270967
'N-Acetylneuraminate'	C00270	308.099		1	0.967918	1.08545	1.14808	1.65643	1.56571	1.75082	1.9807					1	0.976005	0.819231	0.672771	0.745475	0.80565	0.672842	0.723864
'13(S)-HPOT'	C04785	309.208		1	0.902642	0.883713	0.926907	0.93103	1.06352	0.737479	0.776851					1	0.933537	0.945339	0.823306	0.971749	1.0631	0.995442	1.05298
'9(S)-HPOT'	C16321	309.208		1	0.902642	0.883713	0.926907	0.93103	1.06352	0.737479	0.776851					1	0.933537	0.945339	0.823306	0.971749	1.0631	0.995442	1.05298
'2(R)-HPOT'	C16341	309.208		1	0.902642	0.883713	0.926907	0.93103	1.06352	0.737479	0.776851					1	0.933537	0.945339	0.823306	0.971749	1.0631	0.995442	1.05298
'2-(Formamido)-N1-(5''-phosphoribosyl)acetamidine'	C04640	312.057		1	1.10616	1.21204	1.17083	0.934183	0.855196	0.833312	0.783177					1	1.1159	1.11022	0.779603	1.13215	0.997969	0.929458	0.941635
'5''-Phosphoribosyl-N-formylglycinamide'	C04376	313.044		1	1.06511	0.877995	0.820035	0.561132	0.49028	0.490512	0.368705					1	1.46441	1.36119	0.55985	0.721461	0.43116	0.352685	0.355347
'15-Deoxy-delta-12,14-PGJ2'	C14717	315.196		1	0.99481	1.03758	0.958661	0.992705	0.8963	0.869788	0.909709					1	0.964469	0.939345	0.890411	0.934983	0.992438	0.908315	0.956164
'3-Deoxy-D-manno-octulosonate 8-phosphate'	C04478	317.029		1	1.10393	1.22307	1.19677	0.958886	0.87219	0.95571	0.97698					1	1.23031	1.19177	0.985147	0.945355	1.05508	0.880847	0.825682
'15-OxoETE'	C04577	317.212		1	0.914614	0.965999	0.893733	0.994457	0.921228	0.84456	0.907021					1	0.98775	0.979228	0.94471	0.960735	1.01769	0.99098	1.02588
'5-OxoETE'	C14732	317.212		1	0.914614	0.965999	0.893733	0.994457	0.921228	0.84456	0.907021					1	0.98775	0.979228	0.94471	0.960735	1.01769	0.99098	1.02588
'12-OxoETE'	C14807	317.212		1	0.914614	0.965999	0.893733	0.994457	0.921228	0.84456	0.907021					1	0.98775	0.979228	0.94471	0.960735	1.01769	0.99098	1.02588
'(15S)-15-Hydroxy-5,8,11-cis-13-trans-eicosatetraenoate'	C04742	319.227		1	1.01238	0.988413	1.09167	1.06478	0.895363	0.958703	1.0521					1	0.959591	0.925141	0.747413	0.896484	1.06504	1.01126	1.0306
'5(S)-HETE'	C04805	319.227		1	1.01238	0.988413	1.09167	1.06478	0.895363	0.958703	1.0521					1	0.959591	0.925141	0.747413	0.896484	1.06504	1.01126	1.0306
'20-HETE'	C14748	319.227		1	1.01238	0.988413	1.09167	1.06478	0.895363	0.958703	1.0521					1	0.959591	0.925141	0.747413	0.896484	1.06504	1.01126	1.0306
'19(S)-HETE'	C14749	319.227		1	1.01238	0.988413	1.09167	1.06478	0.895363	0.958703	1.0521					1	0.959591	0.925141	0.747413	0.896484	1.06504	1.01126	1.0306
'5,6-EET'	C14768	319.227		1	1.01238	0.988413	1.09167	1.06478	0.895363	0.958703	1.0521					1	0.959591	0.925141	0.747413	0.896484	1.06504	1.01126	1.0306
'8,9-EET'	C14769	319.227		1	1.01238	0.988413	1.09167	1.06478	0.895363	0.958703	1.0521					1	0.959591	0.925141	0.747413	0.896484	1.06504	1.01126	1.0306
'11,12-EET'	C14770	319.227		1	1.01238	0.988413	1.09167	1.06478	0.895363	0.958703	1.0521					1	0.959591	0.925141	0.747413	0.896484	1.06504	1.01126	1.0306
'14,15-EET'	C14771	319.227		1	1.01238	0.988413	1.09167	1.06478	0.895363	0.958703	1.0521					1	0.959591	0.925141	0.747413	0.896484	1.06504	1.01126	1.0306
'8(S)-HETE'	C14776	319.227		1	1.01238	0.988413	1.09167	1.06478	0.895363	0.958703	1.0521					1	0.959591	0.925141	0.747413	0.896484	1.06504	1.01126	1.0306
'12(S)-HETE'	C14777	319.227		1	1.01238	0.988413	1.09167	1.06478	0.895363	0.958703	1.0521					1	0.959591	0.925141	0.747413	0.896484	1.06504	1.01126	1.0306
'16(R)-HETE'	C14778	319.227		1	1.01238	0.988413	1.09167	1.06478	0.895363	0.958703	1.0521					1	0.959591	0.925141	0.747413	0.896484	1.06504	1.01126	1.0306
'9(S)-HETE'	C14779	319.227		1	1.01238	0.988413	1.09167	1.06478	0.895363	0.958703	1.0521					1	0.959591	0.925141	0.747413	0.896484	1.06504	1.01126	1.0306
'11(R)-HETE'	C14780	319.227		1	1.01238	0.988413	1.09167	1.06478	0.895363	0.958703	1.0521					1	0.959591	0.925141	0.747413	0.896484	1.06504	1.01126	1.0306
'12(R)-HETE'	C14822	319.227		1	1.01238	0.988413	1.09167	1.06478	0.895363	0.958703	1.0521					1	0.959591	0.925141	0.747413	0.896484	1.06504	1.01126	1.0306
'8(R)-HETE'	C14824	319.227		1	1.01238	0.988413	1.09167	1.06478	0.895363	0.958703	1.0521					1	0.959591	0.925141	0.747413	0.896484	1.06504	1.01126	1.0306
'CMP'	C00055	322.046		1	0.996093	1.15637	0.979672	1.00055	0.923697	1.15674	1.03755					1	0.935832	0.911177	0.970461	0.737569	0.811082	0.690487	0.796158
'3''-CMP'	C05822	322.046		1	0.996093	1.15637	0.979672	1.00055	0.923697	1.15674	1.03755					1	0.935832	0.911177	0.970461	0.737569	0.811082	0.690487	0.796158
'UMP'	C00105	323.03		1	1.1724	1.21542	0.828416	0.836653	0.776096	0.948695	0.948891					1	0.90422	1.24578	1.16564	0.984045	0.858044	0.643356	0.503745
'Pseudouridine 5''-phosphate'	C01168	323.03		1	1.1724	1.21542	0.828416	0.836653	0.776096	0.948695	0.948891					1	0.90422	1.24578	1.16564	0.984045	0.858044	0.643356	0.503745
'3''-UMP'	C01368	323.03		1	1.1724	1.21542	0.828416	0.836653	0.776096	0.948695	0.948891					1	0.90422	1.24578	1.16564	0.984045	0.858044	0.643356	0.503745
'N-Glycoloyl-neuraminate'	C03410	324.085		1	1.0328	1.24474	1.06278	1.02438	0.865573	0.934845	1.01515					1	1.0328	0.978583	0.845982	0.975021	1.01392	0.879119	1.01018
'Aflatoxin B1-exo-8,9-epoxide'	C19586	327.05		1	1.07029	1.19118	1.10491	0.892066	0.805712	0.819141	0.878832					1	0.997199	0.93314	0.607027	0.610215	0.6135	0.594232	0.613478
'3'',5''-Cyclic AMP'	C00575	328.047		1	1.13139	1.13577	0.864732	1.05435	0.98937	1.50057	1.51299					1	1.16107	0.992678	0.858122	0.640645	0.741126	0.847788	0.784848
'2'',3''-Cyclic AMP'	C02353	328.047		1	1.13139	1.13577	0.864732	1.05435	0.98937	1.50057	1.51299					1	1.16107	0.992678	0.858122	0.640645	0.741126	0.847788	0.784848
'dAMP'	C00360	330.062		1	1.08071	1.16504	0.974779	0.89991	0.876698	0.895771	0.858532					1	1.11789	1.17769	0.875313	0.835498	0.792787	0.711233	0.688848
'2''-Deoxyinosine 5''-phosphate'	C06196	331.046		1	1.1971	1.30376	1.36233	0.9849	0.949573	0.933592	0.999741					1	1.24194	1.25261	0.987789	0.929441	1.07426	0.900385	0.752299
'5,5''-Dehydrodivanillate'	C18347	333.057		1	1.11522	1.15718	1.19423	1.03566	1.03818	1.21094	1.11926					1	0.964157	0.994005	0.922794	0.932401	0.955247	0.903211	0.883955
'Glutathione episulfonium ion'	C14874	333.101		1	1.05068	1.24567	1.07107	0.95904	0.858527	0.800176	0.907831					1	1.05483	1.01803	0.942052	1.00297	1.09458	0.907068	0.937566
'5,6-Epoxytetraene'	C14815	333.208		1	0.909152	0.966865	0.950134	0.936919	0.907218	0.807589	0.880047					1	0.995627	1.0007	0.89492	0.916493	1.07888	1.00497	1.04164
'Nicotinate D-ribonucleotide'	C01185	335.039		1	1.07913	1.1124	1.11264	0.932614	0.832642	0.885103	0.91368					1	1.03321	0.973713	0.73541	0.764136	0.813271	0.648471	0.728909
'8(R)-HPETE'	C04822	335.223		1	1.1579	1.23244	1.04432	1.15529	1.07482	1.047	1.12258					1	1.00587	1.00913	0.87954	0.945404	1.02632	0.946009	0.976525
'5(S)-HPETE'	C05356	335.223		1	1.1579	1.23244	1.04432	1.15529	1.07482	1.047	1.12258					1	1.00587	1.00913	0.87954	0.945404	1.02632	0.946009	0.976525
'12(S)-HPETE'	C05965	335.223		1	1.1579	1.23244	1.04432	1.15529	1.07482	1.047	1.12258					1	1.00587	1.00913	0.87954	0.945404	1.02632	0.946009	0.976525
'15(S)-HPETE'	C05966	335.223		1	1.1579	1.23244	1.04432	1.15529	1.07482	1.047	1.12258					1	1.00587	1.00913	0.87954	0.945404	1.02632	0.946009	0.976525
'15H-11,12-EETA'	C14781	335.223		1	1.1579	1.23244	1.04432	1.15529	1.07482	1.047	1.12258					1	1.00587	1.00913	0.87954	0.945404	1.02632	0.946009	0.976525
'12(R)-HPETE'	C14812	335.223		1	1.1579	1.23244	1.04432	1.15529	1.07482	1.047	1.12258					1	1.00587	1.00913	0.87954	0.945404	1.02632	0.946009	0.976525
'11H-14,15-EETA'	C14813	335.223		1	1.1579	1.23244	1.04432	1.15529	1.07482	1.047	1.12258					1	1.00587	1.00913	0.87954	0.945404	1.02632	0.946009	0.976525
'11(R)-HPETE'	C14820	335.223		1	1.1579	1.23244	1.04432	1.15529	1.07482	1.047	1.12258					1	1.00587	1.00913	0.87954	0.945404	1.02632	0.946009	0.976525
'9(S)-HPETE'	C14821	335.223		1	1.1579	1.23244	1.04432	1.15529	1.07482	1.047	1.12258					1	1.00587	1.00913	0.87954	0.945404	1.02632	0.946009	0.976525
'8(S)-HPETE'	C14823	335.223		1	1.1579	1.23244	1.04432	1.15529	1.07482	1.047	1.12258					1	1.00587	1.00913	0.87954	0.945404	1.02632	0.946009	0.976525
'S-(Hydroxymethyl)glutathione'	C14180	336.086		1	1.14888	1.33264	1.1009	1.12746	0.955268	1.07014	1.13565					1	1.08359	1.03202	0.966084	1.0327	1.04564	0.969946	1.05022
'1-(5''-Phosphoribosyl)-5-amino-4-imidazolecarboxamide'	C04677	337.057		1	0.959457	0.701029	0.991572	0.63581	0.486615	0.433543	0.344505					1	1.48439	1.09222	1.0817	1.22982	1.21054	1.26109	1.30021
'5,6-DHET'	C14772	337.239		1	1.00162	0.968815	1.04142	1.07775	0.981825	0.962757	0.978548					1	1.01453	0.994193	0.831589	0.982487	1.14577	1.04475	1.10153
'8,9-DHET'	C14773	337.239		1	1.00162	0.968815	1.04142	1.07775	0.981825	0.962757	0.978548					1	1.01453	0.994193	0.831589	0.982487	1.14577	1.04475	1.10153
'11,12-DHET'	C14774	337.239		1	1.00162	0.968815	1.04142	1.07775	0.981825	0.962757	0.978548					1	1.01453	0.994193	0.831589	0.982487	1.14577	1.04475	1.10153
'14,15-DHET'	C14775	337.239		1	1.00162	0.968815	1.04142	1.07775	0.981825	0.962757	0.978548					1	1.01453	0.994193	0.831589	0.982487	1.14577	1.04475	1.10153
'1-(5-Phospho-D-ribosyl)-5-amino-4-imidazolecarboxylate'	C04751	338.04		1	1.1756	1.20394	1.15629	0.957451	0.83903	0.824181	0.876579					1	1.05499	1.00659	1.85072	7.33995	4.48076	8.0244	7.04639
'5-Carboxyamino-1-(5-phospho-D-ribosyl)imidazole'	C15667	338.04		1	1.1756	1.20394	1.15629	0.957451	0.83903	0.824181	0.876579					1	1.05499	1.00659	1.85072	7.33995	4.48076	8.0244	7.04639
'D-Fructose 1,6-bisphosphate'	C00354	338.989		1	1.12531	1.47916	0.909313	0.522254	0.569405	0.390191	0.220152					1	0.878676	0.951467	0.781108	0.625737	0.538485	0.332078	0.273545
'D-Mannose 1,6-bisphosphate'	C03693	338.989		1	1.12531	1.47916	0.909313	0.522254	0.569405	0.390191	0.220152					1	0.878676	0.951467	0.781108	0.625737	0.538485	0.332078	0.273545
'D-Tagatose 1,6-bisphosphate'	C03785	338.989		1	1.12531	1.47916	0.909313	0.522254	0.569405	0.390191	0.220152					1	0.878676	0.951467	0.781108	0.625737	0.538485	0.332078	0.273545
'beta-D-Fructose 1,6-bisphosphate'	C05378	338.989		1	1.12531	1.47916	0.909313	0.522254	0.569405	0.390191	0.220152					1	0.878676	0.951467	0.781108	0.625737	0.538485	0.332078	0.273545
'AMP'	C00020	346.057		1	1.11541	1.10936	0.738518	0.649181	0.651854	0.802482	0.737388					1	0.866098	1.26165	1.01967	1.01901	0.834133	0.589518	0.545013
'dGMP'	C00362	346.057		1	1.11541	1.10936	0.738518	0.649181	0.651854	0.802482	0.737388					1	0.866098	1.26165	1.01967	1.01901	0.834133	0.589518	0.545013
'3''-AMP'	C01367	346.057		1	1.11541	1.10936	0.738518	0.649181	0.651854	0.802482	0.737388					1	0.866098	1.26165	1.01967	1.01901	0.834133	0.589518	0.545013
'IMP'	C00130	347.04		1	1.04757	1.19334	0.694796	0.479104	0.462311	0.442585	0.358974					1	0.847805	0.901572	1.30121	0.719925	0.724619	0.50765	0.576285
'S-(Formylmethyl)glutathione'	C14871	348.088		1	1.15999	1.40412	0.873744	0.823889	0.776229	0.820254	0.715271					1	1.02603	0.967261	0.553878	0.485196	0.45604	0.38585	0.384813
'11,12,15-THETA'	C14782	353.234		1	0.93904	0.969323	0.917478	1.04029	1.07725	0.840187	0.912765					1	0.978972	0.991881	0.832076	0.995919	1.09814	0.952934	1.02226
'11,14,15-THETA'	C14814	353.234		1	0.93904	0.969323	0.917478	1.04029	1.07725	0.840187	0.912765					1	0.978972	0.991881	0.832076	0.995919	1.09814	0.952934	1.02226
'GMP'	C00144	362.051		1	0.96342	0.905309	0.631273	0.647808	0.516181	0.636222	0.599606					1	0.984036	1.13578	1.29583	1.14263	1.11319	0.880458	0.757236
'Guanosine 3''-phosphate'	C06193	362.051		1	0.96342	0.905309	0.631273	0.647808	0.516181	0.636222	0.599606					1	0.984036	1.13578	1.29583	1.14263	1.11319	0.880458	0.757236
'Precursor Z'	C18239	362.051		1	0.96342	0.905309	0.631273	0.647808	0.516181	0.636222	0.599606					1	0.984036	1.13578	1.29583	1.14263	1.11319	0.880458	0.757236
'N-Acetylmuramoyl-Ala'	C02999	363.14		1	1.07905	1.21618	1.11914	0.987962	0.902997	0.818617	0.88146					1	1.00267	0.963886	0.83904	0.955163	1.09786	0.946281	0.949289
'N-Acetylbialaphos'	C17951	364.125		1	1.03889	1.1982	1.05351	1.14084	1.01775	1.04675	0.994926					1	0.934266	0.878204	0.833689	0.944777	1.01256	0.864052	0.935055
'N-Acetylmuramic acid 6-phosphate'	C16698	372.071		1	1.06126	1.11727	0.865267	0.659239	0.562326	0.614651	0.5928					1	0.930706	0.936113	0.732167	0.649805	0.627534	0.54127	0.604567
'Riboflavin'	C00255	375.128		1	1.07684	1.41871	1.11244	1.04511	0.840551	0.835027	0.971279					1	1.02552	0.980224	0.869531	1.001	1.08098	0.836303	0.895752
'N2-citryl-N6-acetyl-N6-hydroxy-L-lysine'	C20333	377.115		1	1.1344	1.2072	1.01578	1.1001	1.0573	0.937946	0.884233					1	1.08599	0.891024	0.676488	0.693669	0.68131	0.613685	0.631241
'(R)-S-Lactoylglutathione'	C03451	378.099		1	1.32181	1.14166	0.660041	0.858469	0.85568	0.809392	0.864759					1	0.730016	1.34676	1.02511	0.747161	0.66209	0.524984	0.409275
'dCDP'	C00705	386.017		1	1.15407	1.19173	0.818434	0.764524	0.694207	0.832723	0.769038					1	0.988886	1.163	0.959119	0.779925	0.762604	0.554769	0.462795
'5-Phospho-alpha-D-ribose 1-diphosphate'	C00119	388.946		1	1.14561	1.05338	0.899366	0.704704	0.64273	0.596259	0.545419					1	1.06863	1.0026	1.52009	1.65571	1.62733	1.71277	1.72526
'S-Adenosyl-4-methylthio-2-oxobutanoate'	C04425	397.109		1	0.997446	1.14366	1.02209	0.889156	0.847355	0.922415	0.779671					1	0.96426	0.908503	0.690677	0.618125	0.572148	0.479783	0.507321
'CDP'	C00112	402.012		1	1.19051	1.29742	0.832201	0.81028	0.660308	0.833643	0.762568					1	0.947393	1.13544	1.42903	1.0417	1.05453	0.798206	0.655287
'UDP'	C00015	402.995		1	1.14322	1.30611	0.752271	0.792059	0.727937	0.896638	0.835068					1	0.87304	1.08191	1.10835	0.720956	0.677878	0.486804	0.392607
'dADP'	C00206	410.027		1	1.18149	1.22949	0.765146	0.821023	0.739841	0.943711	0.862124					1	1.03916	1.26557	1.0406	0.894944	0.817076	0.578898	0.465521
'2''-Deoxy-5-hydroxymethylcytidine-5''-diphosphate'	C11038	416.028		1	1.17503	1.29315	1.07478	0.943901	0.80694	0.992187	0.860087					1	0.972522	0.977425	0.634017	0.657059	0.670602	0.664968	0.63309
'Thiamin diphosphate'	C00068	424.032		1	1.01795	1.10973	0.87479	0.845917	0.805102	0.998212	0.971085					1	1.00264	0.9791	0.936791	0.870769	0.856508	0.811244	0.764454
'S-Glutathionyl-L-cysteine'	C05526	425.084		1	1.08472	1.24285	1.0301	0.81666	0.785014	0.811929	0.810841					1	0.868961	0.996694	0.858198	0.831026	0.824967	0.709442	0.710645
'ADP'	C00008	426.022		1	1.19678	1.29452	0.827907	0.831503	0.758112	0.965518	0.91871					1	0.999076	1.20974	0.920654	0.728352	0.670316	0.417458	0.350174
'Adenosine 3'',5''-bisphosphate'	C00054	426.022		1	1.19678	1.29452	0.827907	0.831503	0.758112	0.965518	0.91871					1	0.999076	1.20974	0.920654	0.728352	0.670316	0.417458	0.350174
'dGDP'	C00361	426.022		1	1.19678	1.29452	0.827907	0.831503	0.758112	0.965518	0.91871					1	0.999076	1.20974	0.920654	0.728352	0.670316	0.417458	0.350174
'Glutathionylspermidine'	C05730	433.229		1	1.01824	0.997823	0.956391	0.869363	0.717735	0.748898	0.853034					1	1.01493	0.975414	0.855501	0.988602	1.08169	0.967858	0.970357
'GDP'	C00035	442.017		1	1.1846	1.24564	0.902891	0.742333	0.641437	0.705408	0.619466					1	1.18568	1.30026	1.49721	1.14715	1.13927	0.765307	0.629825
'Dihydrofolate'	C00415	442.152		1	1.06968	1.19824	1.08161	1.09343	0.882615	0.890231	0.898767					1	1.10699	0.959022	0.854435	0.946436	1.05291	0.868773	0.933676
'1-(5''-Phosphoribosyl)-5-amino-4-(N-succinocarboxamide)-imidazole'	C04823	453.067		1	1.02865	0.791792	0.816118	0.457685	0.452316	0.381183	0.284722					1	1.51269	1.27037	1.25515	1.33085	1.2349	1.19306	0.971239
'Phytyl diphosphate'	C05427	455.23		1	1.09898	1.22214	1.05708	1.01659	0.892531	0.848962	0.963402					1	1.0176	1.00645	0.894595	1.03674	1.1045	0.953113	1.04318
'5-Methyltetrahydrofolate'	C00440	458.177		1	1.01573	1.1608	1.05292	1.13873	0.911213	0.765206	0.887714					1	1.01196	0.897076	0.856313	0.995939	1.12665	0.826984	0.885928
'N6-(1,2-Dicarboxyethyl)-AMP'	C03794	462.07		1	0.970532	0.897906	0.835417	0.579788	0.656613	0.5873	0.552546					1	1.19038	1.00064	0.805467	0.710268	0.714598	0.641714	0.700957
'dCTP'	C00458	465.982		1	1.05713	1.23661	0.980919	0.788265	0.73971	0.891427	0.757458					1	1.00261	0.98175	0.898114	0.693699	0.641091	0.446118	0.377033
'alpha-D-Ribose 1-methylphosphonate 5-triphosphate'	C20422	466.925		1	1.22679	1.20218	1.16868	0.933888	0.941563	0.766653	0.780239					1	0.875757	0.857108	0.932656	0.976701	0.926271	1.00952	1.07697
'dUTP'	C00460	466.962		1	0.991503	0.998096	1.19377	1.16226	1.10346	1.00209	1.11852					1	0.970015	0.901446	0.911983	0.955952	0.914739	0.865675	0.787968
'CTP'	C00063	481.977		1	1.03943	1.31418	1.13203	0.941714	0.825351	0.969994	0.794225					1	1.04074	0.945772	1.21056	0.951019	1.01134	0.722055	0.690334
'UTP'	C00075	482.961		1	1.11434	1.47298	1.03533	0.930396	0.862518	0.999292	0.875575					1	0.964817	0.915409	0.952605	0.667126	0.659082	0.457045	0.398722
'dATP'	C00131	489.992		1	1.1569	1.25103	0.910803	0.866754	0.787416	0.965315	0.894414					1	1.03562	1.09877	0.914383	0.765802	0.741858	0.52402	0.417309
'ATP'	C00002	505.988		1	1.06393	1.41574	1.15702	0.973062	0.887504	1.10397	0.914297					1	1.07961	0.924751	0.761047	0.600753	0.577596	0.333827	0.320471
'dGTP'	C00286	505.988		1	1.06393	1.41574	1.15702	0.973062	0.887504	1.10397	0.914297					1	1.07961	0.924751	0.761047	0.600753	0.577596	0.333827	0.320471
'3-Methyl-1-hydroxybutyl-ThPP'	C15974	510.119		1	1.15654	1.17334	0.986094	1.27787	1.033	1.02276	1.0842					1	0.952321	0.919193	0.843097	0.885038	0.937895	0.811703	0.945409
'2-Methyl-1-hydroxybutyl-ThPP'	C15978	510.119		1	1.15654	1.17334	0.986094	1.27787	1.033	1.02276	1.0842					1	0.952321	0.919193	0.843097	0.885038	0.937895	0.811703	0.945409
'4-(Cytidine 5''-diphospho)-2-C-methyl-D-erythritol'	C11435	520.074		1	0.924323	1.29204	0.852769	0.745465	0.705196	0.724266	0.592081					1	0.888002	0.825641	0.688175	0.631273	0.60625	0.473499	0.484011
'GTP'	C00044	521.983		1	1.15798	1.39543	1.11266	0.845061	0.70321	0.776346	0.610601					1	1.29117	1.0871	1.41073	1.06746	1.17038	0.734951	0.662195
'CDP-4-dehydro-3,6-dideoxy-D-glucose'	C04297	530.057		1	1.46735	1.38495	1.6353	0.937387	0.993429	1.04331	1.03184					1	1.5611	1.52344	1.09503	1.04431	1.06348	0.97134	0.683883
'UDP-L-Ara4N'	C16153	534.052		1	0.8486	1.03005	0.88789	0.637802	0.683618	0.52342	0.695981					1	1.0653	1.22625	1.11702	0.982103	0.893027	0.815443	0.874485
'CMP-3-deoxy-D-manno-octulosonate'	C04121	542.102		1	1.32396	1.21245	1.31077	1.16087	1.18411	1.32596	1.29248					1	0.913479	0.984864	1.04112	0.781082	0.850692	0.75695	0.670601
'CDP-4-dehydro-6-deoxy-D-glucose'	C01219	546.053		1	1.50505	1.64251	1.71363	1.05655	0.959127	1.03582	1.16563					1	1.50867	1.48042	0.99462	0.941898	1.02276	0.90676	0.626388
'dTDP-glucose'	C00842	563.069		1	1.0194	1.12983	0.968756	0.949737	0.918948	1.10243	0.967318					1	1.04536	1.05482	1.20903	1.04121	1.03236	0.903955	0.994251
'dTDP-galactose'	C02097	563.069		1	1.0194	1.12983	0.968756	0.949737	0.918948	1.10243	0.967318					1	1.04536	1.05482	1.20903	1.04121	1.03236	0.903955	0.994251
'UDP-glucose'	C00029	565.048		1	1.03296	1.17688	0.995527	1.04079	0.91175	1.19821	1.13842					1	1.00819	1.02719	0.926289	0.641866	0.572609	0.47446	0.452337
'UDP-alpha-D-galactose'	C00052	565.048		1	1.03296	1.17688	0.995527	1.04079	0.91175	1.19821	1.13842					1	1.00819	1.02719	0.926289	0.641866	0.572609	0.47446	0.452337
'Protoporphyrinogen IX'	C01079	567.296		1	1.09097	1.27611	1.12266	1.06453	0.926744	1.11305	1.00705					1	0.951894	1.02965	0.85574	0.986673	1.05573	0.884234	0.879151
'UDP-glucuronate'	C00167	579.026		1	1.04966	1.18193	0.682871	0.541356	0.539042	0.746678	0.801875					1	0.977221	1.21113	1.944	1.49965	1.00723	0.85892	0.618254
'UDP-D-galacturonate'	C00617	579.026		1	1.04966	1.18193	0.682871	0.541356	0.539042	0.746678	0.801875					1	0.977221	1.21113	1.944	1.49965	1.00723	0.85892	0.618254
'UDP-L-iduronate'	C02330	579.026		1	1.04966	1.18193	0.682871	0.541356	0.539042	0.746678	0.801875					1	0.977221	1.21113	1.944	1.49965	1.00723	0.85892	0.618254
'Bilirubin'	C00486	583.248		1	1.08405	1.29031	1.12878	1.15023	1.01983	0.990292	1.15915					1	0.925932	0.915848	0.831703	0.938666	1.03027	0.852227	0.837455
'(3Z)-Phytochromobilin'	C05913	583.248		1	1.08405	1.29031	1.12878	1.15023	1.01983	0.990292	1.15915					1	0.925932	0.915848	0.831703	0.938666	1.03027	0.852227	0.837455
'15,16-Dihydrobiliverdin'	C11630	583.248		1	1.08405	1.29031	1.12878	1.15023	1.01983	0.990292	1.15915					1	0.925932	0.915848	0.831703	0.938666	1.03027	0.852227	0.837455
'GDP-4-dehydro-6-deoxy-D-mannose'	C01222	586.05		1	1.14204	1.14729	1.3008	1.13128	0.928805	1.07682	1.09911					1	1.23207	1.14449	1.2074	1.08881	1.12279	1.00511	1.0781
'L-Urobilin'	C05793	593.335		1	1.19149	1.31119	1.27229	1.24987	1.07322	1.23217	1.24838					1	0.993047	1.03239	0.83732	0.981053	1.03982	0.909137	0.926888
'L-Urobilinogen'	C05789	595.349		1	1.06032	1.09317	0.904708	0.988271	0.825813	1.04614	0.921722					1	0.956072	0.994412	0.814389	0.956761	1.03771	0.893951	0.912058
'UDP-N-acetyl-alpha-D-glucosamine'	C00043	606.074		1	1.03666	1.16531	0.932933	0.872413	0.875447	0.985555	0.840401					1	0.972811	0.9629	1.07148	0.840654	0.76739	0.61474	0.673955
'UDP-N-acetyl-D-galactosamine'	C00203	606.074		1	1.03666	1.16531	0.932933	0.872413	0.875447	0.985555	0.840401					1	0.972811	0.9629	1.07148	0.840654	0.76739	0.61474	0.673955
'UDP-N-acetyl-D-mannosamine'	C01170	606.074		1	1.03666	1.16531	0.932933	0.872413	0.875447	0.985555	0.840401					1	0.972811	0.9629	1.07148	0.840654	0.76739	0.61474	0.673955
'Glutathione disulfide'	C00127	611.145		1	1.00674	1.12673	1.0568	0.899151	0.775808	0.89224	0.798839					1	0.924046	0.920293	0.448742	0.329143	0.26469	0.228277	0.1763
'CMP-N-acetylneuraminate'	C00128	613.144		1	1.10146	1.2199	1.07385	0.90847	0.816787	0.88499	0.869014					1	1.00078	0.996703	0.602902	0.489237	0.476977	0.377169	0.323579
'ADP-D-glycero-beta-D-manno-heptose'	C06397	618.085		1	1.07685	1.21342	0.995056	1.02298	1.01687	1.2754	1.10292					1	0.960375	0.987463	0.943532	0.753665	0.78332	0.578652	0.616741
'ADP-L-glycero-beta-D-manno-heptose'	C06398	618.085		1	1.07685	1.21342	0.995056	1.02298	1.01687	1.2754	1.10292					1	0.960375	0.987463	0.943532	0.753665	0.78332	0.578652	0.616741
'UDP-6-sulfoquinovose'	C11521	629.018		1	0.871512	1.0886	0.995468	0.745979	0.707916	0.870994	0.975149					1	1.01826	0.917998	0.856152	0.804607	0.663654	0.703779	0.698975
'CMP-N-glycoloylneuraminate'	C03691	629.135		1	1.1724	1.31603	1.11023	1.09867	0.952052	0.934718	0.88861					1	1.06372	0.946963	0.760284	0.686208	0.695128	0.545019	0.538594
'Aflatoxin B1exo-8,9-epoxide-GSH'	C11278	634.131		1	1.03316	1.12312	1.05157	0.863281	0.73812	0.831082	0.734108					1	0.95156	0.939569	0.487144	0.350409	0.322593	0.28432	0.217628
'2-Octaprenylphenol'	C05810	637.537		1	2.00523	3.04144	1.14815	1.13435	0.783858	1.76543	1.4108					1	1.46246	2.36974	1.36554	0.966442	0.939009	0.374741	0.366829
'Hemine'	C06767	650.142		1	1.02786	1.15026	1.03937	0.9033	0.829191	0.947398	0.684165					1	1.32544	1.44691	0.701057	0.889974	0.89766	0.936864	0.715249
'NADH'	C00004	664.111		1	0.765744	1.09655	1.09202	0.862309	0.954607	1.12557	0.986211					1	0.984786	0.774341	0.599769	0.612838	0.385702	0.407015	0.291988
'Enterochelin'	C05821	668.138		1	1.77423	2.48798	1.33085	1.8067	2.2373	4.17367	3.67657					1	1.00231	1.28728	1.4287	1.23374	0.837036	0.432742	0.23764
'UDP-N-acetyl-3-(1-carboxyvinyl)-D-glucosamine'	C04631	676.074		1	1.54838	1.59022	1.73244	0.781603	0.890406	0.983936	1.05571					1	1.84037	1.31651	0.754723	0.754792	0.826689	0.812105	0.572769
'UDP-N-acetylmuramate'	C01050	678.096		1	0.938768	1.13807	0.930825	1.089	1.07224	1.48717	1.42241					1	0.838415	0.88392	1.16025	0.90762	1.14538	1.00624	1.14914
'Guanosine 3''-diphosphate 5''-triphosphate'	C04494	681.913		1	1.31677	1.40513	1.0349	0.956235	0.903145	1.03227	1.04101					1	0.94417	1.16928	1.00106	0.805295	0.560129	0.6044	0.538448
'Lipid X'	C04824	710.421		1	1.48836	1.85194	1.00074	1.02807	1.27258	1.57938	1.44333					1	1.1125	1.27969	0.949107	0.862469	0.992849	0.713909	0.668649
'NADP+'	C00006	743.072		1	0.982577	1.2487	0.843026	0.710967	0.706655	0.85424	0.691534					1	1.04385	1.00152	0.97471	0.804836	0.782672	0.586075	0.559777
'NADPH'	C00005	744.082		1	0.969461	1.1431	1.97229	1.02017	1.57504	1.76122	1.51251					1	1.47759	0.579933	0.167115	0.310577	0.280564	0.195287	0.309433
'CoA'	C00010	766.108		1	1.12562	1.279	1.13945	1.58894	1.52357	2.06847	1.73522					1	0.965698	1.08538	0.435832	0.28514	0.28463	0.190828	0.134758
'Bis(glutathionyl)spermine'	C16563	779.353		1	1.22479	1.47748	1.24348	1.18769	0.95305	1.05289	1.0918					1	1.03495	1.07524	0.864914	1.03413	1.03543	0.811707	0.776155
'FADH2'	C01352	786.172		1	1.40078	1.22251	1.21128	1.38208	1.36645	1.41042	1.56903					1	0.900147	1.09818	0.988227	0.977422	0.655087	0.527963	0.699518
'5,10-Methylenetetrahydromethanopterin'	C04377	787.26		1	1.29732	1.42078	0.884628	0.735988	0.701514	0.714882	0.684682					1	1.09406	1.17019	1.08089	0.884087	0.727904	0.498801	0.492593
'Acetyl-CoA'	C00024	808.118		1	1.00885	1.08084	0.619087	0.228368	0.217151	0.216199	0.189793					1	0.991846	0.997692	0.539138	0.364117	0.426097	0.356764	0.366895
'Propanoyl-CoA'	C00100	822.137		1	1.0904	1.2277	1.36698	3.18459	1.81639	1.96849	1.58475					1	1.06092	0.953518	0.92877	0.714531	0.393134	0.320308	0.274492
'Cellopentaose'	C06218	827.267		1	0.989318	0.982159	0.988564	0.837749	0.89684	1.00317	1.00514					1	0.956813	1.09643	1.62806	1.9354	6.26469	6.9254	5.65342
'Butanoyl-CoA'	C00136	836.152		1	1.04295	0.727962	1.72273	2.61522	2.27545	2.63535	2.54247					1	0.666941	0.82785	0.772421	0.62177	0.743639	0.726128	0.669916
'2-Methylpropanoyl-CoA'	C00630	836.152		1	1.04295	0.727962	1.72273	2.61522	2.27545	2.63535	2.54247					1	0.666941	0.82785	0.772421	0.62177	0.743639	0.726128	0.669916
'di-trans,poly-cis-Undecaprenyl phosphate'	C17556	845.658		1	1.51381	2.06212	1.35949	1.32798	1.48252	1.82807	2.15684					1	1.11877	1.52311	1.07982	0.989276	0.827389	0.72202	0.778939
'Hydroxymethylbilane'	C01024	853.286		1	1.47611	1.42683	1.29494	1.26814	0.994224	1.22398	1.47723					1	1.19856	1.36177	1.0849	0.991195	1.04944	1.08993	0.848032
'Succinyl-CoA'	C00091	866.116		1	1.19008	1.49393	1.2472	1.30181	1.29155	1.06731	0.675293					1	1.10352	1.14199	0.471515	0.321125	0.319124	0.209394	0.137924
'(S)-Methylmalonyl-CoA'	C00683	866.116		1	1.19008	1.49393	1.2472	1.30181	1.29155	1.06731	0.675293					1	1.10352	1.14199	0.471515	0.321125	0.319124	0.209394	0.137924
'(R)-Methylmalonyl-CoA'	C01213	866.116		1	1.19008	1.49393	1.2472	1.30181	1.29155	1.06731	0.675293					1	1.10352	1.14199	0.471515	0.321125	0.319124	0.209394	0.137924
'Cyclohex-1-ene-1-carboxyl-CoA'	C09811	874.153		1	1.04658	1.0419	1.14609	1.22135	1.18553	1.20522	1.27501					1	0.972019	0.876335	0.960657	1.07678	1.05033	1.04822	1.02467
'(2E)-5-Methylhexa-2,4-dienoyl-CoA'	C16468	874.153		1	1.04658	1.0419	1.14609	1.22135	1.18553	1.20522	1.27501					1	0.972019	0.876335	0.960657	1.07678	1.05033	1.04822	1.02467
'6-Ketoxycyclohex-1-ene-1-carboxyl-CoA'	C09821	888.138		1	1.17776	1.48178	1.32176	1.22617	1.53131	1.09559	0.842275					1	0.894342	1.13162	0.579142	0.543461	0.143056	0.237528	0.252623
'trans-Oct-2-enoyl-CoA'	C05276	890.205		1	1.27538	1.18999	1.23437	1.24177	1.0721	1.5675	1.35712					1	0.95946	1.32128	1.12455	1.03342	0.748053	0.61857	0.613895
'2-Hydroxycyclohexane-1-carboxyl-CoA'	C09812	892.182		1	1.43001	1.3736	1.00875	0.66241	0.807417	0.970362	0.760754					1	1.72802	1.88467	1.64909	1.04303	1.12623	0.678434	0.508086
'3-Hydroxy-5-methylhex-4-enoyl-CoA'	C16469	892.182		1	1.43001	1.3736	1.00875	0.66241	0.807417	0.970362	0.760754					1	1.72802	1.88467	1.64909	1.04303	1.12623	0.678434	0.508086
'6-Carboxyhexanoyl-CoA'	C01063	908.177		1	1.56329	1.44757	1.04431	1.01764	0.85596	1.05925	1.09845					1	1.05367	1.27988	1.18413	0.978658	0.701781	0.605518	0.624644
'Perillyl-CoA'	C11929	914.194		1	1.30505	1.21181	1.108	1.11442	1.02111	1.20375	1.38378					1	0.963527	1.14375	1.02879	0.945248	0.575733	0.426033	0.507785
'7-Methyl-3-oxo-6-octenoyl-CoA'	C16466	918.196		1	1.25079	1.65412	0.717582	0.517333	1.01253	0.846564	0.862974					1	1.14807	1.32844	1.13585	0.649378	0.344972	0.664943	0.577624
'trans-Dec-2-enoyl-CoA'	C05275	918.236		1	1.42826	1.58084	0.92457	0.951757	0.781049	0.83528	0.740903					1	1.81303	1.54182	1.62708	1.40753	0.88193	1.25213	0.757187
'Citronellyl-CoA'	C16464	918.236		1	1.42826	1.58084	0.92457	0.951757	0.781049	0.83528	0.740903					1	1.81303	1.54182	1.62708	1.40753	0.88193	1.25213	0.757187
'3-Oxopimeloyl-CoA'	C06715	922.149		1	1.388	1.4184	1.06138	0.736638	1.12034	0.926234	0.819521					1	0.949181	1.09132	1.00931	0.731	0.641695	0.461588	0.28628
'(+)-7-Isojasmonic acid CoA'	C16339	958.229		1	1.12038	1.38204	0.873172	0.79368	0.701747	0.751938	0.66516					1	1.42843	1.61827	1.90908	1.5718	1.39335	1.47933	2.24015
'3-Hydroxy-3-(4-methylpent-3-en-1-yl)glutaryl-CoA'	C04675	978.208		1	1.09189	1.01032	0.902024	0.882495	0.825075	0.936172	1.1587					1	1.04231	1.24817	1.09062	0.936164	0.541351	0.438946	0.492356
'Cobinamide'	C05774	988.489		1	1.53541	1.90031	1.84586	1.4369	1.26758	1.07856	1.51112					1	1.28447	1.34536	0.917627	1.03398	1.27699	0.798691	0.502231
'Cellohexaose'	C06217	989.32		1	0.982749	1.01728	1.23965	1.40358	1.40663	1.44919	1.56385					1	0.859321	0.966196	1.14314	1.28765	2.99805	3.05479	2.79306
'Biotinyl-CoA'	C01894	992.191		1	1.166	1.23578	0.925227	0.681474	0.681811	0.792718	0.775784					1	1.10851	1.45404	1.36358	1.28475	0.850504	0.646529	0.539299
STDEV
'2-Propyn-1-ol'	C05986	55.0187		0.388514	0.159051	0.195381	0.261024	0.388156	0.220593	0.223226	0.208213					0.345526	0.105686	0.11279	0.132638	0.310949	0.341268	0.119408	0.136724
'Acetone'	C00207	57.0343		0.265303	0.0844883	0.296435	0.274357	0.271614	0.412085	0.431912	0.326986					0.511928	0.339705	0.269316	0.231364	0.504212	0.664821	0.320514	0.964818
'Propanal'	C00479	57.0343		0.265303	0.0844883	0.296435	0.274357	0.271614	0.412085	0.431912	0.326986					0.511928	0.339705	0.269316	0.231364	0.504212	0.664821	0.320514	0.964818
'Thiocyanate'	C01755	57.9753		0.61591	1.49822	1.01242	0.655961	1.48029	0.609325	1.01013	1.21313					0.460233	0.82008	0.356414	0.865134	0.690696	0.967202	0.393659	0.336328
'Aminoacetaldehyde'	C06735	58.0294		0.904495	0.436801	0.107191	0.788271	0.298815	0.213495	0.292558	0.490442					0.415519	0.399462	0.281039	0.26465	0.265145	0.228247	0.372803	0.258293
'Acetate'	C00033	59.0135		0.320235	0.0739835	0.286178	0.299293	0.400568	0.272891	0.353431	0.325551					0.67347	0.435847	0.33587	0.171453	0.531914	0.65239	0.249887	0.611149
'Glycolaldehyde'	C00266	59.0135		0.320235	0.0739835	0.286178	0.299293	0.400568	0.272891	0.353431	0.325551					0.67347	0.435847	0.33587	0.171453	0.531914	0.65239	0.249887	0.611149
'Propan-2-ol'	C01845	59.0498		0.217936	0.205232	0.221989	0.177964	0.27385	0.193899	0.186005	0.218875					0.243126	0.174149	0.139477	0.0760313	0.145031	0.388807	0.203882	0.176551
'Propane-1-ol'	C05979	59.0498		0.217936	0.205232	0.221989	0.177964	0.27385	0.193899	0.186005	0.218875					0.243126	0.174149	0.139477	0.0760313	0.145031	0.388807	0.203882	0.176551
'Carbonic acid'	C01353	60.9929		0.836553	0.286091	0.607228	0.566632	0.554844	0.128616	0.682473	0.751463					0.469816	0.285167	0.333691	0.126298	0.529844	0.388802	0.0428661	0.39421
'Nitrate'	C00244	61.9881		0.387027	0.16289	0.313074	0.359112	0.221571	0.0822875	0.242738	0.182441					0.372743	0.272664	0.292227	0.14955	0.286307	0.393682	0.184387	0.382062
'3-Butyn-1-al'	C06145	67.0188		0.173924	0.309225	0.250574	0.190058	0.23257	0.191616	0.278065	0.271271					0.631804	0.427647	0.365766	0.494547	0.406201	0.443369	0.290857	0.538022
'Isoprene'	C16521	67.055		0.386988	0.33973	0.32462	0.397124	0.406674	0.593348	0.357766	0.454268					0.577902	0.806627	0.990258	0.825784	0.537583	0.710946	0.653598	0.435293
'3-Butyn-1-ol'	C06146	69.0342		0.421021	0.149266	0.299467	0.269821	0.384713	0.365615	0.241517	0.473748					0.432165	0.393681	0.146238	0.197433	0.435217	0.272097	0.272299	0.528587
'Methylglyoxal'	C00546	71.0135		0.234409	0.114018	0.261918	0.314121	0.34633	0.286118	0.274453	0.266732					0.414338	0.293869	0.190867	0.143862	0.365019	0.389563	0.175969	0.327261
'Butanal'	C01412	71.05		0.494444	0.234631	0.405936	0.451695	0.529497	0.279035	0.337825	0.814198					0.392426	0.371358	0.219834	0.236038	0.233495	0.329453	0.203727	0.28873
'Iminoglycine'	C15809	72.0099		0.313455	0.667185	0.719154	0.706455	0.764183	0.850039	0.607775	0.447573					0.409433	0.314695	0.473092	0.324661	0.671829	0.387139	0.240057	0.383156
'Aminoacetone'	C01888	72.0446		0.417516	0.350483	0.245029	0.374653	0.592297	0.484943	0.591034	0.298281					0.285725	0.178491	0.401213	0.210716	0.53032	0.25177	0.222212	0.250536
'3-Aminopropanal'	C05665	72.0446		0.417516	0.350483	0.245029	0.374653	0.592297	0.484943	0.591034	0.298281					0.285725	0.178491	0.401213	0.210716	0.53032	0.25177	0.222212	0.250536
'Glyoxylate'	C00048	72.9928		0.196568	0.130244	0.130385	0.285575	0.276249	0.2066	0.229237	0.201855					0.219916	0.253075	0.200412	0.317052	0.349665	0.294643	0.180372	0.263332
'Propanoate'	C00163	73.0293		0.215897	0.107431	0.208088	0.243552	0.268792	0.119297	0.20472	0.141335					0.452506	0.369841	0.248982	0.234315	0.40514	0.310524	0.145529	0.464767
'(S)-Lactaldehyde'	C00424	73.0293		0.215897	0.107431	0.208088	0.243552	0.268792	0.119297	0.20472	0.141335					0.452506	0.369841	0.248982	0.234315	0.40514	0.310524	0.145529	0.464767
'(R)-Lactaldehyde'	C00937	73.0293		0.215897	0.107431	0.208088	0.243552	0.268792	0.119297	0.20472	0.141335					0.452506	0.369841	0.248982	0.234315	0.40514	0.310524	0.145529	0.464767
'3-Hydroxypropanal'	C00969	73.0293		0.215897	0.107431	0.208088	0.243552	0.268792	0.119297	0.20472	0.141335					0.452506	0.369841	0.248982	0.234315	0.40514	0.310524	0.145529	0.464767
'Hydroxyacetone'	C05235	73.0293		0.215897	0.107431	0.208088	0.243552	0.268792	0.119297	0.20472	0.141335					0.452506	0.369841	0.248982	0.234315	0.40514	0.310524	0.145529	0.464767
'Lactaldehyde'	C05999	73.0293		0.215897	0.107431	0.208088	0.243552	0.268792	0.119297	0.20472	0.141335					0.452506	0.369841	0.248982	0.234315	0.40514	0.310524	0.145529	0.464767
'Glycine'	C00037	74.0243		0.288289	0.312271	0.348115	0.193401	0.225733	0.227078	0.265702	0.22795					0.380176	0.234255	0.203954	0.223623	0.184403	0.18436	0.119553	0.304131
'Glycolate'	C00160	75.0084		0.3143	0.213122	0.0854207	0.164052	0.207931	0.227557	0.443609	0.395664					0.51557	0.252581	0.251788	0.291687	0.289466	0.392145	0.0960358	0.297681
'Propane-1,2-diol'	C00583	75.0449		0.394025	0.148839	0.260187	0.244773	0.404923	0.282184	0.219913	0.310583					0.248145	0.306228	0.196636	0.172513	0.363437	0.296555	0.0591893	0.357904
'Propane-1,3-diol'	C02457	75.0449		0.394025	0.148839	0.260187	0.244773	0.404923	0.282184	0.219913	0.310583					0.248145	0.306228	0.196636	0.172513	0.363437	0.296555	0.0591893	0.357904
'Benzene'	C01407	77.0395		0.579145	0.0983849	0.0710874	0.0457288	0.0490413	0.0385663	0.112502	0.030382					0.134423	0.208928	0.0734585	0.0705491	0.517117	0.214835	0.120323	0.17401
'HSO3-'	C11481	79.9571		0.544375	0.149183	0.460285	0.43524	0.646151	0.280642	0.827114	0.730352					0.925717	0.49489	0.357885	0.204398	0.596976	0.5748	0.29532	0.779243
'3-Butynoate'	C06144	83.0135		0.202344	0.197161	0.353699	0.222569	0.203348	0.140675	0.198586	0.191064					0.393865	0.282785	0.154587	0.171649	0.375097	0.344821	0.106103	0.540073
'Imidazolone'	C06195	83.0248		0.211712	0.141343	0.358029	0.24382	0.172953	0.146806	0.141271	0.19294					0.203939	0.345467	0.147409	0.198606	0.300438	0.398774	0.111593	0.455014
'Acetone cyanohydrin'	C02659	84.0453		0.179477	0.206145	0.217743	0.144072	0.17752	0.141054	0.204152	0.152914					0.378997	0.180283	0.158358	0.236947	0.19841	0.160733	0.208386	0.420234
'Diacetyl'	C00741	85.0294		0.416814	0.146066	0.411683	0.307359	0.323155	0.212959	0.372886	0.264348					0.673739	0.354738	0.303737	0.115028	0.504472	0.669038	0.246749	0.963241
'Cyclopropanecarboxylate'	C16267	85.0294		0.416814	0.146066	0.411683	0.307359	0.323155	0.212959	0.372886	0.264348					0.673739	0.354738	0.303737	0.115028	0.504472	0.669038	0.246749	0.963241
'Butanoic acid'	C00246	87.0449		0.198668	0.0901414	0.259816	0.13201	0.100646	0.117013	0.162402	0.0633397					0.342125	0.198929	0.183602	0.0738615	0.313253	0.387586	0.0591758	0.350743
'(R)-Acetoin'	C00810	87.0449		0.198668	0.0901414	0.259816	0.13201	0.100646	0.117013	0.162402	0.0633397					0.342125	0.198929	0.183602	0.0738615	0.313253	0.387586	0.0591758	0.350743
'(S)-Acetoin'	C01769	87.0449		0.198668	0.0901414	0.259816	0.13201	0.100646	0.117013	0.162402	0.0633397					0.342125	0.198929	0.183602	0.0738615	0.313253	0.387586	0.0591758	0.350743
'L-Alanine'	C00041	88.0399		0.186341	0.0571217	0.236893	0.131784	0.181963	0.0958608	0.0815501	0.0661078					0.314057	0.125433	0.126058	0.0594171	0.158038	0.169076	0.0385091	0.102761
'beta-Alanine'	C00099	88.0399		0.186341	0.0571217	0.236893	0.131784	0.181963	0.0958608	0.0815501	0.0661078					0.314057	0.125433	0.126058	0.0594171	0.158038	0.169076	0.0385091	0.102761
'D-Alanine'	C00133	88.0399		0.186341	0.0571217	0.236893	0.131784	0.181963	0.0958608	0.0815501	0.0661078					0.314057	0.125433	0.126058	0.0594171	0.158038	0.169076	0.0385091	0.102761
'Sarcosine'	C00213	88.0399		0.186341	0.0571217	0.236893	0.131784	0.181963	0.0958608	0.0815501	0.0661078					0.314057	0.125433	0.126058	0.0594171	0.158038	0.169076	0.0385091	0.102761
'Alanine'	C01401	88.0399		0.186341	0.0571217	0.236893	0.131784	0.181963	0.0958608	0.0815501	0.0661078					0.314057	0.125433	0.126058	0.0594171	0.158038	0.169076	0.0385091	0.102761
'Glycerone'	C00184	89.0241		0.393585	0.1242	0.251702	0.251948	0.340999	0.183482	0.28393	0.853761					0.769827	0.164871	0.139188	0.0447429	0.366028	0.350376	0.10262	0.126694
'(S)-Lactate'	C00186	89.0241		0.393585	0.1242	0.251702	0.251948	0.340999	0.183482	0.28393	0.853761					0.769827	0.164871	0.139188	0.0447429	0.366028	0.350376	0.10262	0.126694
'(R)-Lactate'	C00256	89.0241		0.393585	0.1242	0.251702	0.251948	0.340999	0.183482	0.28393	0.853761					0.769827	0.164871	0.139188	0.0447429	0.366028	0.350376	0.10262	0.126694
'D-Glyceraldehyde'	C00577	89.0241		0.393585	0.1242	0.251702	0.251948	0.340999	0.183482	0.28393	0.853761					0.769827	0.164871	0.139188	0.0447429	0.366028	0.350376	0.10262	0.126694
'3-Hydroxypropanoate'	C01013	89.0241		0.393585	0.1242	0.251702	0.251948	0.340999	0.183482	0.28393	0.853761					0.769827	0.164871	0.139188	0.0447429	0.366028	0.350376	0.10262	0.126694
'Glycerol'	C00116	91.04		0.349929	0.156722	0.170526	0.223438	0.159583	0.117547	0.208619	0.099992					0.307267	0.281591	0.21749	0.150691	0.226959	0.29397	0.220415	0.402575
'Toluene'	C01455	91.055		0.332483	0.0540986	0.38926	0.34234	0.157281	0.0643264	0.320029	0.271857					0.434284	0.342719	0.21926	0.310751	1.55333	1.35107	0.83193	3.32795
'Aniline'	C00292	92.0502		0.246475	0.211297	0.215077	0.157115	0.29049	0.203088	0.407604	0.242967					0.249089	0.169337	0.209134	0.144226	0.408444	0.429567	0.258715	0.816458
'Phenol'	C00146	93.0345		0.168966	0.114641	0.234516	0.13472	0.188668	0.151621	0.19098	0.109088					0.217101	0.126961	0.111749	0.0566309	0.291126	0.271568	0.08006	0.364276
'Protoanemonin'	C07090	95.0134		0.0667512	0.0776911	0.088347	0.0962679	0.16437	0.111068	0.128395	0.0840928					0.118728	0.0861571	0.055174	0.0649792	0.0594446	0.102209	0.0350044	0.100211
'Fluorobenzene'	C11272	95.031		0.275921	0.0267153	0.0906959	0.181598	0.106523	0.0423213	0.146074	0.137577					0.265037	0.0589393	0.120549	0.0417975	0.174634	0.145161	0.032453	0.151313
'Sulfate'	C00059	96.9599		0.0675497	0.0235809	0.0838798	0.0351465	0.0736354	0.0119688	0.15097	0.145705					0.127776	0.138017	0.0658859	0.0274164	0.158141	0.0592247	0.0124119	0.0824107
'Orthophosphate'	C00009	96.969		0.133473	0.0654786	0.0656867	0.0926013	0.0353516	0.0172588	0.0775784	0.0689219					0.056694	0.0382965	0.0313645	0.0397216	0.0436231	0.0524192	0.0170067	0.044513
'(2R)-2-Hydroxy-2-methylbutanenitrile'	C18796	98.0609		0.313648	0.188875	0.281499	0.196389	0.166038	0.147033	0.173419	0.253369					0.185424	0.15539	0.110771	0.205771	0.208034	0.24651	0.220789	0.175565
'Cyclohexanol'	C00854	99.0817		0.239068	0.112597	0.199084	0.341521	0.272748	0.19027	0.103182	0.208878					0.255617	0.235866	0.300032	0.162098	0.1849	0.442853	0.210318	0.234869
'1-Aminocyclopropane-1-carboxylate'	C01234	100.04		0.23358	0.177373	0.307623	0.254239	0.211268	0.102797	0.257141	0.214793					0.353142	0.191668	0.32154	0.148345	0.346477	0.417906	0.139455	0.390535
'2-Aminobut-2-enoate'	C17234	100.04		0.23358	0.177373	0.307623	0.254239	0.211268	0.102797	0.257141	0.214793					0.353142	0.191668	0.32154	0.148345	0.346477	0.417906	0.139455	0.390535
'5-Aminopentanal'	C12455	100.076		0.10934	0.269573	0.17402	0.230822	0.15741	0.3038	0.227726	0.106754					0.263755	0.327367	0.147047	0.0622127	0.0796726	0.203158	0.141128	0.1224
'2-Oxobutanoate'	C00109	101.024		0.099175	0.044106	0.139396	0.0887088	0.166481	0.146732	0.0528124	0.0953339					0.176068	0.0813899	0.0764703	0.321291	0.74256	1.14692	1.26697	4.14381
'Acetoacetate'	C00164	101.024		0.099175	0.044106	0.139396	0.0887088	0.166481	0.146732	0.0528124	0.0953339					0.176068	0.0813899	0.0764703	0.321291	0.74256	1.14692	1.26697	4.14381
'Succinate semialdehyde'	C00232	101.024		0.099175	0.044106	0.139396	0.0887088	0.166481	0.146732	0.0528124	0.0953339					0.176068	0.0813899	0.0764703	0.321291	0.74256	1.14692	1.26697	4.14381
'(S)-Methylmalonate semialdehyde'	C06002	101.024		0.099175	0.044106	0.139396	0.0887088	0.166481	0.146732	0.0528124	0.0953339					0.176068	0.0813899	0.0764703	0.321291	0.74256	1.14692	1.26697	4.14381
'4-Aminobutanoate'	C00334	102.056		0.117161	0.0824686	0.18394	0.10046	0.162355	0.0835183	0.419068	0.424015					0.187407	0.214272	0.163408	0.0976713	0.122969	0.0860005	0.0318693	0.0628101
'N,N-Dimethylglycine'	C01026	102.056		0.117161	0.0824686	0.18394	0.10046	0.162355	0.0835183	0.419068	0.424015					0.187407	0.214272	0.163408	0.0976713	0.122969	0.0860005	0.0318693	0.0628101
'L-3-Amino-isobutanoate'	C03284	102.056		0.117161	0.0824686	0.18394	0.10046	0.162355	0.0835183	0.419068	0.424015					0.187407	0.214272	0.163408	0.0976713	0.122969	0.0860005	0.0318693	0.0628101
'(R)-3-Hydroxybutanoate'	C01089	103.04		0.0905403	0.0854606	0.187194	0.119081	0.0764459	0.0406011	0.0875973	0.086567					0.156534	0.107696	0.035222	0.0655248	0.241046	0.198474	0.0657482	0.215177
'(S)-3-Hydroxyisobutyrate'	C06001	103.04		0.0905403	0.0854606	0.187194	0.119081	0.0764459	0.0406011	0.0875973	0.086567					0.156534	0.107696	0.035222	0.0655248	0.241046	0.198474	0.0657482	0.215177
'L-Serine'	C00065	104.035		0.198792	0.211982	0.127542	0.133871	0.109284	0.129613	0.123613	0.543376					0.415965	0.103672	0.126319	0.103762	0.123302	0.159236	0.0400131	0.0604885
'DL-Serine'	C00716	104.035		0.198792	0.211982	0.127542	0.133871	0.109284	0.129613	0.123613	0.543376					0.415965	0.103672	0.126319	0.103762	0.123302	0.159236	0.0400131	0.0604885
'D-Serine'	C00740	104.035		0.198792	0.211982	0.127542	0.133871	0.109284	0.129613	0.123613	0.543376					0.415965	0.103672	0.126319	0.103762	0.123302	0.159236	0.0400131	0.0604885
'D-Glycerate'	C00258	105.019		0.153031	0.0913644	0.158434	0.25857	0.178467	0.212927	0.14727	0.0768522					0.140859	0.159199	0.215089	0.0616002	0.226488	0.175537	0.125071	0.16934
'Benzaldehyde'	C00261	105.034		0.237151	0.187253	0.21147	0.270773	0.110802	0.141401	0.081346	0.145173					0.179896	0.126605	0.126715	0.182821	0.259701	0.27279	0.284172	0.740863
'p-Xylene'	C06756	105.071		0.331256	0.134361	0.202605	0.210201	0.285024	0.227451	0.333611	0.267368					0.173449	0.109698	0.106611	0.144171	0.207445	0.146541	0.150475	0.187183
'Ethylbenzene'	C07111	105.071		0.331256	0.134361	0.202605	0.210201	0.285024	0.227451	0.333611	0.267368					0.173449	0.109698	0.106611	0.144171	0.207445	0.146541	0.150475	0.187183
'm-Xylene'	C07208	105.071		0.331256	0.134361	0.202605	0.210201	0.285024	0.227451	0.333611	0.267368					0.173449	0.109698	0.106611	0.144171	0.207445	0.146541	0.150475	0.187183
'o-Xylene'	C07212	105.071		0.331256	0.134361	0.202605	0.210201	0.285024	0.227451	0.333611	0.267368					0.173449	0.109698	0.106611	0.144171	0.207445	0.146541	0.150475	0.187183
'3-Cresol'	C01467	107.05		0.142951	0.0861984	0.0897346	0.124825	0.0593923	0.0699266	0.0878301	0.0852128					0.225257	0.165698	0.107002	0.0633162	0.158347	0.324662	0.211386	0.488363
'4-Cresol'	C01468	107.05		0.142951	0.0861984	0.0897346	0.124825	0.0593923	0.0699266	0.0878301	0.0852128					0.225257	0.165698	0.107002	0.0633162	0.158347	0.324662	0.211386	0.488363
'o-Cresol'	C01542	107.05		0.142951	0.0861984	0.0897346	0.124825	0.0593923	0.0699266	0.0878301	0.0852128					0.225257	0.165698	0.107002	0.0633162	0.158347	0.324662	0.211386	0.488363
'2-Aminophenol'	C01987	108.045		0.134063	0.079344	0.15415	0.156073	0.151187	0.135337	0.155233	0.0875287					0.131825	0.0825492	0.0826615	0.0537425	0.165831	0.163346	0.0376289	0.203309
'4-Hydroxyaniline'	C02372	108.045		0.134063	0.079344	0.15415	0.156073	0.151187	0.135337	0.155233	0.0875287					0.131825	0.0825492	0.0826615	0.0537425	0.165831	0.163346	0.0376289	0.203309
'Hydroxylaminobenzene'	C02720	108.045		0.134063	0.079344	0.15415	0.156073	0.151187	0.135337	0.155233	0.0875287					0.131825	0.0825492	0.0826615	0.0537425	0.165831	0.163346	0.0376289	0.203309
'Catechol'	C00090	109.029		0.298217	0.0589905	0.231381	0.107988	0.0788784	0.0573591	0.192862	0.242991					0.0553519	0.144965	0.112497	0.100111	0.128404	0.103029	0.0380715	0.0967742
'Hydroquinone'	C00530	109.029		0.298217	0.0589905	0.231381	0.107988	0.0788784	0.0573591	0.192862	0.242991					0.0553519	0.144965	0.112497	0.100111	0.128404	0.103029	0.0380715	0.0967742
'Resorcinol'	C01751	109.029		0.298217	0.0589905	0.231381	0.107988	0.0788784	0.0573591	0.192862	0.242991					0.0553519	0.144965	0.112497	0.100111	0.128404	0.103029	0.0380715	0.0967742
'Imidazole-4-acetaldehyde'	C05130	109.04		0.0903236	0.111433	0.0768622	0.0369355	0.0850172	0.10321	0.111604	0.0626877					0.0487312	0.0711728	0.0471145	0.165525	0.102794	0.0807271	0.151508	0.16469
'2,5-Dihydroxypyridine'	C01059	110.024		0.093084	0.0960345	0.0689337	0.105397	0.0805447	0.0233761	0.0710667	0.103737					0.071563	0.117689	0.0741187	0.0603447	0.0391866	0.119834	0.0896331	0.139501
'2,6-Dihydroxypyridine'	C03056	110.024		0.093084	0.0960345	0.0689337	0.105397	0.0805447	0.0233761	0.0710667	0.103737					0.071563	0.117689	0.0741187	0.0603447	0.0391866	0.119834	0.0896331	0.139501
'Pyrrole-2-carboxylate'	C05942	110.024		0.093084	0.0960345	0.0689337	0.105397	0.0805447	0.0233761	0.0710667	0.103737					0.071563	0.117689	0.0741187	0.0603447	0.0391866	0.119834	0.0896331	0.139501
'Cytosine'	C00380	110.035		0.108508	0.0793463	0.13487	0.0987646	0.212717	0.112368	0.301386	0.149498					0.154389	0.0896658	0.0819225	0.103478	0.139198	0.0927054	0.141749	0.189356
'Hydroxymethylphosphonate'	C06455	110.986		0.213362	0.0658346	0.0942868	0.0517063	0.116809	0.0386847	0.0716315	0.214395					0.0864263	0.0176489	0.0577236	0.027858	0.0831472	0.0633133	0.0628488	0.0151854
'cis-1,2-Dihydrobenzene-1,2-diol'	C04091	111.045		0.0417949	0.107144	0.0700087	0.146683	0.0450559	0.0723683	0.10657	0.126689					0.08418	0.0577547	0.0866284	0.0312196	0.158143	0.162309	0.0735483	0.174069
'Cyclohexane-1,2-dione'	C06105	111.045		0.0417949	0.107144	0.0700087	0.146683	0.0450559	0.0723683	0.10657	0.126689					0.08418	0.0577547	0.0866284	0.0312196	0.158143	0.162309	0.0735483	0.174069
'1,4-Cyclohexanedione'	C08063	111.045		0.0417949	0.107144	0.0700087	0.146683	0.0450559	0.0723683	0.10657	0.126689					0.08418	0.0577547	0.0866284	0.0312196	0.158143	0.162309	0.0735483	0.174069
'1-Pyrroline-2-carboxylate'	C03564	112.04		0.0964127	0.106645	0.0871274	0.072947	0.109783	0.122872	0.0853602	0.198793					0.163409	0.110202	0.197085	0.104837	0.0500885	0.171128	0.0716126	0.21475
'(S)-1-Pyrroline-5-carboxylate'	C03912	112.04		0.0964127	0.106645	0.0871274	0.072947	0.109783	0.122872	0.0853602	0.198793					0.163409	0.110202	0.197085	0.104837	0.0500885	0.171128	0.0716126	0.21475
'2-Hydroxy-2,4-pentadienoate'	C00596	113.024		0.142985	0.0688127	0.0840451	0.178642	0.113351	0.0413336	0.10322	0.234561					0.0952057	0.0859159	0.0323653	0.0699855	0.0877155	0.116393	0.0578001	0.185602
'cis-Acetylacrylate'	C07091	113.024		0.142985	0.0688127	0.0840451	0.178642	0.113351	0.0413336	0.10322	0.234561					0.0952057	0.0859159	0.0323653	0.0699855	0.0877155	0.116393	0.0578001	0.185602
'5,6-Dihydrouracil'	C00429	113.035		0.0282563	0.102903	0.0903287	0.0633055	0.12708	0.0804359	0.0552531	0.0346257					0.206879	0.0388869	0.0722642	0.0218892	0.0315486	0.0628821	0.0500476	0.0810714
'3-Cyano-L-alanine'	C02512	113.035		0.0282563	0.102903	0.0903287	0.0633055	0.12708	0.0804359	0.0552531	0.0346257					0.206879	0.0388869	0.0722642	0.0218892	0.0315486	0.0628821	0.0500476	0.0810714
'N-Methylhydantoin'	C02565	113.035		0.0282563	0.102903	0.0903287	0.0633055	0.12708	0.0804359	0.0552531	0.0346257					0.206879	0.0388869	0.0722642	0.0218892	0.0315486	0.0628821	0.0500476	0.0810714
'2-Hydroxycyclohexan-1-one'	C01147	113.06		0.180598	0.213746	0.373377	0.253992	0.0768952	0.0433229	0.0175955	0.0486801					0.200798	0.0802149	0.0857146	0.0292064	0.181527	0.141454	0.0566973	0.12021
'epsilon-Caprolactone'	C01880	113.06		0.180598	0.213746	0.373377	0.253992	0.0768952	0.0433229	0.0175955	0.0486801					0.200798	0.0802149	0.0857146	0.0292064	0.181527	0.141454	0.0566973	0.12021
'Maleamate'	C01596	114.019		0.206729	0.164522	0.242467	0.177308	0.110832	0.149344	0.152214	0.0800163					0.232878	0.140647	0.0461386	0.0880481	0.102383	0.130808	0.104388	0.125953
'L-Proline'	C00148	114.056		0.0685274	0.0736555	0.200908	0.0720557	0.0689092	0.076827	0.0388413	0.0458942					0.126058	0.112511	0.0802745	0.0826602	0.0756822	0.054402	0.0300449	0.0564983
'D-Proline'	C00763	114.056		0.0685274	0.0736555	0.200908	0.0720557	0.0689092	0.076827	0.0388413	0.0458942					0.126058	0.112511	0.0802745	0.0826602	0.0756822	0.054402	0.0300449	0.0564983
'Fumarate'	C00122	115.003		0.282997	0.103067	0.204022	0.0485243	0.0393254	0.107001	0.017211	0.0261816					0.0704967	0.0932122	0.139961	0.129725	0.0505198	0.0680167	0.043557	0.0956259
'3-Methyl-2-oxobutanoic acid'	C00141	115.039		0.0990408	0.137046	0.249741	0.202023	0.0616301	0.0584287	0.0336729	0.0558971					0.154939	0.0847709	0.069358	0.11647	0.502287	0.348912	0.0485044	0.284183
'5-Oxopentanoate'	C03273	115.039		0.0990408	0.137046	0.249741	0.202023	0.0616301	0.0584287	0.0336729	0.0558971					0.154939	0.0847709	0.069358	0.11647	0.502287	0.348912	0.0485044	0.284183
'trans-1,2-Cyclohexanediol'	C03739	115.076		0.0652222	0.0371058	0.0415689	0.061232	0.0498812	0.045982	0.0403543	0.080495					0.0896179	0.106797	0.0723248	0.0503866	0.100877	0.199947	0.0305852	0.0511873
'cis-1,2-Cyclohexanediol'	C12313	115.076		0.0652222	0.0371058	0.0415689	0.061232	0.0498812	0.045982	0.0403543	0.080495					0.0896179	0.106797	0.0723248	0.0503866	0.100877	0.199947	0.0305852	0.0511873
'5-Aminopentanamide'	C00990	115.087		0.190322	0.0699727	0.141798	0.0181981	0.176496	0.115263	0.0457915	0.0742464					0.198395	0.081874	0.127697	0.128688	0.0898592	0.160789	0.0751736	0.0935146
'L-Aspartate 4-semialdehyde'	C00441	116.035		0.155374	0.123545	0.127428	0.186732	0.239655	0.0998097	0.146123	0.0985585					0.222957	0.115064	0.134271	0.104482	0.212511	0.341164	0.269493	0.426419
'L-2-Amino-3-oxobutanoic acid'	C03508	116.035		0.155374	0.123545	0.127428	0.186732	0.239655	0.0998097	0.146123	0.0985585					0.222957	0.115064	0.134271	0.104482	0.212511	0.341164	0.269493	0.426419
'Indole'	C00463	116.05		0.264714	0.101484	0.167137	0.119049	0.143781	0.116351	0.114331	0.232115					0.160365	0.0927778	0.0635457	0.140674	0.201817	0.270326	0.258904	0.780159
'Phenylacetonitrile'	C16074	116.05		0.264714	0.101484	0.167137	0.119049	0.143781	0.116351	0.114331	0.232115					0.160365	0.0927778	0.0635457	0.140674	0.201817	0.270326	0.258904	0.780159
'L-Valine'	C00183	116.071		0.17071	0.16523	0.475345	0.0466635	0.0403624	0.0269525	0.0464494	0.059818					0.238207	0.0651546	0.072961	0.315127	0.296107	0.115156	0.0766642	0.0594085
'5-Aminopentanoate'	C00431	116.071		0.17071	0.16523	0.475345	0.0466635	0.0403624	0.0269525	0.0464494	0.059818					0.238207	0.0651546	0.072961	0.315127	0.296107	0.115156	0.0766642	0.0594085
'Betaine'	C00719	116.071		0.17071	0.16523	0.475345	0.0466635	0.0403624	0.0269525	0.0464494	0.059818					0.238207	0.0651546	0.072961	0.315127	0.296107	0.115156	0.0766642	0.0594085
'4-Methylaminobutyrate'	C15987	116.071		0.17071	0.16523	0.475345	0.0466635	0.0403624	0.0269525	0.0464494	0.059818					0.238207	0.0651546	0.072961	0.315127	0.296107	0.115156	0.0766642	0.0594085
'Succinate'	C00042	117.019		0.107244	0.100214	0.0863537	0.130697	0.0544785	0.0611294	0.0261691	0.040075					0.112608	0.0434844	0.07698	0.198451	0.151897	0.0628094	0.0459546	0.0481543
'Methylmalonate'	C02170	117.019		0.107244	0.100214	0.0863537	0.130697	0.0544785	0.0611294	0.0261691	0.040075					0.112608	0.0434844	0.07698	0.198451	0.151897	0.0628094	0.0459546	0.0481543
'beta-Nitropropanoate'	C05669	118.015		0.280346	0.165904	0.268965	0.29743	0.187784	0.204525	0.0824757	0.206962					0.245724	0.282844	0.1981	0.237375	0.186161	0.273624	0.0903716	0.307225
'L-Threonine'	C00188	118.05		0.0946696	0.0806057	0.135694	0.118765	0.0853993	0.0933321	0.139833	0.151999					0.123385	0.104303	0.169732	0.549823	0.265986	0.114976	0.0663615	0.0512187
'L-Homoserine'	C00263	118.05		0.0946696	0.0806057	0.135694	0.118765	0.0853993	0.0933321	0.139833	0.151999					0.123385	0.104303	0.169732	0.549823	0.265986	0.114976	0.0663615	0.0512187
'L-Allothreonine'	C05519	118.05		0.0946696	0.0806057	0.135694	0.118765	0.0853993	0.0933321	0.139833	0.151999					0.123385	0.104303	0.169732	0.549823	0.265986	0.114976	0.0663615	0.0512187
'Mercaptopyruvate'	C00957	118.98		0.133147	0.0506751	0.0413771	0.162515	0.0304975	0.0319355	0.0526913	0.0862088					0.0765342	0.0683701	0.0483313	0.0720324	0.0498891	0.0420953	0.0467536	0.0395919
'Phenylacetaldehyde'	C00601	119.05		0.171771	0.0688642	0.192245	0.0801523	0.119214	0.113965	0.102044	0.0763623					0.0457035	0.0677181	0.063301	0.0653517	0.129798	0.183631	0.0615938	0.129142
'p-Tolualdehyde'	C06758	119.05		0.171771	0.0688642	0.192245	0.0801523	0.119214	0.113965	0.102044	0.0763623					0.0457035	0.0677181	0.063301	0.0653517	0.129798	0.183631	0.0615938	0.129142
'Acetophenone'	C07113	119.05		0.171771	0.0688642	0.192245	0.0801523	0.119214	0.113965	0.102044	0.0763623					0.0457035	0.0677181	0.063301	0.0653517	0.129798	0.183631	0.0615938	0.129142
'3-Methylbenzaldehyde'	C07209	119.05		0.171771	0.0688642	0.192245	0.0801523	0.119214	0.113965	0.102044	0.0763623					0.0457035	0.0677181	0.063301	0.0653517	0.129798	0.183631	0.0615938	0.129142
'2-Methylbenzaldehyde'	C07214	119.05		0.171771	0.0688642	0.192245	0.0801523	0.119214	0.113965	0.102044	0.0763623					0.0457035	0.0677181	0.063301	0.0653517	0.129798	0.183631	0.0615938	0.129142
'Benzamide'	C09815	120.045		0.179738	0.0743703	0.163663	0.195045	0.0594935	0.144333	0.11111	0.105672					0.0998775	0.139313	0.164749	0.12393	0.0705189	0.19443	0.131353	0.145535
'Benzoate'	C00180	121.029		0.554806	0.0937281	0.0259284	0.0130494	0.0223645	0.0347794	0.0750169	0.0297139					0.284636	0.243495	0.0378922	0.0234714	0.350136	0.14527	0.0775595	0.0601194
'4-Hydroxybenzaldehyde'	C00633	121.029		0.554806	0.0937281	0.0259284	0.0130494	0.0223645	0.0347794	0.0750169	0.0297139					0.284636	0.243495	0.0378922	0.0234714	0.350136	0.14527	0.0775595	0.0601194
'3-Hydroxybenzaldehyde'	C03067	121.029		0.554806	0.0937281	0.0259284	0.0130494	0.0223645	0.0347794	0.0750169	0.0297139					0.284636	0.243495	0.0378922	0.0234714	0.350136	0.14527	0.0775595	0.0601194
'Salicylaldehyde'	C06202	121.029		0.554806	0.0937281	0.0259284	0.0130494	0.0223645	0.0347794	0.0750169	0.0297139					0.284636	0.243495	0.0378922	0.0234714	0.350136	0.14527	0.0775595	0.0601194
'(S)-1-Phenylethanol'	C11348	121.065		0.421342	0.0567611	0.0635045	0.069073	0.0534067	0.0530188	0.0343152	0.0258611					0.0715601	0.0930565	0.0893802	0.0402412	0.135173	0.218918	0.074409	0.204881
'4-Ethylphenol'	C13637	121.065		0.421342	0.0567611	0.0635045	0.069073	0.0534067	0.0530188	0.0343152	0.0258611					0.0715601	0.0930565	0.0893802	0.0402412	0.135173	0.218918	0.074409	0.204881
'Nicotinate'	C00253	122.024		0.105317	0.0563481	0.155601	0.109834	0.148463	0.0758446	0.0571808	0.0454067					0.0998473	0.102615	0.0929939	0.107763	0.154975	0.105503	0.0396918	0.0693502
'Nitrobenzene'	C06813	122.024		0.105317	0.0563481	0.155601	0.109834	0.148463	0.0758446	0.0571808	0.0454067					0.0998473	0.102615	0.0929939	0.107763	0.154975	0.105503	0.0396918	0.0693502
'2-Aminoethylphosphonate'	C03557	124.016		0.271466	0.204118	0.158427	0.169245	0.137823	0.149708	0.0935588	0.0815139					0.0656937	0.112876	0.0612192	0.0995626	0.183306	0.0990424	0.0799876	0.041617
'3-Hydroxyaminophenol'	C14602	124.04		0.118467	0.0779921	0.0835944	0.125777	0.0778244	0.0737052	0.167132	0.0851598					0.152419	0.104854	0.115743	0.0875128	0.072336	0.139466	0.123484	0.171185
'Aminohydroquinone'	C14604	124.04		0.118467	0.0779921	0.0835944	0.125777	0.0778244	0.0737052	0.167132	0.0851598					0.152419	0.104854	0.115743	0.0875128	0.072336	0.139466	0.123484	0.171185
'4-Aminocatechol'	C18351	124.04		0.118467	0.0779921	0.0835944	0.125777	0.0778244	0.0737052	0.167132	0.0851598					0.152419	0.104854	0.115743	0.0875128	0.072336	0.139466	0.123484	0.171185
'1,2,3-Trihydroxybenzene'	C01108	125.024		0.0692614	0.0330948	0.0564003	0.0677258	0.114088	0.0724706	0.0928489	0.0349818					0.1033	0.0108139	0.0555824	0.0430354	0.0386665	0.0862261	0.0626157	0.0783437
'Phloroglucinol'	C02183	125.024		0.0692614	0.0330948	0.0564003	0.0677258	0.114088	0.0724706	0.0928489	0.0349818					0.1033	0.0108139	0.0555824	0.0430354	0.0386665	0.0862261	0.0626157	0.0783437
'Benzene-1,2,4-triol'	C02814	125.024		0.0692614	0.0330948	0.0564003	0.0677258	0.114088	0.0724706	0.0928489	0.0349818					0.1033	0.0108139	0.0555824	0.0430354	0.0386665	0.0862261	0.0626157	0.0783437
'Maltol'	C11918	125.024		0.0692614	0.0330948	0.0564003	0.0677258	0.114088	0.0724706	0.0928489	0.0349818					0.1033	0.0108139	0.0555824	0.0430354	0.0386665	0.0862261	0.0626157	0.0783437
'Thymine'	C00178	125.035		0.130923	0.0436976	0.0512272	0.108411	0.0836762	0.137148	0.0843682	0.11219					0.126746	0.135691	0.0634852	0.0929313	0.198582	0.144503	0.0420603	0.167733
'Imidazole-4-acetate'	C02835	125.035		0.130923	0.0436976	0.0512272	0.108411	0.0836762	0.137148	0.0843682	0.11219					0.126746	0.135691	0.0634852	0.0929313	0.198582	0.144503	0.0420603	0.167733
'5-Amino-4-imidazolecarboxyamide'	C04051	125.046		0.0387411	0.152864	0.121267	0.0684655	0.164155	0.142514	0.111773	0.0262158					0.145269	0.0924739	0.11496	0.0723532	0.151506	0.759691	0.434916	0.191258
'Toluene-cis-dihydrodiol'	C04592	125.06		0.0824034	0.117352	0.047296	0.161259	0.0913243	0.0594451	0.111934	0.0704913					0.0827656	0.0362352	0.0544916	0.0626887	0.116054	0.0812544	0.0884047	0.0605023
'2,3,6-Trihydroxypyridine'	C03458	126.02		0.232929	0.0685422	0.114158	0.0471088	0.0801941	0.0549469	0.0660957	0.149671					0.129125	0.134934	0.0714339	0.0763906	0.107085	0.122155	0.0753536	0.128289
'(S)-2,3,4,5-Tetrahydropyridine-2-carboxylate'	C00450	126.056		0.116826	0.162103	0.17412	0.0872676	0.0702044	0.105836	0.0895214	0.0699275					0.079072	0.152106	0.20575	0.111163	0.0527775	0.129027	0.0774197	0.0892881
'delta1-Piperideine-2-carboxylate'	C04092	126.056		0.116826	0.162103	0.17412	0.0872676	0.0702044	0.105836	0.0895214	0.0699275					0.079072	0.152106	0.20575	0.111163	0.0527775	0.129027	0.0774197	0.0892881
'Dihydrophloroglucinol'	C06719	127.04		0.0841543	0.0685622	0.0452433	0.11524	0.0656345	0.040352	0.0778152	0.093211					0.075699	0.0309424	0.0747155	0.0574384	0.0814088	0.11721	0.0659516	0.0760886
'2-Hydroxy-cis-hex-2,4-dienoate'	C11354	127.04		0.0841543	0.0685622	0.0452433	0.11524	0.0656345	0.040352	0.0778152	0.093211					0.075699	0.0309424	0.0747155	0.0574384	0.0814088	0.11721	0.0659516	0.0760886
'5,6-Dihydrothymine'	C00906	127.051		0.11376	0.0931684	0.159888	0.078322	0.0587772	0.0638833	0.172354	0.121034					0.141328	0.130634	0.0736372	0.117722	0.111454	0.200845	0.153882	0.192453
'gamma-Amino-gamma-cyanobutanoate'	C05715	127.051		0.11376	0.0931684	0.159888	0.078322	0.0587772	0.0638833	0.172354	0.121034					0.141328	0.130634	0.0736372	0.117722	0.111454	0.200845	0.153882	0.192453
'Cyclohexane-1-carboxylate'	C09822	127.076		0.0864047	0.0793815	0.138509	0.198444	0.0740815	0.0860245	0.0766617	0.0534394					0.118084	0.0619355	0.108836	0.0543801	0.0629615	0.180238	0.103552	0.128545
'4-Oxoproline'	C01877	128.035		0.11324	0.0190914	0.115406	0.0347817	0.0328826	0.0448366	0.032098	0.157497					0.0629418	0.0302787	0.0238692	0.0525226	0.0238852	0.0160016	0.00918186	0.0737073
'5-Oxo-D-proline'	C02237	128.035		0.11324	0.0190914	0.115406	0.0347817	0.0328826	0.0448366	0.032098	0.157497					0.0629418	0.0302787	0.0238692	0.0525226	0.0238852	0.0160016	0.00918186	0.0737073
'L-1-Pyrroline-3-hydroxy-5-carboxylate'	C04281	128.035		0.11324	0.0190914	0.115406	0.0347817	0.0328826	0.0448366	0.032098	0.157497					0.0629418	0.0302787	0.0238692	0.0525226	0.0238852	0.0160016	0.00918186	0.0737073
'1-Pyrroline-4-hydroxy-2-carboxylate'	C04282	128.035		0.11324	0.0190914	0.115406	0.0347817	0.0328826	0.0448366	0.032098	0.157497					0.0629418	0.0302787	0.0238692	0.0525226	0.0238852	0.0160016	0.00918186	0.0737073
'4-Guanidinobutanal'	C02647	128.084		0.212953	0.090225	0.101397	0.199661	0.117053	0.143492	0.134079	0.17088					0.0973522	0.115574	0.0725133	0.106434	0.138847	0.094456	0.0754217	0.0427321
'2,5-Dioxopentanoate'	C00433	129.019		0.0789763	0.0454769	0.0910427	0.139801	0.0451603	0.0254985	0.0589018	0.0427448					0.0734678	0.0359428	0.0784879	0.07487	0.115091	0.10607	0.0511591	0.128797
'Itaconate'	C00490	129.019		0.0789763	0.0454769	0.0910427	0.139801	0.0451603	0.0254985	0.0589018	0.0427448					0.0734678	0.0359428	0.0784879	0.07487	0.115091	0.10607	0.0511591	0.128797
'Mesaconate'	C01732	129.019		0.0789763	0.0454769	0.0910427	0.139801	0.0451603	0.0254985	0.0589018	0.0427448					0.0734678	0.0359428	0.0784879	0.07487	0.115091	0.10607	0.0511591	0.128797
'2-Methylmaleate'	C02226	129.019		0.0789763	0.0454769	0.0910427	0.139801	0.0451603	0.0254985	0.0589018	0.0427448					0.0734678	0.0359428	0.0784879	0.07487	0.115091	0.10607	0.0511591	0.128797
'4,5-Dioxopentanoate'	C02800	129.019		0.0789763	0.0454769	0.0910427	0.139801	0.0451603	0.0254985	0.0589018	0.0427448					0.0734678	0.0359428	0.0784879	0.07487	0.115091	0.10607	0.0511591	0.128797
'4-Methyl-2-oxopentanoate'	C00233	129.055		0.124097	0.0346023	0.101306	0.0245926	0.045045	0.0641814	0.05544	0.0341714					0.127464	0.0646672	0.0599815	0.103081	0.0846645	0.0503448	0.0462972	0.0557358
'(S)-3-Methyl-2-oxopentanoic acid'	C00671	129.055		0.124097	0.0346023	0.101306	0.0245926	0.045045	0.0641814	0.05544	0.0341714					0.127464	0.0646672	0.0599815	0.103081	0.0846645	0.0503448	0.0462972	0.0557358
'beta-Ketoisocaproate'	C03467	129.055		0.124097	0.0346023	0.101306	0.0245926	0.045045	0.0641814	0.05544	0.0341714					0.127464	0.0646672	0.0599815	0.103081	0.0846645	0.0503448	0.0462972	0.0557358
'1-Oxa-2-oxo-3-hydroxycycloheptane'	C12314	129.055		0.124097	0.0346023	0.101306	0.0245926	0.045045	0.0641814	0.05544	0.0341714					0.127464	0.0646672	0.0599815	0.103081	0.0846645	0.0503448	0.0462972	0.0557358
'5-Aminolevulinate'	C00430	130.051		0.0904147	0.0416918	0.150631	0.0576238	0.0423535	0.0423949	0.0905034	0.0909411					0.0443814	0.101924	0.0836492	0.0608892	0.0791757	0.0792051	0.0464	0.0357927
'N-Acetyl-beta-alanine'	C01073	130.051		0.0904147	0.0416918	0.150631	0.0576238	0.0423535	0.0423949	0.0905034	0.0909411					0.0443814	0.101924	0.0836492	0.0608892	0.0791757	0.0792051	0.0464	0.0357927
'Hydroxyproline'	C01157	130.051		0.0904147	0.0416918	0.150631	0.0576238	0.0423535	0.0423949	0.0905034	0.0909411					0.0443814	0.101924	0.0836492	0.0608892	0.0791757	0.0792051	0.0464	0.0357927
'L-Glutamate 5-semialdehyde'	C01165	130.051		0.0904147	0.0416918	0.150631	0.0576238	0.0423535	0.0423949	0.0905034	0.0909411					0.0443814	0.101924	0.0836492	0.0608892	0.0791757	0.0792051	0.0464	0.0357927
'cis-4-Hydroxy-D-proline'	C03440	130.051		0.0904147	0.0416918	0.150631	0.0576238	0.0423535	0.0423949	0.0905034	0.0909411					0.0443814	0.101924	0.0836492	0.0608892	0.0791757	0.0792051	0.0464	0.0357927
'(S)-4-Amino-5-oxopentanoate'	C03741	130.051		0.0904147	0.0416918	0.150631	0.0576238	0.0423535	0.0423949	0.0905034	0.0909411					0.0443814	0.101924	0.0836492	0.0608892	0.0791757	0.0792051	0.0464	0.0357927
'L-Leucine'	C00123	130.087		0.0922541	0.0347122	0.0269328	0.0352974	0.0320018	0.0466398	0.0293895	0.0267131					0.133546	0.0241251	0.060945	0.0414094	0.0478548	0.01671	0.0304366	0.0761351
'L-Isoleucine'	C00407	130.087		0.0922541	0.0347122	0.0269328	0.0352974	0.0320018	0.0466398	0.0293895	0.0267131					0.133546	0.0241251	0.060945	0.0414094	0.0478548	0.01671	0.0304366	0.0761351
'6-Aminohexanoate'	C02378	130.087		0.0922541	0.0347122	0.0269328	0.0352974	0.0320018	0.0466398	0.0293895	0.0267131					0.133546	0.0241251	0.060945	0.0414094	0.0478548	0.01671	0.0304366	0.0761351
'(3R)-beta-Leucine'	C02486	130.087		0.0922541	0.0347122	0.0269328	0.0352974	0.0320018	0.0466398	0.0293895	0.0267131					0.133546	0.0241251	0.060945	0.0414094	0.0478548	0.01671	0.0304366	0.0761351
'Glutarate'	C00489	131.035		0.167425	0.0715193	0.0617014	0.116685	0.0902601	0.0696065	0.119115	0.0525865					0.0825417	0.0374584	0.022952	0.0380974	0.0590032	0.0747593	0.0708221	0.0566298
'2-Acetolactate'	C00900	131.035		0.167425	0.0715193	0.0617014	0.116685	0.0902601	0.0696065	0.119115	0.0525865					0.0825417	0.0374584	0.022952	0.0380974	0.0590032	0.0747593	0.0708221	0.0566298
'4-Hydroxy-2-oxopentanoate'	C03589	131.035		0.167425	0.0715193	0.0617014	0.116685	0.0902601	0.0696065	0.119115	0.0525865					0.0825417	0.0374584	0.022952	0.0380974	0.0590032	0.0747593	0.0708221	0.0566298
'2-(Hydroxymethyl)-4-oxobutanoate'	C04106	131.035		0.167425	0.0715193	0.0617014	0.116685	0.0902601	0.0696065	0.119115	0.0525865					0.0825417	0.0374584	0.022952	0.0380974	0.0590032	0.0747593	0.0708221	0.0566298
'3-Hydroxy-3-methyl-2-oxobutanoic acid'	C04181	131.035		0.167425	0.0715193	0.0617014	0.116685	0.0902601	0.0696065	0.119115	0.0525865					0.0825417	0.0374584	0.022952	0.0380974	0.0590032	0.0747593	0.0708221	0.0566298
'(S)-2-Acetolactate'	C06010	131.035		0.167425	0.0715193	0.0617014	0.116685	0.0902601	0.0696065	0.119115	0.0525865					0.0825417	0.0374584	0.022952	0.0380974	0.0590032	0.0747593	0.0708221	0.0566298
'(4S)-4,5-Dihydroxypentan-2,3-dione'	C11838	131.035		0.167425	0.0715193	0.0617014	0.116685	0.0902601	0.0696065	0.119115	0.0525865					0.0825417	0.0374584	0.022952	0.0380974	0.0590032	0.0747593	0.0708221	0.0566298
'L-Asparagine'	C00152	131.046		0.169103	0.0933195	0.104934	0.0747668	0.101153	0.149095	0.139084	0.068848					0.129151	0.0900629	0.0532707	0.0486023	0.127203	0.138306	0.0580018	0.0494021
'N-Carbamoylsarcosine'	C01043	131.046		0.169103	0.0933195	0.104934	0.0747668	0.101153	0.149095	0.139084	0.068848					0.129151	0.0900629	0.0532707	0.0486023	0.127203	0.138306	0.0580018	0.0494021
'3-Ureidopropionate'	C02642	131.046		0.169103	0.0933195	0.104934	0.0747668	0.101153	0.149095	0.139084	0.068848					0.129151	0.0900629	0.0532707	0.0486023	0.127203	0.138306	0.0580018	0.0494021
'L-Ornithine'	C00077	131.082		0.135244	0.154448	0.0759357	0.119097	0.103839	0.0960146	0.0698926	0.0743338					0.0726037	0.0770388	0.038011	0.0398747	0.071432	0.0452015	0.0387996	0.053174
'L-Aspartate'	C00049	132.03		0.0557715	0.05939	0.0505458	0.0365218	0.051918	0.0944019	0.0324415	0.108891					0.0766245	0.0981251	0.0778312	0.0366321	0.040931	0.0630011	0.00994716	0.0500309
'D-Aspartate'	C00402	132.03		0.0557715	0.05939	0.0505458	0.0365218	0.051918	0.0944019	0.0324415	0.108891					0.0766245	0.0981251	0.0778312	0.0366321	0.040931	0.0630011	0.00994716	0.0500309
'Mandelonitrile'	C00561	132.044		0.172678	0.0685203	0.0987154	0.0996947	0.0507414	0.061462	0.129745	0.0634156					0.0810194	0.176458	0.111407	0.0599536	0.13034	0.0453345	0.0550619	0.0442798
'Indoxyl'	C05658	132.044		0.172678	0.0685203	0.0987154	0.0996947	0.0507414	0.061462	0.129745	0.0634156					0.0810194	0.176458	0.111407	0.0599536	0.13034	0.0453345	0.0550619	0.0442798
'N-Hydroxy-L-valine'	C20313	132.066		0.188653	0.157523	0.0904617	0.234644	0.194665	0.117355	0.175404	0.134328					0.120238	0.0360074	0.141875	0.103759	0.270149	0.278316	0.243773	0.14709
'(S)-Malate'	C00149	133.014		0.339131	0.092655	0.159102	0.0167684	0.0301871	0.130563	0.056479	0.0154319					0.0874081	0.0870115	0.179003	0.114877	0.0685882	0.0928988	0.0547097	0.0882018
'(R)-Malate'	C00497	133.014		0.339131	0.092655	0.159102	0.0167684	0.0301871	0.130563	0.056479	0.0154319					0.0874081	0.0870115	0.179003	0.114877	0.0685882	0.0928988	0.0547097	0.0882018
'3-Dehydro-L-threonate'	C03064	133.014		0.339131	0.092655	0.159102	0.0167684	0.0301871	0.130563	0.056479	0.0154319					0.0874081	0.0870115	0.179003	0.114877	0.0685882	0.0928988	0.0547097	0.0882018
'Deoxyribose'	C01801	133.051		0.152751	0.0303717	0.121645	0.144862	0.0765797	0.0474668	0.091395	0.0514436					0.0495798	0.0429594	0.0487411	0.0798029	0.127637	0.0543364	0.0351782	0.0248498
'2,3-Dihydroxy-3-methylbutanoate'	C04039	133.051		0.152751	0.0303717	0.121645	0.144862	0.0765797	0.0474668	0.091395	0.0514436					0.0495798	0.0429594	0.0487411	0.0798029	0.127637	0.0543364	0.0351782	0.0248498
'(R)-2,3-Dihydroxy-3-methylbutanoate'	C04272	133.051		0.152751	0.0303717	0.121645	0.144862	0.0765797	0.0474668	0.091395	0.0514436					0.0495798	0.0429594	0.0487411	0.0798029	0.127637	0.0543364	0.0351782	0.0248498
'p-Cymene'	C06575	133.101		0.303403	0.187971	0.29223	0.136367	0.434687	0.3502	0.346066	0.211048					0.269431	0.11715	0.0544285	0.171751	0.0899236	0.150457	0.194669	0.134259
'Adenine'	C00147	134.047		0.0478479	0.0626911	0.0560896	0.0716937	0.0529429	0.0560666	0.062892	0.0376559					0.205083	0.053608	0.094861	0.106578	0.0531213	1.26189	0.361577	0.0794717
'Hypoxanthine'	C00262	135.031		0.124728	0.256507	0.144955	0.0903586	0.11738	0.0503991	0.0874024	0.11657					0.354193	0.101327	0.240731	0.197437	0.361109	1.01019	0.564167	0.231132
'Threonate'	C01620	135.031		0.124728	0.256507	0.144955	0.0903586	0.11738	0.0503991	0.0874024	0.11657					0.354193	0.101327	0.240731	0.197437	0.361109	1.01019	0.564167	0.231132
'Toluate'	C01454	135.045		0.0367244	0.0277241	0.117544	0.0825735	0.0657958	0.0636924	0.13485	0.0650261					0.0594827	0.0300851	0.0502554	0.0464821	0.126857	0.108873	0.0700691	0.0398232
'4-Hydroxyphenylacetaldehyde'	C03765	135.045		0.0367244	0.0277241	0.117544	0.0825735	0.0657958	0.0636924	0.13485	0.0650261					0.0594827	0.0300851	0.0502554	0.0464821	0.126857	0.108873	0.0700691	0.0398232
'Phenylacetic acid'	C07086	135.045		0.0367244	0.0277241	0.117544	0.0825735	0.0657958	0.0636924	0.13485	0.0650261					0.0594827	0.0300851	0.0502554	0.0464821	0.126857	0.108873	0.0700691	0.0398232
'2-Hydroxyacetophenone'	C07189	135.045		0.0367244	0.0277241	0.117544	0.0825735	0.0657958	0.0636924	0.13485	0.0650261					0.0594827	0.0300851	0.0502554	0.0464821	0.126857	0.108873	0.0700691	0.0398232
'm-Methylbenzoate'	C07211	135.045		0.0367244	0.0277241	0.117544	0.0825735	0.0657958	0.0636924	0.13485	0.0650261					0.0594827	0.0300851	0.0502554	0.0464821	0.126857	0.108873	0.0700691	0.0398232
'o-Toluate'	C07215	135.045		0.0367244	0.0277241	0.117544	0.0825735	0.0657958	0.0636924	0.13485	0.0650261					0.0594827	0.0300851	0.0502554	0.0464821	0.126857	0.108873	0.0700691	0.0398232
'4''-Hydroxyacetophenone'	C10700	135.045		0.0367244	0.0277241	0.117544	0.0825735	0.0657958	0.0636924	0.13485	0.0650261					0.0594827	0.0300851	0.0502554	0.0464821	0.126857	0.108873	0.0700691	0.0398232
'3-Methylsalicylaldehyde'	C14087	135.045		0.0367244	0.0277241	0.117544	0.0825735	0.0657958	0.0636924	0.13485	0.0650261					0.0594827	0.0300851	0.0502554	0.0464821	0.126857	0.108873	0.0700691	0.0398232
'Anthranilate'	C00108	136.04		0.0649148	0.0527036	0.132797	0.140885	0.113662	0.15998	0.145588	0.0878468					0.136483	0.0880908	0.105948	0.118329	0.0532149	0.0368002	0.111864	0.0535915
'4-Aminobenzoate'	C00568	136.04		0.0649148	0.0527036	0.132797	0.140885	0.113662	0.15998	0.145588	0.0878468					0.136483	0.0880908	0.105948	0.118329	0.0532149	0.0368002	0.111864	0.0535915
'N-Methylnicotinate'	C01004	136.04		0.0649148	0.0527036	0.132797	0.140885	0.113662	0.15998	0.145588	0.0878468					0.136483	0.0880908	0.105948	0.118329	0.0532149	0.0368002	0.111864	0.0535915
'Tyramine'	C00483	136.077		0.0952859	0.0975543	0.15673	0.159917	0.17212	0.143824	0.156266	0.220836					0.132249	0.0302102	0.0831123	0.0530834	0.0968925	0.0999719	0.0481617	0.0638052
'4-Nitrophenol'	C00870	138.019		0.0917291	0.0680318	0.033223	0.127162	0.107554	0.0488811	0.103504	0.0906607					0.161019	0.096198	0.0984968	0.0562746	0.171474	0.0607624	0.056815	0.0206819
'6-Hydroxynicotinate'	C01020	138.019		0.0917291	0.0680318	0.033223	0.127162	0.107554	0.0488811	0.103504	0.0906607					0.161019	0.096198	0.0984968	0.0562746	0.171474	0.0607624	0.056815	0.0206819
'3-Nitrophenol'	C14418	138.019		0.0917291	0.0680318	0.033223	0.127162	0.107554	0.0488811	0.103504	0.0906607					0.161019	0.096198	0.0984968	0.0562746	0.171474	0.0607624	0.056815	0.0206819
'cis-1,2-Dihydro-3-ethylcatechol'	C06727	139.076		0.105869	0.0851484	0.0623263	0.0265963	0.110505	0.0395026	0.0688041	0.102379					0.135117	0.0472279	0.0426689	0.0328673	0.0621767	0.0341624	0.0527899	0.0474936
'Carbamoyl phosphate'	C00169	139.974		0.228052	0.0983585	0.138712	0.103846	0.0611672	0.0916169	0.107847	0.126153					0.0836899	0.0901209	0.0426218	0.13256	0.164741	0.116274	0.104983	0.166604
'cis,cis-Muconate'	C02480	141.019		0.114459	0.0168471	0.0676029	0.118716	0.0832942	0.0521323	0.112651	0.111123					0.126417	0.0206607	0.0622882	0.0247231	0.0787879	0.0490694	0.0443342	0.0818705
'2-Oxo-2,3-dihydrofuran-5-acetate'	C03586	141.019		0.114459	0.0168471	0.0676029	0.118716	0.0832942	0.0521323	0.112651	0.111123					0.126417	0.0206607	0.0622882	0.0247231	0.0787879	0.0490694	0.0443342	0.0818705
'(S)-5-Oxo-2,5-dihydrofuran-2-acetate'	C14610	141.019		0.114459	0.0168471	0.0676029	0.118716	0.0832942	0.0521323	0.112651	0.111123					0.126417	0.0206607	0.0622882	0.0247231	0.0787879	0.0490694	0.0443342	0.0818705
'2,3-Dimethylmaleate'	C00922	143.035		0.104799	0.0969451	0.125211	0.104592	0.0553165	0.0802215	0.0972838	0.0983153					0.0828977	0.0639984	0.0538277	0.0524141	0.0464847	0.0517782	0.038689	0.0413592
'Methylitaconate'	C02295	143.035		0.104799	0.0969451	0.125211	0.104592	0.0553165	0.0802215	0.0972838	0.0983153					0.0828977	0.0639984	0.0538277	0.0524141	0.0464847	0.0517782	0.038689	0.0413592
'2-Methyleneglutarate'	C02930	143.035		0.104799	0.0969451	0.125211	0.104592	0.0553165	0.0802215	0.0972838	0.0983153					0.0828977	0.0639984	0.0538277	0.0524141	0.0464847	0.0517782	0.038689	0.0413592
'4-Acetamidobutanoate'	C02946	144.066		0.301281	0.349321	0.5609	0.120306	0.0416483	0.0503625	0.0517114	0.035494					0.282968	0.0268063	0.11803	0.015099	0.0408866	0.0115384	0.0221243	0.0137899
'6-Amino-2-oxohexanoate'	C03239	144.066		0.301281	0.349321	0.5609	0.120306	0.0416483	0.0503625	0.0517114	0.035494					0.282968	0.0268063	0.11803	0.015099	0.0408866	0.0115384	0.0221243	0.0137899
'2-Amino-5-oxohexanoate'	C05825	144.066		0.301281	0.349321	0.5609	0.120306	0.0416483	0.0503625	0.0517114	0.035494					0.282968	0.0268063	0.11803	0.015099	0.0408866	0.0115384	0.0221243	0.0137899
'2-Oxoglutarate'	C00026	145.014		0.129227	0.0401061	0.103384	0.095492	0.100867	0.115235	0.0829862	0.0797217					0.196841	0.104912	0.172754	0.702991	0.400963	0.527759	2.16541	1.52262
'5-Hydroxy-2,4-dioxopentanoate'	C05406	145.014		0.129227	0.0401061	0.103384	0.095492	0.100867	0.115235	0.0829862	0.0797217					0.196841	0.104912	0.172754	0.702991	0.400963	0.527759	2.16541	1.52262
'Methyloxaloacetate'	C06030	145.014		0.129227	0.0401061	0.103384	0.095492	0.100867	0.115235	0.0829862	0.0797217					0.196841	0.104912	0.172754	0.702991	0.400963	0.527759	2.16541	1.52262
'L-Glutamine'	C00064	145.062		0.152545	0.0342561	0.217258	0.0739309	0.0473718	0.05231	0.0659798	0.054346					0.154395	0.129839	0.106112	0.192386	0.445457	0.410599	0.24049	0.181897
'D-Glutamine'	C00819	145.062		0.152545	0.0342561	0.217258	0.0739309	0.0473718	0.05231	0.0659798	0.054346					0.154395	0.129839	0.106112	0.192386	0.445457	0.410599	0.24049	0.181897
'3-Ureidoisobutyrate'	C05100	145.062		0.152545	0.0342561	0.217258	0.0739309	0.0473718	0.05231	0.0659798	0.054346					0.154395	0.129839	0.106112	0.192386	0.445457	0.410599	0.24049	0.181897
'Isoglutamine'	C16673	145.062		0.152545	0.0342561	0.217258	0.0739309	0.0473718	0.05231	0.0659798	0.054346					0.154395	0.129839	0.106112	0.192386	0.445457	0.410599	0.24049	0.181897
'L-Lysine'	C00047	145.098		0.144973	0.127804	0.0870267	0.120726	0.0749222	0.116176	0.153444	0.067352					0.125502	0.160285	0.0489677	0.0472728	0.130847	0.0578012	0.0716002	0.0822961
'D-Lysine'	C00739	145.098		0.144973	0.127804	0.0870267	0.120726	0.0749222	0.116176	0.153444	0.067352					0.125502	0.160285	0.0489677	0.0472728	0.130847	0.0578012	0.0716002	0.0822961
'(3S)-3,6-Diaminohexanoate'	C01142	145.098		0.144973	0.127804	0.0870267	0.120726	0.0749222	0.116176	0.153444	0.067352					0.125502	0.160285	0.0489677	0.0472728	0.130847	0.0578012	0.0716002	0.0822961
'(3S,5S)-3,5-Diaminohexanoate'	C01186	145.098		0.144973	0.127804	0.0870267	0.120726	0.0749222	0.116176	0.153444	0.067352					0.125502	0.160285	0.0489677	0.0472728	0.130847	0.0578012	0.0716002	0.0822961
'2,5-Diaminohexanoate'	C05161	145.098		0.144973	0.127804	0.0870267	0.120726	0.0749222	0.116176	0.153444	0.067352					0.125502	0.160285	0.0489677	0.0472728	0.130847	0.0578012	0.0716002	0.0822961
'Lysine'	C16440	145.098		0.144973	0.127804	0.0870267	0.120726	0.0749222	0.116176	0.153444	0.067352					0.125502	0.160285	0.0489677	0.0472728	0.130847	0.0578012	0.0716002	0.0822961
'(2R,3R)-3-Methylornithine'	C20277	145.098		0.144973	0.127804	0.0870267	0.120726	0.0749222	0.116176	0.153444	0.067352					0.125502	0.160285	0.0489677	0.0472728	0.130847	0.0578012	0.0716002	0.0822961
'Indole-5,6-quinone'	C05579	146.024		0.121012	0.0183791	0.0467424	0.113378	0.0572736	0.0575608	0.0819733	0.0928569					0.0993261	0.0302672	0.0656169	0.0260824	0.0676771	0.0561765	0.033648	0.0852505
'L-Glutamate'	C00025	146.046		0.0793578	0.0580266	0.0598059	0.0257446	0.0604827	0.0903072	0.0842957	0.100297					0.11	0.132826	0.0403668	0.0826804	0.0367751	0.00877123	0.0164454	0.0163048
'D-Glutamate'	C00217	146.046		0.0793578	0.0580266	0.0598059	0.0257446	0.0604827	0.0903072	0.0842957	0.100297					0.11	0.132826	0.0403668	0.0826804	0.0367751	0.00877123	0.0164454	0.0163048
'DL-Glutamate'	C00302	146.046		0.0793578	0.0580266	0.0598059	0.0257446	0.0604827	0.0903072	0.0842957	0.100297					0.11	0.132826	0.0403668	0.0826804	0.0367751	0.00877123	0.0164454	0.0163048
'O-Acetyl-L-serine'	C00979	146.046		0.0793578	0.0580266	0.0598059	0.0257446	0.0604827	0.0903072	0.0842957	0.100297					0.11	0.132826	0.0403668	0.0826804	0.0367751	0.00877123	0.0164454	0.0163048
'L-threo-3-Methylaspartate'	C03618	146.046		0.0793578	0.0580266	0.0598059	0.0257446	0.0604827	0.0903072	0.0842957	0.100297					0.11	0.132826	0.0403668	0.0826804	0.0367751	0.00877123	0.0164454	0.0163048
'L-4-Hydroxyglutamate semialdehyde'	C05938	146.046		0.0793578	0.0580266	0.0598059	0.0257446	0.0604827	0.0903072	0.0842957	0.100297					0.11	0.132826	0.0403668	0.0826804	0.0367751	0.00877123	0.0164454	0.0163048
'2-Oxo-4-hydroxy-5-aminovalerate'	C05941	146.046		0.0793578	0.0580266	0.0598059	0.0257446	0.0604827	0.0903072	0.0842957	0.100297					0.11	0.132826	0.0403668	0.0826804	0.0367751	0.00877123	0.0164454	0.0163048
'2-Dehydro-3-deoxy-L-arabinonate'	C00684	147.03		0.296037	0.116396	0.10456	0.0253111	0.0290405	0.00849494	0.0252858	0.0224211					0.0874476	0.0742119	0.106902	0.0519202	0.0590563	0.055685	0.0358595	0.0627819
'L-Arabinono-1,4-lactone'	C01114	147.03		0.296037	0.116396	0.10456	0.0253111	0.0290405	0.00849494	0.0252858	0.0224211					0.0874476	0.0742119	0.106902	0.0519202	0.0590563	0.055685	0.0358595	0.0627819
'D-Xylonolactone'	C02266	147.03		0.296037	0.116396	0.10456	0.0253111	0.0290405	0.00849494	0.0252858	0.0224211					0.0874476	0.0742119	0.106902	0.0519202	0.0590563	0.055685	0.0358595	0.0627819
'(R)-2-Methylmalate'	C02612	147.03		0.296037	0.116396	0.10456	0.0253111	0.0290405	0.00849494	0.0252858	0.0224211					0.0874476	0.0742119	0.106902	0.0519202	0.0590563	0.055685	0.0358595	0.0627819
'(S)-2-Methylmalate'	C02614	147.03		0.296037	0.116396	0.10456	0.0253111	0.0290405	0.00849494	0.0252858	0.0224211					0.0874476	0.0742119	0.106902	0.0519202	0.0590563	0.055685	0.0358595	0.0627819
'2-Hydroxyglutarate'	C02630	147.03		0.296037	0.116396	0.10456	0.0253111	0.0290405	0.00849494	0.0252858	0.0224211					0.0874476	0.0742119	0.106902	0.0519202	0.0590563	0.055685	0.0358595	0.0627819
'2-Dehydro-3-deoxy-D-xylonate'	C03826	147.03		0.296037	0.116396	0.10456	0.0253111	0.0290405	0.00849494	0.0252858	0.0224211					0.0874476	0.0742119	0.106902	0.0519202	0.0590563	0.055685	0.0358595	0.0627819
'L-threo-3-Methylmalate'	C06029	147.03		0.296037	0.116396	0.10456	0.0253111	0.0290405	0.00849494	0.0252858	0.0224211					0.0874476	0.0742119	0.106902	0.0519202	0.0590563	0.055685	0.0358595	0.0627819
'D-threo-3-Methylmalate'	C06031	147.03		0.296037	0.116396	0.10456	0.0253111	0.0290405	0.00849494	0.0252858	0.0224211					0.0874476	0.0742119	0.106902	0.0519202	0.0590563	0.055685	0.0358595	0.0627819
'D-erythro-3-Methylmalate'	C06032	147.03		0.296037	0.116396	0.10456	0.0253111	0.0290405	0.00849494	0.0252858	0.0224211					0.0874476	0.0742119	0.106902	0.0519202	0.0590563	0.055685	0.0358595	0.0627819
'(R)-Mevalonate'	C00418	147.066		0.0974588	0.0503532	0.0818818	0.138746	0.119707	0.16827	0.250927	0.380453					0.0816823	0.0731449	0.0773486	0.364888	0.739989	0.525744	0.447949	0.506106
'(R)-Pantoate'	C00522	147.066		0.0974588	0.0503532	0.0818818	0.138746	0.119707	0.16827	0.250927	0.380453					0.0816823	0.0731449	0.0773486	0.364888	0.739989	0.525744	0.447949	0.506106
'(R)-2,3-Dihydroxy-3-methylpentanoate'	C06007	147.066		0.0974588	0.0503532	0.0818818	0.138746	0.119707	0.16827	0.250927	0.380453					0.0816823	0.0731449	0.0773486	0.364888	0.739989	0.525744	0.447949	0.506106
'N,N-Dihydroxy-L-valine'	C20314	148.061		0.104284	0.0893394	0.0806609	0.113331	0.0433319	0.0434525	0.114514	0.0751857					0.123423	0.164119	0.062602	0.0468888	0.0669572	0.0583755	0.0564553	0.0865075
'meso-Tartaric acid'	C00552	149.009		0.26172	0.0630982	0.0946918	0.113992	0.134518	0.057489	0.0420441	0.123078					0.121637	0.0628868	0.0880671	0.149783	0.0850349	0.109778	0.102386	0.149927
'(R,R)-Tartaric acid'	C00898	149.009		0.26172	0.0630982	0.0946918	0.113992	0.134518	0.057489	0.0420441	0.123078					0.121637	0.0628868	0.0880671	0.149783	0.0850349	0.109778	0.102386	0.149927
'D-Ribose'	C00121	149.045		0.198918	0.0698076	0.123971	0.181409	0.221508	0.104234	0.169412	0.282274					0.0596436	0.0476893	0.117664	0.109867	0.118104	0.130467	0.078627	0.093525
'D-Xylose'	C00181	149.045		0.198918	0.0698076	0.123971	0.181409	0.221508	0.104234	0.169412	0.282274					0.0596436	0.0476893	0.117664	0.109867	0.118104	0.130467	0.078627	0.093525
'L-Arabinose'	C00259	149.045		0.198918	0.0698076	0.123971	0.181409	0.221508	0.104234	0.169412	0.282274					0.0596436	0.0476893	0.117664	0.109867	0.118104	0.130467	0.078627	0.093525
'D-Ribulose'	C00309	149.045		0.198918	0.0698076	0.123971	0.181409	0.221508	0.104234	0.169412	0.282274					0.0596436	0.0476893	0.117664	0.109867	0.118104	0.130467	0.078627	0.093525
'D-Xylulose'	C00310	149.045		0.198918	0.0698076	0.123971	0.181409	0.221508	0.104234	0.169412	0.282274					0.0596436	0.0476893	0.117664	0.109867	0.118104	0.130467	0.078627	0.093525
'L-Xylulose'	C00312	149.045		0.198918	0.0698076	0.123971	0.181409	0.221508	0.104234	0.169412	0.282274					0.0596436	0.0476893	0.117664	0.109867	0.118104	0.130467	0.078627	0.093525
'D-Lyxose'	C00476	149.045		0.198918	0.0698076	0.123971	0.181409	0.221508	0.104234	0.169412	0.282274					0.0596436	0.0476893	0.117664	0.109867	0.118104	0.130467	0.078627	0.093525
'L-Ribulose'	C00508	149.045		0.198918	0.0698076	0.123971	0.181409	0.221508	0.104234	0.169412	0.282274					0.0596436	0.0476893	0.117664	0.109867	0.118104	0.130467	0.078627	0.093525
'L-Lyxose'	C01508	149.045		0.198918	0.0698076	0.123971	0.181409	0.221508	0.104234	0.169412	0.282274					0.0596436	0.0476893	0.117664	0.109867	0.118104	0.130467	0.078627	0.093525
'beta-D-Ribopyranose'	C08353	149.045		0.198918	0.0698076	0.123971	0.181409	0.221508	0.104234	0.169412	0.282274					0.0596436	0.0476893	0.117664	0.109867	0.118104	0.130467	0.078627	0.093525
'beta-D-Ribofuranose'	C16639	149.045		0.198918	0.0698076	0.123971	0.181409	0.221508	0.104234	0.169412	0.282274					0.0596436	0.0476893	0.117664	0.109867	0.118104	0.130467	0.078627	0.093525
'4-Coumaryl alcohol'	C02646	149.061		0.0689634	0.0528103	0.0483287	0.0714836	0.0771753	0.0412532	0.0926273	0.0825378					0.134512	0.0615696	0.0813054	0.0546315	0.126327	0.0634381	0.0657082	0.0576542
'Phenylpropanoate'	C05629	149.061		0.0689634	0.0528103	0.0483287	0.0714836	0.0771753	0.0412532	0.0926273	0.0825378					0.134512	0.0615696	0.0813054	0.0546315	0.126327	0.0634381	0.0657082	0.0576542
'(-)-Carvone'	C01767	149.097		0.117595	0.0759725	0.0827839	0.141318	0.169032	0.144139	0.0911162	0.129114					0.0988029	0.0482829	0.112554	0.0461427	0.160407	0.0999552	0.114184	0.0942679
'Pinocarvone'	C09884	149.097		0.117595	0.0759725	0.0827839	0.141318	0.169032	0.144139	0.0911162	0.129114					0.0988029	0.0482829	0.112554	0.0461427	0.160407	0.0999552	0.114184	0.0942679
'(+)-(S)-Carvone'	C11383	149.097		0.117595	0.0759725	0.0827839	0.141318	0.169032	0.144139	0.0911162	0.129114					0.0988029	0.0482829	0.112554	0.0461427	0.160407	0.0999552	0.114184	0.0942679
'Myrtenal'	C11939	149.097		0.117595	0.0759725	0.0827839	0.141318	0.169032	0.144139	0.0911162	0.129114					0.0988029	0.0482829	0.112554	0.0461427	0.160407	0.0999552	0.114184	0.0942679
'Guanine'	C00242	150.042		0.115879	0.0948015	0.127793	0.121729	0.0921161	0.0616225	0.241469	0.0801092					0.271687	0.227612	0.0991844	0.147116	0.561844	2.0957	1.27439	0.197817
'3-Sulfinylpyruvate'	C05527	150.971		0.227111	0.193102	0.352941	0.196223	0.325621	0.278685	0.28158	0.43601					0.242963	0.118372	0.109579	0.373618	0.167433	0.311026	0.124506	0.164653
'Xanthine'	C00385	151.026		0.125968	0.112337	0.0820317	0.137558	0.043764	0.0961221	0.117053	0.195424					0.237045	0.29796	0.0760828	0.101737	0.246469	0.128585	0.0882127	0.127365
'4-Hydroxyphenylacetate'	C00642	151.04		0.144223	0.0426466	0.0632891	0.111102	0.0851109	0.0605166	0.0387806	0.066544					0.138958	0.0507593	0.0963004	0.0745797	0.063652	0.0996363	0.0518763	0.0651494
'4-Hydroxy-3-methoxy-benzaldehyde'	C00755	151.04		0.144223	0.0426466	0.0632891	0.111102	0.0851109	0.0605166	0.0387806	0.066544					0.138958	0.0507593	0.0963004	0.0745797	0.063652	0.0996363	0.0518763	0.0651494
'(R)-Mandelate'	C01983	151.04		0.144223	0.0426466	0.0632891	0.111102	0.0851109	0.0605166	0.0387806	0.066544					0.138958	0.0507593	0.0963004	0.0745797	0.063652	0.0996363	0.0518763	0.0651494
'(S)-Mandelate'	C01984	151.04		0.144223	0.0426466	0.0632891	0.111102	0.0851109	0.0605166	0.0387806	0.066544					0.138958	0.0507593	0.0963004	0.0745797	0.063652	0.0996363	0.0518763	0.0651494
'4-Methoxybenzoate'	C02519	151.04		0.144223	0.0426466	0.0632891	0.111102	0.0851109	0.0605166	0.0387806	0.066544					0.138958	0.0507593	0.0963004	0.0745797	0.063652	0.0996363	0.0518763	0.0651494
'3,4-Dihydroxyphenylacetaldehyde'	C04043	151.04		0.144223	0.0426466	0.0632891	0.111102	0.0851109	0.0605166	0.0387806	0.066544					0.138958	0.0507593	0.0963004	0.0745797	0.063652	0.0996363	0.0518763	0.0651494
'3-Hydroxyphenylacetate'	C05593	151.04		0.144223	0.0426466	0.0632891	0.111102	0.0851109	0.0605166	0.0387806	0.066544					0.138958	0.0507593	0.0963004	0.0745797	0.063652	0.0996363	0.0518763	0.0651494
'2-Hydroxyphenylacetate'	C05852	151.04		0.144223	0.0426466	0.0632891	0.111102	0.0851109	0.0605166	0.0387806	0.066544					0.138958	0.0507593	0.0963004	0.0745797	0.063652	0.0996363	0.0518763	0.0651494
'3-Methylsalicylate'	C14088	151.04		0.144223	0.0426466	0.0632891	0.111102	0.0851109	0.0605166	0.0387806	0.066544					0.138958	0.0507593	0.0963004	0.0745797	0.063652	0.0996363	0.0518763	0.0651494
'4-Methylsalicylate'	C14103	151.04		0.144223	0.0426466	0.0632891	0.111102	0.0851109	0.0605166	0.0387806	0.066544					0.138958	0.0507593	0.0963004	0.0745797	0.063652	0.0996363	0.0518763	0.0651494
'4-Hydroxymethylsalicylaldehyde'	C14108	151.04		0.144223	0.0426466	0.0632891	0.111102	0.0851109	0.0605166	0.0387806	0.066544					0.138958	0.0507593	0.0963004	0.0745797	0.063652	0.0996363	0.0518763	0.0651494
'3-Sulfino-L-alanine'	C00606	152.002		0.189119	0.120937	0.420926	0.235906	0.152313	0.204126	0.188694	0.377885					0.113066	0.143661	0.158062	0.180143	0.229319	0.117094	0.0738303	0.170774
'3-Hydroxyanthranilate'	C00632	152.035		0.171766	0.0624153	0.0629932	0.0383255	0.0432988	0.0603591	0.0821436	0.0911971					0.033033	0.045705	0.0436669	0.0883047	0.0834394	0.0922747	0.0451651	0.0218994
'3-Hydroxy-2-methylpyridine-5-carboxylate'	C01270	152.035		0.171766	0.0624153	0.0629932	0.0383255	0.0432988	0.0603591	0.0821436	0.0911971					0.033033	0.045705	0.0436669	0.0883047	0.0834394	0.0922747	0.0451651	0.0218994
'o-Hydroxylaminobenzoate'	C16235	152.035		0.171766	0.0624153	0.0629932	0.0383255	0.0432988	0.0603591	0.0821436	0.0911971					0.033033	0.045705	0.0436669	0.0883047	0.0834394	0.0922747	0.0451651	0.0218994
'2,3-Dihydroxybenzoate'	C00196	153.02		0.151523	0.0227303	0.196036	0.0831188	0.113206	0.0943627	0.175548	0.163056					0.098219	0.0431112	0.0745934	0.033109	0.104952	0.0607725	0.0455838	0.0607707
'3,4-Dihydroxybenzoate'	C00230	153.02		0.151523	0.0227303	0.196036	0.0831188	0.113206	0.0943627	0.175548	0.163056					0.098219	0.0431112	0.0745934	0.033109	0.104952	0.0607725	0.0455838	0.0607707
'2,5-Dihydroxybenzoate'	C00628	153.02		0.151523	0.0227303	0.196036	0.0831188	0.113206	0.0943627	0.175548	0.163056					0.098219	0.0431112	0.0745934	0.033109	0.104952	0.0607725	0.0455838	0.0607707
'4-Nitrocatechol'	C02235	154.014		0.147648	0.0782496	0.161884	0.0960438	0.189668	0.0440773	0.0822733	0.0814129					0.161358	0.0427673	0.0862338	0.0921338	0.144437	0.117311	0.0788378	0.110508
'2,6-Dihydroxynicotinate'	C15523	154.014		0.147648	0.0782496	0.161884	0.0960438	0.189668	0.0440773	0.0822733	0.0814129					0.161358	0.0427673	0.0862338	0.0921338	0.144437	0.117311	0.0788378	0.110508
'L-Histidine'	C00135	154.062		0.140815	0.104547	0.107576	0.167213	0.068206	0.193154	0.160209	0.476417					0.254443	0.106129	0.0866813	0.0746006	0.0802271	0.0272578	0.0772844	0.211122
'3-Methyl-cis,cis-hexadienedioate'	C04112	155.034		0.0766414	0.0791789	0.239108	0.0676339	0.0948611	0.074626	0.109806	0.0887367					0.125456	0.072479	0.112903	0.0875167	0.127097	0.11442	0.0375763	0.0778153
'(2S,3S)-2,3-Dihydro-2,3-dihydroxybenzoate'	C04171	155.034		0.0766414	0.0791789	0.239108	0.0676339	0.0948611	0.074626	0.109806	0.0887367					0.125456	0.072479	0.112903	0.0875167	0.127097	0.11442	0.0375763	0.0778153
'3-Methylmuconolactone'	C04558	155.034		0.0766414	0.0791789	0.239108	0.0676339	0.0948611	0.074626	0.109806	0.0887367					0.125456	0.072479	0.112903	0.0875167	0.127097	0.11442	0.0375763	0.0778153
'4-Methylmuconolactone'	C04559	155.034		0.0766414	0.0791789	0.239108	0.0676339	0.0948611	0.074626	0.109806	0.0887367					0.125456	0.072479	0.112903	0.0875167	0.127097	0.11442	0.0375763	0.0778153
'2-Hydroxy-6-keto-2,4-heptadienoate'	C06210	155.034		0.0766414	0.0791789	0.239108	0.0676339	0.0948611	0.074626	0.109806	0.0887367					0.125456	0.072479	0.112903	0.0875167	0.127097	0.11442	0.0375763	0.0778153
'(1R,6S)-1,6-Dihydroxycyclohexa-2,4-diene-1-carboxylate'	C06321	155.034		0.0766414	0.0791789	0.239108	0.0676339	0.0948611	0.074626	0.109806	0.0887367					0.125456	0.072479	0.112903	0.0875167	0.127097	0.11442	0.0375763	0.0778153
'4-Methyl-3-oxoadipate-enol-lactone'	C18311	155.034		0.0766414	0.0791789	0.239108	0.0676339	0.0948611	0.074626	0.109806	0.0887367					0.125456	0.072479	0.112903	0.0875167	0.127097	0.11442	0.0375763	0.0778153
'4-Imidazolone-5-propanoate'	C03680	155.046		0.235847	0.127508	0.188047	0.156978	0.250732	0.206135	0.147969	0.202303					0.156533	0.152999	0.162051	0.190483	0.215171	0.562524	0.275033	0.187616
'2-Aminomuconate'	C02220	156.03		0.206721	0.116836	0.0584669	0.156503	0.0819421	0.10967	0.120958	0.163429					0.130388	0.107838	0.072339	0.07126	0.156104	0.131673	0.0535344	0.0944339
'(S)-Dihydroorotate'	C00337	157.025		0.0482452	0.218095	0.304142	0.168665	0.153504	0.105283	0.045545	0.1224					0.170613	0.0888421	0.104332	0.0713721	0.164031	0.0553838	0.0673662	0.0538344
'2-Isopropylmaleate'	C02631	157.05		0.0555009	0.0694551	0.119209	0.117488	0.0825657	0.0342633	0.0536653	0.0573658					0.130596	0.0409407	0.0880299	0.0444347	0.0558099	0.0214899	0.0583714	0.0480622
'5-Acetamidopentanoate'	C03087	158.082		0.170895	0.0599421	0.123779	0.08759	0.140873	0.0889564	0.0881514	0.184646					0.0715285	0.0664948	0.0633489	0.0434144	0.116994	0.0779228	0.0660247	0.061584
'2-Oxoadipate'	C00322	159.03		0.151609	0.0930483	0.0706476	0.104313	0.0817997	0.0444096	0.057423	0.0893712					0.107891	0.0562386	0.0838345	0.0707853	0.0820254	0.147167	0.0720444	0.0444613
'3-Oxoadipate'	C00846	159.03		0.151609	0.0930483	0.0706476	0.104313	0.0817997	0.0444096	0.057423	0.0893712					0.107891	0.0562386	0.0838345	0.0707853	0.0820254	0.147167	0.0720444	0.0444613
'3D-(3,5/4)-Trihydroxycyclohexane-1,2-dione'	C04287	159.03		0.151609	0.0930483	0.0706476	0.104313	0.0817997	0.0444096	0.057423	0.0893712					0.107891	0.0562386	0.0838345	0.0707853	0.0820254	0.147167	0.0720444	0.0444613
'2-Formylglutarate'	C16159	159.03		0.151609	0.0930483	0.0706476	0.104313	0.0817997	0.0444096	0.057423	0.0893712					0.107891	0.0562386	0.0838345	0.0707853	0.0820254	0.147167	0.0720444	0.0444613
'Naphthalene-1,2-diol'	C03012	159.045		0.0688056	0.063233	0.0948016	0.169123	0.14647	0.0871052	0.106625	0.0462659					0.117629	0.0652771	0.0739768	0.117601	0.114486	0.0796123	0.0523324	0.234411
'Pimelate'	C02656	159.066		0.098392	0.0605587	0.129872	0.101293	0.163447	0.0704626	0.0873811	0.111105					0.108432	0.0666639	0.0790455	0.0318312	0.134986	0.0597633	0.0357177	0.056385
'D-Alanyl-D-alanine'	C00993	159.078		0.124578	0.0841866	0.169086	0.0398739	0.111115	0.0738974	0.142285	0.0913436					0.0950836	0.0770492	0.0642823	0.0593318	0.0755184	0.0460356	0.130516	0.186117
'N-gamma-Acetyldiaminobutyrate'	C06442	159.078		0.124578	0.0841866	0.169086	0.0398739	0.111115	0.0738974	0.142285	0.0913436					0.0950836	0.0770492	0.0642823	0.0593318	0.0755184	0.0460356	0.130516	0.186117
'N-alpha-Acetyl-L-2,4-diaminobutyrate'	C19929	159.078		0.124578	0.0841866	0.169086	0.0398739	0.111115	0.0738974	0.142285	0.0913436					0.0950836	0.0770492	0.0642823	0.0593318	0.0755184	0.0460356	0.130516	0.186117
'4,8-Dihydroxyquinoline'	C05637	160.04		0.0717297	0.0720718	0.0574025	0.0604302	0.0709765	0.0682603	0.168768	0.100482					0.121697	0.0696956	0.0372297	0.0370846	0.10186	0.0469361	0.107653	0.0823136
'4,6-Dihydroxyquinoline'	C05639	160.04		0.0717297	0.0720718	0.0574025	0.0604302	0.0709765	0.0682603	0.168768	0.100482					0.121697	0.0696956	0.0372297	0.0370846	0.10186	0.0469361	0.107653	0.0823136
'L-2-Aminoadipate'	C00956	160.061		0.154118	0.12528	0.0393676	0.0935678	0.0711531	0.0960463	0.237618	0.124209					0.0813873	0.114064	0.0642948	0.0319143	0.0904775	0.09316	0.0720237	0.0687803
'N-Methyl-L-glutamate'	C01046	160.061		0.154118	0.12528	0.0393676	0.0935678	0.0711531	0.0960463	0.237618	0.124209					0.0813873	0.114064	0.0642948	0.0319143	0.0904775	0.09316	0.0720237	0.0687803
'O-Acetyl-L-homoserine'	C01077	160.061		0.154118	0.12528	0.0393676	0.0935678	0.0711531	0.0960463	0.237618	0.124209					0.0813873	0.114064	0.0642948	0.0319143	0.0904775	0.09316	0.0720237	0.0687803
'4-Methyl-L-glutamate'	C06234	160.061		0.154118	0.12528	0.0393676	0.0935678	0.0711531	0.0960463	0.237618	0.124209					0.0813873	0.114064	0.0642948	0.0319143	0.0904775	0.09316	0.0720237	0.0687803
'(R)-3,3-Dimethylmalate'	C01088	161.045		0.210527	0.132954	0.103264	0.134149	0.0741571	0.064924	0.112952	0.104577					0.10964	0.0693819	0.102779	0.0339521	0.0660293	0.120761	0.065406	0.0703386
'3-Ethylmalate'	C01989	161.045		0.210527	0.132954	0.103264	0.134149	0.0741571	0.064924	0.112952	0.104577					0.10964	0.0693819	0.102779	0.0339521	0.0660293	0.120761	0.065406	0.0703386
'(R)-2-Ethylmalate'	C02488	161.045		0.210527	0.132954	0.103264	0.134149	0.0741571	0.064924	0.112952	0.104577					0.10964	0.0693819	0.102779	0.0339521	0.0660293	0.120761	0.065406	0.0703386
[truncated: 549 more rows]
