# Supplementary material for: Global coordination of metabolic pathways in Escherichia coli by active and passive regulation
Source: Mol Syst Biol. 2021 Apr 14;17(4):e10064. doi: 10.15252/msb.202010064 (PMC8045939; doi:10.15252/msb.202010064)
Supplement: Supplementary file 6 — Dataset EV5 [file MSB-17-e10064-s001.xlsx]

## Sheet: metadata
Table 1:	Regulation analysis 1 - rho_p estimates for individual flux-protein pairs
	Estimates of regulation coefficient rho_p for individual flux-protein pairs quantified separately for catabolic and anabolic limitations (see methods)
	SE denotes the standard error of each coefficient estimate
	Fluxes and/or proteins that were not quantified in one limitation are marked with NaN
Table 2:	Regulation analysis 2 - rho_p estimates averaged for each reaction
	Estimates of regulation coefficient rho_p quantified separately for catabolic and anabolic limitations and averaged for each metabolic reaction (see methods)
	SE denotes the standard error of each coefficient estimate
	Fluxes and/or proteins that were not quantified in one limitation are marked with NaN
Table 3:	Regulation analysis 3 - alpha estimates for each metabolite-protein-flux combination (see methods)
Table 4:	Regulation analysis 4 - rho_p and rho_s estimates for individual flux-protein pairs
	Estimates of regulation coefficients rho_p and rho_s for individual flux-protein pairs quantified separately for catabolic and anabolic limitations (see methods)
	SE denotes the standard error of each coefficient estimate
	Fluxes and/or proteins that were not quantified in one limitation are marked with NaN
Table 5:	Regulation analysis 5 - rho_p and rho_s estimates averaged for each reaction
	Estimates of regulation coefficients rho_p and rho_s quantified separately for catabolic and anabolic limitations and averaged for each metabolic reaction (see methods)
	Fluxes and/or proteins that were not quantified in one limitation are marked with NaN

## Sheet: regulation analysis 1
Regulation analysis 1 - relate flux and protein changes (individual flux-protein pairs)
			Regulation Coefficients rho_p					normalized flux																	normalized protein concentration
Number	Reaction Name	Protein Name	Catabolic Limitation	SE	Anabolic Limitation	SE	Limitation	catabolic	catabolic	catabolic	catabolic	catabolic	catabolic	catabolic	catabolic	anabolic	anabolic	anabolic	anabolic	anabolic	anabolic	anabolic	anabolic	Limitation	catabolic	catabolic	catabolic	catabolic	catabolic	catabolic	catabolic	catabolic	anabolic	anabolic	anabolic	anabolic	anabolic	anabolic	anabolic	anabolic
1	3OAR140	fabG	0.16412	0.0479923	-0.357169	0.0217653		0	-0.0268473	-0.0567689	-0.242367	-0.400511	-0.584481	-0.752255	-0.820078	0	-0.0379138	-0.0449643	-0.435216	-0.618234	-0.74284	-1.061	-1.39422		0	-0.0201744	-0.0385412	-0.111639	-0.180859	-0.14278	-0.0811875	-0.0599711	0	0.0386375	0.046329	0.209434	0.274372	0.310392	0.380527	0.430499
2	3OAS140	fabF	0.40023	0.0120108	-0.0880957	0.0304804		0	-0.0268473	-0.0567689	-0.242367	-0.400511	-0.584481	-0.752255	-0.820078	0	-0.0379138	-0.0449643	-0.435216	-0.618234	-0.74284	-1.061	-1.39422		0	-0.0325964	-0.0568567	-0.0927163	-0.148358	-0.232313	-0.303855	-0.330838	0	0.0156374	0.0195546	0.154517	0.126164	0.109246	0.0735792	0.0457252
3	3OAS140	fabB	-0.110565	0.0150976	-0.462025	0.033694		0	-0.0268473	-0.0567689	-0.242367	-0.400511	-0.584481	-0.752255	-0.820078	0	-0.0379138	-0.0449643	-0.435216	-0.618234	-0.74284	-1.061	-1.39422		0	0.00299024	0.0047994	0.00304619	0.00606716	0.0517808	0.0970793	0.112852	0	0.0351737	0.042309	0.300544	0.371529	0.410722	0.486693	0.54056
4	5MTRtex	ompF	-0.934654	0.0365286	-0.340672	0.108456		0	-0.0268473	-0.0567689	-0.242367	-0.400511	-0.584481	-0.752255	-0.820078	0	-0.0379138	-0.0449643	-0.435216	-0.618234	-0.74284	-1.061	-1.39422		0	-0.00640578	0.00692754	0.223106	0.454881	0.605435	0.682658	0.708986	0	0.138033	0.162399	0.533768	0.454919	0.405879	0.296936	0.205834
5	A5PISO	kdsD	NaN	0	-0.527443	0.0877497		0	-0.0268473	-0.0567689	-0.242367	-0.400511	-0.584481	-0.752255	-0.820078	0	-0.0379138	-0.0449643	-0.435216	-0.618234	-0.74284	-1.061	-1.39422		NaN	NaN	NaN	NaN	NaN	NaN	NaN	NaN	0	0.0494811	0.0594242	0.550841	0.537563	0.529735	0.513466	0.500979
6	AACPS1	acpP	-0.235445	0.0900233	-0.505878	0.0421327		0	-0.0268473	-0.0567689	-0.242367	-0.400511	-0.811537	-0.753049	-1.12686	0	-0.0379138	-0.0449643	-0.435216	-0.620087	-1.05885	-1.42444	-1.78318		0	-0.0988255	-0.164318	-0.106717	-0.126065	0.0987162	0.305888	0.3709	0	0.0151996	0.0201868	0.391444	0.513439	0.578285	0.699564	0.782438
7	ACACT1r	fadA	NaN	0	-0.230005	0.155758		0	-0.0268473	-0.0567689	-0.242367	-0.400511	-0.584481	-0.754089	-0.821919	0	-0.0396456	-0.0449527	-0.435204	-0.618235	-0.744668	-1.06099	-1.39604		NaN	NaN	NaN	NaN	NaN	NaN	NaN	NaN	0	0.036609	0.0439129	0.676608	0.519407	0.414823	0.158118	-0.0921486
8	ACCOAC	accA	0.180156	0.0314073	-0.202149	0.00878408		0	-0.0270287	-0.0567676	-0.242366	-0.400509	-0.58448	-0.752254	-0.820077	0	-0.0377408	-0.0449655	-0.435217	-0.618234	-0.742657	-1.061	-1.39422		0	-0.0162751	-0.0311368	-0.0908352	-0.146148	-0.136873	-0.108331	-0.0982802	0	0.0320284	0.0381881	0.0860834	0.136928	0.165436	0.221548	0.261999
9	ACCOAC	accD	0.298494	0.0379408	0.429338	0.0424305		0	-0.0270287	-0.0567676	-0.242366	-0.400509	-0.58448	-0.752254	-0.820077	0	-0.0377408	-0.0449655	-0.435217	-0.618234	-0.742657	-1.061	-1.39422		0	-0.00841941	-0.0100262	0.0425873	-0.0634183	-0.183155	-0.250848	-0.276312	0	-0.0323707	-0.039605	-0.0218678	-0.165379	-0.259712	-0.4868	-0.701069
10	ACCOAC	accB	0.0900411	0.0240522	-0.0175011	0.0051106		0	-0.0270287	-0.0567676	-0.242366	-0.400509	-0.58448	-0.752254	-0.820077	0	-0.0377408	-0.0449655	-0.435217	-0.618234	-0.742657	-1.061	-1.39422		0	-0.0262437	-0.0417364	-0.0155711	-0.0862198	-0.0882072	-0.0509511	-0.0379086	0	0.0180731	0.0221832	0.00540331	0.0103625	0.013244	0.0191356	0.0235697
11	ACCOAC	accC	0.0789471	0.0245584	0.0498246	0.0118268		0	-0.0270287	-0.0567676	-0.242366	-0.400509	-0.58448	-0.752254	-0.820077	0	-0.0377408	-0.0449655	-0.435217	-0.618234	-0.742657	-1.061	-1.39422		0	-0.0122954	-0.0220715	-0.0462641	-0.0917791	-0.0746802	-0.0379634	-0.0251051	0	0.00359692	0.00508499	0.0270452	-0.00469702	-0.0236896	-0.063861	-0.0953612
12	ACGK	argB	0.472051	0.0246947	-0.712633	0.0756296		0	-0.0268473	-0.0567689	-0.242367	-0.400511	-0.584481	-0.752255	-0.820078	0	-0.0379138	-0.0449643	-0.435216	-0.618234	-0.74284	-1.061	-1.39422		0	-0.0497355	-0.0878121	-0.151601	-0.165667	-0.252192	-0.356915	-0.397354	0	0.0918041	0.109315	0.558034	0.623513	0.659819	0.730481	0.780806
13	ACGS	argA	0.544746	0.019803	-0.414928	0.0612609		0	-0.0268473	-0.0567689	-0.242367	-0.400511	-0.584481	-0.752255	-0.820078	0	-0.0379138	-0.0449643	-0.435216	-0.618234	-0.74284	-1.061	-1.39422		0	0.0027615	-0.00152965	-0.0901022	-0.240772	-0.352582	-0.407696	-0.428245	0	0.0538131	0.0643513	0.399091	0.403108	0.405444	0.410223	0.413824
14	ACHBS	ilvI	-0.347589	0.0874696	-0.442245	0.0564019		0	-0.0268473	-0.0567689	-0.242367	-0.400511	-0.584481	-0.752255	-0.820078	0	-0.0379138	-0.0449643	-0.435216	-0.618234	-0.74284	-1.061	-1.39422		0	-0.0177573	-0.0337873	-0.0961443	-0.060784	0.162632	0.340353	0.397158	0	-0.0129952	-0.0159278	0.39096	0.411063	0.422606	0.4459	0.463169
15	ACHBS	ilvH	NaN	0	-0.159848	0.0269892		0	-0.0268473	-0.0567689	-0.242367	-0.400511	-0.584481	-0.752255	-0.820078	0	-0.0379138	-0.0449643	-0.435216	-0.618234	-0.74284	-1.061	-1.39422		NaN	NaN	NaN	NaN	NaN	NaN	NaN	NaN	0	0.0572252	0.0667933	0.15161	0.153744	0.154987	0.157534	0.159456
16	ACHBS	ilvN	-0.743553	0.0429196	-0.509991	0.0366393		0	-0.0268473	-0.0567689	-0.242367	-0.400511	-0.584481	-0.752255	-0.820078	0	-0.0379138	-0.0449643	-0.435216	-0.618234	-0.74284	-1.061	-1.39422		0	0.00568633	0.0293889	0.272885	0.387165	0.468704	0.526255	0.546132	0	0.0461057	0.0543674	0.326818	0.408046	0.452551	0.538168	0.598394
17	ACHBS	ilvB	-0.451426	0.0566632	-0.304599	0.0330715		0	-0.0268473	-0.0567689	-0.242367	-0.400511	-0.584481	-0.752255	-0.820078	0	-0.0379138	-0.0449643	-0.435216	-0.618234	-0.74284	-1.061	-1.39422		0	0.0302347	0.0638196	0.245653	0.289356	0.291465	0.294402	0.295453	0	0.0366995	0.0434024	0.24357	0.268367	0.282553	0.311068	0.332113
18	ACKr	purT	0.0626368	0.0097361	1.11072	0.119692		0	-0.146363	-0.371913	-2.10379	-3.39116	-3.55833	-3.72611	-3.79393	0	-0.118589	0.0155717	-0.461809	-0.747402	-0.837477	-0.979041	-1.19098		0	-0.0213555	-0.0486173	-0.252147	-0.305584	-0.233007	-0.165285	-0.142051	0	0.00777837	0.00958826	-0.294081	-0.52563	-0.690491	-1.14945	-1.73038
19	ACKr	ackA	-0.0478927	0.00720839	-0.219417	0.00677368		0	-0.146363	-0.371913	-2.10379	-3.39116	-3.55833	-3.72611	-3.79393	0	-0.118589	0.0155717	-0.461809	-0.747402	-0.837477	-0.979041	-1.19098		0	-0.00339626	-0.00161604	0.0522616	0.0692914	0.151582	0.231935	0.259274	0	0.00690015	0.00779149	0.125595	0.161299	0.181553	0.221901	0.251379
20	ACLS	ilvI	-0.347099	0.0874412	-0.445312	0.0587409		0	-0.0275167	-0.0574422	-0.24304	-0.401184	-0.585154	-0.752929	-0.820751	0	-0.0379138	-0.0449523	-0.424866	-0.591227	-0.732928	-1.04645	-1.39419		0	-0.0177573	-0.0337873	-0.0961443	-0.060784	0.162632	0.340353	0.397158	0	-0.0129952	-0.0159278	0.39096	0.411063	0.422606	0.4459	0.463169
21	ACLS	ilvH	NaN	0	-0.160904	0.0277964		0	-0.0275167	-0.0574422	-0.24304	-0.401184	-0.585154	-0.752929	-0.820751	0	-0.0379138	-0.0449523	-0.424866	-0.591227	-0.732928	-1.04645	-1.39419		NaN	NaN	NaN	NaN	NaN	NaN	NaN	NaN	0	0.0572252	0.0667933	0.15161	0.153744	0.154987	0.157534	0.159456
22	ACLS	ilvN	-0.742787	0.0427887	-0.514273	0.0391176		0	-0.0275167	-0.0574422	-0.24304	-0.401184	-0.585154	-0.752929	-0.820751	0	-0.0379138	-0.0449523	-0.424866	-0.591227	-0.732928	-1.04645	-1.39419		0	0.00568633	0.0293889	0.272885	0.387165	0.468704	0.526255	0.546132	0	0.0461057	0.0543674	0.326818	0.408046	0.452551	0.538168	0.598394
23	ACLS	ilvB	-0.451018	0.0565138	-0.306879	0.0346117		0	-0.0275167	-0.0574422	-0.24304	-0.401184	-0.585154	-0.752929	-0.820751	0	-0.0379138	-0.0449523	-0.424866	-0.591227	-0.732928	-1.04645	-1.39419		0	0.0302347	0.0638196	0.245653	0.289356	0.291465	0.294402	0.295453	0	0.0366995	0.0434024	0.24357	0.268367	0.282553	0.311068	0.332113
24	ACOAD1f	fadE	NaN	0	-0.521526	0.0794415		0	-0.0268473	-0.0567689	-0.242367	-0.400511	-0.584481	-0.754089	-0.821919	0	-0.0396456	-0.0449527	-0.435204	-0.618235	-0.744668	-1.06099	-1.39604		NaN	NaN	NaN	NaN	NaN	NaN	NaN	NaN	0	0.0848739	0.101909	0.507758	0.510206	0.511631	0.514551	0.516755
25	ACODA	argE	0.532457	0.0182546	-0.572457	0.0434576		0	-0.0268473	-0.0567689	-0.242367	-0.400511	-0.584481	-0.752255	-0.820078	0	-0.0379138	-0.0449643	-0.435216	-0.618234	-0.74284	-1.061	-1.39422		0	-0.0164126	-0.0363459	-0.172905	-0.248895	-0.321925	-0.386633	-0.410922	0	0.0303737	0.0370382	0.380532	0.465867	0.512477	0.60188	0.664574
26	ACONTa	acnB	-0.18088	0.589043	-0.217403	0.0352277		0	0.0977395	0.01779	0.578136	0.237216	0.0663564	-0.257079	-0.473209	0	-0.169162	-0.0627618	-0.176044	-0.237037	-0.259391	-0.190373	-0.33305		0	0.0387463	0.0882316	0.384616	0.490414	0.59334	0.678421	0.707279	0	0.0115284	0.0137805	0.016044	0.037514	0.0498285	0.0746516	0.0930296
27	ACONTa	acnA	-0.648677	0.72495	-3.62348	0.447739		0	0.0977395	0.01779	0.578136	0.237216	0.0663564	-0.257079	-0.473209	0	-0.169162	-0.0627618	-0.176044	-0.237037	-0.259391	-0.190373	-0.33305		0	0.0146253	0.0393752	0.231738	0.440347	0.758025	0.972099	1.03899	0	0.0906677	0.107946	0.680687	0.858729	0.949608	1.11376	1.2222
28	ACONTb	acnB	-0.18088	0.589043	-0.217403	0.0352277		0	0.0977395	0.01779	0.578136	0.237216	0.0663564	-0.257079	-0.473209	0	-0.169162	-0.0627618	-0.176044	-0.237037	-0.259391	-0.190373	-0.33305		0	0.0387463	0.0882316	0.384616	0.490414	0.59334	0.678421	0.707279	0	0.0115284	0.0137805	0.016044	0.037514	0.0498285	0.0746516	0.0930296
29	ACONTb	acnA	-0.648677	0.72495	-3.62348	0.447739		0	0.0977395	0.01779	0.578136	0.237216	0.0663564	-0.257079	-0.473209	0	-0.169162	-0.0627618	-0.176044	-0.237037	-0.259391	-0.190373	-0.33305		0	0.0146253	0.0393752	0.231738	0.440347	0.758025	0.972099	1.03899	0	0.0906677	0.107946	0.680687	0.858729	0.949608	1.11376	1.2222
30	ACOTA	argD	0.326655	0.00960454	-0.617423	0.0894359		0	-0.0268473	-0.0567689	-0.242367	-0.400511	-0.584481	-0.752255	-0.820078	0	-0.0379138	-0.0449643	-0.435216	-0.618234	-0.74284	-1.061	-1.39422		0	-0.00240825	-0.00955593	-0.0905732	-0.152605	-0.203088	-0.238999	-0.252211	0	0.0973299	0.115977	0.582212	0.593132	0.599447	0.612292	0.621902
31	ADK1	adk	0.369723	0.084785	-0.27397	0.0594001		0	-0.0313293	-0.0589184	-0.246473	-0.405198	-0.589917	-0.757827	-0.82574	0	-0.0376	-0.0447369	-0.434992	-0.618933	-0.743587	-1.06174	-1.39515		0	-0.113115	-0.199248	-0.275316	-0.241983	-0.223164	-0.229366	-0.231601	0	0.0636806	0.0767379	0.333941	0.306895	0.290773	0.256828	0.23036
32	ADMDC	speD	0.697409	0.0333645	0.3557	0.00688591		0	-0.0268473	-0.0567689	-0.242367	-0.400511	-0.584481	-0.752255	-0.820078	0	-0.0379138	-0.0449643	-0.435216	-0.618234	-0.74284	-1.061	-1.39422		0	-0.0371353	-0.0745982	-0.268727	-0.316473	-0.399349	-0.50473	-0.545442	0	-0.00255796	-0.00293989	-0.158113	-0.234263	-0.281519	-0.386181	-0.473344
33	ADNK1	adk	0.372075	0.0859641	-0.291435	0.0726165		0	-0.0268473	-0.0567689	-0.242367	-0.400511	-0.584481	-0.752255	-0.820078	0	0.050772	0.0437214	-0.34653	-0.529321	-0.621354	-0.972274	-1.30553		0	-0.113115	-0.199248	-0.275316	-0.241983	-0.223164	-0.229366	-0.231601	0	0.0636806	0.0767379	0.333941	0.306895	0.290773	0.256828	0.23036
34	ADSK	cysC	0.872619	0.0431876	0.7996	0.0253515		0	-0.0291682	-0.0590951	-0.244693	-0.402837	-0.586807	-0.754581	-0.822404	0	-0.0379061	-0.0449644	-0.435216	-0.618234	-0.742832	-1.061	-1.39422		0	-0.0225255	-0.0514665	-0.270526	-0.456336	-0.565173	-0.622781	-0.644298	0	-0.031123	-0.0355813	-0.253835	-0.432909	-0.554396	-0.862646	-1.18166
35	ADSL1r	purB	0.587025	0.0258687	0.275803	0.00544982		0	-0.0366071	-0.0645768	-0.250175	-0.410312	-0.592292	-0.762057	-0.829887	0	-0.0379072	-0.0449644	-0.435207	-0.616246	-0.742832	-1.059	-1.39421		0	-0.031554	-0.0619553	-0.202466	-0.292069	-0.366782	-0.426261	-0.448505	0	-0.0161072	-0.019584	-0.0954177	-0.165518	-0.2088	-0.304028	-0.382622
36	ADSS	purA	0.658078	0.0492523	-0.263443	0.0234582		0	-0.0366071	-0.0645768	-0.250175	-0.410312	-0.592292	-0.762057	-0.829887	0	-0.0379072	-0.0449644	-0.435207	-0.616246	-0.742832	-1.059	-1.39421		0	-0.0189473	-0.0467362	-0.288003	-0.368773	-0.413057	-0.461778	-0.479863	0	0.0276547	0.0336118	0.189157	0.220207	0.237884	0.273234	0.299171
37	AGMHE	hldD	-0.0499784	0.078204	-0.161311	0.0158766		0	-0.0268473	-0.0567689	-0.242367	-0.400511	-0.584481	-0.752255	-0.820078	0	-0.0379138	-0.0449643	-0.435216	-0.618234	-0.74284	-1.061	-1.39422		0	-0.00936747	-0.0229239	-0.132412	-0.16763	-0.0257637	0.108051	0.15203	0	0.0120744	0.0147137	0.123726	0.139107	0.147971	0.165931	0.179307
38	AGPR	argC	0.367839	0.0692481	-0.789956	0.0717692		0	-0.0268473	-0.0567689	-0.242367	-0.400511	-0.584481	-0.752255	-0.820078	0	-0.0379138	-0.0449643	-0.435216	-0.618234	-0.74284	-1.061	-1.39422		0	-0.0240149	-0.0491383	-0.187141	-0.316815	-0.287932	-0.215918	-0.191281	0	0.0745491	0.0890708	0.57064	0.667855	0.720485	0.820588	0.890173
39	AICART	purH	0.424619	0.0429157	0.373485	0.0130914		0	-0.0322219	-0.0610708	-0.246903	-0.406143	-0.590721	-0.75936	-0.827193	0	-0.0379102	-0.0449644	-0.435218	-0.618846	-0.744542	-1.06184	-1.39616		0	-0.00934317	-0.0246074	-0.161425	-0.279482	-0.301581	-0.285478	-0.27976	0	0.00271675	0.0040687	-0.192123	-0.262518	-0.305993	-0.401676	-0.480679
40	AIRC2	purK	0.245317	0.0657368	NaN	0		0	-0.0333655	-0.0619856	-0.247868	-0.407342	-0.592049	-0.760873	-0.828708	0	-0.0379094	-0.0449644	-0.435219	-0.618977	-0.744905	-1.06202	-1.39657		0	-0.0093614	-0.0230319	-0.134365	-0.270626	-0.223459	-0.127502	-0.095185	NaN	NaN	NaN	NaN	NaN	NaN	NaN	NaN
41	AIRC3	purE	-0.00462037	0.100423	0.144614	0.0233449		0	-0.0333655	-0.0619856	-0.247868	-0.407342	-0.592049	-0.760873	-0.828708	0	-0.0379094	-0.0449644	-0.435219	-0.618977	-0.744905	-1.06202	-1.39657		0	-0.0460702	-0.0769136	-0.0738412	-0.261333	-0.114843	0.0961585	0.162215	0	0.0020164	0.00579751	0.0329195	-0.0370694	-0.0802791	-0.175336	-0.253776
42	AKGDH	sucA	0.108464	0.0587138	0.317315	0.0335071		0	0.138535	0.0433189	0.74903	0.385963	0.217847	-0.129611	-0.372385	0	-0.201017	-0.0677137	-0.234714	-0.3766	-0.494549	-0.498952	-0.812886		0	0.0362108	0.0622355	0.105896	0.0798178	0.0607995	0.0596283	0.0592076	0	-0.0134859	-0.0156868	-0.135247	-0.155091	-0.166852	-0.191445	-0.21046
43	AKGDH	sucB	0.0553097	0.0403723	0.234882	0.0191871		0	0.138535	0.0433189	0.74903	0.385963	0.217847	-0.129611	-0.372385	0	-0.201017	-0.0677137	-0.234714	-0.3766	-0.494549	-0.498952	-0.812886		0	0.0336124	0.0557218	0.0680457	0.0269844	0.0216903	0.0384533	0.044403	0	-0.00368267	-0.00390972	-0.0704917	-0.097931	-0.114292	-0.148754	-0.175637
44	ALAALAabcpp	dppF	-0.621385	0.0524184	-0.204344	0.148856		0	-0.0268473	-0.0567689	-0.242367	-0.400511	-0.584481	-0.752255	-0.820078	0	-0.0379138	-0.0449643	-0.435216	-0.618234	-0.74284	-1.061	-1.39422		0	0.0430958	0.087754	0.305586	0.310088	0.361177	0.435157	0.460433	0	-0.0362412	-0.0450545	-0.598699	-0.136957	0.0583836	0.369097	0.553124
45	ALAALAabcpp	dppD	0.730383	0.268236	NaN	0		0	-0.0268473	-0.0567689	-0.242367	-0.400511	-0.584481	-0.752255	-0.820078	0	-0.0379138	-0.0449643	-0.435216	-0.618234	-0.74284	-1.061	-1.39422		0	0.0564861	0.106946	0.300165	0.26222	-0.129399	-0.726413	-1.07338	NaN	NaN	NaN	NaN	NaN	NaN	NaN	NaN
46	ALAALAabcpp	dppC	-0.147493	0.105174	-0.230711	0.571714		0	-0.0268473	-0.0567689	-0.242367	-0.400511	-0.584481	-0.752255	-0.820078	0	-0.0379138	-0.0449643	-0.435216	-0.618234	-0.74284	-1.061	-1.39422		0	0.0790278	0.132677	0.206543	0.279842	0.179094	0.0253839	-0.0361135	0	-0.0453224	-0.0545898	0.865805	0.00899677	-1.55539	0.355925	0.981007
47	ALAALAabcpp	dppA	-0.992244	0.0759723	0.4716	0.042516		0	-0.0268473	-0.0567689	-0.242367	-0.400511	-0.584481	-0.752255	-0.820078	0	-0.0379138	-0.0449643	-0.435216	-0.618234	-0.74284	-1.061	-1.39422		0	0.0281338	0.0750837	0.410766	0.554221	0.633994	0.685261	0.703042	0	-0.0441139	-0.0536581	-0.347553	-0.395342	-0.424311	-0.48657	-0.536388
48	ALAALAr	ddlB	NaN	0	-0.485902	0.0446557		0	-0.0268473	-0.0567689	-0.242367	-0.400511	-0.584481	-0.752255	-0.820078	0	-0.0379138	-0.0449643	-0.435216	-0.618234	-0.742841	-1.06326	-1.39422		NaN	NaN	NaN	NaN	NaN	NaN	NaN	NaN	0	0.152868	0.179131	0.257933	0.360857	0.416342	0.521457	0.594229
49	AMPTASECG	pepD	-0.256477	0.0143969	-0.439161	0.0121788		0	-0.0268473	-0.0567689	-0.242367	-0.400511	-0.584481	-0.752255	-0.820078	0	-0.0379138	-0.0449643	-0.435216	-0.618234	-0.74284	-1.061	-1.39422		0	-0.020046	-0.0257833	0.0728682	0.0941965	0.144104	0.197038	0.215376	0	0.0192438	0.0234154	0.162384	0.292386	0.361083	0.488895	0.575776
50	AMPTASECG	pepN	-0.753781	0.0308958	-0.39205	0.0193619		0	-0.0268473	-0.0567689	-0.242367	-0.400511	-0.584481	-0.752255	-0.820078	0	-0.0379138	-0.0449643	-0.435216	-0.618234	-0.74284	-1.061	-1.39422		0	0.00370474	0.0244758	0.250111	0.362031	0.466635	0.545274	0.57206	0	0.0260124	0.0310886	0.212689	0.292997	0.337027	0.42179	0.481457
51	AMPTASECG	pepB	-0.371911	0.102112	-0.133628	0.00474785		0	-0.0268473	-0.0567689	-0.242367	-0.400511	-0.584481	-0.752255	-0.820078	0	-0.0379138	-0.0449643	-0.435216	-0.618234	-0.74284	-1.061	-1.39422		0	-0.161578	-0.261347	-0.00749067	0.0670301	0.203223	0.326033	0.366681	0	-0.00599572	-0.00669908	0.0591305	0.0914603	0.109848	0.14658	0.173498
52	AMPTASECG	pepA	-0.142778	0.0159459	-0.586974	0.0597456		0	-0.0268473	-0.0567689	-0.242367	-0.400511	-0.584481	-0.752255	-0.820078	0	-0.0379138	-0.0449643	-0.435216	-0.618234	-0.74284	-1.061	-1.39422		0	0.00797934	0.0142823	0.0302734	0.0136835	0.06216	0.1212	0.141572	0	0.0926431	0.108904	0.442398	0.503831	0.537998	0.604703	0.652366
53	ANPRT	trpD	0.509925	0.02067	0.943804	0.0473622		0	-0.0268473	-0.0567689	-0.242367	-0.400511	-0.584481	-0.752255	-0.820078	0	-0.0379138	-0.0449643	-0.435216	-0.618234	-0.74284	-1.061	-1.39422		0	-0.0217107	-0.0455869	-0.188524	-0.224798	-0.291288	-0.372145	-0.402843	0	-0.0528367	-0.0628667	-0.568434	-0.70041	-0.786291	-0.989824	-1.17708
54	ANS	trpE	0.92719	0.111299	0.274354	0.0905604		0	-0.0268473	-0.0567689	-0.242367	-0.400511	-0.584481	-0.752255	-0.820078	0	-0.0379138	-0.0449643	-0.435216	-0.618234	-0.74284	-1.061	-1.39422		0	0.0446401	0.0444592	-0.460292	-0.608964	-0.599289	-0.614026	-0.619369	0	-0.0867419	-0.104428	-0.464104	-0.373098	-0.323601	-0.229045	-0.163017
55	ARGSL	argH	0.869315	0.0355908	-0.543785	0.0470635		0	-0.0268473	-0.0567689	-0.242367	-0.400511	-0.584481	-0.752255	-0.820078	0	-0.0379138	-0.0449643	-0.435216	-0.618234	-0.74284	-1.061	-1.39422		0	-0.037818	-0.0778244	-0.308056	-0.405392	-0.512922	-0.628571	-0.673579	0	0.051426	0.0618753	0.384209	0.453579	0.491929	0.566352	0.619189
56	ARGSS	argG	1.00082	0.0438174	-0.434776	0.0605496		0	-0.0268473	-0.0567689	-0.242367	-0.400511	-0.584481	-0.752255	-0.820078	0	-0.0379138	-0.0449643	-0.435216	-0.618234	-0.74284	-1.061	-1.39422		0	-0.0261969	-0.0608028	-0.337476	-0.495875	-0.614768	-0.717548	-0.757181	0	0.0486395	0.0588115	0.404601	0.414805	0.420709	0.432725	0.441721
57	ASAD	asd	0.565548	0.0589664	-1.21197	0.198251		0	-0.0268491	-0.0567689	-0.242367	-0.400511	-0.584481	-0.752255	-0.820078	0	-0.037912	-0.0449644	-0.435216	-0.618234	-0.742838	-1.06105	-1.39422		0	-0.00809693	-0.0271274	-0.240776	-0.3657	-0.384627	-0.375836	-0.372699	0	0.258614	0.304592	1.21653	1.20558	1.19913	1.18575	1.17551
58	ASNS2	asnA	0.425899	0.0146137	-1.35467	0.156261		0	-0.0268473	-0.0567689	-0.242367	-0.400511	-0.584481	-0.752255	-0.820078	0	-0.0379138	-0.0449643	-0.435216	-0.618234	-0.74284	-1.061	-1.39422		0	-0.0242996	-0.0435666	-0.0888693	-0.135614	-0.234338	-0.331591	-0.368945	0	0.209086	0.245482	1.10019	1.2102	1.26919	1.38041	1.45703
59	ASPCT	pyrB	-0.357062	0.024075	-0.0452132	0.0405822		0	-0.0268473	-0.0567689	-0.242345	-0.400489	-0.584459	-0.752255	-0.820056	0	-0.0379138	-0.0449643	-0.435216	-0.618234	-0.74284	-1.06098	-1.3942		0	-0.0226477	-0.0323595	0.0380369	0.116736	0.213346	0.283567	0.307619	0	-0.0569403	-0.069497	-0.135538	-0.0514184	-0.00542988	0.0828575	0.144825
60	ASPK	thrA	0.507931	0.0473509	-0.502531	0.0678364		0	-0.0268491	-0.0567689	-0.242367	-0.400511	-0.584481	-0.752255	-0.820078	0	-0.037912	-0.0449644	-0.435216	-0.618234	-0.742838	-1.06105	-1.39422		0	-0.0370752	-0.07251	-0.233273	-0.292482	-0.319863	-0.345072	-0.354279	0	0.0755747	0.0897285	0.454	0.471679	0.481849	0.502416	0.517699
61	ASPK	metL	0.256405	0.029719	-0.188124	0.0575512		0	-0.0268491	-0.0567689	-0.242367	-0.400511	-0.584481	-0.752255	-0.820078	0	-0.037912	-0.0449644	-0.435216	-0.618234	-0.742838	-1.06105	-1.39422		0	-0.0527018	-0.0901241	-0.113834	-0.088771	-0.128497	-0.189957	-0.212974	0	-0.00478632	-0.00522839	0.300719	0.253724	0.225255	0.164119	0.115251
62	ASPK	lysC	0.267592	0.0205259	-1.26032	0.161295		0	-0.0268491	-0.0567689	-0.242367	-0.400511	-0.584481	-0.752255	-0.820078	0	-0.037912	-0.0449644	-0.435216	-0.618234	-0.742838	-1.06105	-1.39422		0	0.00355683	0.000484207	-0.0773722	-0.157854	-0.185697	-0.185771	-0.185797	0	0.232386	0.2719	1.08276	1.15451	1.1941	1.27081	1.32516
63	ASPTA	aspC	0.0102069	0.0164892	-0.255483	0.00880729		0	-0.0298205	-0.0593518	-0.24499	-0.403538	-0.587419	-0.755556	-0.823379	0	-0.0379118	-0.0449644	-0.435215	-0.618146	-0.743151	-1.06097	-1.39457		0	0.0207841	0.0324066	0.0094126	-0.0352791	-0.0275585	-0.000540835	0.00898247	0	0.019039	0.0224691	0.119209	0.179492	0.213048	0.278618	0.325514
64	ATPPRT	hisG	0.268781	0.0677909	-0.914053	0.0947378		0	-0.0268473	-0.0567689	-0.242367	-0.400511	-0.584481	-0.752255	-0.820078	0	-0.0379138	-0.0449643	-0.435216	-0.618234	-0.74284	-1.061	-1.39422		0	-0.0360552	-0.0685278	-0.192736	-0.257602	-0.207553	-0.144057	-0.122213	0	0.133458	0.157558	0.698073	0.792155	0.843208	0.940524	1.00833
65	ATPS4rpp	atpC	-0.117972	0.0167193	-0.0249669	0.0155406		0	-0.0253773	-0.169085	-0.0177531	-0.4138	-0.585697	-0.867822	-1.061	0	-0.140701	-0.0466555	-0.340057	-0.461175	-0.517894	-0.491082	-0.664512		0	0.00421183	0.00792013	0.0215187	-0.0069435	0.0491199	0.120385	0.144777	0	0.0182237	0.0219212	0.0354455	0.024031	0.0173119	0.00337049	-0.00730714
66	ATPS4rpp	atpD	-0.0485943	0.00601795	0.0194677	0.0208896		0	-0.0253773	-0.169085	-0.0177531	-0.4138	-0.585697	-0.867822	-1.061	0	-0.140701	-0.0466555	-0.340057	-0.461175	-0.517894	-0.491082	-0.664512		0	0.00383778	0.00521426	-0.0102815	-0.000236643	0.0268014	0.0483429	0.055964	0	0.0227011	0.02744	0.0259634	0.0078284	-0.00290425	-0.0253124	-0.0426047
67	ATPS4rpp	atpG	-0.0570311	0.0125094	-0.0526378	0.0358956		0	-0.0253773	-0.169085	-0.0177531	-0.4138	-0.585697	-0.867822	-1.061	0	-0.140701	-0.0466555	-0.340057	-0.461175	-0.517894	-0.491082	-0.664512		0	-0.00861625	-0.0115575	0.0250891	0.0523681	0.0536186	0.0464368	0.0438461	0	0.0371886	0.0452866	0.0826151	0.0552394	0.0389172	0.00453912	-0.0222772
68	ATPS4rpp	atpA	-0.0658741	0.00350941	-0.0562305	0.0139457		0	-0.0253773	-0.169085	-0.0177531	-0.4138	-0.585697	-0.867822	-1.061	0	-0.140701	-0.0466555	-0.340057	-0.461175	-0.517894	-0.491082	-0.664512		0	0.00646026	0.0107271	0.0120877	0.0231782	0.0436685	0.0601515	0.0660029	0	0.017397	0.0209909	-0.00552648	0.0110879	0.0206537	0.0400154	0.0544178
69	ATPS4rpp	atpH	-0.0218919	0.0089067	0.02344	0.0188581		0	-0.0253773	-0.169085	-0.0177531	-0.4138	-0.585697	-0.867822	-1.061	0	-0.140701	-0.0466555	-0.340057	-0.461175	-0.517894	-0.491082	-0.664512		0	-0.00871251	-0.0127034	0.0106657	-0.0128539	-0.000879483	0.0263691	0.0359723	0	0.0248604	0.0299503	-0.0367375	-0.0257355	-0.0193731	-0.00643298	0.00324641
70	ATPS4rpp	atpF	-0.0110713	0.0199562	-0.0276762	0.00823019		0	-0.0253773	-0.169085	-0.0177531	-0.4138	-0.585697	-0.867822	-1.061	0	-0.140701	-0.0466555	-0.340057	-0.461175	-0.517894	-0.491082	-0.664512		0	0.00861232	0.0184729	0.0765791	0.00272985	-0.0159444	0.0105798	0.0199322	0	0.0135673	0.0165041	-0.00222003	0.00545136	0.00989932	0.0189719	0.0257813
71	CA2tex	ompF	-0.934654	0.0365286	-0.340672	0.108456		0	-0.0268473	-0.0567689	-0.242367	-0.400511	-0.584481	-0.752255	-0.820078	0	-0.0379138	-0.0449643	-0.435216	-0.618234	-0.74284	-1.061	-1.39422		0	-0.00640578	0.00692754	0.223106	0.454881	0.605435	0.682658	0.708986	0	0.138033	0.162399	0.533768	0.454919	0.405879	0.296936	0.205834
72	CBLAT	btuR	-0.495948	0.0338234	-0.380637	0.0592377		0	-0.0268473	-0.0567689	-0.242367	-0.400511	-0.584481	-0.752255	-0.820078	0	-0.0379138	-0.0449643	-0.435216	-0.618234	-0.74284	-1.061	-1.39422		0	0.0282533	0.0537643	0.153835	0.279323	0.333309	0.345327	0.349606	0	0.0663391	0.0783811	0.374385	0.374343	0.374319	0.374268	0.37423
73	CGLYabcpp	dppF	-0.621385	0.0524184	-0.204344	0.148856		0	-0.0268473	-0.0567689	-0.242367	-0.400511	-0.584481	-0.752255	-0.820078	0	-0.0379138	-0.0449643	-0.435216	-0.618234	-0.74284	-1.061	-1.39422		0	0.0430958	0.087754	0.305586	0.310088	0.361177	0.435157	0.460433	0	-0.0362412	-0.0450545	-0.598699	-0.136957	0.0583836	0.369097	0.553124
74	CGLYabcpp	dppD	0.730383	0.268236	NaN	0		0	-0.0268473	-0.0567689	-0.242367	-0.400511	-0.584481	-0.752255	-0.820078	0	-0.0379138	-0.0449643	-0.435216	-0.618234	-0.74284	-1.061	-1.39422		0	0.0564861	0.106946	0.300165	0.26222	-0.129399	-0.726413	-1.07338	NaN	NaN	NaN	NaN	NaN	NaN	NaN	NaN
75	CGLYabcpp	dppC	-0.147493	0.105174	-0.230711	0.571714		0	-0.0268473	-0.0567689	-0.242367	-0.400511	-0.584481	-0.752255	-0.820078	0	-0.0379138	-0.0449643	-0.435216	-0.618234	-0.74284	-1.061	-1.39422		0	0.0790278	0.132677	0.206543	0.279842	0.179094	0.0253839	-0.0361135	0	-0.0453224	-0.0545898	0.865805	0.00899677	-1.55539	0.355925	0.981007
76	CGLYabcpp	dppA	-0.992244	0.0759723	0.4716	0.042516		0	-0.0268473	-0.0567689	-0.242367	-0.400511	-0.584481	-0.752255	-0.820078	0	-0.0379138	-0.0449643	-0.435216	-0.618234	-0.74284	-1.061	-1.39422		0	0.0281338	0.0750837	0.410766	0.554221	0.633994	0.685261	0.703042	0	-0.0441139	-0.0536581	-0.347553	-0.395342	-0.424311	-0.48657	-0.536388
77	CHORM	pheA	NaN	0	-0.964411	0.100926		0	-0.0247209	-0.0537596	-0.24029	-0.40188	-0.587523	-0.756357	-0.825779	0	-0.039569	-0.0418477	-0.317921	-0.464581	-0.560895	-0.762965	-0.992292		NaN	NaN	NaN	NaN	NaN	NaN	NaN	NaN	0	0.125285	0.148168	0.550799	0.610826	0.644247	0.709565	0.756291
78	CHORM	tyrA	-0.112113	0.0802662	NaN	0		0	-0.0247209	-0.0537596	-0.24029	-0.40188	-0.587523	-0.756357	-0.825779	0	-0.039569	-0.0418477	-0.317921	-0.464581	-0.560895	-0.762965	-0.992292		0	-0.0936004	-0.155851	-0.108133	-0.0842263	0.0337042	0.14224	0.178496	NaN	NaN	NaN	NaN	NaN	NaN	NaN	NaN
79	CHORS	aroC	-0.196702	0.0417432	-0.490999	0.0181632		0	-0.0250384	-0.0542066	-0.238835	-0.401668	-0.589439	-0.758121	-0.827306	0	-0.0393213	-0.0423133	-0.334624	-0.488193	-0.58812	-0.80428	-1.04474		0	-0.0470474	-0.0615432	0.151806	0.12745	0.109636	0.130029	0.137249	0	0.0297567	0.0352683	0.192573	0.273684	0.318129	0.403637	0.463792
80	CLtex	ompF	-0.934654	0.0365286	-0.340672	0.108456		0	-0.0268473	-0.0567689	-0.242367	-0.400511	-0.584481	-0.752255	-0.820078	0	-0.0379138	-0.0449643	-0.435216	-0.618234	-0.74284	-1.061	-1.39422		0	-0.00640578	0.00692754	0.223106	0.454881	0.605435	0.682658	0.708986	0	0.138033	0.162399	0.533768	0.454919	0.405879	0.296936	0.205834
81	COLIPAabcpp	msbA	0.337846	0.142501	-0.196742	0.0692989		0	-0.0268473	-0.0567689	-0.242367	-0.400511	-0.584481	-0.752255	-0.820078	0	-0.0379138	-0.0449643	-0.435216	-0.618234	-0.74284	-1.061	-1.39422		0	0.0335954	0.0398515	-0.195118	-0.516549	-0.366778	-0.129565	-0.0564937	0	0.048335	0.0570147	0.345553	0.284281	0.246725	0.164874	0.0981715
82	COLIPAabctex	lptB	-0.240348	0.0649858	-0.153687	0.0217995		0	-0.0268473	-0.0567689	-0.242367	-0.400511	-0.584481	-0.752255	-0.820078	0	-0.0379138	-0.0449643	-0.435216	-0.618234	-0.74284	-1.061	-1.39422		0	0.01955	0.0336403	0.0557387	0.260905	0.245127	0.13104	0.086689	0	-0.00282264	-0.00331834	-0.0318484	0.0533649	0.0999133	0.189205	0.251826
83	CPPPGO2	hemN	NaN	0	-0.43888	0.0554134		0	-0.03566	-0.0567039	-0.242302	-0.400446	-0.584416	-0.75219	-0.820013	0	-0.0295121	-0.0450213	-0.435273	-0.61823	-0.733973	-1.06104	-1.39427		NaN	NaN	NaN	NaN	NaN	NaN	NaN	NaN	0	0.0194487	0.023258	0.386575	0.406622	0.418134	0.441366	0.458589
84	CS	gltA	0.0817915	0.270251	-1.65674	0.194909		0	0.0977395	0.01779	0.578136	0.237216	0.0663564	-0.257079	-0.473209	0	-0.169162	-0.0627618	-0.176043	-0.236731	-0.257066	-0.188267	-0.330788		0	0.0692539	0.123678	0.276308	0.260868	0.245968	0.257606	0.26175	0	0.0537011	0.0634255	0.340754	0.397698	0.429477	0.491733	0.536383
85	CTECOAI7	fadB	-2.80178	0.178742	-0.39033	0.0439783		0	-0.0268473	-0.0567689	-0.242367	-0.400511	-0.584481	-0.758355	-0.820017	0	-0.0436741	-0.0449256	-0.435177	-0.618237	-0.748921	-1.06097	-1.40029		0	0.0266105	0.164013	1.11116	1.45762	1.77367	1.97967	2.04436	0	0.0428513	0.0505239	0.320691	0.349387	0.365753	0.398547	0.42266
86	CTPS2	pyrG	0.455795	0.0245467	0.168049	0.035305		0	-0.0268473	-0.0567689	-0.242322	-0.400465	-0.584436	-0.752255	-0.820032	0	-0.0379138	-0.0449643	-0.435216	-0.618234	-0.74284	-1.06095	-1.39417		0	-0.0231437	-0.0456761	-0.151954	-0.236093	-0.290495	-0.322883	-0.33477	0	-0.0189137	-0.0213428	-0.205462	-0.187969	-0.177905	-0.157549	-0.142421
87	CU2tex	ompF	-0.934654	0.0365286	-0.340672	0.108456		0	-0.0268473	-0.0567689	-0.242367	-0.400511	-0.584481	-0.752255	-0.820078	0	-0.0379138	-0.0449643	-0.435216	-0.618234	-0.74284	-1.061	-1.39422		0	-0.00640578	0.00692754	0.223106	0.454881	0.605435	0.682658	0.708986	0	0.138033	0.162399	0.533768	0.454919	0.405879	0.296936	0.205834
88	CYSS	cysK	0.378716	0.0318207	-0.167341	0.00450576		0	-0.0291682	-0.0590951	-0.244693	-0.402837	-0.586807	-0.754581	-0.822404	0	-0.0379061	-0.0449644	-0.435216	-0.618234	-0.742832	-1.061	-1.39422		0	-0.00837814	-0.0228489	-0.157126	-0.223994	-0.247341	-0.259343	-0.263686	0	0.014511	0.0176973	0.065712	0.110169	0.135218	0.184771	0.220692
89	CYSS	cysM	0.252065	0.0334669	0.648175	0.0114379		0	-0.0291682	-0.0590951	-0.244693	-0.402837	-0.586807	-0.754581	-0.822404	0	-0.0379061	-0.0449644	-0.435216	-0.618234	-0.742832	-1.061	-1.39422		0	-0.00615986	-0.0194097	-0.157473	-0.15734	-0.151595	-0.165799	-0.170948	0	-0.0611267	-0.0734236	-0.269127	-0.403297	-0.490772	-0.698694	-0.890877
90	CYSTL	metC	NaN	0	-0.356031	0.039608		0	-0.0268599	-0.0567688	-0.242367	-0.40051	-0.584481	-0.752255	-0.820078	0	-0.0379018	-0.0449644	-0.435216	-0.618234	-0.742827	-1.061	-1.39422		NaN	NaN	NaN	NaN	NaN	NaN	NaN	NaN	0	0.0609783	0.0717442	0.282314	0.312323	0.329421	0.363643	0.388776
91	CYTBO3_4pp	cyoB	0.202424	0.0521304	NaN	0		0	-0.0199139	-0.155043	0.00586362	-0.381787	-0.551901	-0.835318	-1.0282	0	-0.140389	-0.0484821	-0.334949	-0.466587	-0.527493	-0.518143	-0.702583		0	-0.0302032	-0.05707	-0.156317	-0.177392	-0.164365	-0.154541	-0.151038	NaN	NaN	NaN	NaN	NaN	NaN	NaN	NaN
92	CYTBO3_4pp	cyoA	0.221822	0.07576	-0.653387	0.0376066		0	-0.0199139	-0.155043	0.00586362	-0.381787	-0.551901	-0.835318	-1.0282	0	-0.140389	-0.0484821	-0.334949	-0.466587	-0.527493	-0.518143	-0.702583		0	-0.00214158	-0.0158788	-0.205458	-0.260261	-0.209096	-0.159058	-0.14169	0	0.0413699	0.0503021	0.293716	0.323087	0.339829	0.373357	0.397995
93	CYTK1	cmk	NaN	0	-0.331461	0.052563		0	-0.0304712	-0.0604137	-0.246012	-0.404155	-0.588126	-0.7559	-0.823723	0	-0.0379138	-0.0449643	-0.435216	-0.618234	-0.74284	-1.061	-1.39422		NaN	NaN	NaN	NaN	NaN	NaN	NaN	NaN	0	0.0679556	0.0810211	0.326542	0.326183	0.325973	0.325543	0.325217
94	DALAt2pp	cycA	-1.07381	0.057014	NaN	0		0	-0.0268473	-0.0567689	-0.242367	-0.400511	-0.584481	-0.752255	-0.820078	0	-0.0379138	-0.0449643	-0.435216	-0.618234	-0.74284	-1.061	-1.39422		0	0.127202	0.207983	0.289738	0.340954	0.610566	0.82792	0.895698	NaN	NaN	NaN	NaN	NaN	NaN	NaN	NaN
95	DAPDC	lysA	0.0995463	0.118774	0.504219	0.0120804		0	-0.0268473	-0.0567689	-0.242367	-0.400511	-0.584481	-0.752255	-0.820078	0	-0.0379138	-0.0449643	-0.435216	-0.618234	-0.74284	-1.061	-1.39422		0	-0.0379835	-0.0819775	-0.38362	-0.196032	-0.0410279	0.00535133	0.0214892	0	-0.0435117	-0.0525133	-0.173687	-0.293678	-0.370956	-0.551265	-0.713171
96	DDPA	aroG	0.944373	0.0631262	-0.27819	0.0263567		0	-0.0250384	-0.0542066	-0.238835	-0.401668	-0.589439	-0.758121	-0.827306	0	-0.0393213	-0.0423133	-0.334624	-0.488193	-0.58812	-0.80428	-1.04474		0	-0.0226968	-0.0552201	-0.337172	-0.52806	-0.617241	-0.663875	-0.681161	0	0.0422798	0.0511258	0.155302	0.178185	0.191295	0.217691	0.237207
97	DDPA	aroH	0.0290607	0.165254	NaN	0		0	-0.0250384	-0.0542066	-0.238835	-0.401668	-0.589439	-0.758121	-0.827306	0	-0.0393213	-0.0423133	-0.334624	-0.488193	-0.58812	-0.80428	-1.04474		0	0.00447395	-0.0176751	-0.452339	-0.326659	-0.0466612	0.108947	0.159383	NaN	NaN	NaN	NaN	NaN	NaN	NaN	NaN
98	DDPA	aroF	0.0531746	0.0972575	0.79111	0.126454		0	-0.0250384	-0.0542066	-0.238835	-0.401668	-0.589439	-0.758121	-0.827306	0	-0.0393213	-0.0423133	-0.334624	-0.488193	-0.58812	-0.80428	-1.04474		0	-0.0212532	-0.0423358	-0.145857	-0.271829	-0.124845	0.0486896	0.104303	0	-0.0841869	-0.100653	-0.6236	-0.608483	-0.599769	-0.582109	-0.568953
99	DHAD1	ilvD	0.254919	0.0303221	-0.489048	0.0739541		0	-0.0275167	-0.0574422	-0.24304	-0.401184	-0.585154	-0.752929	-0.820751	0	-0.0379138	-0.0449523	-0.424866	-0.591227	-0.732928	-1.04645	-1.39419		0	-0.0239497	-0.0429606	-0.0879737	-0.173958	-0.188649	-0.166697	-0.158933	0	0.0855614	0.10186	0.459553	0.467424	0.471987	0.481293	0.488277
100	DHDPRy	dapB	0.87392	0.0368905	-1.1787	0.211831		0	-0.0268473	-0.0567689	-0.242367	-0.400511	-0.584481	-0.752255	-0.820078	0	-0.0379138	-0.0449643	-0.435216	-0.618234	-0.74284	-1.06115	-1.39422		0	0.00808561	-0.0019891	-0.242959	-0.434345	-0.556609	-0.632329	-0.660973	0	0.315788	0.367825	1.23787	1.20421	1.18404	1.14129	1.1077
101	DHDPS	dapA	-0.276492	0.0621776	-0.408809	0.0416096		0	-0.0268473	-0.0567689	-0.242367	-0.400511	-0.584481	-0.752255	-0.820078	0	-0.0379138	-0.0449643	-0.435216	-0.618234	-0.74284	-1.06115	-1.39422		0	-0.0174877	-0.0312863	-0.0636448	-0.0262043	0.133072	0.263169	0.306029	0	0.0540445	0.0646048	0.312845	0.352827	0.375432	0.420311	0.452973
102	DHORD2	pyrD	0.108604	0.0535368	0.301952	0.02174		0	-0.0268473	-0.0567689	-0.242345	-0.400489	-0.584459	-0.752255	-0.820056	0	-0.0379138	-0.0449643	-0.435216	-0.618234	-0.74284	-1.06098	-1.3942		0	0.0600774	0.0878291	-0.0525681	-0.161366	-0.120485	-0.0477232	-0.0228434	0	-0.0211703	-0.0246132	-0.0400429	-0.138704	-0.201098	-0.342905	-0.465366
103	DHORTS	pyrC	-0.174214	0.0669542	-0.267249	0.0175715		0	-0.0268473	-0.0567689	-0.242345	-0.400489	-0.584459	-0.752255	-0.820056	0	-0.0379138	-0.0449643	-0.435216	-0.618234	-0.74284	-1.06098	-1.3942		0	-0.0401974	-0.0728338	-0.155131	0.111772	0.182738	0.139039	0.122875	0	0.032752	0.0400794	0.161783	0.207241	0.232834	0.283423	0.320063
104	DHQS	aroB	-0.355969	0.024361	-0.781609	0.0601928		0	-0.0250384	-0.0542066	-0.238835	-0.401668	-0.589439	-0.758121	-0.827306	0	-0.0393213	-0.0423133	-0.334624	-0.488193	-0.58812	-0.80428	-1.04474		0	-0.0123079	-0.012581	0.0899076	0.20004	0.244939	0.254176	0.257471	0	0.0882776	0.104514	0.401093	0.485809	0.532103	0.620939	0.683264
105	DHQTi	aroD	NaN	0	-0.208282	0.0599359		0	-0.0250384	-0.0542066	-0.238835	-0.401668	-0.589439	-0.758121	-0.827306	0	-0.0393213	-0.0423133	-0.334624	-0.488193	-0.58812	-0.80428	-1.04474		NaN	NaN	NaN	NaN	NaN	NaN	NaN	NaN	0	0.048226	0.057209	0.239598	0.203974	0.182592	0.137194	0.101426
106	DUTPDP	dut	0.086006	0.047912	-0.158742	0.00454134		0	-0.0268473	-0.0567689	-0.242367	-0.400511	-0.584481	-0.752255	-0.820078	0	-0.0379138	-0.0449643	-0.435216	-0.618234	-0.74284	-1.061	-1.39422		0	-0.0382024	-0.0674097	-0.119134	-0.125611	-0.0745723	-0.0262262	-0.0094259	0	0.000973777	0.00169184	0.0494033	0.0976595	0.12477	0.178239	0.216872
107	ECOAH1	fadB	-2.80442	0.178771	-0.391214	0.0440423		0	-0.0268473	-0.0567689	-0.242367	-0.400511	-0.584481	-0.754089	-0.821919	0	-0.0396456	-0.0449527	-0.435204	-0.618235	-0.744668	-1.06099	-1.39604		0	0.0266105	0.164013	1.11116	1.45762	1.77367	1.97967	2.04436	0	0.0428513	0.0505239	0.320691	0.349387	0.365753	0.398547	0.42266
108	EDA	eda	0.0976612	0.0382376	-0.0616256	0.0185596		0	-1.41065	-0.248261	-1.5211	-1.11487	-1.31297	-0.557775	-0.633042	0	-0.128865	-2.42595	-1.53779	-2.37326	-0.55266	-2.13563	-1.16778		0	-0.0220429	-0.0448342	-0.166821	-0.310526	-0.158468	0.0234603	0.0814571	0	0.0310266	0.0379341	0.227978	0.183385	0.156423	0.0986666	0.0526429
109	ENO	eno	0.571654	0.0405704	-0.196436	0.0207972		0	-0.0444585	-0.167251	-0.380175	-0.716638	-0.875063	-1.10964	-1.23107	0	-0.0930454	-0.00206161	-0.317079	-0.460352	-0.521836	-0.586037	-0.755374		0	-0.0368776	-0.0781547	-0.343116	-0.519246	-0.574614	-0.587606	-0.592312	0	0.0281844	0.0335757	0.105631	0.108179	0.109662	0.112701	0.114994
110	FBA	fbaA	0.318772	0.0256154	-0.405468	0.0480792		0	-0.0309561	-0.155377	-0.358794	-0.689768	-0.849349	-1.10069	-1.22162	0	-0.0862146	0.0257633	-0.286478	-0.431123	-0.513195	-0.579104	-0.769443		0	-0.0202226	-0.0440579	-0.202647	-0.28473	-0.310658	-0.321766	-0.325784	0	0.0341794	0.0407869	0.224652	0.22701	0.228383	0.231197	0.233321
111	FE2tex	ompF	-0.935405	0.0352576	-0.228325	0.0970675		0	-0.0267044	-0.0407764	-0.242368	-0.400512	-0.584482	-0.752256	-0.820079	0	-0.053961	-0.0608556	-0.435182	-0.634145	-0.758885	-1.06091	-2.17964		0	-0.00640578	0.00692754	0.223106	0.454881	0.605435	0.682658	0.708986	0	0.138033	0.162399	0.533768	0.454919	0.405879	0.296936	0.205834
112	FUM	fumC	-0.374632	0.891134	-0.356999	0.963549		0	0.103231	0.0216695	0.597826	0.256302	0.0863958	-0.239003	-0.456604	0	-0.170252	-0.0630449	-0.291842	-0.437917	-0.550255	-0.589079	-0.905375		0	0.0652763	0.133135	0.454894	0.648639	0.911983	1.09897	1.15839	0	-0.0203053	-0.0216553	0.919592	0.0593161	-1.52815	0.416496	1.03961
113	FUM	fumA	-0.0174114	0.573413	0.0136931	0.0397111		0	0.103231	0.0216695	0.597826	0.256302	0.0863958	-0.239003	-0.456604	0	-0.170252	-0.0630449	-0.291842	-0.437917	-0.550255	-0.589079	-0.905375		0	0.044627	0.100501	0.424916	0.510323	0.576624	0.638341	0.659598	0	-0.00275034	-0.00357638	-0.108659	-0.0625378	-0.0365843	0.01469	0.0518051
114	G1PACT	glmU	0.437965	0.0557673	-0.044842	0.0084805		0	-0.0268473	-0.0567885	-0.257599	-0.400573	-0.584481	-0.752255	-0.820078	0	-0.0379138	-0.0449643	-0.435216	-0.618234	-0.742841	-1.06254	-1.39422		0	-0.0486561	-0.0922466	-0.254398	-0.11223	-0.167486	-0.332884	-0.399628	0	0.0119585	0.0142089	0.048943	0.0468319	0.0455984	0.0430604	0.0411361
115	G3PAT160	acpP	-0.279312	0.114077	-0.655784	0.0407588		0	-0.0268473	-0.0567689	-0.242367	-0.400511	-0.584481	-0.752255	-0.820078	0	-0.0379138	-0.0449643	-0.435216	-0.618234	-0.74284	-1.061	-1.39422		0	-0.0988255	-0.164318	-0.106717	-0.126065	0.0987162	0.305888	0.3709	0	0.0151996	0.0201868	0.391444	0.513439	0.578285	0.699564	0.782438
116	G3PAT160	plsB	-0.688112	0.0339458	0.249442	0.0184587		0	-0.0268473	-0.0567689	-0.242367	-0.400511	-0.584481	-0.752255	-0.820078	0	-0.0379138	-0.0449643	-0.435216	-0.618234	-0.74284	-1.061	-1.39422		0	-0.00468344	0.010683	0.236773	0.203315	0.359617	0.537232	0.594008	0	-0.00486188	-0.00586565	-0.168415	-0.200713	-0.220047	-0.260963	-0.293068
117	G3PAT161	acpP	-0.279312	0.114077	-0.655784	0.0407588		0	-0.0268473	-0.0567689	-0.242367	-0.400511	-0.584481	-0.752255	-0.820078	0	-0.0379138	-0.0449643	-0.435216	-0.618234	-0.74284	-1.061	-1.39422		0	-0.0988255	-0.164318	-0.106717	-0.126065	0.0987162	0.305888	0.3709	0	0.0151996	0.0201868	0.391444	0.513439	0.578285	0.699564	0.782438
118	G3PAT161	plsB	-0.688112	0.0339458	0.249442	0.0184587		0	-0.0268473	-0.0567689	-0.242367	-0.400511	-0.584481	-0.752255	-0.820078	0	-0.0379138	-0.0449643	-0.435216	-0.618234	-0.74284	-1.061	-1.39422		0	-0.00468344	0.010683	0.236773	0.203315	0.359617	0.537232	0.594008	0	-0.00486188	-0.00586565	-0.168415	-0.200713	-0.220047	-0.260963	-0.293068
119	G3PAT181	acpP	-0.279312	0.114077	-0.655784	0.0407588		0	-0.0268473	-0.0567689	-0.242367	-0.400511	-0.584481	-0.752255	-0.820078	0	-0.0379138	-0.0449643	-0.435216	-0.618234	-0.74284	-1.061	-1.39422		0	-0.0988255	-0.164318	-0.106717	-0.126065	0.0987162	0.305888	0.3709	0	0.0151996	0.0201868	0.391444	0.513439	0.578285	0.699564	0.782438
120	G3PAT181	plsB	-0.688112	0.0339458	0.249442	0.0184587		0	-0.0268473	-0.0567689	-0.242367	-0.400511	-0.584481	-0.752255	-0.820078	0	-0.0379138	-0.0449643	-0.435216	-0.618234	-0.74284	-1.061	-1.39422		0	-0.00468344	0.010683	0.236773	0.203315	0.359617	0.537232	0.594008	0	-0.00486188	-0.00586565	-0.168415	-0.200713	-0.220047	-0.260963	-0.293068
121	G3PD2	gpsA	-0.762847	0.0620682	NaN	0		0	-0.0268473	-0.0567176	-0.203455	-0.400347	-0.584481	-0.752255	-0.820078	0	-0.0379138	-0.0449643	-0.435216	-0.618234	-0.742817	-1.02213	-1.39415		0	0.0338855	0.0783324	0.353648	0.366676	0.443294	0.541758	0.574865	NaN	NaN	NaN	NaN	NaN	NaN	NaN	NaN
122	G6PDH2r	zwf	0.0436888	0.0177382	-0.417764	0.0382521		0	-0.226355	-0.214314	-0.484969	-0.555308	-0.748329	-0.672651	-0.705288	0	-0.122211	-0.536185	-1.49152	-1.56915	-1.43417	-1.60657	-1.4878		0	-0.0146844	-0.0200864	0.0370841	-0.0421373	-0.0606071	-0.0311186	-0.0207415	0	0.0933356	0.110763	0.424525	0.556746	0.626503	0.756099	0.844069
123	GALUi	galU	0.153306	0.0690755	-0.390204	0.025012		0	-0.0268473	-0.0567689	-0.242367	-0.400511	-0.584481	-0.752255	-0.820078	0	-0.0379138	-0.0449643	-0.435216	-0.618234	-0.74284	-1.061	-1.39422		0	-0.0293194	-0.0585313	-0.204479	-0.195096	-0.115621	-0.0591759	-0.0396665	0	0.0398038	0.0472929	0.235528	0.303609	0.341282	0.414464	0.466474
124	GAPD	gapA	0.45088	0.0309409	-0.337906	0.0243654		0	-0.0436074	-0.160595	-0.371616	-0.694933	-0.855318	-1.0847	-1.20156	0	-0.0895379	-0.00474886	-0.323943	-0.469472	-0.534228	-0.60995	-0.785789		0	-0.0310608	-0.0657036	-0.283221	-0.383838	-0.425728	-0.455964	-0.467046	0	0.0402191	0.0478271	0.15867	0.177178	0.187819	0.209321	0.225286
125	GF6PTA	glmS	0.540528	0.0198929	0.123618	0.0295562		0	-0.0268473	-0.0567885	-0.257599	-0.400573	-0.584481	-0.752255	-0.820078	0	-0.0379138	-0.0449643	-0.435216	-0.618234	-0.742841	-1.06254	-1.39422		0	-0.00249719	-0.0114809	-0.119848	-0.259099	-0.352287	-0.396846	-0.413339	0	-0.00968057	-0.0114507	-0.16623	-0.146787	-0.135618	-0.113064	-0.0963333
126	GHMT2r	glyA	0.297522	0.0768537	-0.179431	0.0428145		0	-0.0314181	-0.0621633	-0.245849	-0.402631	-0.585645	-0.756393	-0.823791	0	-0.0386547	-0.04638	-0.43167	-0.616573	-0.740126	-1.06001	-1.41363		0	-0.0421947	-0.080659	-0.232894	-0.283128	-0.222357	-0.159391	-0.137721	0	0.0315744	0.038498	0.237049	0.212311	0.197592	0.16667	0.142624
127	GK1	gmk	0.25275	0.0839379	NaN	0		0	-0.0268473	-0.0567696	-0.242889	-0.401032	-0.588789	-0.756048	-0.823884	0	-0.0379138	-0.0449643	-0.435232	-0.622025	-0.746631	-1.06531	-1.39853		0	0.0190064	0.041074	0.16976	-0.179069	-0.298495	-0.182587	-0.144052	NaN	NaN	NaN	NaN	NaN	NaN	NaN	NaN
128	GLCS1	glgA	-0.482752	0.0644168	-1.34631	0.168169		0	-0.0268473	-0.0567689	-0.242367	-0.400511	-0.584481	-0.752255	-0.820078	0	-0.0379138	-0.0449643	-0.435216	-0.618234	-0.74284	-1.061	-1.39422		0	0.0290133	0.0508589	0.0978083	0.00929201	0.208646	0.421555	0.488129	0	0.239645	0.282878	1.14029	1.22543	1.27194	1.36117	1.42375
129	GLCptspp	ptsG	0.84329	0.157815	0.717191	0.0583936		0	-0.0531103	-0.153619	-0.36813	-0.663328	-0.827791	-1.0307	-1.13723	0	-0.0863381	-0.0353744	-0.366122	-0.515712	-0.570396	-0.674323	-0.847025		0	-0.0910304	-0.187916	-0.817808	-1.01011	-0.814026	-0.667716	-0.620012	0	-0.0475683	-0.0566979	-0.41709	-0.435569	-0.446508	-0.469355	-0.486993
130	GLCptspp	manX	0.16086	0.0810163	-0.0859433	0.0197798		0	-0.0531103	-0.153619	-0.36813	-0.663328	-0.827791	-1.0307	-1.13723	0	-0.0863381	-0.0353744	-0.366122	-0.515712	-0.570396	-0.674323	-0.847025		0	-0.0480596	-0.0959065	-0.338675	-0.320601	-0.168007	-0.0612895	-0.0255987	0	0.0158387	0.0196799	0.0816697	0.0691872	0.0618331	0.0465593	0.0348473
131	GLCptspp	manZ	0.3731	0.134432	-0.899073	0.0331979		0	-0.0531103	-0.153619	-0.36813	-0.663328	-0.827791	-1.0307	-1.13723	0	-0.0863381	-0.0353744	-0.366122	-0.515712	-0.570396	-0.674323	-0.847025		0	-0.0268461	-0.0671927	-0.448257	0.135978	0.0367653	-0.462333	-0.726743	0	0.0400673	0.0502605	0.247175	0.420734	0.509608	0.670566	0.777152
132	GLCptspp	ptsH	-0.186823	0.07959	-0.159664	0.0546706		0	-0.0531103	-0.153619	-0.36813	-0.663328	-0.827791	-1.0307	-1.13723	0	-0.0863381	-0.0353744	-0.366122	-0.515712	-0.570396	-0.674323	-0.847025		0	-0.0947684	-0.161692	-0.165336	-0.0580366	0.146512	0.292602	0.340241	0	0.0097574	0.0145831	0.200633	0.156881	0.130447	0.0738668	0.0288296
133	GLCptspp	ptsI	0.681574	0.076333	-0.437426	0.0138804		0	-0.0531103	-0.153619	-0.36813	-0.663328	-0.827791	-1.0307	-1.13723	0	-0.0863381	-0.0353744	-0.366122	-0.515712	-0.570396	-0.674323	-0.847025		0	-0.0586759	-0.121297	-0.504247	-0.653557	-0.63555	-0.611428	-0.602909	0	0.0401381	0.0474404	0.184512	0.229964	0.255554	0.306137	0.342773
134	GLCptspp	crr	0.212522	0.0733319	-0.597871	0.0230821		0	-0.0531103	-0.153619	-0.36813	-0.663328	-0.827791	-1.0307	-1.13723	0	-0.0863381	-0.0353744	-0.366122	-0.515712	-0.570396	-0.674323	-0.847025		0	-0.0865326	-0.15795	-0.32474	-0.307264	-0.203462	-0.130101	-0.105026	0	0.0473383	0.0564536	0.271054	0.324587	0.354541	0.413375	0.455693
135	GLCtex	ompF	-0.657639	0.0254643	-0.552812	0.136883		0	-0.0531103	-0.153619	-0.36813	-0.663328	-0.827791	-1.0307	-1.13723	0	-0.0863381	-0.0353744	-0.366122	-0.515712	-0.570396	-0.674323	-0.847025		0	-0.00640578	0.00692754	0.223106	0.454881	0.605435	0.682658	0.708986	0	0.138033	0.162399	0.533768	0.454919	0.405879	0.296936	0.205834
136	GLGC	glgC	-0.735447	0.332286	NaN	0		0	-0.0268473	-0.0567689	-0.242367	-0.400511	-0.584481	-0.752255	-0.820078	0	-0.0379138	-0.0449643	-0.435216	-0.618234	-0.74284	-1.061	-1.39422		0	-0.014718	0.118778	1.16762	0.807328	0.376741	0.32394	0.304284	NaN	NaN	NaN	NaN	NaN	NaN	NaN	NaN
137	GLNS	glnA	0.870652	0.0474029	0.0584207	0.0385092		0	-0.0301032	-0.0593764	-0.245807	-0.404249	-0.589359	-0.757591	-0.825679	0	0.190484	1.72209	1.33599	1.15255	1.02537	0.709873	0.380621		0	-0.0440236	-0.0891124	-0.333147	-0.439169	-0.530557	-0.623055	-0.658463	0	0.00019569	-0.000206569	0.0192024	0.0814256	0.116011	0.183492	0.231679
138	GLU5K	proB	0.320909	0.130155	-0.0885505	0.0573769		0	-0.0268473	-0.0567689	-0.242367	-0.400511	-0.584481	-0.752255	-0.820078	0	-0.0379138	-0.0449643	-0.435216	-0.618234	-0.74284	-1.061	-1.39422		0	0.00156366	-0.0126367	-0.252314	0.14702	0.060028	-0.300199	-0.469411	0	0.028802	0.0362181	0.257566	0.189464	0.147485	0.0553227	-0.0205183
139	GLUPRT	purF	0.690622	0.0484497	0.40842	0.0117966		0	-0.0333622	-0.0619829	-0.247865	-0.407853	-0.592046	-0.760869	-0.829227	0	-0.0379094	-0.0449644	-0.435221	-0.61949	-0.744904	-1.06202	-1.39657		0	-0.0227631	-0.0540702	-0.312663	-0.360904	-0.412131	-0.490568	-0.520296	0	-0.0217853	-0.0253209	-0.204395	-0.282694	-0.331369	-0.439435	-0.529727
140	GLUtex	ompF	-0.368487	0.0163668	-0.660528	0.22847		0	-0.230838	-0.284132	-0.611674	-1.17695	-1.5661	-1.76385	-2.02678	0	-0.204245	-0.0019582	0.00529643	-0.343998	-0.630432	-0.621353	-0.308066		0	-0.00640578	0.00692754	0.223106	0.454881	0.605435	0.682658	0.708986	0	0.138033	0.162399	0.533768	0.454919	0.405879	0.296936	0.205834
141	GLYCLTt4pp	actP	-3.16221	0.586821	-1.23492	0.16967		0	-0.0268473	-0.0562178	0.112491	-0.0456522	-0.37392	-0.541953	-0.609776	0	-0.0379138	-0.044468	-0.080239	-0.236082	-0.360687	-0.678845	-1.01206		0	-0.245333	-0.32926	0.591082	0.944125	1.45932	1.78081	1.87493	0	0.0717538	0.0864606	0.414835	0.615128	0.71577	0.895267	1.01243
142	GMHEPAT	hldE	-0.104786	0.04036	-0.632278	0.0211179		0	-0.0268473	-0.0567689	-0.242367	-0.400511	-0.584481	-0.752255	-0.820078	0	-0.0379138	-0.0449643	-0.435216	-0.618234	-0.74284	-1.061	-1.39422		0	-0.0387523	-0.0619719	-0.0245221	-0.0405475	0.0298208	0.111592	0.139388	0	0.0265917	0.032657	0.198388	0.414715	0.522201	0.712226	0.835262
143	GMPS2	guaA	0.591814	0.06464	0.363234	0.0810131		0	-0.0268473	-0.0567696	-0.242889	-0.401032	-0.588789	-0.756048	-0.823884	0	-0.0379138	-0.0449643	-0.435232	-0.622025	-0.746631	-1.06531	-1.39853		0	-0.0333441	-0.069248	-0.281489	-0.376465	-0.391446	-0.393836	-0.394695	0	-0.0396454	-0.0470058	-0.466467	-0.418117	-0.390956	-0.337389	-0.29869
144	GND	gnd	0.176695	0.0183798	-0.466437	0.0253963		0	-0.14794	-0.210399	-0.411879	-0.506168	-0.698866	-0.687062	-0.714133	0	-0.120564	-0.344734	-1.48035	-1.44046	-1.86743	-1.50933	-1.58624		0	-0.0383526	-0.0673949	-0.115177	-0.116166	-0.107506	-0.104425	-0.103322	0	0.0920301	0.109514	0.614336	0.689434	0.73077	0.81065	0.867106
145	H2Otex	ompF	-0.893875	0.0652832	-0.538685	0.13906		0	-0.0257255	-0.108128	-0.110631	-0.386114	-0.562278	-0.78167	-0.905495	0	-0.0830214	-0.0413196	-0.359436	-0.501292	-0.575095	-0.675608	-0.883282		0	-0.00640578	0.00692754	0.223106	0.454881	0.605435	0.682658	0.708986	0	0.138033	0.162399	0.533768	0.454919	0.405879	0.296936	0.205834
146	H2Otex	ompA	0.462726	0.0721037	-0.825918	0.0950013		0	-0.0257255	-0.108128	-0.110631	-0.386114	-0.562278	-0.78167	-0.905495	0	-0.0830214	-0.0413196	-0.359436	-0.501292	-0.575095	-0.675608	-0.883282		0	-0.0580273	-0.10805	-0.266626	-0.280088	-0.296176	-0.331685	-0.344746	0	0.0987183	0.116759	0.537885	0.536671	0.535962	0.534504	0.5334
147	HACD1	fadB	-2.80442	0.178771	-0.391214	0.0440423		0	-0.0268473	-0.0567689	-0.242367	-0.400511	-0.584481	-0.754089	-0.821919	0	-0.0396456	-0.0449527	-0.435204	-0.618235	-0.744668	-1.06099	-1.39604		0	0.0266105	0.164013	1.11116	1.45762	1.77367	1.97967	2.04436	0	0.0428513	0.0505239	0.320691	0.349387	0.365753	0.398547	0.42266
148	HCO3E	can	0.120958	0.00310927	-0.411019	0.0402321		0	-0.032921	-0.0616197	-0.247482	-0.406862	-0.591518	-0.760268	-0.828102	0	-0.0378976	-0.0449645	-0.435219	-0.618924	-0.744747	-1.06195	-1.39641		0	0.00133089	0.000385178	-0.0250972	-0.0499751	-0.0746748	-0.0926428	-0.0991725	0	0.0505617	0.0599898	0.30912	0.352147	0.376416	0.424482	0.459369
149	HISTD	hisD	0.212506	0.0426718	-1.01964	0.0967298		0	-0.0268473	-0.0567689	-0.242367	-0.400511	-0.584481	-0.752255	-0.820078	0	-0.0379138	-0.0449643	-0.435216	-0.618234	-0.74284	-1.061	-1.39422		0	-0.039413	-0.0730368	-0.178873	-0.109066	-0.100826	-0.140017	-0.154469	0	0.146976	0.173719	0.734968	0.863723	0.931824	1.05863	1.14489
150	HISTP	hisB	0.131481	0.0486146	-0.974366	0.104176		0	-0.0268473	-0.0567689	-0.242367	-0.400511	-0.584481	-0.752255	-0.820078	0	-0.0379138	-0.0449643	-0.435216	-0.618234	-0.74284	-1.061	-1.39422		0	-0.0172543	-0.0388773	-0.193757	-0.0722884	-0.0388391	-0.0786949	-0.0933986	0	0.147355	0.173886	0.756481	0.850981	0.902244	0.999933	1.06797
151	HSDy	thrA	0.507931	0.0473509	-0.502539	0.0678369		0	-0.0268501	-0.0567689	-0.242367	-0.40051	-0.584481	-0.752255	-0.820078	0	-0.037911	-0.0449644	-0.435216	-0.618234	-0.742837	-1.061	-1.39422		0	-0.0370752	-0.07251	-0.233273	-0.292482	-0.319863	-0.345072	-0.354279	0	0.0755747	0.0897285	0.454	0.471679	0.481849	0.502416	0.517699
152	HSDy	metL	0.256405	0.0297189	-0.188127	0.0575518		0	-0.0268501	-0.0567689	-0.242367	-0.40051	-0.584481	-0.752255	-0.820078	0	-0.037911	-0.0449644	-0.435216	-0.618234	-0.742837	-1.061	-1.39422		0	-0.0527018	-0.0901241	-0.113834	-0.088771	-0.128497	-0.189957	-0.212974	0	-0.00478632	-0.00522839	0.300719	0.253724	0.225255	0.164119	0.115251
153	HSK	thrB	-2.3174	0.397202	NaN	0		0	-0.0268473	-0.0567689	-0.242367	-0.400511	-0.584481	-0.752255	-0.820078	0	-0.0379138	-0.0449643	-0.435216	-0.618234	-0.74284	-1.061	-1.39422		0	-0.0510322	-0.0818341	-0.0310443	-0.220407	1.45922	2.09822	2.2548	NaN	NaN	NaN	NaN	NaN	NaN	NaN	NaN
154	HSST	metA	-0.239265	0.0169717	-0.897205	0.130992		0	-0.0268599	-0.0567688	-0.242367	-0.40051	-0.584481	-0.752255	-0.820078	0	-0.0379018	-0.0449644	-0.435216	-0.618234	-0.742827	-1.061	-1.39422		0	-0.0106665	-0.0149893	0.0212566	0.115433	0.164915	0.178588	0.183452	0	0.155799	0.183449	0.846148	0.861917	0.871002	0.889404	0.903104
155	HSTPT	hisC	0.0722636	0.0437569	-1.09715	0.0947528		0	-0.0268473	-0.0567689	-0.242367	-0.400511	-0.584481	-0.752255	-0.820078	0	-0.0379138	-0.0449643	-0.435216	-0.618234	-0.74284	-1.061	-1.39422		0	-0.0237222	-0.0468918	-0.157025	-0.0579237	-0.0169154	-0.0325642	-0.038242	0	0.152006	0.179073	0.745019	0.909736	0.994618	1.14916	1.25201
156	Htex	ompF	-0.398182	0.0203828	-0.595804	0.130243		0	-0.0865061	-0.20276	-0.865489	-1.26143	-1.41964	-1.61686	-1.68577	0	-0.106999	-0.0443477	-0.382753	-0.533925	-0.567359	-0.646011	-0.757141		0	-0.00640578	0.00692754	0.223106	0.454881	0.605435	0.682658	0.708986	0	0.138033	0.162399	0.533768	0.454919	0.405879	0.296936	0.205834
157	I2FE2SS	iscS	-0.0910145	0.0205182	-0.0440287	0.00560208		0	-0.0409479	-0.0566652	-0.242263	-0.400407	-0.584377	-0.752152	-0.819974	0	-0.0244693	-0.0450557	-0.435307	-0.618227	-0.728653	-1.06107	-1.39431		0	-0.023142	-0.0317611	0.0568338	0.0731197	0.0634605	0.0564965	0.0539847	0	0.0178708	0.0218322	0.027474	0.034208	0.0381154	0.0460918	0.0520842
158	I2FE2SS	cyaY	0.209556	0.0798625	0.430918	0.0111559		0	-0.0409479	-0.0566652	-0.242263	-0.400407	-0.584377	-0.752152	-0.819974	0	-0.0244693	-0.0450557	-0.435307	-0.618227	-0.728653	-1.06107	-1.39431		0	-0.0768011	-0.139319	-0.279126	-0.0591599	-0.0417247	-0.140067	-0.177869	0	0.0117804	0.0144534	-0.148477	-0.253288	-0.319918	-0.472477	-0.605646
159	I2FE2SS2	iscS	-0.0911801	0.0204197	-0.0439993	0.00552892		0	-0.0302045	-0.0567441	-0.242342	-0.400486	-0.584456	-0.75223	-0.820053	0	-0.0347136	-0.044986	-0.435237	-0.618233	-0.739462	-1.06102	-1.39424		0	-0.023142	-0.0317611	0.0568338	0.0731197	0.0634605	0.0564965	0.0539847	0	0.0178708	0.0218322	0.027474	0.034208	0.0381154	0.0460918	0.0520842
160	I2FE2SS2	cyaY	0.209171	0.0800201	0.43004	0.0114014		0	-0.0302045	-0.0567441	-0.242342	-0.400486	-0.584456	-0.75223	-0.820053	0	-0.0347136	-0.044986	-0.435237	-0.618233	-0.739462	-1.06102	-1.39424		0	-0.0768011	-0.139319	-0.279126	-0.0591599	-0.0417247	-0.140067	-0.177869	0	0.0117804	0.0144534	-0.148477	-0.253288	-0.319918	-0.472477	-0.605646
161	I2FE2ST	iscA	0.267462	0.176149	NaN	0		0	2.95401	-0.205968	-0.391566	-0.54971	-0.73368	-0.901455	-0.969277	0	-2.39581	-0.0388717	-0.429123	-0.6187	-3.85991	-1.05598	-1.38812		0	0.0577085	0.056607	-0.680747	-0.880018	-0.824007	-0.835042	-0.839033	NaN	NaN	NaN	NaN	NaN	NaN	NaN	NaN
162	ICDHyr	icd	-0.110767	0.253438	-1.08744	0.116253		0	0.0977395	0.01779	0.578136	0.237216	0.0663564	-0.257079	-0.473209	0	-0.169162	-0.0627618	-0.176044	-0.237037	-0.259391	-0.190373	-0.33305		0	-0.00662029	0.00127624	0.157239	0.196159	0.249136	0.303229	0.321955	0	0.0523493	0.0624418	0.236391	0.265374	0.281901	0.315006	0.339343
163	IG3PS	hisH	0.610298	0.0584712	-0.823988	0.0755396		0	-0.0268473	-0.0567689	-0.242367	-0.400511	-0.584481	-0.752255	-0.820078	0	-0.0379138	-0.0449643	-0.435216	-0.618234	-0.74284	-1.061	-1.39422		0	-0.0624219	-0.11597	-0.280663	-0.170813	-0.262782	-0.466141	-0.550559	0	0.0954483	0.113263	0.592925	0.695671	0.751068	0.856028	0.928702
164	IG3PS	hisF	-0.127579	0.0751396	-0.935554	0.09085		0	-0.0268473	-0.0567689	-0.242367	-0.400511	-0.584481	-0.752255	-0.820078	0	-0.0379138	-0.0449643	-0.435216	-0.618234	-0.74284	-1.061	-1.39422		0	-0.0431864	-0.0799813	-0.19439	-0.0227626	0.0996461	0.141103	0.155575	0	0.0954941	0.11268	0.699393	0.804013	0.86034	0.966928	1.04063
165	IGPDH	hisB	0.131481	0.0486146	-0.974366	0.104176		0	-0.0268473	-0.0567689	-0.242367	-0.400511	-0.584481	-0.752255	-0.820078	0	-0.0379138	-0.0449643	-0.435216	-0.618234	-0.74284	-1.061	-1.39422		0	-0.0172543	-0.0388773	-0.193757	-0.0722884	-0.0388391	-0.0786949	-0.0933986	0	0.147355	0.173886	0.756481	0.850981	0.902244	0.999933	1.06797
166	IGPS	trpC	0.465817	0.0767072	1.25278	0.0260014		0	-0.0268473	-0.0567689	-0.242367	-0.400511	-0.584481	-0.752255	-0.820078	0	-0.0379138	-0.0449643	-0.435216	-0.618234	-0.74284	-1.061	-1.39422		0	0.0350133	0.0382568	-0.268675	-0.35353	-0.318459	-0.291314	-0.281746	0	-0.0670332	-0.0801082	-0.489834	-0.713884	-0.872288	-1.30688	-1.83758
167	ILETA	ilvE	0.509101	0.0410455	-0.282868	0.0640418		0	-0.0268473	-0.0567689	-0.242367	-0.400511	-0.584481	-0.752255	-0.820078	0	-0.0379138	-0.0449643	-0.435216	-0.618234	-0.74284	-1.061	-1.39422		0	-0.038617	-0.07442	-0.223748	-0.273641	-0.311939	-0.352521	-0.3675	0	0.0634977	0.0760932	0.356329	0.323708	0.304177	0.26283	0.230373
168	IMPC	purH	0.424619	0.0429157	0.373485	0.0130914		0	-0.0322219	-0.0610708	-0.246903	-0.406143	-0.590721	-0.75936	-0.827193	0	-0.0379102	-0.0449644	-0.435218	-0.618846	-0.744542	-1.06184	-1.39616		0	-0.00934317	-0.0246074	-0.161425	-0.279482	-0.301581	-0.285478	-0.27976	0	0.00271675	0.0040687	-0.192123	-0.262518	-0.305993	-0.401676	-0.480679
169	IMPD	guaB	0.82082	0.0724625	0.626834	0.0578955		0	-0.0268473	-0.0567696	-0.242889	-0.401032	-0.588789	-0.756048	-0.823884	0	-0.0379138	-0.0449643	-0.435232	-0.622025	-0.746631	-1.06531	-1.39853		0	-0.0658968	-0.126221	-0.364349	-0.464415	-0.517162	-0.564534	-0.582102	0	-0.0493102	-0.0581998	-0.472415	-0.531867	-0.568253	-0.647401	-0.711738
170	IPMD	leuB	-0.00550059	0.0113922	-0.304167	0.0124435		0	-0.0268473	-0.0567689	-0.242367	-0.400511	-0.584481	-0.752255	-0.820078	0	-0.0379138	-0.0449643	-0.435216	-0.618234	-0.74284	-1.061	-1.39422		0	-0.0111604	-0.0174776	-0.00381109	0.0273535	0.0196521	-0.0023701	-0.0103953	0	0.00677192	0.00796915	0.0715869	0.179542	0.237522	0.346987	0.422503
171	IPPMIa	leuD	0.152186	0.0170315	-0.355687	0.0218573		0	-0.0268473	-0.0567689	-0.242367	-0.400511	-0.584481	-0.752255	-0.820078	0	-0.0379138	-0.0449643	-0.435216	-0.618234	-0.74284	-1.061	-1.39422		0	-0.0313937	-0.0523321	-0.0527737	-0.0402702	-0.0737951	-0.117786	-0.134062	0	0.0411261	0.0499596	0.207973	0.27288	0.308885	0.378991	0.428943
172	IPPMIa	leuC	0.125812	0.0168527	-0.4296	0.028386		0	-0.0268473	-0.0567689	-0.242367	-0.400511	-0.584481	-0.752255	-0.820078	0	-0.0379138	-0.0449643	-0.435216	-0.618234	-0.74284	-1.061	-1.39422		0	-0.0115189	-0.0194846	-0.0253583	-0.00703644	-0.0494696	-0.1079	-0.129736	0	0.0326914	0.039894	0.266142	0.33832	0.378136	0.455245	0.509868
173	IPPMIb	leuD	0.152186	0.0170315	-0.355687	0.0218573		0	-0.0268473	-0.0567689	-0.242367	-0.400511	-0.584481	-0.752255	-0.820078	0	-0.0379138	-0.0449643	-0.435216	-0.618234	-0.74284	-1.061	-1.39422		0	-0.0313937	-0.0523321	-0.0527737	-0.0402702	-0.0737951	-0.117786	-0.134062	0	0.0411261	0.0499596	0.207973	0.27288	0.308885	0.378991	0.428943
174	IPPMIb	leuC	0.125812	0.0168527	-0.4296	0.028386		0	-0.0268473	-0.0567689	-0.242367	-0.400511	-0.584481	-0.752255	-0.820078	0	-0.0379138	-0.0449643	-0.435216	-0.618234	-0.74284	-1.061	-1.39422		0	-0.0115189	-0.0194846	-0.0253583	-0.00703644	-0.0494696	-0.1079	-0.129736	0	0.0326914	0.039894	0.266142	0.33832	0.378136	0.455245	0.509868
175	IPPS	leuA	-0.0110733	0.0123112	-0.592102	0.0690908		0	-0.0268473	-0.0567689	-0.242367	-0.400511	-0.584481	-0.752255	-0.820078	0	-0.0379138	-0.0449643	-0.435216	-0.618234	-0.74284	-1.061	-1.39422		0	-0.0145566	-0.0228331	-0.00518367	0.028558	0.0229913	0.00261776	-0.00479827	0	0.0817671	0.0980863	0.490025	0.531455	0.554853	0.601251	0.634976
176	KARA1	ilvC	0.383905	0.0116499	0.636897	0.0453031		0	-0.0275167	-0.0574422	-0.24304	-0.401184	-0.585154	-0.752929	-0.820751	0	-0.0379138	-0.0449523	-0.424866	-0.591227	-0.732928	-1.04645	-1.39419		0	-0.00425453	-0.0145267	-0.125114	-0.173092	-0.227754	-0.28162	-0.301687	0	-0.0398557	-0.0466526	-0.413634	-0.495464	-0.546486	-0.66021	-0.75575
177	KDOCT2	kdsB	0.202537	0.115293	-0.0383914	0.0225108		0	-0.0268473	-0.0567689	-0.242367	-0.400511	-0.584481	-0.752255	-0.820078	0	-0.0379138	-0.0449643	-0.435216	-0.618234	-0.74284	-1.061	-1.39422		0	0.0027615	-0.0114202	-0.26475	-0.358795	-0.200534	-0.0505929	-0.00181781	0	-0.0075623	-0.00796763	-0.0774281	-0.0252983	0.00390122	0.0613173	0.102664
178	KDOPP	kdsC	NaN	0	-0.110341	0.0763396		0	-0.0268473	-0.0567689	-0.242367	-0.400511	-0.584481	-0.752255	-0.820078	0	-0.0379138	-0.0449643	-0.435216	-0.618234	-0.74284	-1.061	-1.39422		NaN	NaN	NaN	NaN	NaN	NaN	NaN	NaN	0	-0.0336672	-0.0414521	-0.2836	-0.0857986	0.0137653	0.191587	0.307808
179	KDOPS	kdsA	0.195914	0.0343719	-0.314029	0.00815141		0	-0.0268473	-0.0567689	-0.242367	-0.400511	-0.584481	-0.752255	-0.820078	0	-0.0379138	-0.0449643	-0.435216	-0.618234	-0.74284	-1.061	-1.39422		0	-0.0294223	-0.0545742	-0.135716	-0.13029	-0.119937	-0.122943	-0.124024	0	0.0184781	0.0217966	0.11809	0.207237	0.255791	0.348668	0.413612
180	Ktex	ompF	-0.934654	0.0365286	-0.340672	0.108456		0	-0.0268473	-0.0567689	-0.242367	-0.400511	-0.584481	-0.752255	-0.820078	0	-0.0379138	-0.0449643	-0.435216	-0.618234	-0.74284	-1.061	-1.39422		0	-0.00640578	0.00692754	0.223106	0.454881	0.605435	0.682658	0.708986	0	0.138033	0.162399	0.533768	0.454919	0.405879	0.296936	0.205834
181	LEUTAi	ilvE	0.509101	0.0410455	-0.282868	0.0640418		0	-0.0268473	-0.0567689	-0.242367	-0.400511	-0.584481	-0.752255	-0.820078	0	-0.0379138	-0.0449643	-0.435216	-0.618234	-0.74284	-1.061	-1.39422		0	-0.038617	-0.07442	-0.223748	-0.273641	-0.311939	-0.352521	-0.3675	0	0.0634977	0.0760932	0.356329	0.323708	0.304177	0.26283	0.230373
182	LEUTAi	tyrB	-0.543246	0.0240261	-0.71241	0.0580066		0	-0.0268473	-0.0567689	-0.242367	-0.400511	-0.584481	-0.752255	-0.820078	0	-0.0379138	-0.0449643	-0.435216	-0.618234	-0.74284	-1.061	-1.39422		0	0.0171377	0.0417239	0.214086	0.221825	0.304618	0.401448	0.434041	0	0.0891356	0.105945	0.47649	0.582534	0.639568	0.747388	0.821868
183	MCOATA	fabD	0.152294	0.0806278	-0.390044	0.0185212		0	-0.0269683	-0.056768	-0.242366	-0.40051	-0.58448	-0.752254	-0.820077	0	-0.0377984	-0.0449651	-0.435216	-0.618234	-0.742718	-1.061	-1.39422		0	-0.0858749	-0.146861	-0.161605	-0.212952	-0.142658	-0.0517162	-0.0209878	0	0.0357645	0.0429112	0.203851	0.28745	0.333172	0.420981	0.482637
184	MCOATA	acpP	-0.279305	0.114079	-0.655796	0.0407652		0	-0.0269683	-0.056768	-0.242366	-0.40051	-0.58448	-0.752254	-0.820077	0	-0.0377984	-0.0449651	-0.435216	-0.618234	-0.742718	-1.061	-1.39422		0	-0.0988255	-0.164318	-0.106717	-0.126065	0.0987162	0.305888	0.3709	0	0.0151996	0.0201868	0.391444	0.513439	0.578285	0.699564	0.782438
185	MDDCP1pp	dacA	0.513733	0.06519	-0.0196973	0.0148336		0	-0.0268473	-0.0567689	-0.242367	-0.400511	-0.584481	-0.752255	-0.820078	0	-0.0379138	-0.0449643	-0.435216	-0.618234	-0.74284	-1.061	-1.39422		0	-0.0173097	-0.0389414	-0.193357	-0.369667	-0.383325	-0.330521	-0.312226	0	0.0304118	0.0370781	0.0556273	0.0400319	0.0308209	0.0116353	-0.00312754
186	MDH	mdh	-0.153686	0.100549	-1.48554	0.424419		0	0.200529	0.149327	0.59234	0.27151	0.0722522	-0.272736	-0.474078	0	0.052117	0.262793	-0.0811693	-0.142826	-0.3638	-0.20553	-0.343831		0	-0.00166912	-0.00269484	-0.00188037	0.0275629	0.103406	0.166612	0.18836	0	0.0790927	0.0935508	0.418061	0.473417	0.504348	0.565015	0.608584
187	METAT	metK	0.472066	0.0335026	-0.42047	0.0391085		0	-0.0271305	-0.0567668	-0.242365	-0.400508	-0.584479	-0.752253	-0.820076	0	-0.0376438	-0.0449662	-0.435217	-0.618013	-0.710797	-1.06096	-1.39422		0	-0.0241829	-0.0491915	-0.183527	-0.259482	-0.300733	-0.327824	-0.337731	0	0.0372844	0.0447104	0.30499	0.353351	0.380518	0.434095	0.472802
188	METS	metE	1.00441	0.0434781	0.562725	0.00915685		0	-0.0232264	-0.0510828	-0.238117	-0.40052	-0.584508	-0.752282	-0.820105	0	-0.0382659	-0.0521066	-0.445212	-0.625334	-0.744238	-1.06295	-1.40135		0	-0.0568526	-0.109132	-0.3201	-0.484932	-0.620066	-0.722575	-0.762096	0	-0.019007	-0.0223686	-0.260907	-0.372608	-0.444036	-0.60897	-0.754754
189	METS	metH	0.113327	0.0162431	-0.375746	0.0529446		0	-0.0232264	-0.0510828	-0.238117	-0.40052	-0.584508	-0.752282	-0.820105	0	-0.0382659	-0.0521066	-0.445212	-0.625334	-0.744238	-1.06295	-1.40135		0	-0.0275653	-0.0439975	-0.01841	-0.017516	-0.0547019	-0.0929832	-0.107091	0	0.0575162	0.068904	0.352484	0.360549	0.365224	0.374755	0.381907
190	MG2tex	ompF	-0.934654	0.0365286	-0.340672	0.108456		0	-0.0268473	-0.0567689	-0.242367	-0.400511	-0.584481	-0.752255	-0.820078	0	-0.0379138	-0.0449643	-0.435216	-0.618234	-0.74284	-1.061	-1.39422		0	-0.00640578	0.00692754	0.223106	0.454881	0.605435	0.682658	0.708986	0	0.138033	0.162399	0.533768	0.454919	0.405879	0.296936	0.205834
191	MOBDabcpp	modC	-0.990999	0.4809	1.81871	0.0893845		0	-0.0268473	-0.056122	0.163098	0.00495459	-0.179016	-0.750308	-0.411312	0	-0.0379138	-0.0449643	-0.435216	-0.618234	-0.742558	-0.655905	-0.988752		0	0.103578	0.190429	0.485227	0.708108	0.709492	0.637756	0.610695	0	-0.0902816	-0.10994	-0.815486	-1.00582	-1.13626	-1.47332	-1.83463
192	MOBDabcpp	cysA	0.818199	0.229271	0.534836	0.0453464		0	-0.0268473	-0.056122	0.163098	0.00495459	-0.179016	-0.750308	-0.411312	0	-0.0379138	-0.0449643	-0.435216	-0.618234	-0.742558	-0.655905	-0.988752		0	0.0127719	0.00837535	-0.185475	-0.262075	-0.378485	-0.510818	-0.562944	0	-0.0191526	-0.0223574	-0.151522	-0.253723	-0.318549	-0.466511	-0.595073
193	MOBDabcpp	cysP	0.15939	0.123306	-0.0923441	0.0124383		0	-0.0268473	-0.056122	0.163098	0.00495459	-0.179016	-0.750308	-0.411312	0	-0.0379138	-0.0449643	-0.435216	-0.618234	-0.742558	-0.655905	-0.988752		0	-0.0479693	-0.0851063	-0.153431	-0.174316	-0.142238	-0.108392	-0.0965156	0	0.0227149	0.0268026	0.0712294	0.0694273	0.0683745	0.0662092	0.064568
194	MTHFC	folD	0.0437992	0.0560802	NaN	0		0	-0.032736	-0.061482	-0.247337	-0.406914	-0.591319	-0.76004	-0.82811	0	-0.0379098	-0.0449644	-0.435219	-0.619137	-0.744705	-1.06192	-1.46927		0	-0.0591556	-0.0965083	-0.0559075	-0.137641	-0.0841925	0.0124398	0.0449701	NaN	NaN	NaN	NaN	NaN	NaN	NaN	NaN
195	MTHFR2	metF	0.278344	0.00775168	0.11857	0.0221252		0	-0.0232316	-0.0510909	-0.238123	-0.40052	-0.584508	-0.757999	-0.825844	0	-0.0382654	-0.0520964	-0.445222	-0.631024	-0.744236	-1.06295	-1.40707		0	-0.013266	-0.0248148	-0.0652631	-0.091722	-0.153783	-0.216558	-0.240089	0	0.0247768	0.0297045	0.0323542	-0.028442	-0.0656919	-0.146835	-0.212916
196	NADH16pp	nuoI	0.578757	0.0550108	NaN	0		0	-0.0322952	-0.161567	-0.118438	-0.521081	-0.742329	-0.976977	-1.16551	0	-0.15266	-0.0559987	-0.3606	-0.485577	-0.547026	-0.503988	-0.659972		0	0.0578002	0.0817857	-0.0985806	-0.169222	-0.369165	-0.629293	-0.742069	NaN	NaN	NaN	NaN	NaN	NaN	NaN	NaN
197	NADH16pp	nuoG	-0.0912538	0.0253024	-0.104817	0.00831824		0	-0.0322952	-0.161567	-0.118438	-0.521081	-0.742329	-0.976977	-1.16551	0	-0.15266	-0.0559987	-0.3606	-0.485577	-0.547026	-0.503988	-0.659972		0	0.0270585	0.0383065	-0.0478857	-0.0386811	0.0459394	0.115225	0.138971	0	-0.00444007	-0.00497359	0.0442158	0.0505462	0.0542206	0.061724	0.0673634
198	NADH16pp	nuoF	-0.0940839	0.00968453	-0.58952	0.0857643		0	-0.0322952	-0.161567	-0.118438	-0.521081	-0.742329	-0.976977	-1.16551	0	-0.15266	-0.0559987	-0.3606	-0.485577	-0.547026	-0.503988	-0.659972		0	0.0138481	0.0225322	0.0197716	0.0122735	0.0564212	0.104815	0.121631	0	0.0291455	0.0353127	0.0462992	0.195239	0.272868	0.415569	0.511431
199	NADH16pp	nuoE	-0.261579	0.0323208	-0.0812605	0.0147042		0	-0.0322952	-0.161567	-0.118438	-0.521081	-0.742329	-0.976977	-1.16551	0	-0.15266	-0.0559987	-0.3606	-0.485577	-0.547026	-0.503988	-0.659972		0	0.0450697	0.0801871	0.171845	0.124971	0.177815	0.263762	0.292898	0	0.0108791	0.0139309	0.00135405	0.0222376	0.0342213	0.0583894	0.0762926
200	NADH16pp	nuoC	-0.200933	0.00986932	-0.0651354	0.0175167		0	-0.0322952	-0.161567	-0.118438	-0.521081	-0.742329	-0.976977	-1.16551	0	-0.15266	-0.0559987	-0.3606	-0.485577	-0.547026	-0.503988	-0.659972		0	0.00693502	0.0140993	0.050776	0.11616	0.17016	0.200865	0.211662	0	-0.00508273	-0.00566404	-0.00900751	0.0134305	0.0262906	0.0521922	0.0713511
201	NADH16pp	nuoB	0.837533	0.187673	NaN	0		0	-0.0322952	-0.161567	-0.118438	-0.521081	-0.742329	-0.976977	-1.16551	0	-0.15266	-0.0559987	-0.3606	-0.485577	-0.547026	-0.503988	-0.659972		0	-0.379413	-0.717524	-0.499962	-0.682409	-0.771519	-0.729103	-0.714306	NaN	NaN	NaN	NaN	NaN	NaN	NaN	NaN
202	NADH16pp	nuoA	-0.116397	0.0113181	NaN	0		0	-0.0322952	-0.161567	-0.118438	-0.521081	-0.742329	-0.976977	-1.16551	0	-0.15266	-0.0559987	-0.3606	-0.485577	-0.547026	-0.503988	-0.659972		0	-0.0123157	-0.0161387	0.0411306	0.0758964	0.0997436	0.115624	0.121264	NaN	NaN	NaN	NaN	NaN	NaN	NaN	NaN
203	NADH17pp	nuoI	-0.227071	0.124252	NaN	0		0	0.2106	-1.74854	0.825191	0.751321	1.4747	0.555526	0.506678	0	4.98393	5.09117	4.72668	4.67094	4.56563	4.08367	3.94558		0	0.0578002	0.0817857	-0.0985806	-0.169222	-0.369165	-0.629293	-0.742069	NaN	NaN	NaN	NaN	NaN	NaN	NaN	NaN
204	NADH17pp	nuoG	0.0102031	0.0283776	0.00785798	0.00254353		0	0.2106	-1.74854	0.825191	0.751321	1.4747	0.555526	0.506678	0	4.98393	5.09117	4.72668	4.67094	4.56563	4.08367	3.94558		0	0.0270585	0.0383065	-0.0478857	-0.0386811	0.0459394	0.115225	0.138971	0	-0.00444007	-0.00497359	0.0442158	0.0505462	0.0542206	0.061724	0.0673634
205	NADH17pp	nuoF	0.027107	0.0224469	0.0433531	0.0162296		0	0.2106	-1.74854	0.825191	0.751321	1.4747	0.555526	0.506678	0	4.98393	5.09117	4.72668	4.67094	4.56563	4.08367	3.94558		0	0.0138481	0.0225322	0.0197716	0.0122735	0.0564212	0.104815	0.121631	0	0.0291455	0.0353127	0.0462992	0.195239	0.272868	0.415569	0.511431
206	NADH17pp	nuoE	0.0934262	0.0600215	0.00629102	0.00227284		0	0.2106	-1.74854	0.825191	0.751321	1.4747	0.555526	0.506678	0	4.98393	5.09117	4.72668	4.67094	4.56563	4.08367	3.94558		0	0.0450697	0.0801871	0.171845	0.124971	0.177815	0.263762	0.292898	0	0.0108791	0.0139309	0.00135405	0.0222376	0.0342213	0.0583894	0.0762926
207	NADH17pp	nuoC	0.0812367	0.041062	0.00392331	0.00251388		0	0.2106	-1.74854	0.825191	0.751321	1.4747	0.555526	0.506678	0	4.98393	5.09117	4.72668	4.67094	4.56563	4.08367	3.94558		0	0.00693502	0.0140993	0.050776	0.11616	0.17016	0.200865	0.211662	0	-0.00508273	-0.00566404	-0.00900751	0.0134305	0.0262906	0.0521922	0.0713511
208	NADH17pp	nuoB	-0.233556	0.230021	NaN	0		0	0.2106	-1.74854	0.825191	0.751321	1.4747	0.555526	0.506678	0	4.98393	5.09117	4.72668	4.67094	4.56563	4.08367	3.94558		0	-0.379413	-0.717524	-0.499962	-0.682409	-0.771519	-0.729103	-0.714306	NaN	NaN	NaN	NaN	NaN	NaN	NaN	NaN
209	NADH17pp	nuoA	0.0549372	0.0222211	NaN	0		0	0.2106	-1.74854	0.825191	0.751321	1.4747	0.555526	0.506678	0	4.98393	5.09117	4.72668	4.67094	4.56563	4.08367	3.94558		0	-0.0123157	-0.0161387	0.0411306	0.0758964	0.0997436	0.115624	0.121264	NaN	NaN	NaN	NaN	NaN	NaN	NaN	NaN
210	NADH18pp	nuoI	-0.226826	0.124163	NaN	0		0	0.21122	-1.75081	0.825784	0.751667	1.47515	0.555894	0.507048	0	4.98393	5.09112	4.72662	4.6709	4.56559	4.08359	3.94555		0	0.0578002	0.0817857	-0.0985806	-0.169222	-0.369165	-0.629293	-0.742069	NaN	NaN	NaN	NaN	NaN	NaN	NaN	NaN
211	NADH18pp	nuoG	0.0101865	0.0283545	0.00785804	0.00254357		0	0.21122	-1.75081	0.825784	0.751667	1.47515	0.555894	0.507048	0	4.98393	5.09112	4.72662	4.6709	4.56559	4.08359	3.94555		0	0.0270585	0.0383065	-0.0478857	-0.0386811	0.0459394	0.115225	0.138971	0	-0.00444007	-0.00497359	0.0442158	0.0505462	0.0542206	0.061724	0.0673634
212	NADH18pp	nuoF	0.0270736	0.0224301	0.0433534	0.0162298		0	0.21122	-1.75081	0.825784	0.751667	1.47515	0.555894	0.507048	0	4.98393	5.09112	4.72662	4.6709	4.56559	4.08359	3.94555		0	0.0138481	0.0225322	0.0197716	0.0122735	0.0564212	0.104815	0.121631	0	0.0291455	0.0353127	0.0462992	0.195239	0.272868	0.415569	0.511431
213	NADH18pp	nuoE	0.0933101	0.0599803	0.00629107	0.00227287		0	0.21122	-1.75081	0.825784	0.751667	1.47515	0.555894	0.507048	0	4.98393	5.09112	4.72662	4.6709	4.56559	4.08359	3.94555		0	0.0450697	0.0801871	0.171845	0.124971	0.177815	0.263762	0.292898	0	0.0108791	0.0139309	0.00135405	0.0222376	0.0342213	0.0583894	0.0762926
214	NADH18pp	nuoC	0.0811401	0.0410362	0.00392333	0.00251391		0	0.21122	-1.75081	0.825784	0.751667	1.47515	0.555894	0.507048	0	4.98393	5.09112	4.72662	4.6709	4.56559	4.08359	3.94555		0	0.00693502	0.0140993	0.050776	0.11616	0.17016	0.200865	0.211662	0	-0.00508273	-0.00566404	-0.00900751	0.0134305	0.0262906	0.0521922	0.0713511
215	NADH18pp	nuoB	-0.233171	0.229858	NaN	0		0	0.21122	-1.75081	0.825784	0.751667	1.47515	0.555894	0.507048	0	4.98393	5.09112	4.72662	4.6709	4.56559	4.08359	3.94555		0	-0.379413	-0.717524	-0.499962	-0.682409	-0.771519	-0.729103	-0.714306	NaN	NaN	NaN	NaN	NaN	NaN	NaN	NaN
216	NADH18pp	nuoA	0.0548759	0.0222082	NaN	0		0	0.21122	-1.75081	0.825784	0.751667	1.47515	0.555894	0.507048	0	4.98393	5.09112	4.72662	4.6709	4.56559	4.08359	3.94555		0	-0.0123157	-0.0161387	0.0411306	0.0758964	0.0997436	0.115624	0.121264	NaN	NaN	NaN	NaN	NaN	NaN	NaN	NaN
217	NDPK1	adk	0.369904	0.0847316	-0.273936	0.0593878		0	-0.0312477	-0.0604407	-0.246198	-0.405088	-0.589472	-0.757835	-0.825664	0	-0.0379089	-0.0449644	-0.435217	-0.618651	-0.743995	-1.06157	-1.39554		0	-0.113115	-0.199248	-0.275316	-0.241983	-0.223164	-0.229366	-0.231601	0	0.0636806	0.0767379	0.333941	0.306895	0.290773	0.256828	0.23036
218	NDPK1	ndk	-0.577857	0.0481436	0.96637	0.0906364		0	-0.0312477	-0.0604407	-0.246198	-0.405088	-0.589472	-0.757835	-0.825664	0	-0.0379089	-0.0449644	-0.435217	-0.618651	-0.743995	-1.06157	-1.39554		0	0.0324455	0.0671743	0.246503	0.33351	0.374778	0.398178	0.406447	0	-0.0676049	-0.0809468	-0.735581	-0.820517	-0.873613	-0.992378	-1.09264
219	NDPK2	adk	0.372213	0.0857751	-0.274167	0.059426		0	-0.0268473	-0.0567722	-0.244899	-0.400505	-0.584464	-0.752255	-0.820061	0	-0.0379138	-0.0449643	-0.435216	-0.618234	-0.74284	-1.06124	-1.3942		0	-0.113115	-0.199248	-0.275316	-0.241983	-0.223164	-0.229366	-0.231601	0	0.0636806	0.0767379	0.333941	0.306895	0.290773	0.256828	0.23036
220	NDPK2	ndk	-0.582224	0.0488403	0.967156	0.0906789		0	-0.0268473	-0.0567722	-0.244899	-0.400505	-0.584464	-0.752255	-0.820061	0	-0.0379138	-0.0449643	-0.435216	-0.618234	-0.74284	-1.06124	-1.3942		0	0.0324455	0.0671743	0.246503	0.33351	0.374778	0.398178	0.406447	0	-0.0676049	-0.0809468	-0.735581	-0.820517	-0.873613	-0.992378	-1.09264
221	NDPK3	adk	0.370793	0.0849209	-0.274184	0.0594285		0	-0.0304712	-0.0604137	-0.246012	-0.404155	-0.588126	-0.7559	-0.823723	0	-0.0379138	-0.0449643	-0.435216	-0.618234	-0.74284	-1.061	-1.39422		0	-0.113115	-0.199248	-0.275316	-0.241983	-0.223164	-0.229366	-0.231601	0	0.0636806	0.0767379	0.333941	0.306895	0.290773	0.256828	0.23036
222	NDPK3	ndk	-0.579244	0.0482161	0.967211	0.0906825		0	-0.0304712	-0.0604137	-0.246012	-0.404155	-0.588126	-0.7559	-0.823723	0	-0.0379138	-0.0449643	-0.435216	-0.618234	-0.74284	-1.061	-1.39422		0	0.0324455	0.0671743	0.246503	0.33351	0.374778	0.398178	0.406447	0	-0.0676049	-0.0809468	-0.735581	-0.820517	-0.873613	-0.992378	-1.09264
223	NDPK4	adk	0.372885	0.0847265	-0.274184	0.0594285		0	-0.0268473	-0.0567901	-0.258891	-0.400578	-0.584481	-0.752255	-0.820078	0	-0.0379138	-0.0449643	-0.435216	-0.618234	-0.74284	-1.061	-1.39422		0	-0.113115	-0.199248	-0.275316	-0.241983	-0.223164	-0.229366	-0.231601	0	0.0636806	0.0767379	0.333941	0.306895	0.290773	0.256828	0.23036
224	NDPK4	ndk	-0.581849	0.0474022	0.967211	0.0906825		0	-0.0268473	-0.0567901	-0.258891	-0.400578	-0.584481	-0.752255	-0.820078	0	-0.0379138	-0.0449643	-0.435216	-0.618234	-0.74284	-1.061	-1.39422		0	0.0324455	0.0671743	0.246503	0.33351	0.374778	0.398178	0.406447	0	-0.0676049	-0.0809468	-0.735581	-0.820517	-0.873613	-0.992378	-1.09264
225	NH4tex	ompF	-0.926101	0.0362998	-0.343043	0.109112		0	-0.0300517	-0.0599591	-0.246234	-0.405513	-0.589985	-0.758534	-0.826709	0	-0.0386826	-0.0447545	-0.430467	-0.613964	-0.741183	-1.05704	-1.38178		0	-0.00640578	0.00692754	0.223106	0.454881	0.605435	0.682658	0.708986	0	0.138033	0.162399	0.533768	0.454919	0.405879	0.296936	0.205834
226	OCBT	argI	-0.0616823	0.00972448	-0.850777	0.073117		0	-0.0268473	-0.0567689	-0.242367	-0.400511	-0.584481	-0.752255	-0.820078	0	-0.0379138	-0.0449643	-0.435216	-0.618234	-0.74284	-1.061	-1.39422		0	-0.0161134	-0.0237558	0.0164022	0.0340606	0.0408375	0.0447532	0.0461551	0	0.0798687	0.0947299	0.594315	0.710158	0.772013	0.888172	0.967875
227	OMPDC	pyrF	NaN	0	-0.329625	0.0588343		0	-0.0268473	-0.0567689	-0.242345	-0.400489	-0.584459	-0.752255	-0.820056	0	-0.0379138	-0.0449643	-0.435216	-0.618234	-0.74284	-1.06098	-1.3942		NaN	NaN	NaN	NaN	NaN	NaN	NaN	NaN	0	-0.0397601	-0.0480308	-0.124933	0.106795	0.220709	0.42046	0.548836
228	ORPT	pyrE	0.636162	0.0193041	NaN	0		0	-0.0268473	-0.0567689	-0.242345	-0.400489	-0.584459	-0.752255	-0.820056	0	-0.0379138	-0.0449643	-0.435216	-0.618234	-0.74284	-1.06098	-1.3942		0	-0.0364504	-0.0651149	-0.126688	-0.212817	-0.357161	-0.492238	-0.54555	NaN	NaN	NaN	NaN	NaN	NaN	NaN	NaN
229	P5CR	proC	-0.912416	0.13691	NaN	0		0	-0.0268473	-0.0567689	-0.242367	-0.400511	-0.584481	-0.752255	-0.820078	0	-0.0379138	-0.0449643	-0.435216	-0.618234	-0.74284	-1.061	-1.39422		0	-0.0735796	-0.0470014	0.663597	0.339413	0.390162	0.671511	0.755883	NaN	NaN	NaN	NaN	NaN	NaN	NaN	NaN
230	PAPSR	trxC	NaN	0	-0.414246	0.0515028		0	-0.0291682	-0.0590951	-0.244693	-0.402837	-0.586807	-0.754581	-0.822404	0	-0.0379061	-0.0449644	-0.435216	-0.618234	-0.742832	-1.061	-1.39422		NaN	NaN	NaN	NaN	NaN	NaN	NaN	NaN	0	0.0504834	0.0618597	0.358502	0.380142	0.392552	0.417564	0.436079
231	PAPSR	cysH	0.392062	0.0258305	0.823033	0.0745803		0	-0.0291682	-0.0590951	-0.244693	-0.402837	-0.586807	-0.754581	-0.822404	0	-0.0379061	-0.0449644	-0.435216	-0.618234	-0.742832	-1.061	-1.39422		0	0.00947688	0.00960068	-0.0774149	-0.21294	-0.274774	-0.282127	-0.28478	0	-0.00874712	-0.0104427	-0.110002	-0.325884	-0.477355	-0.886604	-1.36878
232	PAPSR	trxA	0.292054	0.125179	-0.617996	0.0463712		0	-0.0291682	-0.0590951	-0.244693	-0.402837	-0.586807	-0.754581	-0.822404	0	-0.0379061	-0.0449644	-0.435216	-0.618234	-0.742832	-1.061	-1.39422		0	-0.162062	-0.285113	-0.31132	-0.275573	-0.198826	-0.140551	-0.120433	0	0.0544286	0.0648868	0.403831	0.499784	0.55178	0.650764	0.719634
233	PDH	aceE	0.259956	0.0340062	-0.841672	0.0554362		0	-0.0682431	-0.225245	-0.441341	-0.852954	-1.01811	-1.24698	-1.39692	0	-0.0838138	0.0122873	-0.318547	-0.491036	-0.536803	-0.617472	-0.805945		0	-0.0136017	-0.0353249	-0.232654	-0.340979	-0.319831	-0.275585	-0.260168	0	0.0569193	0.0676782	0.398376	0.449979	0.478896	0.535778	0.576758
234	PDH	aceF	0.288114	0.0329739	-0.990528	0.0595577		0	-0.0682431	-0.225245	-0.441341	-0.852954	-1.01811	-1.24698	-1.39692	0	-0.0838138	0.0122873	-0.318547	-0.491036	-0.536803	-0.617472	-0.805945		0	-0.0173652	-0.0423817	-0.253329	-0.353542	-0.342393	-0.31453	-0.304714	0	0.0648588	0.0770445	0.451606	0.521694	0.56042	0.635532	0.688829
235	PE160abcpp	msbA	0.337846	0.142501	-0.196742	0.0692989		0	-0.0268473	-0.0567689	-0.242367	-0.400511	-0.584481	-0.752255	-0.820078	0	-0.0379138	-0.0449643	-0.435216	-0.618234	-0.74284	-1.061	-1.39422		0	0.0335954	0.0398515	-0.195118	-0.516549	-0.366778	-0.129565	-0.0564937	0	0.048335	0.0570147	0.345553	0.284281	0.246725	0.164874	0.0981715
236	PFK	pfkB	NaN	0	-1.58842	0.193418		0	-0.0309561	-0.155377	-0.358794	-0.689768	-0.849349	-1.10069	-1.22162	0	-0.0862146	0.0257633	-0.286478	-0.431123	-0.513195	-0.579104	-0.769443		NaN	NaN	NaN	NaN	NaN	NaN	NaN	NaN	0	0.166378	0.198841	0.880848	0.88947	0.894465	0.904645	0.912279
237	PFK	pfkA	0.103843	0.0150771	-0.757336	0.0952917		0	-0.0309561	-0.155377	-0.358794	-0.689768	-0.849349	-1.10069	-1.22162	0	-0.0862146	0.0257633	-0.286478	-0.431123	-0.513195	-0.579104	-0.769443		0	-0.0119223	-0.0231403	-0.0717433	-0.120222	-0.116012	-0.0944069	-0.0867637	0	0.0729753	0.0864956	0.430502	0.429868	0.429498	0.428738	0.428163
238	PG160abcpp	msbA	0.337846	0.142501	-0.196742	0.0692989		0	-0.0268473	-0.0567689	-0.242367	-0.400511	-0.584481	-0.752255	-0.820078	0	-0.0379138	-0.0449643	-0.435216	-0.618234	-0.74284	-1.061	-1.39422		0	0.0335954	0.0398515	-0.195118	-0.516549	-0.366778	-0.129565	-0.0564937	0	0.048335	0.0570147	0.345553	0.284281	0.246725	0.164874	0.0981715
239	PGAMT	glmM	-0.00532627	0.0200672	-0.372492	0.0368468		0	-0.0268473	-0.0567885	-0.257599	-0.400573	-0.584481	-0.752255	-0.820078	0	-0.0379138	-0.0449643	-0.435216	-0.618234	-0.742841	-1.06254	-1.39422		0	0.0202411	0.0273795	-0.0565998	0.00691888	0.0265382	0.00628882	-0.00108138	0	-0.00407007	-0.00368558	0.285503	0.32219	0.342986	0.384381	0.414596
240	PGCD	serA	1.24865	0.0871059	-0.536636	0.0773193		0	-0.0302266	-0.0606948	-0.245025	-0.402266	-0.585602	-0.755348	-0.82289	0	-0.0384041	-0.0459032	-0.432862	-0.617132	-0.741037	-1.06034	-1.40705		0	-0.0791532	-0.15489	-0.500851	-0.673639	-0.778568	-0.87294	-0.909114	0	0.0935577	0.111709	0.499925	0.513161	0.520801	0.536311	0.547887
241	PGI	pgi	0.429769	0.0318093	-0.620944	0.027754		0	-0.0146546	-0.14062	-0.34302	-0.696981	-0.852995	-1.14975	-1.28849	0	-0.0778726	0.0638498	-0.200877	-0.355479	-0.425838	-0.521112	-0.723035		0	0.00452868	-0.00639533	-0.221943	-0.385519	-0.446801	-0.462655	-0.468408	0	0.0110104	0.013402	0.131116	0.22017	0.268677	0.36147	0.42636
242	PGK	pgk	0.260458	0.017758	-0.490034	0.0218947		0	-0.0436074	-0.160595	-0.371616	-0.694933	-0.855318	-1.0847	-1.20156	0	-0.0895379	-0.00474886	-0.323943	-0.469472	-0.534228	-0.60995	-0.785789		0	-0.0179194	-0.0356884	-0.122599	-0.233453	-0.269169	-0.262567	-0.260207	0	0.0481273	0.0571575	0.190547	0.237241	0.263505	0.315369	0.352892
243	PGL	pgl	0.0488379	0.128366	NaN	0		0	-0.226355	-0.214314	-0.484969	-0.555308	-0.748329	-0.672651	-0.705288	0	-0.122211	-0.536185	-1.49152	-1.56915	-1.43417	-1.60657	-1.4878		0	0.0254774	0.020717	-0.327849	-0.29295	-0.033802	0.13971	0.195317	NaN	NaN	NaN	NaN	NaN	NaN	NaN	NaN
244	PGM	gpmA	-0.0353638	0.0226268	-0.120876	0.0146627		0	-0.0444585	-0.167251	-0.380175	-0.716638	-0.875063	-1.10964	-1.23107	0	-0.0930454	-0.00206161	-0.317079	-0.460352	-0.521836	-0.586037	-0.755374		0	-0.0130542	-0.0234435	-0.0492122	-0.0514231	0.0118936	0.0735138	0.0947393	0	0.0216697	0.0259248	0.0671361	0.0676383	0.0679311	0.0685322	0.0689867
245	PGMT	pgm	-0.428763	0.0271305	-0.728463	0.0285312		0	-0.0268473	-0.0567725	-0.245141	-0.400522	-0.584481	-0.752255	-0.820078	0	-0.0379138	-0.0449643	-0.435216	-0.618234	-0.74284	-1.061	-1.39422		0	-0.0368448	-0.0517669	0.0745023	0.166513	0.261769	0.330876	0.354563	0	0.0434505	0.0520714	0.329221	0.524505	0.622977	0.799096	0.914356
246	PHETA1	aspC	0.0103146	0.0165663	-0.255523	0.00880287		0	-0.0268473	-0.0567689	-0.242367	-0.400511	-0.584481	-0.752255	-0.820078	0	-0.0379138	-0.0449643	-0.435216	-0.618234	-0.74284	-1.061	-1.39422		0	0.0207841	0.0324066	0.0094126	-0.0352791	-0.0275585	-0.000540835	0.00898247	0	0.019039	0.0224691	0.119209	0.179492	0.213048	0.278618	0.325514
247	PHETA1	ilvE	0.509101	0.0410455	-0.282868	0.0640418		0	-0.0268473	-0.0567689	-0.242367	-0.400511	-0.584481	-0.752255	-0.820078	0	-0.0379138	-0.0449643	-0.435216	-0.618234	-0.74284	-1.061	-1.39422		0	-0.038617	-0.07442	-0.223748	-0.273641	-0.311939	-0.352521	-0.3675	0	0.0634977	0.0760932	0.356329	0.323708	0.304177	0.26283	0.230373
248	PHETA1	tyrB	-0.543246	0.0240261	-0.71241	0.0580066		0	-0.0268473	-0.0567689	-0.242367	-0.400511	-0.584481	-0.752255	-0.820078	0	-0.0379138	-0.0449643	-0.435216	-0.618234	-0.74284	-1.061	-1.39422		0	0.0171377	0.0417239	0.214086	0.221825	0.304618	0.401448	0.434041	0	0.0891356	0.105945	0.47649	0.582534	0.639568	0.747388	0.821868
249	PItex	ompF	-0.921842	0.0367125	-0.34097	0.108799		0	-0.0364363	-0.0646234	-0.251513	-0.409128	-0.591845	-0.760982	-0.829051	0	-0.0372273	-0.0437126	-0.433605	-0.615256	-0.741588	-1.05862	-1.39309		0	-0.00640578	0.00692754	0.223106	0.454881	0.605435	0.682658	0.708986	0	0.138033	0.162399	0.533768	0.454919	0.405879	0.296936	0.205834
250	PMPK	thiD	NaN	0	-0.439991	0.0267613		0	-0.0268473	-0.0567689	-0.242367	-0.400511	-0.584481	-0.752255	-0.820078	0	-0.0379138	-0.0449643	-0.435216	-0.618234	-0.74284	-1.061	-1.39422		NaN	NaN	NaN	NaN	NaN	NaN	NaN	NaN	0	0.0179351	0.0229693	0.263688	0.342257	0.38539	0.468531	0.527134
251	POR5	fldA	0.154346	0.006821	0.237044	0.0226428		0	-0.0268473	-0.0567689	-0.242367	-0.400511	-0.584481	-0.752255	-0.820078	0	-0.0379138	-0.0449643	-0.435216	-0.618234	-0.74284	-1.061	-1.39422		0	0.00864847	0.0103688	-0.044759	-0.0632842	-0.0891101	-0.11621	-0.126121	0	-0.00439436	-0.00432111	-0.0084284	-0.0960966	-0.151026	-0.274277	-0.378784
252	PPC	ppc	0.622655	0.0896121	-2.63779	0.548568		0	0.0397196	-0.0129228	0.123376	-0.250811	-0.477192	-0.609119	-0.63388	0	0.0515276	0.0306563	-0.217919	-0.114623	-0.279536	-0.107066	-0.385343		0	-0.0194584	-0.0382367	-0.124833	-0.272809	-0.348029	-0.362495	-0.367739	0	0.141697	0.167397	0.737546	0.73547	0.734257	0.731761	0.729868
253	PPCK	pckA	-0.113639	1.06903	0.409662	0.134492		0	0.226774	0.121332	0.777569	0.121278	-0.178	-0.243967	-0.195794	0	0.175745	0.134625	-0.283987	-0.0240898	-0.537614	-0.108241	-0.94634		0	0.0581993	0.151806	0.727259	0.95132	1.17343	1.33285	1.3844	0	-0.0529332	-0.0646465	-0.213921	-0.245904	-0.265045	-0.305539	-0.337302
254	PPM	deoB	-0.442943	0.090408	-0.243301	0.0678372		0	-0.0268473	-0.0567689	-0.242367	-0.400511	-0.584481	-0.752255	-0.820078	0	0.050772	0.0437214	-0.34653	-0.529321	-0.62158	-1.50554	-1.77563		0	-0.0680657	-0.117253	-0.151454	0.118304	0.302732	0.380251	0.406675	0	0.0336974	0.0425539	0.376747	0.353989	0.34047	0.312121	0.290127
255	PPND	tyrA	-0.111905	0.0808404	NaN	0		0	-0.0268473	-0.0567689	-0.242367	-0.400511	-0.584481	-0.752255	-0.820078	0	-0.0379138	-0.0449643	-0.435216	-0.618234	-0.74284	-1.061	-1.39422		0	-0.0936004	-0.155851	-0.108133	-0.0842263	0.0337042	0.14224	0.178496	NaN	NaN	NaN	NaN	NaN	NaN	NaN	NaN
256	PPNDH	pheA	NaN	0	-1.23071	0.127997		0	-0.0231925	-0.0515982	-0.238796	-0.402867	-0.589719	-0.759322	-0.829905	0	-0.0407642	-0.0396065	-0.241144	-0.366822	-0.447616	-0.592527	-0.778281		NaN	NaN	NaN	NaN	NaN	NaN	NaN	NaN	0	0.125285	0.148168	0.550799	0.610826	0.644247	0.709565	0.756291
257	PRAGSr	purD	0.281899	0.119231	0.202585	0.0185086		0	-0.0333622	-0.0619829	-0.247865	-0.407853	-0.592046	-0.760869	-0.829227	0	-0.0379094	-0.0449644	-0.435221	-0.61949	-0.744904	-1.06202	-1.39657		0	-0.0239462	-0.0564029	-0.321453	-0.38794	-0.239323	-0.108917	-0.0659638	0	0.00736823	0.0101162	-0.0116034	-0.0862821	-0.132567	-0.234915	-0.31996
258	PRAIS	purM	0.414251	0.0343699	0.694298	0.013485		0	-0.0333622	-0.0619829	-0.247865	-0.407853	-0.592046	-0.760869	-0.829227	0	-0.0379094	-0.0449644	-0.435221	-0.61949	-0.744904	-1.06202	-1.39657		0	-0.0424858	-0.077494	-0.171725	-0.230292	-0.265779	-0.288818	-0.29722	0	-0.00897022	-0.0104129	-0.248838	-0.402552	-0.504501	-0.753481	-0.994128
259	PRAIi	trpC	0.465817	0.0767072	1.25278	0.0260014		0	-0.0268473	-0.0567689	-0.242367	-0.400511	-0.584481	-0.752255	-0.820078	0	-0.0379138	-0.0449643	-0.435216	-0.618234	-0.74284	-1.061	-1.39422		0	0.0350133	0.0382568	-0.268675	-0.35353	-0.318459	-0.291314	-0.281746	0	-0.0670332	-0.0801082	-0.489834	-0.713884	-0.872288	-1.30688	-1.83758
260	PRAMPC	hisI	NaN	0	-0.541234	0.0264289		0	-0.0268473	-0.0567689	-0.242367	-0.400511	-0.584481	-0.752255	-0.820078	0	-0.0379138	-0.0449643	-0.435216	-0.618234	-0.74284	-1.061	-1.39422		NaN	NaN	NaN	NaN	NaN	NaN	NaN	NaN	0	0.0437621	0.0520395	0.284507	0.402982	0.46612	0.584481	0.66555
261	PRASCSi	purC	0.15442	0.0413563	0.475116	0.0178276		0	-0.0333655	-0.0619856	-0.247868	-0.407342	-0.592049	-0.760873	-0.828708	0	-0.0379094	-0.0449644	-0.435219	-0.618977	-0.744905	-1.06202	-1.39657		0	-0.032313	-0.0582874	-0.122128	-0.146165	-0.116454	-0.0828916	-0.071113	0	-0.00860882	-0.010316	-0.25574	-0.339307	-0.391487	-0.508021	-0.606188
262	PRATPP	hisI	NaN	0	-0.541234	0.0264289		0	-0.0268473	-0.0567689	-0.242367	-0.400511	-0.584481	-0.752255	-0.820078	0	-0.0379138	-0.0449643	-0.435216	-0.618234	-0.74284	-1.061	-1.39422		NaN	NaN	NaN	NaN	NaN	NaN	NaN	NaN	0	0.0437621	0.0520395	0.284507	0.402982	0.46612	0.584481	0.66555
263	PRFGS	purL	0.226849	0.0388008	0.426902	0.0220101		0	-0.0333622	-0.0619829	-0.247865	-0.407853	-0.592046	-0.760869	-0.829227	0	-0.0379094	-0.0449644	-0.435221	-0.61949	-0.744904	-1.06202	-1.39657		0	-0.0144671	-0.0321306	-0.153138	-0.169139	-0.150664	-0.140821	-0.137311	0	0.00272829	0.00349137	-0.0960107	-0.216952	-0.294906	-0.477014	-0.64084
264	PRMICI	hisA	NaN	0	-1.00716	0.0545086		0	-0.0268473	-0.0567689	-0.242367	-0.400511	-0.584481	-0.752255	-0.820078	0	-0.0379138	-0.0449643	-0.435216	-0.618234	-0.74284	-1.061	-1.39422		NaN	NaN	NaN	NaN	NaN	NaN	NaN	NaN	0	0.168937	0.197764	0.414835	0.72359	0.867653	1.11101	1.26237
265	PRPPS	prs	0.00731783	0.0357398	0.0227162	0.019721		0	-0.0324699	-0.0617815	-0.247508	-0.406537	-0.590614	-0.758899	-0.82697	0	-0.0379117	-0.0449644	-0.435218	-0.618837	-0.74383	-1.06148	-1.39534		0	-0.015491	-0.0274154	-0.0519924	-0.0901986	-0.0392066	0.0268948	0.0495966	0	-0.0095877	-0.0113222	-0.0882358	-0.0590469	-0.0424054	-0.00907535	0.0154215
266	PSCVT	aroA	0.863811	0.0747149	-0.436715	0.0823231		0	-0.0250384	-0.0542066	-0.238835	-0.401668	-0.589439	-0.758121	-0.827306	0	-0.0393213	-0.0423133	-0.334624	-0.488193	-0.58812	-0.80428	-1.04474		0	-0.0973958	-0.175034	-0.308844	-0.487106	-0.577715	-0.599835	-0.607896	0	0.0574261	0.069379	0.380124	0.356755	0.342866	0.313726	0.291103
267	PSD160	psd	NaN	0	-0.688269	0.0348914		0	-0.0268473	-0.0567689	-0.242367	-0.400511	-0.584481	-0.752255	-0.820078	0	-0.0379138	-0.0449643	-0.435216	-0.618234	-0.74284	-1.061	-1.39422		NaN	NaN	NaN	NaN	NaN	NaN	NaN	NaN	0	0.0820034	0.0974456	0.345264	0.508682	0.592973	0.746554	0.848845
268	PSERT	serC	0.549882	0.0417168	-0.685032	0.0805388		0	-0.0302266	-0.0606948	-0.245025	-0.402266	-0.585602	-0.755348	-0.82289	0	-0.0384041	-0.0459032	-0.432862	-0.617132	-0.741037	-1.06034	-1.40705		0	-0.0371431	-0.0735546	-0.249787	-0.284083	-0.326677	-0.38566	-0.407712	0	0.108267	0.12854	0.562161	0.613999	0.643042	0.700162	0.741305
269	PSSA160	pssA	-0.345444	0.0220542	-0.175669	0.0520852		0	-0.0268473	-0.0567689	-0.242367	-0.400511	-0.584481	-0.752255	-0.820078	0	-0.0379138	-0.0449643	-0.435216	-0.618234	-0.74284	-1.061	-1.39422		0	0.0518838	0.0842822	0.0859981	0.138315	0.20876	0.25733	0.274205	0	0.0922128	0.110831	0.249643	0.217124	0.197654	0.156442	0.124095
270	PTAr	pta	-0.0221917	0.000570329	-0.17225	0.0117117		0	-0.146363	-0.371913	-2.10379	-3.39116	-3.55833	-3.72611	-3.79393	0	-0.118589	0.0155717	-0.461809	-0.747402	-0.837477	-0.979041	-1.19098		0	-0.00149509	0.00143337	0.0541277	0.0744777	0.0793702	0.0815595	0.0823442	0	0.00976244	0.0119451	0.12855	0.142066	0.149867	0.165698	0.17751
271	PUNP1	deoD	-0.303784	0.0343056	0.0545533	0.0179916		0	-0.0268473	-0.0567689	-0.242367	-0.400511	-0.584481	-0.752255	-0.820078	0	0.050772	0.0437214	-0.34653	-0.529321	-0.621354	-0.972274	-1.30553		0	0.015885	0.0345556	0.145783	0.194969	0.202183	0.199977	0.199184	0	0.00685381	0.00817154	-0.0816344	-0.0680337	-0.0601845	-0.0442563	-0.0323726
272	PYK	pykF	0.529481	0.0369586	0.0239948	0.0339992		0	-0.0310973	-0.27408	-0.501756	-1.14523	-1.24648	-1.70482	-1.99504	0	-0.149026	0.110314	-0.265667	-0.481269	-0.641412	-0.658831	-0.964832		0	-0.0504023	-0.106311	-0.4721	-0.690051	-0.797846	-0.872554	-0.900794	0	-0.0164977	-0.0196344	-0.103135	-0.0639566	-0.0417919	0.00224039	0.0343093
273	PYK	pykA	-0.297043	0.0159462	-0.433628	0.0284309		0	-0.0310973	-0.27408	-0.501756	-1.14523	-1.24648	-1.70482	-1.99504	0	-0.149026	0.110314	-0.265667	-0.481269	-0.641412	-0.658831	-0.964832		0	0.0444795	0.0846809	0.242447	0.337744	0.434048	0.505725	0.530251	0	0.0268171	0.0318867	0.130079	0.211798	0.256555	0.342628	0.403151
274	RNTR1c2	fldA	0.154346	0.006821	0.237044	0.0226428		0	-0.0268473	-0.0567689	-0.242367	-0.400511	-0.584481	-0.752255	-0.820078	0	-0.0379138	-0.0449643	-0.435216	-0.618234	-0.74284	-1.061	-1.39422		0	0.00864847	0.0103688	-0.044759	-0.0632842	-0.0891101	-0.11621	-0.126121	0	-0.00439436	-0.00432111	-0.0084284	-0.0960966	-0.151026	-0.274277	-0.378784
275	RPE	rpe	NaN	0	-0.219296	0.0367001		0	-0.237591	-0.329022	-0.545595	-0.582216	-0.781571	-0.640508	-0.643329	0	-0.19438	-0.685109	-2.06353	-3.82714	-2.11546	-2.26089	-1.86506		NaN	NaN	NaN	NaN	NaN	NaN	NaN	NaN	0	0.0413534	0.0502376	0.402745	0.519344	0.581568	0.69836	0.778457
276	RPI	rpiA	-0.181689	0.0336692	-0.261815	0.00489692		0	-0.0946616	-0.141422	-0.335283	-0.460517	-0.649479	-0.718074	-0.762491	0	-0.0809998	-0.193202	-0.846765	-0.958032	-1.16928	-1.24668	-1.45613		0	-0.042152	-0.0627798	0.0385492	0.0562977	0.104187	0.157072	0.175395	0	0.0414452	0.0494924	0.213765	0.261485	0.288306	0.341226	0.379479
277	S2FE2SS	cyaY	0.209856	0.0797305	0.431619	0.0110358		0	-0.0499098	-0.0566	-0.242198	-0.400342	-0.584312	-0.752086	-0.819909	0	-0.01592	-0.0451145	-0.435366	-0.618223	-0.719637	-1.06112	-1.39437		0	-0.0768011	-0.139319	-0.279126	-0.0591599	-0.0417247	-0.140067	-0.177869	0	0.0117804	0.0144534	-0.148477	-0.253288	-0.319918	-0.472477	-0.605646
278	S7PI	gmhA	-0.189678	0.0701737	0.0176501	0.029459		0	-0.0268473	-0.0567689	-0.242367	-0.400511	-0.584481	-0.752255	-0.820078	0	-0.0379138	-0.0449643	-0.435216	-0.618234	-0.74284	-1.061	-1.39422		0	0.0111712	0.0253619	0.118039	0.252323	0.200854	0.0831995	0.0373441	0	0.0252229	0.0297436	0.105413	0.0551559	0.0246287	-0.0411439	-0.093945
279	SADT2	cysN	0.893731	0.045582	0.945631	0.00823065		0	-0.0291682	-0.0590951	-0.244693	-0.402837	-0.586807	-0.754581	-0.822404	0	-0.0379061	-0.0449644	-0.435216	-0.618234	-0.742832	-1.061	-1.39422		0	-0.0315577	-0.0675276	-0.302507	-0.463687	-0.56643	-0.63648	-0.662873	0	-0.0342328	-0.039837	-0.381623	-0.564645	-0.689253	-1.00742	-1.34065
280	SADT2	cysD	0.96682	0.0289832	0.779962	0.0372044		0	-0.0291682	-0.0590951	-0.244693	-0.402837	-0.586807	-0.754581	-0.822404	0	-0.0379061	-0.0449644	-0.435216	-0.618234	-0.742832	-1.061	-1.39422		0	-0.00435631	-0.0244572	-0.301659	-0.445689	-0.578611	-0.70982	-0.761461	0	-0.0516236	-0.0614594	-0.457486	-0.573746	-0.648382	-0.821704	-0.976221
281	SDPTA	argD	0.326655	0.00960454	-0.617398	0.089434		0	-0.0268473	-0.0567689	-0.242367	-0.400511	-0.584481	-0.752255	-0.820078	0	-0.0379138	-0.0449643	-0.435216	-0.618234	-0.74284	-1.06115	-1.39422		0	-0.00240825	-0.00955593	-0.0905732	-0.152605	-0.203088	-0.238999	-0.252211	0	0.0973299	0.115977	0.582212	0.593132	0.599447	0.612292	0.621902
282	SERAT	cysE	-0.350708	0.123593	-0.443052	0.0245962		0	-0.0291682	-0.0590951	-0.244693	-0.402837	-0.586807	-0.754581	-0.822404	0	-0.0379061	-0.0449644	-0.435216	-0.618234	-0.742832	-1.061	-1.39422		0	-0.213476	-0.349121	0.014455	0.122298	0.214351	0.293691	0.320703	0	0.0289764	0.035222	0.252862	0.338183	0.384786	0.474177	0.536862
283	SHKK	aroK	0.307842	0.0745275	0.606069	0.0332198		0	-0.0250384	-0.0542066	-0.238835	-0.401668	-0.589439	-0.758121	-0.827306	0	-0.0393213	-0.0423133	-0.334624	-0.488193	-0.58812	-0.80428	-1.04474		0	-0.0272721	-0.0518299	-0.146231	-0.313884	-0.274636	-0.167831	-0.132113	0	0.0358429	0.0427305	-0.130061	-0.251497	-0.329803	-0.512848	-0.677677
284	SHSL1	metB	-0.340004	0.058627	-0.11359	0.0441896		0	-0.0268599	-0.0567688	-0.242367	-0.40051	-0.584481	-0.752255	-0.820078	0	-0.0379018	-0.0449644	-0.435216	-0.618234	-0.742827	-1.061	-1.39422		0	0.000601081	0.00025288	-0.0100632	-0.0143281	0.155457	0.311007	0.361427	0	0.0497661	0.0593858	0.211163	0.169954	0.145108	0.0920624	0.0499755
285	SO4tex	ompF	-0.931217	0.0364955	-0.340672	0.108457		0	-0.0291299	-0.0590567	-0.244655	-0.402798	-0.586769	-0.754543	-0.822366	0	-0.0379063	-0.0449644	-0.435216	-0.618234	-0.742832	-1.061	-1.39422		0	-0.00640578	0.00692754	0.223106	0.454881	0.605435	0.682658	0.708986	0	0.138033	0.162399	0.533768	0.454919	0.405879	0.296936	0.205834
286	SPMS	speE	NaN	0	0.547331	0.0156734		0	-0.0268473	-0.0567689	-0.242367	-0.400511	-0.584481	-0.752255	-0.820078	0	-0.0379138	-0.0449643	-0.435216	-0.618234	-0.74284	-1.061	-1.39422		NaN	NaN	NaN	NaN	NaN	NaN	NaN	NaN	0	0.0157348	0.017332	-0.18502	-0.315042	-0.399508	-0.599172	-0.782117
287	SUCDi	sdhA	0.204467	0.131857	0.635612	0.188985		0	0.146934	-0.0534293	0.757837	0.433686	0.463679	-0.0260918	-0.227308	0	0.121216	0.247302	0.0129558	-0.105366	-0.217623	-0.321905	-0.603636		0	0.0403536	0.0709151	0.140886	0.16761	0.185871	0.201242	0.206702	0	-0.0136973	-0.0164191	-0.214988	-0.248157	-0.268026	-0.31011	-0.343167
288	SUCDi	sdhB	0.265047	0.192398	0.471275	0.17695		0	0.146934	-0.0534293	0.757837	0.433686	0.463679	-0.0260918	-0.227308	0	0.121216	0.247302	0.0129558	-0.105366	-0.217623	-0.321905	-0.603636		0	0.0439457	0.0791744	0.180726	0.222644	0.263991	0.299559	0.312025	0	-0.0158914	-0.0191942	-0.22196	-0.226518	-0.229186	-0.234689	-0.238872
289	SUCOAS	sucC	0.30285	0.222728	0.204647	0.0598888		0	0.164595	0.0596805	0.852429	0.476094	0.309111	-0.0523953	-0.311753	0	-0.222748	-0.0705096	-0.212909	-0.350887	-0.468221	-0.448091	-0.760777		0	0.0641913	0.115548	0.266777	0.29726	0.317302	0.342053	0.350791	0	-0.0212248	-0.0251621	-0.172372	-0.143862	-0.1276	-0.0950097	-0.0710418
290	SUCOAS	sucD	0.28665	0.216561	0.322959	0.0795309		0	0.164595	0.0596805	0.852429	0.476094	0.309111	-0.0523953	-0.311753	0	-0.222748	-0.0705096	-0.212909	-0.350887	-0.468221	-0.448091	-0.760777		0	0.0601232	0.109927	0.270949	0.268668	0.291965	0.336763	0.352367	0	-0.0255221	-0.0307526	-0.237661	-0.208515	-0.191898	-0.158615	-0.134152
291	SULRi	cysI	0.568376	0.0304557	0.601622	0.0470148		0	-0.0291682	-0.0590951	-0.244693	-0.402837	-0.586807	-0.754581	-0.822404	0	-0.0379061	-0.0449644	-0.435216	-0.618234	-0.742832	-1.061	-1.39422		0	-8.72914e-05	-0.0114884	-0.18419	-0.300477	-0.365933	-0.405237	-0.419732	0	-0.0419038	-0.049929	-0.418917	-0.488198	-0.530946	-0.624914	-0.702374
292	SULRi	cysJ	0.731812	0.0135296	0.792514	0.0226387		0	-0.0291682	-0.0590951	-0.244693	-0.402837	-0.586807	-0.754581	-0.822404	0	-0.0379061	-0.0449644	-0.435216	-0.618234	-0.742832	-1.061	-1.39422		0	-0.0220703	-0.0477316	-0.215993	-0.318113	-0.433726	-0.542635	-0.584816	0	-0.0450906	-0.0534002	-0.411338	-0.545691	-0.6333	-0.841589	-1.03419
293	TALA	talB	0.288359	0.0326781	-0.0642898	0.00708649		0	-0.182599	-0.256418	-0.463344	-0.536136	-0.732416	-0.667448	-0.684373	0	-0.149594	-0.465283	-2.26163	-1.876	-2.72549	-1.60779	-1.55492		0	0.00943828	0.00815447	-0.100202	-0.157348	-0.198124	-0.230351	-0.242178	0	0.0319048	0.0385961	0.119607	0.128682	0.133939	0.144647	0.152672
294	TALA	talA	NaN	0	-0.0547354	0.0105699		0	-0.182599	-0.256418	-0.463344	-0.536136	-0.732416	-0.667448	-0.684373	0	-0.149594	-0.465283	-2.26163	-1.876	-2.72549	-1.60779	-1.55492		NaN	NaN	NaN	NaN	NaN	NaN	NaN	NaN	0	0.00537931	0.00570677	0.199788	0.150631	0.120799	0.0565964	0.00513081
295	THDPS	dapD	0.783587	0.0386119	-0.723807	0.107268		0	-0.0268473	-0.0567689	-0.242367	-0.400511	-0.584481	-0.752255	-0.820078	0	-0.0379138	-0.0449643	-0.435216	-0.618234	-0.74284	-1.06115	-1.39422		0	-0.0129689	-0.0366022	-0.274762	-0.396802	-0.48351	-0.559007	-0.587561	0	0.157457	0.186061	0.677204	0.69199	0.700515	0.717797	0.730675
296	THRD_L	ilvA	0.249587	0.0448592	-0.460414	0.0610907		0	-0.0268473	-0.0567689	-0.242367	-0.400511	-0.584481	-0.752255	-0.820078	0	-0.0379138	-0.0449643	-0.435216	-0.618234	-0.74284	-1.061	-1.39422		0	-0.0331309	-0.0621056	-0.162986	-0.183415	-0.166119	-0.15237	-0.147479	0	0.0865373	0.10263	0.40525	0.426025	0.437947	0.461993	0.479808
297	THRS	thrC	0.448718	0.0574218	-0.471181	0.0572173		0	-0.0268473	-0.0567689	-0.242367	-0.400511	-0.584481	-0.752255	-0.820078	0	-0.0379138	-0.0449643	-0.435216	-0.618234	-0.74284	-1.061	-1.39422		0	-0.0574296	-0.104881	-0.228808	-0.282679	-0.291991	-0.293683	-0.294291	0	0.0627611	0.0745498	0.400719	0.428552	0.444437	0.476288	0.499727
298	THZPSN3	iscS	-0.0912294	0.0203893	-0.0439892	0.00550645		0	-0.0268473	-0.0567689	-0.242367	-0.400511	-0.584481	-0.752255	-0.820078	0	-0.0379138	-0.0449643	-0.435216	-0.618234	-0.74284	-1.061	-1.39422		0	-0.023142	-0.0317611	0.0568338	0.0731197	0.0634605	0.0564965	0.0539847	0	0.0178708	0.0218322	0.027474	0.034208	0.0381154	0.0460918	0.0520842
299	THZPSN3	thiH	0.336239	0.0585964	0.458689	0.182845		0	-0.0268473	-0.0567689	-0.242367	-0.400511	-0.584481	-0.752255	-0.820078	0	-0.0379138	-0.0449643	-0.435216	-0.618234	-0.74284	-1.061	-1.39422		0	-0.00759165	-0.022151	-0.166194	-0.279772	-0.258192	-0.201945	-0.182502	0	0.0753202	0.0922285	0.402329	0.15945	-0.0153396	-0.513288	-1.18314
300	THZPSN3	thiF	0.326646	0.0933332	-0.204209	0.0206606		0	-0.0268473	-0.0567689	-0.242367	-0.400511	-0.584481	-0.752255	-0.820078	0	-0.0379138	-0.0449643	-0.435216	-0.618234	-0.74284	-1.061	-1.39422		0	0.0353115	0.045655	-0.136636	-0.373	-0.312611	-0.169024	-0.122126	0	0.0413223	0.0488023	0.149306	0.171887	0.184828	0.210888	0.230161
301	TKT1	tktB	NaN	0	-0.586987	0.0946987		0	-0.175343	-0.246915	-0.452715	-0.529879	-0.72555	-0.670968	-0.689871	0	-0.143813	-0.43997	-2.03392	-1.75952	-2.45755	-1.57271	-1.5464		NaN	NaN	NaN	NaN	NaN	NaN	NaN	NaN	0	0.0264453	0.0355114	0.662771	1.0142	1.17363	1.43803	1.59995
302	TKT1	tktA	0.152242	0.0130774	0.0826536	0.00740791		0	-0.175343	-0.246915	-0.452715	-0.529879	-0.72555	-0.670968	-0.689871	0	-0.143813	-0.43997	-2.03392	-1.75952	-2.45755	-1.57271	-1.5464		0	0.000599698	-0.00299373	-0.0600647	-0.0987466	-0.109465	-0.109783	-0.109897	0	-0.0110268	-0.0129552	-0.147204	-0.155427	-0.160256	-0.170245	-0.177869
303	TKT2	tktB	NaN	0	-0.328649	0.108014		0	-0.388961	-0.536238	-0.784963	-0.707234	-0.91627	-0.576956	-0.548508	0	-0.339357	-1.96822	-0.225816	-0.641899	-0.419825	-1.80588	-5.61419		NaN	NaN	NaN	NaN	NaN	NaN	NaN	NaN	0	0.0264453	0.0355114	0.662771	1.0142	1.17363	1.43803	1.59995
304	TKT2	tktA	0.113019	0.0225672	0.0389652	0.0162211		0	-0.388961	-0.536238	-0.784963	-0.707234	-0.91627	-0.576956	-0.548508	0	-0.339357	-1.96822	-0.225816	-0.641899	-0.419825	-1.80588	-5.61419		0	0.000599698	-0.00299373	-0.0600647	-0.0987466	-0.109465	-0.109783	-0.109897	0	-0.0110268	-0.0129552	-0.147204	-0.155427	-0.160256	-0.170245	-0.177869
305	TMDS	thyA	NaN	0	-0.262224	0.0293309		0	-0.0268473	-0.0567689	-0.242367	-0.400511	-0.584481	-0.752255	-0.820078	0	-0.0379138	-0.0449643	-0.435216	-0.618234	-0.74284	-1.061	-1.39422		NaN	NaN	NaN	NaN	NaN	NaN	NaN	NaN	0	0.0248011	0.0312551	0.214777	0.233834	0.244784	0.266903	0.283318
306	TMPPP	thiE	0.291685	0.0722163	-0.681233	0.089429		0	-0.0268473	-0.0567689	-0.242367	-0.400511	-0.584481	-0.752255	-0.820078	0	-0.0379138	-0.0449643	-0.435216	-0.618234	-0.74284	-1.061	-1.39422		0	-0.0404058	-0.0785244	-0.245558	-0.252012	-0.19755	-0.161994	-0.149533	0	0.103028	0.123887	0.603969	0.633255	0.64995	0.683386	0.707958
307	TPI	tpiA	0.167141	0.0318093	-0.741489	0.0277465		0	-0.0308375	-0.156463	-0.360121	-0.693668	-0.852859	-1.10558	-1.22745	0	-0.0868534	0.0266441	-0.284696	-0.428923	-0.510551	-0.574182	-0.763465		0	-0.0168669	-0.0361013	-0.156682	-0.215347	-0.184828	-0.14254	-0.127786	0	0.038982	0.0463515	0.2169	0.316004	0.36958	0.47135	0.541998
308	TRDR	trxB	-0.162521	0.0109006	-0.594833	0.0446869		0	-0.0291682	-0.0590951	-0.244693	-0.402837	-0.586807	-0.754581	-0.822404	0	-0.0379061	-0.0449644	-0.435216	-0.618234	-0.742832	-1.061	-1.39422		0	-0.0118439	-0.0162839	0.0287576	0.049144	0.0908597	0.130069	0.143777	0	0.0700408	0.0835379	0.383112	0.477811	0.529175	0.627042	0.695197
309	TRDR	trxC	NaN	0	-0.414246	0.0515028		0	-0.0291682	-0.0590951	-0.244693	-0.402837	-0.586807	-0.754581	-0.822404	0	-0.0379061	-0.0449644	-0.435216	-0.618234	-0.742832	-1.061	-1.39422		NaN	NaN	NaN	NaN	NaN	NaN	NaN	NaN	0	0.0504834	0.0618597	0.358502	0.380142	0.392552	0.417564	0.436079
310	TRDR	trxA	0.292054	0.125179	-0.617996	0.0463712		0	-0.0291682	-0.0590951	-0.244693	-0.402837	-0.586807	-0.754581	-0.822404	0	-0.0379061	-0.0449644	-0.435216	-0.618234	-0.742832	-1.061	-1.39422		0	-0.162062	-0.285113	-0.31132	-0.275573	-0.198826	-0.140551	-0.120433	0	0.0544286	0.0648868	0.403831	0.499784	0.55178	0.650764	0.719634
311	TRPS3	trpA	0.566766	0.0906566	-0.000967605	0.0462798		0	-0.0268473	-0.0567689	-0.242367	-0.400511	-0.584481	-0.752255	-0.820078	0	-0.0379138	-0.0449643	-0.435216	-0.618234	-0.74284	-1.061	-1.39422		0	-0.0747492	-0.137494	-0.305808	-0.412939	-0.396314	-0.352108	-0.336704	0	-0.0354463	-0.0423798	-0.186836	-0.0991517	-0.0513425	0.0402059	0.10429
312	TRPS3	trpB	0.597678	0.0455185	0.42011	0.0137908		0	-0.0268473	-0.0567689	-0.242367	-0.400511	-0.584481	-0.752255	-0.820078	0	-0.0379138	-0.0449643	-0.435216	-0.618234	-0.74284	-1.061	-1.39422		0	0.00312405	-0.00847282	-0.21996	-0.346226	-0.392939	-0.413154	-0.420511	0	-0.0357708	-0.0428948	-0.212226	-0.291509	-0.340837	-0.450472	-0.542214
313	TYRL	thiG	0.071195	0.0152878	-0.263767	0.0326229		0	-0.0268473	-0.0567689	-0.242367	-0.400511	-0.584481	-0.752255	-0.820078	0	-0.0379138	-0.0449643	-0.435216	-0.618234	-0.74284	-1.061	-1.39422		0	-0.0120883	-0.0216637	-0.0449487	-0.0602554	-0.0529687	-0.0409261	-0.0366383	0	0.0594215	0.0702024	0.216866	0.235349	0.245975	0.267448	0.283392
314	TYRTA	aspC	0.0103146	0.0165663	-0.255523	0.00880287		0	-0.0268473	-0.0567689	-0.242367	-0.400511	-0.584481	-0.752255	-0.820078	0	-0.0379138	-0.0449643	-0.435216	-0.618234	-0.74284	-1.061	-1.39422		0	0.0207841	0.0324066	0.0094126	-0.0352791	-0.0275585	-0.000540835	0.00898247	0	0.019039	0.0224691	0.119209	0.179492	0.213048	0.278618	0.325514
315	TYRTA	tyrB	-0.543246	0.0240261	-0.71241	0.0580066		0	-0.0268473	-0.0567689	-0.242367	-0.400511	-0.584481	-0.752255	-0.820078	0	-0.0379138	-0.0449643	-0.435216	-0.618234	-0.74284	-1.061	-1.39422		0	0.0171377	0.0417239	0.214086	0.221825	0.304618	0.401448	0.434041	0	0.0891356	0.105945	0.47649	0.582534	0.639568	0.747388	0.821868
316	U23GAAT	lpxD	1.08152	0.273943	-0.14176	0.0183985		0	-0.0268473	-0.0567689	-0.242367	-0.400511	-0.584481	-0.752255	-0.820078	0	-0.0379138	-0.0449643	-0.435216	-0.618234	-0.74284	-1.061	-1.39422		0	-0.0615691	-0.0979586	-0.0221464	0.156039	-0.179803	-0.934668	-1.45333	0	0.0492211	0.0573695	-0.00202092	0.0622527	0.0979224	0.16741	0.216947
317	UAAGDS	murE	0.293244	0.0673602	-0.177996	0.0515751		0	-0.0268473	-0.0567689	-0.242367	-0.400511	-0.584481	-0.752255	-0.820078	0	-0.0379138	-0.0449643	-0.435216	-0.618234	-0.742841	-1.06299	-1.39422		0	-0.0176984	-0.0398649	-0.198803	-0.273128	-0.223918	-0.162183	-0.14092	0	0.0269286	0.0333665	0.272284	0.23227	0.208168	0.156771	0.116055
318	UAGAAT	lpxA	-0.440533	0.0163504	-0.151429	0.0314561		0	-0.0268473	-0.0567689	-0.242367	-0.400511	-0.584481	-0.752255	-0.820078	0	-0.0379138	-0.0449643	-0.435216	-0.618234	-0.74284	-1.061	-1.39422		0	-0.0145182	-0.0144956	0.109673	0.149005	0.248449	0.342251	0.373887	0	0.0331202	0.0398285	0.179632	0.166529	0.158805	0.142754	0.130438
319	UAGAAT	acpP	-0.279312	0.114077	-0.655784	0.0407588		0	-0.0268473	-0.0567689	-0.242367	-0.400511	-0.584481	-0.752255	-0.820078	0	-0.0379138	-0.0449643	-0.435216	-0.618234	-0.74284	-1.061	-1.39422		0	-0.0988255	-0.164318	-0.106717	-0.126065	0.0987162	0.305888	0.3709	0	0.0151996	0.0201868	0.391444	0.513439	0.578285	0.699564	0.782438
320	UAGCVT	murA	0.178161	0.0363727	-0.0939139	0.00811939		0	-0.0268473	-0.0567689	-0.242367	-0.400511	-0.584481	-0.752255	-0.820078	0	-0.0379138	-0.0449643	-0.435216	-0.618234	-0.742841	-1.06299	-1.39422		0	-0.0320096	-0.0537949	-0.0601731	-0.155302	-0.153636	-0.104738	-0.0877522	0	0.00849283	0.00966777	0.00352327	0.0432817	0.0657644	0.110408	0.142905
321	UAGDP	glmU	0.437965	0.0557673	-0.044842	0.0084805		0	-0.0268473	-0.0567885	-0.257599	-0.400573	-0.584481	-0.752255	-0.820078	0	-0.0379138	-0.0449643	-0.435216	-0.618234	-0.742841	-1.06254	-1.39422		0	-0.0486561	-0.0922466	-0.254398	-0.11223	-0.167486	-0.332884	-0.399628	0	0.0119585	0.0142089	0.048943	0.0468319	0.0455984	0.0430604	0.0411361
322	UAMAGS	murD	NaN	0	-0.624914	0.0327337		0	-0.0268473	-0.0567689	-0.242367	-0.400511	-0.584481	-0.752255	-0.820078	0	-0.0379138	-0.0449643	-0.435216	-0.618234	-0.742841	-1.06299	-1.39422		NaN	NaN	NaN	NaN	NaN	NaN	NaN	NaN	0	-0.0609724	-0.0727471	0.183864	0.405749	0.515571	0.709149	0.834145
323	UMPK	pyrH	0.549994	0.0799085	0.210485	0.0224756		0	-0.0268473	-0.0567709	-0.243865	-0.400497	-0.584461	-0.752255	-0.820058	0	-0.0379138	-0.0449643	-0.435216	-0.618234	-0.74284	-1.06113	-1.3942		0	-0.0454421	-0.0797193	-0.131926	-0.0290581	-0.184762	-0.46609	-0.590097	0	-0.0265507	-0.0306173	-0.167279	-0.184154	-0.194131	-0.214937	-0.23097
324	UMPK	cmk	NaN	0	-0.331452	0.0525617		0	-0.0268473	-0.0567709	-0.243865	-0.400497	-0.584461	-0.752255	-0.820058	0	-0.0379138	-0.0449643	-0.435216	-0.618234	-0.74284	-1.06113	-1.3942		NaN	NaN	NaN	NaN	NaN	NaN	NaN	NaN	0	0.0679556	0.0810211	0.326542	0.326183	0.325973	0.325543	0.325217
325	UPP3MT	hemX	NaN	0	-0.207362	0.123287		0	-0.0268473	-0.0593607	-0.242367	-0.400511	-0.584481	-0.752255	-0.820078	0	-0.149661	-0.0437995	0.25579	-0.631997	-0.74284	-1.061	-1.39739		NaN	NaN	NaN	NaN	NaN	NaN	NaN	NaN	0	0.112012	0.132414	0.480319	0.398773	0.34794	0.234675	0.139562
326	VALTA	ilvE	0.509101	0.0410455	-0.285401	0.0676235		0	-0.0268473	-0.0567689	-0.242367	-0.400511	-0.584481	-0.752255	-0.820078	0	-0.0379138	-0.0449395	-0.413964	-0.563253	-0.722482	-1.03119	-1.39417		0	-0.038617	-0.07442	-0.223748	-0.273641	-0.311939	-0.352521	-0.3675	0	0.0634977	0.0760932	0.356329	0.323708	0.304177	0.26283	0.230373

## Sheet: regulation analysis 2
Regulation analysis 2 - relate flux and protein changes (average regulation coefficient for each flux)
		Regulation Coefficients rho_p
Number	Reaction Name	Catabolic Limitation	Anabolic Limitation
1	3OAR140	0.16412	-0.357169
2	3OAS140	0.144832	-0.275061
3	A5PISO	NaN	-0.527443
4	AACPS1	-0.235445	-0.505878
5	ACACT1r	NaN	-0.230005
6	ACCOAC	0.16191	0.0648782
7	ACGK	0.472051	-0.712633
8	ACGS	0.544746	-0.414928
9	ACHBS	-0.514189	-0.354171
10	ACKr	0.00737204	0.44565
11	ACLS	-0.513635	-0.356842
12	ACOAD1f	NaN	-0.521526
13	ACODA	0.532457	-0.572457
14	ACONTa	-0.414778	-1.92044
15	ACONTb	-0.414778	-1.92044
16	ACOTA	0.326655	-0.617423
17	ADK1	0.369723	-0.27397
18	ADMDC	0.697409	0.3557
19	ADNK1	0.372075	-0.291435
20	ADSK	0.872619	0.7996
21	ADSL1r	0.587025	0.275803
22	ADSS	0.658078	-0.263443
23	AGMHE	-0.0499784	-0.161311
24	AGPR	0.367839	-0.789956
25	AICART	0.424619	0.373485
26	AIRC2	0.245317	NaN
27	AIRC3	-0.00462037	0.144614
28	AKGDH	0.081887	0.276098
29	ALAALAr	NaN	-0.485902
30	AMPTASECG	-0.381237	-0.387953
31	ANPRT	0.509925	0.943804
32	ANS	0.92719	0.274354
33	ARGSL	0.869315	-0.543785
34	ARGSS	1.00082	-0.434776
35	ASAD	0.565548	-1.21197
36	ASNS2	0.425899	-1.35467
37	ASPCT	-0.357062	-0.0452132
38	ASPK	0.343976	-0.650324
39	ASPTA	0.0102069	-0.255483
40	ATPPRT	0.268781	-0.914053
41	ATPS4rpp	-0.0537392	-0.0197673
42	CBLAT	-0.495948	-0.380637
43	CHORM	-0.112113	-0.964411
44	CHORS	-0.196702	-0.490999
45	CPPPGO2	NaN	-0.43888
46	CS	0.0817915	-1.65674
47	CTECOAI7	-2.80178	-0.39033
48	CTPS2	0.455795	0.168049
49	CYSS	0.315391	0.240417
50	CYSTL	NaN	-0.356031
51	CYTBO3_4pp	0.212123	-0.653387
52	CYTK1	NaN	-0.331461
53	DAPDC	0.0995463	0.504219
54	DDPA	0.342203	0.25646
55	DHAD1	0.254919	-0.489048
56	DHDPRy	0.87392	-1.1787
57	DHDPS	-0.276492	-0.408809
58	DHORD2	0.108604	0.301952
59	DHORTS	-0.174214	-0.267249
60	DHQS	-0.355969	-0.781609
61	DHQTi	NaN	-0.208282
62	DUTPDP	0.086006	-0.158742
63	ECOAH1	-2.80442	-0.391214
64	EDA	0.0976612	-0.0616256
65	ENO	0.571654	-0.196436
66	FBA	0.318772	-0.405468
67	FUM	-0.196022	-0.171653
68	G1PACT	0.437965	-0.044842
69	G3PAT160	-0.483712	-0.203171
70	G3PAT161	-0.483712	-0.203171
71	G3PAT181	-0.483712	-0.203171
72	G3PD2	-0.762847	NaN
73	G6PDH2r	0.0436888	-0.417764
74	GALUi	0.153306	-0.390204
75	GAPD	0.45088	-0.337906
76	GF6PTA	0.540528	0.123618
77	GHMT2r	0.297522	-0.179431
78	GK1	0.25275	NaN
79	GLCS1	-0.482752	-1.34631
80	GLGC	-0.735447	NaN
81	GLNS	0.870652	0.0584207
82	GLU5K	0.320909	-0.0885505
83	GLUPRT	0.690622	0.40842
84	GMHEPAT	-0.104786	-0.632278
85	GMPS2	0.591814	0.363234
86	GND	0.176695	-0.466437
87	HACD1	-2.80442	-0.391214
88	HCO3E	0.120958	-0.411019
89	HISTD	0.212506	-1.01964
90	HISTP	0.131481	-0.974366
91	HSDy	0.382168	-0.345333
92	HSK	-2.3174	NaN
93	HSST	-0.239265	-0.897205
94	HSTPT	0.0722636	-1.09715
95	I2FE2SS	0.0592707	0.193444
96	I2FE2SS2	0.0589956	0.193021
97	I2FE2ST	0.267462	NaN
98	ICDHyr	-0.110767	-1.08744
99	IG3PS	0.24136	-0.879771
100	IGPDH	0.131481	-0.974366
101	IGPS	0.465817	1.25278
102	ILETA	0.509101	-0.282868
103	IMPC	0.424619	0.373485
104	IMPD	0.82082	0.626834
105	IPMD	-0.00550059	-0.304167
106	IPPMIa	0.138999	-0.392643
107	IPPMIb	0.138999	-0.392643
108	IPPS	-0.0110733	-0.592102
109	KARA1	0.383905	0.636897
110	KDOCT2	0.202537	-0.0383914
111	KDOPP	NaN	-0.110341
112	KDOPS	0.195914	-0.314029
113	LEUTAi	-0.0170725	-0.497639
114	MCOATA	-0.0635052	-0.52292
115	MDDCP1pp	0.513733	-0.0196973
116	MDH	-0.153686	-1.48554
117	METAT	0.472066	-0.42047
118	METS	0.558868	0.0934896
119	MTHFC	0.0437992	NaN
120	MTHFR2	0.278344	0.11857
121	NADH16pp	0.093149	-0.210183
122	NADH17pp	-0.0276738	0.0153563
123	NADH18pp	-0.0276301	0.0153565
124	NDPK1	-0.103977	0.346217
125	NDPK2	-0.105005	0.346494
126	NDPK3	-0.104225	0.346514
127	NDPK4	-0.104482	0.346514
128	OCBT	-0.0616823	-0.850777
129	OMPDC	NaN	-0.329625
130	ORPT	0.636162	NaN
131	P5CR	-0.912416	NaN
132	PAPSR	0.342058	-0.0697365
133	PDH	0.274035	-0.9161
134	PFK	0.103843	-1.17288
135	PGAMT	-0.00532627	-0.372492
136	PGCD	1.24865	-0.536636
137	PGI	0.429769	-0.620944
138	PGK	0.260458	-0.490034
139	PGL	0.0488379	NaN
140	PGM	-0.0353638	-0.120876
141	PGMT	-0.428763	-0.728463
142	PHETA1	-0.00794347	-0.416934
143	PMPK	NaN	-0.439991
144	POR5	0.154346	0.237044
145	PPC	0.622655	-2.63779
146	PPCK	-0.113639	0.409662
147	PPM	-0.442943	-0.243301
148	PPND	-0.111905	NaN
149	PPNDH	NaN	-1.23071
150	PRAGSr	0.281899	0.202585
151	PRAIS	0.414251	0.694298
152	PRAIi	0.465817	1.25278
153	PRAMPC	NaN	-0.541234
154	PRASCSi	0.15442	0.475116
155	PRATPP	NaN	-0.541234
156	PRFGS	0.226849	0.426902
157	PRMICI	NaN	-1.00716
158	PRPPS	0.00731783	0.0227162
159	PSCVT	0.863811	-0.436715
160	PSD160	NaN	-0.688269
161	PSERT	0.549882	-0.685032
162	PSSA160	-0.345444	-0.175669
163	PTAr	-0.0221917	-0.17225
164	PUNP1	-0.303784	0.0545533
165	PYK	0.116219	-0.204817
166	RNTR1c2	0.154346	0.237044
167	RPE	NaN	-0.219296
168	RPI	-0.181689	-0.261815
169	S2FE2SS	0.209856	0.431619
170	S7PI	-0.189678	0.0176501
171	SADT2	0.930275	0.862796
172	SDPTA	0.326655	-0.617398
173	SERAT	-0.350708	-0.443052
174	SHKK	0.307842	0.606069
175	SHSL1	-0.340004	-0.11359
176	SPMS	NaN	0.547331
177	SUCDi	0.234757	0.553444
178	SUCOAS	0.29475	0.263803
179	SULRi	0.650094	0.697068
180	TALA	0.288359	-0.0595126
181	THDPS	0.783587	-0.723807
182	THRD_L	0.249587	-0.460414
183	THRS	0.448718	-0.471181
184	THZPSN3	0.190552	0.0701636
185	TKT1	0.152242	-0.252167
186	TKT2	0.113019	-0.144842
187	TMDS	NaN	-0.262224
188	TMPPP	0.291685	-0.681233
189	TPI	0.167141	-0.741489
190	TRDR	0.0647661	-0.542358
191	TRPS3	0.582222	0.209571
192	TYRL	0.071195	-0.263767
193	TYRTA	-0.266466	-0.483967
194	U23GAAT	1.08152	-0.14176
195	UAAGDS	0.293244	-0.177996
196	UAGAAT	-0.359922	-0.403607
197	UAGCVT	0.178161	-0.0939139
198	UAGDP	0.437965	-0.044842
199	UAMAGS	NaN	-0.624914
200	UMPK	0.549994	-0.0604836
201	UPP3MT	NaN	-0.207362
202	VALTA	0.509101	-0.285401

## Sheet: regulation analysis 3
Regulation analysis 3 - alpha estimate for each metabolite-protein-flux combination
	Reaction Name	Protein	Metabolite Name	Metabolite KEGG	Metabolite Mz	estimated alpha
	A5PISO	kdsD	D-Ribulose 5-phosphate	C00199	229.012	1.54587
	ACACT1r	fadA	Acetyl-CoA	C00024	808.118	1.18169
	ACACT2r	fadA	Acetyl-CoA	C00024	808.118	1.1189
	ACACT2r	fadA	Butanoyl-CoA	C00136	836.152	0.161955
	ACCOAC	accA	ATP	C00002	505.988	0.916898
	ACCOAC	accA	Acetyl-CoA	C00024	808.118	0.380442
	ACCOAC	accD	ATP	C00002	505.988	0.311191
	ACCOAC	accD	Acetyl-CoA	C00024	808.118	0.321315
	ACCOAC	accB	ATP	C00002	505.988	0.646775
	ACCOAC	accB	Acetyl-CoA	C00024	808.118	0.416161
	ACCOAC	accC	ATP	C00002	505.988	0.553217
	ACCOAC	accC	Acetyl-CoA	C00024	808.118	0.420672
	ACGK	argB	ATP	C00002	505.988	0.945163
	ACGK	argB	N-Acetyl-L-glutamate	C00624	188.056	0.247393
	ACGS	argA	Acetyl-CoA	C00024	808.118	0.578515
	ACGS	argA	L-Glutamate	C00025	146.046	1.26371
	ACKr	purT	ATP	C00002	505.988	1.73054e-18
	ACKr	purT	Acetate	C00033	59.0135	1.17678e-20
	ACKr	ackA	ATP	C00002	505.988	1.34025
	ACKr	ackA	Acetate	C00033	59.0135	8.58571e-12
	ACOAD3f	fadE	FADH2	C01352	786.172	2.74344
	ACOAD3f	fadE	trans-Oct-2-enoyl-CoA	C05276	890.205	0.254409
	ACOAD4f	fadE	FADH2	C01352	786.172	2.96226
	ACOAD4f	fadE	trans-Dec-2-enoyl-CoA	C05275	918.236	4.44868e-10
	ACONTa	acnB	Citrate	C00158	191.02	0.926133
	ACONTa	acnA	Citrate	C00158	191.02	0.831717
	ACONTb	acnB	cis-Aconitate	C00417	173.009	0.128557
	ACONTb	acnA	cis-Aconitate	C00417	173.009	1.88731e-12
	ACOTA	argD	L-Glutamate	C00025	146.046	1.22375
	ACOTA	argD	N-Acetyl-L-glutamate 5-semialdehyde	C01250	172.061	4.56142e-11
	ADK1	adk	ATP	C00002	505.988	1.00815
	ADK1	adk	AMP	C00020	346.057	0.797959
	ADNK1	adk	ATP	C00002	505.988	1.17598
	ADNK1	adk	Adenosine	C00212	266.088	7.92525e-10
	ADSL1r	purB	N6-(1,2-Dicarboxyethyl)-AMP	C03794	462.07	1.00557
	ADSL2r	purB	1-(5-Phosphoribosyl)-5-amino-4-(N-succinocarboxamide)-imidazole	C04823	453.067	0.200928
	ADSS	purA	GTP	C00044	521.983	0.489073
	ADSS	purA	L-Aspartate	C00049	132.03	0.815342
	ADSS	purA	IMP	C00130	347.04	4.32229e-09
	AGMHE	hldD	ADP-D-glycero-beta-D-manno-heptose	C06397	618.085	1.93228
	AIRC2	purK	ATP	C00002	505.988	2.76545e-08
	AIRC2	purK	Aminoimidazole ribotide	C03373	294.05	1.371
	AIRC3	purE	5-Carboxyamino-1-(5-phospho-D-ribosyl)imidazole	C15667	338.04	6.49424e-10
	ALAALAabcpp	dppF	ATP	C00002	505.988	1.52706
	ALAALAabcpp	dppF	D-Alanyl-D-alanine	C00993	159.078	1.16076
	ALAALAabcpp	dppD	ATP	C00002	505.988	3.06419e-12
	ALAALAabcpp	dppD	D-Alanyl-D-alanine	C00993	159.078	1.48705e-10
	ALAALAabcpp	dppC	ATP	C00002	505.988	1.52397
	ALAALAabcpp	dppC	D-Alanyl-D-alanine	C00993	159.078	7.7766e-10
	ALAALAabcpp	dppA	ATP	C00002	505.988	0.76711
	ALAALAabcpp	dppA	D-Alanyl-D-alanine	C00993	159.078	1.95883
	ALAALAr	ddlB	ATP	C00002	505.988	1.80631
	ALAALAr	ddlB	D-Alanine	C00133	88.0399	9.63899e-08
	ANPRT	trpD	Anthranilate	C00108	136.04	5.12523e-11
	ANPRT	trpD	5-Phospho-alpha-D-ribose 1-diphosphate	C00119	388.946	0.305651
	ARGSS	argG	ATP	C00002	505.988	1.04917
	ARGSS	argG	L-Aspartate	C00049	132.03	0.363728
	ARGSS	argG	L-Citrulline	C00327	174.087	0.577779
	ASAD	asd	NADPH	C00005	744.082	0.821952
	ASAD	asd	4-Phospho-L-aspartate	C03082	211.999	1.88702
	ASNS2	asnA	ATP	C00002	505.988	1.24045
	ASNS2	asnA	L-Aspartate	C00049	132.03	0.936051
	ASPCT	pyrB	L-Aspartate	C00049	132.03	0.618742
	ASPCT	pyrB	Carbamoyl phosphate	C00169	139.974	2.49639
	ASPK	thrA	ATP	C00002	505.988	0.845945
	ASPK	thrA	L-Aspartate	C00049	132.03	0.587896
	ASPK	metL	ATP	C00002	505.988	0.480987
	ASPK	metL	L-Aspartate	C00049	132.03	0.583718
	ASPK	lysC	ATP	C00002	505.988	1.00355
	ASPK	lysC	L-Aspartate	C00049	132.03	1.06325
	ATPPRT	hisG	ATP	C00002	505.988	2.31858
	ATPPRT	hisG	5-Phospho-alpha-D-ribose 1-diphosphate	C00119	388.946	0.47749
	ATPS4rpp	atpC	ADP	C00008	426.022	0.896378
	ATPS4rpp	atpD	ADP	C00008	426.022	0.843347
	ATPS4rpp	atpG	ADP	C00008	426.022	0.848808
	ATPS4rpp	atpA	ADP	C00008	426.022	0.925876
	ATPS4rpp	atpH	ADP	C00008	426.022	0.864394
	ATPS4rpp	atpF	ADP	C00008	426.022	0.88954
	CTPS2	pyrG	ATP	C00002	505.988	1.58304e-18
	CTPS2	pyrG	L-Glutamine	C00064	145.062	1.48289e-21
	CTPS2	pyrG	UTP	C00075	482.961	1.15654
	CYTK1	cmk	ATP	C00002	505.988	1.37199
	CYTK1	cmk	CMP	C00055	322.046	0.432551
	DALAt2pp	cycA	D-Alanine	C00133	88.0399	4
	DAPDC	lysA	meso-2,6-Diaminoheptanedioate	C00680	189.089	1.20963
	DDPA	aroG	Phosphoenolpyruvate	C00074	166.975	0.00174729
	DDPA	aroG	D-Erythrose 4-phosphate	C00279	199.003	2.76661
	DDPA	aroH	Phosphoenolpyruvate	C00074	166.975	7.50581e-13
	DDPA	aroH	D-Erythrose 4-phosphate	C00279	199.003	4
	DDPA	aroF	Phosphoenolpyruvate	C00074	166.975	1.07742e-20
	DDPA	aroF	D-Erythrose 4-phosphate	C00279	199.003	1.8456
	DHAD1	ilvD	(R)-2,3-Dihydroxy-3-methylbutanoate	C04272	133.051	5.68932e-10
	DHAD2	ilvD	(R)-2,3-Dihydroxy-3-methylpentanoate	C06007	147.066	1.6465e-11
	DHQS	aroB	2-Dehydro-3-deoxy-D-arabino-heptonate 7-phosphate	C04691	287.018	2.02878
	DHQTi	aroD	3-Dehydroquinate	C00944	189.04	1.47491e-10
	DUTPDP	dut	dUTP	C00460	466.962	2.52013
	EDA	eda	2-Dehydro-3-deoxy-6-phospho-D-gluconate	C04442	257.007	3.02633
	ENO	eno	2-Phospho-D-glycerate	C00631	184.985	0.316538
	FBA	fbaA	D-Fructose 1,6-bisphosphate	C00354	338.989	0.834516
	FUM	fumC	Fumarate	C00122	115.003	0.869554
	FUM	fumA	Fumarate	C00122	115.003	0.552028
	G1PACT	glmU	Acetyl-CoA	C00024	808.118	0.510298
	G1PACT	glmU	alpha-D-Glucosamine 1-phosphate	C06156	258.039	2.19402
	G3PD2	gpsA	NADPH	C00005	744.082	1.26307e-10
	G3PD2	gpsA	Glycerone phosphate	C00111	168.991	1.51974
	G6PDH2r	zwf	NADP+	C00006	743.072	3.68066
	G6PDH2r	zwf	D-Glucose 6-phosphate	C00092	259.023	9.12914e-10
	GALUi	galU	UTP	C00075	482.961	2.01193
	GALUi	galU	D-Glucose 1-phosphate	C00103	259.023	1.31259e-09
	GF6PTA	glmS	L-Glutamine	C00064	145.062	2.05911e-11
	GF6PTA	glmS	D-Fructose 6-phosphate	C00085	259.023	1.67084
	GK1	gmk	ATP	C00002	505.988	2.96568e-08
	GK1	gmk	GMP	C00144	362.051	0.937259
	GLCptspp	ptsG	D-Glucose	C00031	179.056	1.2158e-09
	GLCptspp	ptsG	Phosphoenolpyruvate	C00074	166.975	1.63672e-12
	GLCptspp	manX	D-Glucose	C00031	179.056	8.7893e-12
	GLCptspp	manX	Phosphoenolpyruvate	C00074	166.975	9.90652e-11
	GLCptspp	manZ	D-Glucose	C00031	179.056	0.0211924
	GLCptspp	manZ	Phosphoenolpyruvate	C00074	166.975	2.05086e-13
	GLCptspp	ptsH	D-Glucose	C00031	179.056	1.87537e-11
	GLCptspp	ptsH	Phosphoenolpyruvate	C00074	166.975	5.02414e-10
	GLCptspp	ptsI	D-Glucose	C00031	179.056	0.161569
	GLCptspp	ptsI	Phosphoenolpyruvate	C00074	166.975	1.39273e-11
	GLCptspp	crr	D-Glucose	C00031	179.056	2.27252e-12
	GLCptspp	crr	Phosphoenolpyruvate	C00074	166.975	8.2593e-13
	GLCtex	ompF	D-Glucose	C00031	179.056	5.83995e-12
	GLGC	glgC	ATP	C00002	505.988	6.22762e-18
	GLGC	glgC	D-Glucose 1-phosphate	C00103	259.023	3.30129
	GLNS	glnA	ATP	C00002	505.988	4.54412e-11
	GLNS	glnA	L-Glutamate	C00025	146.046	3.39104e-12
	GLU5K	proB	ATP	C00002	505.988	1.08378
	GLU5K	proB	L-Glutamate	C00025	146.046	6.97291e-09
	GLUPRT	purF	L-Glutamine	C00064	145.062	2.07899e-11
	GLUPRT	purF	5-Phospho-alpha-D-ribose 1-diphosphate	C00119	388.946	3.05304e-11
	GLUtex	ompF	L-Glutamate	C00025	146.046	3.30185e-13
	GND	gnd	NADP+	C00006	743.072	1.15108
	GND	gnd	6-Phospho-D-gluconate	C00345	275.017	0.917259
	HISTP	hisB	L-Histidinol phosphate	C01100	220.049	1.58383
	HSDy	thrA	NADPH	C00005	744.082	0.671438
	HSDy	thrA	L-Aspartate 4-semialdehyde	C00441	116.035	2.7505e-13
	HSDy	metL	NADPH	C00005	744.082	0.449321
	HSDy	metL	L-Aspartate 4-semialdehyde	C00441	116.035	5.57915e-12
	HSK	thrB	ATP	C00002	505.988	1.58675
	HSK	thrB	L-Homoserine	C00263	118.05	4
	HSST	metA	Succinyl-CoA	C00091	866.116	1.21455
	HSST	metA	L-Homoserine	C00263	118.05	0.474254
	ICDHyr	icd	NADP+	C00006	743.072	1.35023
	ICDHyr	icd	Isocitrate	C00311	191.02	0.245423
	ILETA	ilvE	L-Glutamate	C00025	146.046	0.976135
	ILETA	ilvE	(S)-3-Methyl-2-oxopentanoic acid	C00671	129.055	5.1862e-12
	IPPMIa	leuD	2-Isopropylmaleate	C02631	157.05	1.70453
	IPPMIa	leuC	2-Isopropylmaleate	C02631	157.05	1.75393
	IPPMIb	leuD	alpha-Isopropylmalate	C02504	175.061	0.765262
	IPPMIb	leuC	alpha-Isopropylmalate	C02504	175.061	0.794486
	IPPS	leuA	Acetyl-CoA	C00024	808.118	0.766715
	IPPS	leuA	3-Methyl-2-oxobutanoic acid	C00141	115.039	1.11225e-11
	KARA1	ilvC	NADPH	C00005	744.082	0.0512845
	KARA1	ilvC	(S)-2-Acetolactate	C06010	131.035	1.26026
	KDOCT2	kdsB	CTP	C00063	481.977	1.91139
	KDOCT2	kdsB	3-Deoxy-D-manno-octulosonate	C01187	237.061	0.923271
	KDOPP	kdsC	3-Deoxy-D-manno-octulosonate 8-phosphate	C04478	317.029	3.69818
	KDOPS	kdsA	Phosphoenolpyruvate	C00074	166.975	2.27983e-12
	KDOPS	kdsA	D-Arabinose 5-phosphate	C01112	229.012	1.52864
	LEUTAi	ilvE	L-Glutamate	C00025	146.046	0.976135
	LEUTAi	ilvE	4-Methyl-2-oxopentanoate	C00233	129.055	5.1862e-12
	LEUTAi	tyrB	L-Glutamate	C00025	146.046	0.865209
	LEUTAi	tyrB	4-Methyl-2-oxopentanoate	C00233	129.055	8.62415e-15
	NDPK1	adk	ATP	C00002	505.988	1.23346
	NDPK1	adk	GDP	C00035	442.017	0.517346
	NDPK1	ndk	ATP	C00002	505.988	1.34397e-10
	NDPK1	ndk	GDP	C00035	442.017	1.62117
	NDPK2	adk	ATP	C00002	505.988	0.708075
	NDPK2	adk	UDP	C00015	402.995	0.916901
	NDPK2	ndk	ATP	C00002	505.988	1.64101e-11
	NDPK2	ndk	UDP	C00015	402.995	0.625524
	NDPK3	adk	ATP	C00002	505.988	1.22144
	NDPK3	adk	CDP	C00112	402.012	0.568851
	NDPK3	ndk	ATP	C00002	505.988	1.09103e-09
	NDPK3	ndk	CDP	C00112	402.012	1.79343
	P5CR	proC	NADPH	C00005	744.082	3.98904e-12
	P5CR	proC	(S)-1-Pyrroline-5-carboxylate	C03912	112.04	4
	PFK	pfkB	ATP	C00002	505.988	1.50573
	PFK	pfkB	D-Fructose 6-phosphate	C00085	259.023	1.91831e-09
	PFK	pfkA	ATP	C00002	505.988	1.05963
	PFK	pfkA	D-Fructose 6-phosphate	C00085	259.023	0.210613
	PGAMT	glmM	D-Glucosamine 6-phosphate	C00352	258.039	1.88601
	PGI	pgi	D-Glucose 6-phosphate	C00092	259.023	1.58075
	PGL	pgl	D-Glucono-1,5-lactone 6-phosphate	C01236	257.007	1.77565
	PGM	gpmA	3-Phospho-D-glycerate	C00197	184.985	5.53223e-11
	PGMT	pgm	D-Glucose 6-phosphate	C00092	259.023	3.15962
	PHETA1	aspC	L-Glutamate	C00025	146.046	0.742844
	PHETA1	aspC	Phenylpyruvate	C00166	163.04	2.24248e-11
	PHETA1	ilvE	L-Glutamate	C00025	146.046	0.976135
	PHETA1	ilvE	Phenylpyruvate	C00166	163.04	9.45797e-12
	PHETA1	tyrB	L-Glutamate	C00025	146.046	0.865209
	PHETA1	tyrB	Phenylpyruvate	C00166	163.04	3.76271e-14
	PMPK	thiD	ATP	C00002	505.988	1.54726
	PMPK	thiD	4-Amino-2-methyl-5-phosphomethylpyrimidine	C04556	218.033	4.71436e-08
	PPC	ppc	Phosphoenolpyruvate	C00074	166.975	8.45135e-13
	PPM	deoB	D-Ribose 5-phosphate	C00117	229.012	2.21069
	PRAGSr	purD	ATP	C00002	505.988	0.829919
	PRAGSr	purD	Glycine	C00037	74.0243	7.8079e-09
	PRAGSr	purD	5-Phosphoribosylamine	C03090	228.029	1.47961e-07
	PRAIS	purM	ATP	C00002	505.988	0.273035
	PRAIS	purM	2-(Formamido)-N1-(5-phosphoribosyl)acetamidine	C04640	312.057	0.975751
	PRASCSi	purC	ATP	C00002	505.988	0.395054
	PRASCSi	purC	L-Aspartate	C00049	132.03	0.795368
	PRASCSi	purC	1-(5-Phospho-D-ribosyl)-5-amino-4-imidazolecarboxylate	C04751	338.04	0.430124
	PRFGS	purL	ATP	C00002	505.988	0.104113
	PRFGS	purL	L-Glutamine	C00064	145.062	0.0544247
	PRFGS	purL	5-Phosphoribosyl-N-formylglycinamide	C04376	313.044	0.650253
	PRPPS	prs	ATP	C00002	505.988	0.971458
	PRPPS	prs	D-Ribose 5-phosphate	C00117	229.012	1.16132
	PSCVT	aroA	Phosphoenolpyruvate	C00074	166.975	0.123595
	PSCVT	aroA	Shikimate 3-phosphate	C03175	253.013	1.23711
	PSERT	serC	L-Glutamate	C00025	146.046	1.42337
	PSERT	serC	3-Phosphonooxypyruvate	C03232	182.97	1.24944e-13
	PTAr	pta	Acetyl-CoA	C00024	808.118	2.05852
	PYK	pykF	ADP	C00008	426.022	1.11096
	PYK	pykF	Phosphoenolpyruvate	C00074	166.975	6.73237e-13
	PYK	pykA	ADP	C00008	426.022	1.82891
	PYK	pykA	Phosphoenolpyruvate	C00074	166.975	1.65218e-11
	RPE	rpe	D-Ribulose 5-phosphate	C00199	229.012	2.9571
	RPI	rpiA	D-Ribulose 5-phosphate	C00199	229.012	2.03636
	SADT2	cysN	ATP	C00002	505.988	2.26404e-08
	SADT2	cysN	GTP	C00044	521.983	0.182778
	SADT2	cysD	ATP	C00002	505.988	0.21035
	SADT2	cysD	GTP	C00044	521.983	0.158741
	SDPTA	argD	L-Glutamate	C00025	146.046	1.22377
	SDPTA	argD	N-Succinyl-2-L-amino-6-oxoheptanedioate	C04462	288.074	1.07979e-12
	SERAT	cysE	Acetyl-CoA	C00024	808.118	0.774431
	SERAT	cysE	L-Serine	C00065	104.035	0.54055
	SHKK	aroK	ATP	C00002	505.988	0.403366
	SHKK	aroK	Shikimate	C00493	173.045	1.988
	SUCOAS	sucC	ADP	C00008	426.022	1.43171e-07
	SUCOAS	sucC	Succinyl-CoA	C00091	866.116	0.385528
	SUCOAS	sucD	ADP	C00008	426.022	3.51611e-09
	SUCOAS	sucD	Succinyl-CoA	C00091	866.116	0.363196
	THDPS	dapD	Succinyl-CoA	C00091	866.116	0.885924
	THDPS	dapD	2,3,4,5-Tetrahydrodipicolinate	C03972	170.046	0.267664
	THRD_L	ilvA	L-Threonine	C00188	118.05	1.01161e-09
	THRS	thrC	O-Phospho-L-homoserine	C01102	198.016	2.16848
	TKT1	tktB	D-Ribose 5-phosphate	C00117	229.012	1.09056
	TKT1	tktB	D-Xylulose 5-phosphate	C00231	229.012	1.09056
	TKT1	tktA	D-Ribose 5-phosphate	C00117	229.012	0.709066
	TKT1	tktA	D-Xylulose 5-phosphate	C00231	229.012	0.709066
	TKT2	tktB	D-Xylulose 5-phosphate	C00231	229.012	4
	TKT2	tktB	D-Erythrose 4-phosphate	C00279	199.003	4
	TKT2	tktA	D-Xylulose 5-phosphate	C00231	229.012	2.01832
	TKT2	tktA	D-Erythrose 4-phosphate	C00279	199.003	2.01957
	TPI	tpiA	Glycerone phosphate	C00111	168.991	1.29978
	TRPS3	trpA	Indoleglycerol phosphate	C03506	286.051	2.04739
	TRPS3	trpB	Indoleglycerol phosphate	C03506	286.051	1.16884
	TYRTA	aspC	L-Glutamate	C00025	146.046	0.742844
	TYRTA	aspC	3-(4-Hydroxyphenyl)pyruvate	C01179	179.035	1.04733e-11
	TYRTA	tyrB	L-Glutamate	C00025	146.046	0.865209
	TYRTA	tyrB	3-(4-Hydroxyphenyl)pyruvate	C01179	179.035	2.62429e-11
	UAGCVT	murA	UDP-N-acetyl-alpha-D-glucosamine	C00043	606.074	3.1022
	UAGCVT	murA	Phosphoenolpyruvate	C00074	166.975	5.66854e-11
	UMPK	pyrH	ATP	C00002	505.988	0.466559
	UMPK	pyrH	UMP	C00105	323.03	0.864962
	UMPK	cmk	ATP	C00002	505.988	1.50209
	UMPK	cmk	UMP	C00105	323.03	4.40808e-07
	VALTA	ilvE	L-Glutamate	C00025	146.046	1.10172
	VALTA	ilvE	3-Methyl-2-oxobutanoic acid	C00141	115.039	0.126501

## Sheet: regulation analysis 4
Regulation analysis 4 - relate flux, protein, metabolite changes (individual flux-protein pairs)
			Regulation Coefficients rho_p				Regulation Coefficients rho_s				Combined Regulation Coefficient rho_p + rho_s						normalized flux																	normalized protein concentration
Number	Reaction Name	Protein Name	Catabolic Limitation	SE	Anabolic Limitation	SE	Catabolic Limitation	SE	Anabolic Limitation	SE	Catabolic Limitation	SE	Anabolic Limitation	SE		Limitation	catabolic	catabolic	catabolic	catabolic	catabolic	catabolic	catabolic	catabolic	anabolic	anabolic	anabolic	anabolic	anabolic	anabolic	anabolic	anabolic	Limitation	catabolic	catabolic	catabolic	catabolic	catabolic	catabolic	catabolic	catabolic	anabolic	anabolic	anabolic	anabolic	anabolic	anabolic	anabolic	anabolic
1	A5PISO	kdsD	NaN	NaN	-0.438641	0.0690062	NaN	NaN	0.118961	0.144863	NaN	NaN	-0.31968	0.169207			0	0	-0.0571584	-0.251314	-0.456758	-0.649662	-0.836248	-0.916291	0	-0.0682083	-0.0682083	-0.206794	-0.598837	-0.704197	-1.07687	-1.51513		NaN	NaN	NaN	NaN	NaN	NaN	NaN	NaN	0	0.0211623	0.0211623	0.188359	0.505663	0.498698	0.478935	0.463128
2	ACACT1r	fadA	NaN	NaN	-0.127513	0.127168	NaN	NaN	1.07137	0.164822	NaN	NaN	0.943855	0.0786862			0	0	-0.0571584	-0.251314	-0.456758	-0.650408	-0.838089	-0.918132	0	-0.069887	-0.069887	-0.207989	-0.600031	-0.706263	-1.07813	-1.51881		NaN	NaN	NaN	NaN	NaN	NaN	NaN	NaN	0	0.0218598	0.0218598	0.147384	0.538052	0.448857	0.146099	-0.17938
3	ACACT2r	fadA	NaN	NaN	-0.127513	0.127168	NaN	NaN	1.07148	0.165268	NaN	NaN	0.943966	0.0775378			0	0	-0.0571584	-0.251314	-0.456758	-0.650408	-0.838089	-0.918132	0	-0.069887	-0.069887	-0.207989	-0.600031	-0.706263	-1.07813	-1.51881		NaN	NaN	NaN	NaN	NaN	NaN	NaN	NaN	0	0.0218598	0.0218598	0.147384	0.538052	0.448857	0.146099	-0.17938
4	ACCOAC	accA	0.144998	0.0320658	-0.195188	0.0195712	0.793847	0.136566	1.1139	0.0868134	0.938845	0.146579	0.918715	0.076007			0	0	-0.0571126	-0.251269	-0.456713	-0.649616	-0.836202	-0.916245	0	-0.0680404	-0.0680404	-0.206675	-0.598717	-0.70399	-1.07675	-1.51501		0	0	-0.0294937	-0.0914689	-0.157253	-0.119921	-0.091027	-0.0804035	0	0.0331506	0.0331506	0.14004	0.122514	0.148295	0.217135	0.268083
5	ACCOAC	accD	0.315139	0.0335471	0.400027	0.0418182	0.663659	0.0740218	0.552708	0.0544512	0.978798	0.0846899	0.952735	0.0489848			0	0	-0.0571126	-0.251269	-0.456713	-0.649616	-0.836202	-0.916245	0	-0.0680404	-0.0680404	-0.206675	-0.598717	-0.70399	-1.07675	-1.51501		0	0	-0.00569509	0.0485661	-0.127947	-0.210866	-0.282538	-0.310797	0	0.00755983	0.00755983	-0.134913	-0.0858776	-0.166686	-0.435424	-0.71282
6	ACCOAC	accB	0.0595014	0.0269792	0.0129411	0.0123972	0.863141	0.116338	0.920051	0.0798383	0.922643	0.130223	0.932992	0.0769056			0	0	-0.0571126	-0.251269	-0.456713	-0.649616	-0.836202	-0.916245	0	-0.0680404	-0.0680404	-0.206675	-0.598717	-0.70399	-1.07675	-1.51501		0	0	-0.0341434	-0.00711713	-0.113854	-0.0648212	-0.0272556	-0.0135245	0	-0.0146077	-0.0146077	0.0579927	-0.0261945	-0.0236184	-0.0164404	-0.0108364
7	ACCOAC	accC	0.0511672	0.0260361	0.093437	0.00903758	0.871019	0.108862	0.845767	0.0767331	0.922186	0.12275	0.939204	0.0732096			0	0	-0.0571126	-0.251269	-0.456713	-0.649616	-0.836202	-0.916245	0	-0.0680404	-0.0680404	-0.206675	-0.598717	-0.70399	-1.07675	-1.51501		0	0	-0.0200014	-0.0450637	-0.103283	-0.0549781	-0.0179472	-0.00440673	0	-0.0385872	-0.0385872	-0.0116778	-0.0405096	-0.0573246	-0.105969	-0.145921
8	ACGK	argB	0.465104	0.0208784	-0.627732	0.0702798	0.342361	0.131398	1.54335	0.16138	0.807465	0.117764	0.915617	0.100113			0	0	-0.0571584	-0.251314	-0.456758	-0.649662	-0.836248	-0.916291	0	-0.0682083	-0.0682083	-0.206794	-0.598837	-0.704197	-1.07687	-1.51513		0	0	-0.0781686	-0.144406	-0.160387	-0.285629	-0.398503	-0.444348	0	0.0666519	0.0666519	0.344356	0.572022	0.604971	0.69184	0.755165
9	ACGS	argA	0.534816	0.0229849	-0.355776	0.0530919	0.437498	0.130853	1.22077	0.144247	0.972314	0.146135	0.864992	0.106868			0	0	-0.0571584	-0.251314	-0.456758	-0.649662	-0.836248	-0.916291	0	-0.0682083	-0.0682083	-0.206794	-0.598837	-0.704197	-1.07687	-1.51513		0	0	-0.00573435	-0.097844	-0.309557	-0.377629	-0.435632	-0.458282	0	0.0370374	0.0370374	0.213391	0.378376	0.380463	0.386285	0.390836
10	ACKr	purT	0.0542258	0.0109103	1.09953	0.137618	1.09721e-21	3.58201e-20	1.44972e-18	1.1244e-19	0.0542258	0.0109103	1.09953	0.137618			0	0	-0.371932	-2.21414	-3.40262	-3.59553	-3.78211	-3.86216	0	-0.0996967	-0.0996967	-0.226877	-0.755408	-0.871875	-1.05551	-1.32723		0	0	-0.0509704	-0.264123	-0.287874	-0.196754	-0.1294	-0.105268	0	-0.00797846	-0.00797846	0.0246546	-0.484599	-0.621631	-1.15134	-1.94711
11	ACKr	ackA	-0.0551973	0.00808696	-0.224299	0.00445901	0.000951998	0.0279374	1.12601	0.0871721	-0.0542453	0.0275129	0.901707	0.0880913			0	0	-0.371932	-2.21414	-3.40262	-3.59553	-3.78211	-3.86216	0	-0.0996967	-0.0996967	-0.226877	-0.755408	-0.871875	-1.05551	-1.32723		0	0	0.00151989	0.0570808	0.080155	0.189286	0.268754	0.296998	0	0.0326906	0.0326906	0.0488975	0.178425	0.196673	0.246065	0.283231
12	ACOAD3f	fadE	NaN	NaN	-0.401642	0.0649615	NaN	NaN	1.0503	0.230142	NaN	NaN	0.648661	0.23809			0	0	-0.0571584	-0.251314	-0.456758	-0.650408	-0.838089	-0.918132	0	-0.069887	-0.069887	-0.207989	-0.600031	-0.706263	-1.07813	-1.51881		NaN	NaN	NaN	NaN	NaN	NaN	NaN	NaN	0	0.0169407	0.0169407	0.288046	0.430323	0.431597	0.435153	0.437939
13	ACOAD4f	fadE	NaN	NaN	-0.401642	0.0649615	NaN	NaN	1.04609	0.232398	NaN	NaN	0.644448	0.237654			0	0	-0.0571584	-0.251314	-0.456758	-0.650408	-0.838089	-0.918132	0	-0.069887	-0.069887	-0.207989	-0.600031	-0.706263	-1.07813	-1.51881		NaN	NaN	NaN	NaN	NaN	NaN	NaN	NaN	0	0.0169407	0.0169407	0.288046	0.430323	0.431597	0.435153	0.437939
14	ACONTa	acnB	-0.579844	0.363359	-0.160112	0.0243541	0.899697	0.316435	-0.652894	0.136533	0.319853	0.17925	-0.813006	0.151162			0	0	0.0230598	0.52176	0.152622	-0.0912237	-0.579505	-0.90948	0	-0.198217	-0.198217	-0.213149	-0.330101	-0.355484	-0.299402	-0.476282		0	0	0.0925777	0.394059	0.506627	0.622587	0.706552	0.736307	0	0.0115259	0.0115259	0.0519697	0.0311299	0.0421857	0.0725073	0.0957027
15	ACONTa	acnA	-1.02353	0.431488	-2.31875	0.32171	0.807975	0.284176	-0.586333	0.122614	-0.215558	0.229928	-2.90508	0.397045			0	0	0.0230598	0.52176	0.152622	-0.0912237	-0.579505	-0.90948	0	-0.198217	-0.198217	-0.213149	-0.330101	-0.355484	-0.299402	-0.476282		0	0	0.0444375	0.241249	0.532544	0.856106	1.0559	1.1216	0	0.0674927	0.0674927	0.341972	0.78591	0.870474	1.07508	1.21082
16	ACONTb	acnB	-0.579844	0.363359	-0.160112	0.0243541	0.0388004	0.01351	-0.145633	0.0256316	-0.541044	0.350428	-0.305745	0.048384			0	0	0.0230598	0.52176	0.152622	-0.0912237	-0.579505	-0.90948	0	-0.198217	-0.198217	-0.213149	-0.330101	-0.355484	-0.299402	-0.476282		0	0	0.0925777	0.394059	0.506627	0.622587	0.706552	0.736307	0	0.0115259	0.0115259	0.0519697	0.0311299	0.0421857	0.0725073	0.0957027
17	ACONTb	acnA	-1.02353	0.431488	-2.31875	0.32171	5.69615e-13	1.98336e-13	-2.13799e-12	3.76288e-13	-1.02353	0.431488	-2.31875	0.32171			0	0	0.0230598	0.52176	0.152622	-0.0912237	-0.579505	-0.90948	0	-0.198217	-0.198217	-0.213149	-0.330101	-0.355484	-0.299402	-0.476282		0	0	0.0444375	0.241249	0.532544	0.856106	1.0559	1.1216	0	0.0674927	0.0674927	0.341972	0.78591	0.870474	1.07508	1.21082
18	ACOTA	argD	0.316528	0.0106842	-0.521532	0.0798267	-0.725392	0.0784183	0.673132	0.077716	-0.408865	0.0819512	0.151601	0.0853079			0	0	-0.0571584	-0.251314	-0.456758	-0.649662	-0.836248	-0.916291	0	-0.0682083	-0.0682083	-0.206794	-0.598837	-0.704197	-1.07687	-1.51513		0	0	-0.0121798	-0.0963942	-0.173516	-0.218441	-0.255893	-0.270308	0	0.0622114	0.0622114	0.355471	0.543052	0.548706	0.564371	0.576509
19	ADK1	adk	0.290127	0.0645529	-0.184397	0.0503476	0.372576	0.153587	1.13578	0.0767374	0.662702	0.146975	0.951385	0.0988376			0	0	-0.0582793	-0.254377	-0.46059	-0.654058	-0.840845	-0.921006	0	-0.0677463	-0.0677463	-0.206356	-0.599085	-0.704708	-1.0774	-1.51592		0	0	-0.175182	-0.254227	-0.190923	-0.19884	-0.205219	-0.207622	0	0.00644776	0.00644776	0.220639	0.247201	0.23291	0.191772	0.158219
20	ADNK1	adk	0.291655	0.065098	-0.198772	0.0662587	0.017285	0.12551	1.13411	0.0974669	0.30894	0.0890031	0.935336	0.0685874			0	0	-0.0571584	-0.251314	-0.456758	-0.649662	-0.836248	-0.916291	0	0.0836903	0.0836903	-0.0548959	-0.446938	-0.536629	-0.923754	-1.36323		0	0	-0.175182	-0.254227	-0.190923	-0.19884	-0.205219	-0.207622	0	0.00644776	0.00644776	0.220639	0.247201	0.23291	0.191772	0.158219
21	ADSL1r	purB	0.55632	0.0251845	0.252421	0.00661098	0.696174	0.0622909	0.343666	0.0634264	1.25249	0.0809602	0.596087	0.0653232			0	0	-0.0625839	-0.256923	-0.463547	-0.655898	-0.843675	-0.923718	0	-0.0682019	-0.0682019	-0.20679	-0.597346	-0.703135	-1.07494	-1.51583		0	0	-0.0595987	-0.206181	-0.311988	-0.385239	-0.447966	-0.472542	0	-0.00106902	-0.00106902	-0.0669711	-0.131659	-0.16957	-0.284071	-0.384242
22	ADSL2r	purB	0.556648	0.0254648	0.251877	0.00661801	0.257805	0.0156957	-0.0256118	0.0220055	0.814453	0.0319237	0.226265	0.0262358			0	0	-0.0607918	-0.255344	-0.462236	-0.656065	-0.843288	-0.923342	0	-0.068204	-0.068204	-0.206791	-0.599377	-0.705558	-1.07793	-1.51795		0	0	-0.0595987	-0.206181	-0.311988	-0.385239	-0.447966	-0.472542	0	-0.00106902	-0.00106902	-0.0669711	-0.131659	-0.16957	-0.284071	-0.384242
23	ADSS	purA	0.615405	0.0470323	-0.210253	0.0188548	0.523101	0.137355	1.0108	0.1274	1.13851	0.139745	0.800545	0.109344			0	0	-0.0625839	-0.256923	-0.463547	-0.655898	-0.843675	-0.923718	0	-0.0682019	-0.0682019	-0.20679	-0.597346	-0.703135	-1.07494	-1.51583		0	0	-0.0509429	-0.304217	-0.369491	-0.429923	-0.481043	-0.500907	0	-0.00611755	-0.00611755	0.0974371	0.175428	0.191337	0.23458	0.267292
24	AGMHE	hldD	-0.114271	0.0751138	-0.132517	0.0121246	-0.2802	0.124978	0.743504	0.0624095	-0.394471	0.160152	0.610987	0.0582921			0	0	-0.0571584	-0.251314	-0.456758	-0.649662	-0.836248	-0.916291	0	-0.0682083	-0.0682083	-0.206794	-0.598837	-0.704197	-1.07687	-1.51513		0	0	-0.0248908	-0.138894	-0.150488	0.0388382	0.168099	0.212566	0	-0.00345331	-0.00345331	0.0437799	0.118315	0.126261	0.148179	0.165069
25	AIRC2	purK	0.180869	0.0717195	NaN	NaN	0.0130191	0.0611207	NaN	NaN	0.193888	0.0663813	NaN	NaN			0	0	-0.0607918	-0.255344	-0.462236	-0.656065	-0.843288	-0.923342	0	-0.068204	-0.068204	-0.206791	-0.599377	-0.705558	-1.07793	-1.51795		0	0	-0.0250689	-0.141007	-0.308786	-0.176927	-0.0826831	-0.0495121	NaN	NaN	NaN	NaN	NaN	NaN	NaN	NaN
26	AIRC3	purE	-0.101844	0.109884	0.313891	0.0386871	1.05992e-10	5.35852e-11	-1.12703e-09	1.47347e-10	-0.101844	0.109884	0.313891	0.0386871			0	0	-0.0607918	-0.255344	-0.462236	-0.656065	-0.843288	-0.923342	0	-0.068204	-0.068204	-0.206791	-0.599377	-0.705558	-1.07793	-1.51795		0	0	-0.0654662	-0.0622884	-0.321383	-0.0033064	0.193873	0.258826	0	-0.168651	-0.168651	-0.101668	-0.193781	-0.23163	-0.345928	-0.445901
27	ALAALAabcpp	dppF	-0.575912	0.0459705	-0.333651	0.0857703	0.265226	0.182502	1.19182	0.157761	-0.310687	0.201673	0.858166	0.211756			0	0	-0.0571584	-0.251314	-0.456758	-0.649662	-0.836248	-0.916291	0	-0.0682083	-0.0682083	-0.206794	-0.598837	-0.704197	-1.07687	-1.51513		0	0	0.0868252	0.309377	0.284102	0.384102	0.457474	0.483657	0	0.0475998	0.0475998	-0.128915	-0.135806	0.0551833	0.451813	0.680745
28	ALAALAabcpp	dppD	1.29481	0.342364	NaN	NaN	3.11477e-11	8.3767e-12	NaN	NaN	1.29481	0.342364	NaN	NaN			0	0	-0.0571584	-0.251314	-0.456758	-0.649662	-0.836248	-0.916291	0	-0.0682083	-0.0682083	-0.206794	-0.598837	-0.704197	-1.07687	-1.51513		0	0	0.101304	0.298982	0.174357	-0.369118	-1.23088	-1.94987	NaN	NaN	NaN	NaN	NaN	NaN	NaN	NaN
29	ALAALAabcpp	dppC	-0.0168956	0.100956	-0.413134	0.175267	0.0223998	0.16265	1.27662	0.0805553	0.00550427	0.218026	0.863485	0.211142			0	0	-0.0571584	-0.251314	-0.456758	-0.649662	-0.836248	-0.916291	0	-0.0682083	-0.0682083	-0.206794	-0.598837	-0.704197	-1.07687	-1.51513		0	0	0.115494	0.19158	0.270941	0.0926757	-0.0770618	-0.148958	0	-0.0401262	-0.0401262	-0.226652	0.290896	-0.482813	0.336887	1.09389
30	ALAALAabcpp	dppA	-0.915254	0.0746232	0.40353	0.037788	0.420979	0.144498	0.495127	0.194556	-0.494275	0.147178	0.898657	0.226042			0	0	-0.0571584	-0.251314	-0.456758	-0.649662	-0.836248	-0.916291	0	-0.0682083	-0.0682083	-0.206794	-0.598837	-0.704197	-1.07687	-1.51513		0	0	0.084347	0.42506	0.582059	0.650216	0.701583	0.720185	0	-0.0107357	-0.0107357	-0.203416	-0.344456	-0.369991	-0.445165	-0.508469
31	ALAALAr	ddlB	NaN	NaN	-0.542233	0.110453	NaN	NaN	1.51296	0.0949582	NaN	NaN	0.970724	0.125849			0	0	-0.0571584	-0.251314	-0.456758	-0.649662	-0.836248	-0.916291	0	-0.0682083	-0.0682083	-0.206794	-0.598837	-0.704197	-1.07906	-1.51433		NaN	NaN	NaN	NaN	NaN	NaN	NaN	NaN	0	0.233308	0.233308	0.624923	0.401044	0.45184	0.581706	0.67309
32	ANPRT	trpD	0.495514	0.0186697	0.923176	0.0473918	0.199379	0.0141869	-0.150096	0.0251242	0.694893	0.0180812	0.77308	0.0264796			0	0	-0.0571584	-0.251314	-0.456758	-0.649662	-0.836248	-0.916291	0	-0.0682083	-0.0682083	-0.206794	-0.598837	-0.704197	-1.07687	-1.51513		0	0	-0.0457299	-0.194866	-0.223184	-0.32138	-0.40753	-0.441851	0	-0.0888937	-0.0888937	-0.292467	-0.697972	-0.77181	-1.01333	-1.25496
33	ARGSS	argG	0.956645	0.0429812	-0.342549	0.0463271	0.120564	0.143945	1.25678	0.0888675	1.07721	0.141304	0.914231	0.0614246			0	0	-0.0571584	-0.251314	-0.456758	-0.649662	-0.836248	-0.916291	0	-0.0682083	-0.0682083	-0.206794	-0.598837	-0.704197	-1.07687	-1.51513		0	0	-0.0643692	-0.355467	-0.530031	-0.6531	-0.763776	-0.808655	0	-0.0010569	-0.0010569	0.169672	0.355986	0.361272	0.375924	0.387288
34	ASAD	asd	0.507784	0.0603083	-0.935886	0.162608	0.0574707	0.253103	1.37341	0.342265	0.565255	0.267023	0.437522	0.257191			0	0	-0.0571579	-0.251314	-0.456758	-0.649662	-0.836248	-0.91629	0	-0.0682065	-0.0682065	-0.206793	-0.598835	-0.704195	-1.07692	-1.51511		0	0	-0.0331012	-0.256992	-0.389994	-0.378655	-0.369675	-0.366328	0	0.108351	0.108351	0.716143	1.02695	1.02121	1.00495	0.991996
35	ASNS2	asnA	0.432212	0.0146265	-1.2317	0.153177	0.393802	0.213608	2.10749	0.217703	0.826014	0.210298	0.875796	0.122228			0	0	-0.0571584	-0.251314	-0.456758	-0.649662	-0.836248	-0.916291	0	-0.0682083	-0.0682083	-0.206794	-0.598837	-0.704197	-1.07687	-1.51513		0	0	-0.0393813	-0.0863715	-0.153928	-0.270792	-0.375235	-0.417395	0	0.206826	0.206826	0.715546	1.15937	1.21346	1.35099	1.44717
36	ASPCT	pyrB	-0.371494	0.0167885	-0.10048	0.0560865	0.741736	0.113895	0.992585	0.185404	0.370242	0.111189	0.892105	0.234392			0	0	-0.0571576	-0.251293	-0.456737	-0.649649	-0.836218	-0.916232	0	-0.0682083	-0.0682083	-0.206794	-0.598837	-0.704197	-1.07685	-1.51511		0	0	-0.0237321	0.0487944	0.156423	0.251081	0.320842	0.345797	0	-0.00639017	-0.00639017	-0.268647	-0.0111765	0.0307439	0.139554	0.217447
37	ASPK	thrA	0.458225	0.0430525	-0.457526	0.0675411	0.248314	0.140496	1.37965	0.139059	0.706539	0.135005	0.922121	0.0899113			0	0	-0.0571579	-0.251314	-0.456758	-0.649662	-0.836248	-0.91629	0	-0.0682065	-0.0682065	-0.206793	-0.598835	-0.704195	-1.07692	-1.51511		0	0	-0.0695333	-0.237452	-0.29019	-0.321956	-0.348115	-0.358104	0	0.0786514	0.0786514	0.308867	0.461274	0.470396	0.495503	0.514798
38	ASPK	metL	0.241831	0.0228181	-0.125166	0.0452191	0.241274	0.106674	1.06916	0.126199	0.483104	0.0933277	0.943989	0.107066			0	0	-0.0571579	-0.251314	-0.456758	-0.649662	-0.836248	-0.91629	0	-0.0682065	-0.0682065	-0.206793	-0.598835	-0.704195	-1.07692	-1.51511		0	0	-0.0781768	-0.102739	-0.0671001	-0.142692	-0.207569	-0.233026	0	-0.0318427	-0.0318427	-0.0399808	0.237929	0.212829	0.139001	0.0769091
39	ASPK	lysC	0.248242	0.0235594	-1.16959	0.169821	0.441355	0.205466	2.05422	0.233843	0.689597	0.209927	0.884636	0.134102			0	0	-0.0571579	-0.251314	-0.456758	-0.649662	-0.836248	-0.91629	0	-0.0682065	-0.0682065	-0.206793	-0.598835	-0.704195	-1.07692	-1.51511		0	0	-0.00351043	-0.0844239	-0.186526	-0.18662	-0.186696	-0.186725	0	0.258717	0.258717	0.80081	1.13833	1.17432	1.26869	1.33706
40	ATPPRT	hisG	0.198876	0.0646295	-0.847304	0.100527	0.345551	0.263662	1.70778	0.11361	0.544427	0.252432	0.860476	0.148906			0	0	-0.0571584	-0.251314	-0.456758	-0.649662	-0.836248	-0.916291	0	-0.0682083	-0.0682083	-0.206794	-0.598837	-0.704197	-1.07687	-1.51513		0	0	-0.0644801	-0.193927	-0.254838	-0.169669	-0.106399	-0.0836681	0	0.142621	0.142621	0.507299	0.764394	0.811038	0.931134	1.01631
41	ATPS4rpp	atpC	-0.118207	0.0144539	-0.00857579	0.0234416	0.0915369	0.078233	0.91332	0.163689	-0.0266702	0.0819943	0.904744	0.178332			0	0	-0.156063	-0.0466704	-0.467291	-0.696172	-1.12589	-1.40814	0	-0.162902	-0.162902	-0.243717	-0.523651	-0.580628	-0.583212	-0.800519		0	0	0.00743189	0.0214882	-0.0154659	0.0806729	0.151438	0.176736	0	0.00974787	0.00974787	0.0752985	0.015716	0.00973471	-0.00720571	-0.0207203
42	ATPS4rpp	atpD	-0.0465315	0.00408136	0.0443594	0.0311994	0.0861215	0.0736046	0.859287	0.154005	0.03959	0.0750945	0.903647	0.174095			0	0	-0.156063	-0.0466704	-0.467291	-0.696172	-1.12589	-1.40814	0	-0.162902	-0.162902	-0.243717	-0.523651	-0.580628	-0.583212	-0.800519		0	0	0.00361697	-0.0124277	0.0075278	0.0355641	0.0574405	0.0655224	0	0.00407071	0.00407071	0.0873196	-0.00977869	-0.0193157	-0.0465136	-0.0684148
43	ATPS4rpp	atpG	-0.0442465	0.0113234	0.0466004	0.0431757	0.0866792	0.0740813	0.864851	0.155002	0.0424327	0.0659354	0.911452	0.180058			0	0	-0.156063	-0.0466704	-0.467291	-0.696172	-1.12589	-1.40814	0	-0.162902	-0.162902	-0.243717	-0.523651	-0.580628	-0.583212	-0.800519		0	0	-0.00786701	0.0299623	0.0617113	0.0525495	0.045159	0.0423735	0	-0.0154015	-0.0154015	0.122849	0.00358351	-0.0108844	-0.0525449	-0.0865409
44	ATPS4rpp	atpA	-0.0568232	0.00284596	-0.0389951	0.0203482	0.0945492	0.0808075	0.943376	0.169076	0.037726	0.0792412	0.904381	0.168534			0	0	-0.156063	-0.0466704	-0.467291	-0.696172	-1.12589	-1.40814	0	-0.162902	-0.162902	-0.243717	-0.523651	-0.580628	-0.583212	-0.800519		0	0	0.00916444	0.0105718	0.028103	0.0494794	0.0662574	0.0724773	0	0.00585517	0.00585517	0.069627	-0.00663443	0.00194305	0.0255758	0.0437604
45	ATPS4rpp	atpH	-0.029426	0.00817913	0.0273685	0.0334789	0.0882708	0.0754415	0.880732	0.157848	0.0588447	0.0763837	0.9081	0.167311			0	0	-0.156063	-0.0466704	-0.467291	-0.696172	-1.12589	-1.40814	0	-0.162902	-0.162902	-0.243717	-0.523651	-0.580628	-0.583212	-0.800519		0	0	-0.00955448	0.0145875	-0.0219969	0.0136104	0.0412106	0.0513673	0	0.00960966	0.00960966	0.098751	-0.046893	-0.0411961	-0.0254153	-0.0131885
46	ATPS4rpp	atpF	-0.0125226	0.0179639	-0.00345158	0.015554	0.0908386	0.0776362	0.906353	0.16244	0.078316	0.0800728	0.902901	0.162972			0	0	-0.156063	-0.0466704	-0.467291	-0.696172	-1.12589	-1.40814	0	-0.162902	-0.162902	-0.243717	-0.523651	-0.580628	-0.583212	-0.800519		0	0	0.0187854	0.0786924	-0.0407583	-0.00611546	0.0207598	0.0306547	0	-0.0024431	-0.0024431	0.0499742	-0.0142707	-0.0102914	0.000767086	0.00937092
47	CTPS2	pyrG	0.42451	0.0250007	0.212754	0.0443224	0.114069	0.126054	0.739998	0.0310474	0.53858	0.124432	0.952752	0.0542024			0	0	-0.0571568	-0.251269	-0.456713	-0.649635	-0.836186	-0.916169	0	-0.0682083	-0.0682083	-0.206794	-0.598837	-0.704197	-1.07683	-1.51508		0	0	-0.044121	-0.154761	-0.258549	-0.299163	-0.332885	-0.34583	0	-0.0882358	-0.0882358	-0.133811	-0.259654	-0.250628	-0.225779	-0.206678
48	CYTK1	cmk	NaN	NaN	-0.285124	0.0547011	NaN	NaN	1.2575	0.0831915	NaN	NaN	0.972374	0.0774395			0	0	-0.0599166	-0.254073	-0.459517	-0.65242	-0.839006	-0.919049	0	-0.0682083	-0.0682083	-0.206794	-0.598837	-0.704197	-1.07687	-1.51513		NaN	NaN	NaN	NaN	NaN	NaN	NaN	NaN	0	0.0542257	0.0542257	0.268539	0.303806	0.303619	0.303095	0.302683
49	DALAt2pp	cycA	-1.023	0.0430479	NaN	NaN	1.06014	0.272053	NaN	NaN	0.037136	0.284379	NaN	NaN			0	0	-0.0571584	-0.251314	-0.456758	-0.649662	-0.836248	-0.916291	0	-0.0682083	-0.0682083	-0.206794	-0.598837	-0.704197	-1.07687	-1.51513		0	0	0.178152	0.262327	0.351169	0.680623	0.883194	0.949697	NaN	NaN	NaN	NaN	NaN	NaN	NaN	NaN
50	DAPDC	lysA	0.0298943	0.105867	0.482694	0.0223882	0.0451051	0.0945739	0.45928	0.0644065	0.0749994	0.104484	0.941974	0.0751159			0	0	-0.0571584	-0.251314	-0.456758	-0.649662	-0.836248	-0.916291	0	-0.0682083	-0.0682083	-0.206794	-0.598837	-0.704197	-1.07687	-1.51513		0	0	-0.0834495	-0.401331	-0.0720299	-0.0105888	0.035983	0.0529031	0	-0.032476	-0.032476	-0.21313	-0.247853	-0.314543	-0.529096	-0.737384
51	DDPA	aroG	0.875859	0.0653543	-0.205051	0.0302102	0.259475	0.152501	0.415764	0.160338	1.13533	0.147776	0.210712	0.153823			0	0	-0.055006	-0.248655	-0.459584	-0.655436	-0.844402	-0.926231	0	-0.0678434	-0.0678434	-0.174203	-0.477543	-0.56359	-0.824678	-1.13595		0	0	-0.0598125	-0.356566	-0.574348	-0.632272	-0.681155	-0.70012	0	0.000710447	0.000710447	0.150799	0.125511	0.137286	0.169536	0.194165
52	DDPA	aroH	-0.0679703	0.149703	NaN	NaN	0.377765	0.220507	NaN	NaN	0.309794	0.188591	NaN	NaN			0	0	-0.055006	-0.248655	-0.459584	-0.655436	-0.844402	-0.926231	0	-0.0678434	-0.0678434	-0.174203	-0.477543	-0.56359	-0.824678	-1.13595		0	0	-0.0334898	-0.495639	-0.198961	0.0250503	0.173949	0.224527	NaN	NaN	NaN	NaN	NaN	NaN	NaN	NaN
53	DDPA	aroF	-0.0341477	0.0992179	0.77129	0.137358	0.1743	0.101742	0.277514	0.107011	0.140153	0.120783	1.0488	0.168057			0	0	-0.055006	-0.248655	-0.459584	-0.655436	-0.844402	-0.926231	0	-0.0678434	-0.0678434	-0.174203	-0.477543	-0.56359	-0.824678	-1.13595		0	0	-0.0411423	-0.148894	-0.291453	-0.0379638	0.126813	0.182218	0	-0.132239	-0.132239	-0.492779	-0.649033	-0.641222	-0.619671	-0.603058
54	DHAD1	ilvD	0.216418	0.0331876	-0.421355	0.071677	-2.09133e-10	6.16758e-11	1.28627e-11	3.09376e-11	0.216418	0.0331876	-0.421355	0.071677			0	0	-0.0576677	-0.251824	-0.457268	-0.650171	-0.836757	-0.9168	0	-0.0682083	-0.0682083	-0.203625	-0.576031	-0.685185	-1.06249	-1.52029		0	0	-0.0388497	-0.0855387	-0.201384	-0.172805	-0.150517	-0.142285	0	0.0669926	0.0669926	0.327816	0.436161	0.440244	0.451588	0.460411
55	DHAD2	ilvD	0.216551	0.0332339	-0.420012	0.0693701	-2.33776e-11	1.51631e-12	-3.6431e-11	6.47506e-12	0.216551	0.0332339	-0.420012	0.0693701			0	0	-0.0571584	-0.251314	-0.456758	-0.649662	-0.836248	-0.916291	0	-0.0682083	-0.0682083	-0.206794	-0.598837	-0.704197	-1.07687	-1.51513		0	0	-0.0388497	-0.0855387	-0.201384	-0.172805	-0.150517	-0.142285	0	0.0669926	0.0669926	0.327816	0.436161	0.440244	0.451588	0.460411
56	DHQS	aroB	-0.336815	0.0272511	-0.742969	0.0756869	1.35823	0.129253	1.35744	0.280614	1.02142	0.115595	0.614472	0.207317			0	0	-0.055006	-0.248655	-0.459584	-0.655436	-0.844402	-0.926231	0	-0.0678434	-0.0678434	-0.174203	-0.477543	-0.56359	-0.824678	-1.13595		0	0	-0.0050623	0.100333	0.240239	0.252157	0.26159	0.265105	0	0.102369	0.102369	0.362316	0.470257	0.512462	0.621957	0.700296
57	DHQTi	aroD	NaN	NaN	-0.194918	0.0652803	NaN	NaN	-3.13957e-12	4.70312e-12	NaN	NaN	-0.194918	0.0652803			0	0	-0.055006	-0.248655	-0.459584	-0.655436	-0.844402	-0.926231	0	-0.0678434	-0.0678434	-0.174203	-0.477543	-0.56359	-0.824678	-1.13595		NaN	NaN	NaN	NaN	NaN	NaN	NaN	NaN	0	0.0616822	0.0616822	0.213924	0.21971	0.200799	0.145864	0.100478
58	DUTPDP	dut	0.0373973	0.0418068	-0.124457	0.0125096	-0.317183	0.128793	0.366492	0.0567759	-0.279786	0.0976684	0.242036	0.0659476			0	0	-0.0571584	-0.251314	-0.456758	-0.649662	-0.836248	-0.916291	0	-0.0682083	-0.0682083	-0.206794	-0.598837	-0.704197	-1.07687	-1.51513		0	0	-0.0600831	-0.113754	-0.107312	-0.0431743	0.00532943	0.0229285	0	-0.0275491	-0.0275491	-0.014472	0.0578031	0.0823049	0.147879	0.196544
59	EDA	eda	0.129539	0.0716409	-0.0353916	0.0127841	0.536271	0.356954	0.671669	0.13757	0.66581	0.321256	0.636278	0.136027			0	0	-0.0690141	-1.25996	-0.971539	-0.69477	-0.449867	-0.542955	0	-1.23376	-1.23376	-2.02866	-2.19186	-1.14644	-2.09186	-1.08654		0	0	-0.0441322	-0.171246	-0.334854	-0.0672547	0.104872	0.162478	0	-0.0197441	-0.0197441	0.0993649	0.1384	0.114614	0.0448354	-0.0136245
60	ENO	eno	0.510063	0.0462071	-0.178003	0.0302676	-0.124445	0.0182223	0.292556	0.0293382	0.385618	0.0606488	0.114553	0.0513105			0	0	-0.164288	-0.399929	-0.760916	-0.962567	-1.26259	-1.41872	0	-0.0899355	-0.0899355	-0.178556	-0.489713	-0.554526	-0.648187	-0.862629		0	0	-0.0787404	-0.357307	-0.554821	-0.57133	-0.584736	-0.58981	0	0.0315329	0.0315329	0.125708	0.107347	0.108672	0.112373	0.115272
61	FBA	fbaA	0.282886	0.0270562	-0.346302	0.0417329	0.693708	0.0991621	1.19387	0.0750289	0.976594	0.0906038	0.84757	0.0976328			0	0	-0.155373	-0.381401	-0.737685	-0.946654	-1.2562	-1.41145	0	-0.0641852	-0.0641852	-0.146517	-0.456712	-0.531923	-0.637893	-0.879443		0	0	-0.0451274	-0.210753	-0.296477	-0.31061	-0.322062	-0.32639	0	0.0329462	0.0329462	0.147171	0.220827	0.222054	0.225481	0.228165
62	FUM	fumC	-0.99857	0.550216	-0.376672	0.262086	1.07214	0.49277	-0.358922	0.175823	0.0735696	0.210826	-0.735593	0.189997			0	0	0.0265798	0.539924	0.170534	-0.0733879	-0.565016	-0.898204	0	-0.199191	-0.199191	-0.254907	-0.510319	-0.600482	-0.695944	-1.10277		0	0	0.131996	0.458828	0.707311	0.983511	1.16004	1.21896	0	-0.15539	-0.15539	-0.180457	0.197096	-0.582	0.252039	1.00672
63	FUM	fumA	-0.480078	0.366437	-0.0245204	0.0239324	0.680639	0.312831	-0.227858	0.11162	0.20056	0.131642	-0.252379	0.0970374			0	0	0.0265798	0.539924	0.170534	-0.0733879	-0.565016	-0.898204	0	-0.199191	-0.199191	-0.254907	-0.510319	-0.600482	-0.695944	-1.10277		0	0	0.104889	0.434371	0.510769	0.593445	0.654991	0.677128	0	0.0129191	0.0129191	-0.00234292	-0.0567009	-0.0332567	0.0296054	0.0763661
64	G1PACT	glmU	0.457894	0.0629764	-0.0448552	0.0116157	0.6448	0.173935	0.884594	0.0629926	1.10269	0.137724	0.839738	0.0606599			0	0	-0.0577007	-0.265145	-0.456758	-0.649662	-0.836248	-0.916291	0	-0.0682083	-0.0682083	-0.206794	-0.598837	-0.704197	-1.07836	-1.51459		0	0	-0.0865159	-0.255898	-0.0359508	-0.226398	-0.41012	-0.488763	0	0.016697	0.016697	0.0571114	0.0505538	0.0494531	0.0463644	0.0439309
65	G3PD2	gpsA	-0.71828	0.0558236	NaN	NaN	1.62775	0.151655	NaN	NaN	0.90947	0.149063	NaN	NaN			0	0	-0.0557364	-0.215894	-0.456758	-0.649662	-0.836248	-0.916291	0	-0.0682083	-0.0682083	-0.206794	-0.598837	-0.704197	-1.03936	-1.52915		0	0	0.0827825	0.363162	0.34454	0.480099	0.576698	0.610645	NaN	NaN	NaN	NaN	NaN	NaN	NaN	NaN
66	G6PDH2r	zwf	0.0361716	0.0252544	-0.408692	0.0353905	1.58125	0.351554	0.811282	0.173409	1.61743	0.356943	0.40259	0.143829			0	0	-0.172206	-0.440211	-0.568876	-0.661925	-0.664223	-0.701449	0	-0.469735	-0.469735	-0.88128	-1.61878	-1.56603	-1.66849	-1.52915		0	0	-0.0140038	0.0449415	-0.0822121	-0.0436165	-0.0137778	-0.00281397	0	0.0892837	0.0892837	0.365824	0.512249	0.576529	0.73722	0.847539
67	GALUi	galU	0.093463	0.0619081	-0.373012	0.0297735	0.198418	0.219265	1.28728	0.0540062	0.291881	0.212966	0.914266	0.0644217			0	0	-0.0571584	-0.251314	-0.456758	-0.649662	-0.836248	-0.916291	0	-0.0682083	-0.0682083	-0.206794	-0.598837	-0.704197	-1.07687	-1.51513		0	0	-0.0569167	-0.209221	-0.157971	-0.0826485	-0.026226	-0.00586212	0	0.048697	0.048697	0.177203	0.292306	0.326517	0.416516	0.481952
68	GF6PTA	glmS	0.521427	0.024609	0.112664	0.0248865	0.115306	0.158783	0.59942	0.12651	0.636733	0.172904	0.712084	0.109804			0	0	-0.0577007	-0.265145	-0.456758	-0.649662	-0.836248	-0.916291	0	-0.0682083	-0.0682083	-0.206794	-0.598837	-0.704197	-1.07836	-1.51459		0	0	-0.015116	-0.127945	-0.31599	-0.371413	-0.418075	-0.43615	0	-0.0175554	-0.0175554	-0.0505565	-0.157905	-0.147882	-0.120341	-0.0992216
69	GK1	gmk	0.226066	0.105688	NaN	NaN	0.665963	0.0987937	NaN	NaN	0.892029	0.148168	NaN	NaN			0	0	-0.0571771	-0.251836	-0.458488	-0.653765	-0.840059	-0.920122	0	-0.0682083	-0.0682083	-0.206794	-0.601648	-0.707988	-1.08117	-1.51944		0	0	0.0419551	0.174093	-0.411323	-0.249604	-0.13676	-0.0975244	NaN	NaN	NaN	NaN	NaN	NaN	NaN	NaN
70	GLCptspp	ptsG	0.674847	0.15431	0.665147	0.051914	-5.65782e-10	6.93735e-11	3.63991e-10	9.28509e-11	0.674847	0.15431	0.665147	0.051914			0	0	-0.148625	-0.382523	-0.707345	-0.900724	-1.16108	-1.29484	0	-0.107228	-0.107228	-0.211406	-0.538015	-0.601062	-0.729846	-0.949727		0	0	-0.185452	-0.864696	-0.932786	-0.723723	-0.583157	-0.535153	0	-0.0736272	-0.0736272	-0.257104	-0.451286	-0.461006	-0.488734	-0.511074
71	GLCptspp	manX	0.084923	0.0744365	-0.0106119	0.0168435	-7.6525e-11	1.06788e-11	-1.63608e-11	1.91034e-11	0.084923	0.0744365	-0.0106119	0.0168435			0	0	-0.148625	-0.382523	-0.707345	-0.900724	-1.16108	-1.29484	0	-0.107228	-0.107228	-0.211406	-0.538015	-0.601062	-0.729846	-0.949727		0	0	-0.0930656	-0.347941	-0.254756	-0.106908	-0.00259182	0.033882	0	-0.0254606	-0.0254606	0.0425503	0.0281998	0.0216552	0.00309901	-0.0117263
72	GLCptspp	manZ	0.5981	0.181111	-0.619009	0.0705917	-0.00984121	0.00121176	0.00635015	0.00162211	0.588259	0.181563	-0.612659	0.0716787			0	0	-0.148625	-0.382523	-0.707345	-0.900724	-1.16108	-1.29484	0	-0.107228	-0.107228	-0.211406	-0.538015	-0.601062	-0.729846	-0.949727		0	0	-0.0737469	-0.477435	0.326658	-0.150553	-0.822446	-1.26753	0	-0.0937824	-0.0937824	0.0772742	0.24288	0.325501	0.526023	0.659471
73	GLCptspp	ptsH	-0.25516	0.0636882	0.104453	0.0536822	-3.76109e-10	5.53075e-11	-9.0712e-11	9.81342e-11	-0.25516	0.0636882	0.104453	0.0536822			0	0	-0.148625	-0.382523	-0.707345	-0.900724	-1.16108	-1.29484	0	-0.107228	-0.107228	-0.211406	-0.538015	-0.601062	-0.729846	-0.949727		0	0	-0.138979	-0.14275	0.0288662	0.237579	0.377947	0.42589	0	-0.140177	-0.140177	-0.0554684	0.0139235	-0.0094032	-0.0777703	-0.134971
74	GLCptspp	ptsI	0.588218	0.078161	-0.430054	0.0280997	-0.0750286	0.00923838	0.048413	0.0123668	0.51319	0.0698241	-0.381641	0.0177969			0	0	-0.148625	-0.382523	-0.707345	-0.900724	-1.16108	-1.29484	0	-0.107228	-0.107228	-0.211406	-0.538015	-0.601062	-0.729846	-0.949727		0	0	-0.1202	-0.525936	-0.641757	-0.610305	-0.585837	-0.576814	0	0.0635683	0.0635683	0.189065	0.238285	0.261397	0.323405	0.369564
75	GLCptspp	crr	0.134485	0.0647058	-0.528566	0.0266287	-1.65928e-12	8.01755e-14	5.22581e-13	1.41807e-13	0.134485	0.0647058	-0.528566	0.0266287			0	0	-0.148625	-0.382523	-0.707345	-0.900724	-1.16108	-1.29484	0	-0.107228	-0.107228	-0.211406	-0.538015	-0.601062	-0.729846	-0.949727		0	0	-0.143386	-0.317664	-0.248055	-0.148935	-0.076156	-0.0501739	0	0.0435426	0.0435426	0.197858	0.302688	0.329794	0.402002	0.455291
76	GLCtex	ompF	-0.633588	0.0279948	-0.526243	0.15776	-2.71193e-12	3.33923e-13	1.7499e-12	4.47001e-13	-0.633588	0.0279948	-0.526243	0.15776			0	0	-0.148625	-0.382523	-0.707345	-0.900724	-1.16108	-1.29484	0	-0.107228	-0.107228	-0.211406	-0.538015	-0.601062	-0.729846	-0.949727		0	0	0.0184614	0.239344	0.537786	0.642423	0.718901	0.746137	0	0.179778	0.179778	0.547807	0.498981	0.456134	0.325369	0.209099
77	GLGC	glgC	-0.559566	0.28825	NaN	NaN	0.22391	0.314672	NaN	NaN	-0.335656	0.263661	NaN	NaN			0	0	-0.0571584	-0.251314	-0.456758	-0.649662	-0.836248	-0.916291	0	-0.0682083	-0.0682083	-0.206794	-0.598837	-0.704197	-1.07687	-1.51513		0	0	0.196368	1.21939	0.422367	0.357052	0.301543	0.279906	NaN	NaN	NaN	NaN	NaN	NaN	NaN	NaN
78	GLNS	glnA	0.823307	0.0432014	0.0567728	0.0398559	-1.34671e-12	4.87422e-12	-1.2992e-11	8.99379e-12	0.823307	0.0432014	0.0567728	0.0398559			0	0	-0.058998	-0.253985	-0.460065	-0.653931	-0.841145	-0.921533	0	1.45274	1.45274	1.56154	1.17207	1.06538	0.693905	0.26111		0	0	-0.0872875	-0.343511	-0.448692	-0.560183	-0.65929	-0.699144	0	0.0246929	0.0246929	0.0172903	0.0922696	0.123633	0.206554	0.267201
79	GLU5K	proB	0.510939	0.169444	0.0365493	0.0381358	0.0159298	0.11567	0.907877	0.0572875	0.526869	0.18915	0.944427	0.0566601			0	0	-0.0571584	-0.251314	-0.456758	-0.649662	-0.836248	-0.916291	0	-0.0682083	-0.0682083	-0.206794	-0.598837	-0.704197	-1.07687	-1.51513		0	0	-0.0218856	-0.273465	0.284434	-0.086232	-0.530894	-0.766598	0	-0.070698	-0.070698	0.0566341	0.101035	0.0642443	-0.0466121	-0.143247
80	GLUPRT	purF	0.655492	0.044595	0.428454	0.0198877	1.97603e-11	2.62485e-12	-4.26732e-11	6.09421e-12	0.655492	0.044595	0.428454	0.0198877			0	0	-0.06079	-0.25539	-0.462585	-0.656062	-0.843994	-0.924734	0	-0.068204	-0.068204	-0.206791	-0.599761	-0.70583	-1.07793	-1.51795		0	0	-0.0579014	-0.329663	-0.34552	-0.440926	-0.5244	-0.557591	0	-0.0641729	-0.0641729	-0.131229	-0.304233	-0.346767	-0.476494	-0.59172
81	GLUtex	ompF	-0.343392	0.0194291	-0.711428	0.185683	-7.53181e-14	7.75919e-15	2.91965e-13	7.15187e-14	-0.343392	0.0194291	-0.711428	0.185683			0	0	-0.242849	-0.605513	-1.2495	-1.59733	-2.07618	-2.52108	0	-0.182509	-0.182509	-0.127062	-0.381051	-0.6058	-0.750164	-0.376586		0	0	0.0184614	0.239344	0.537786	0.642423	0.718901	0.746137	0	0.179778	0.179778	0.547807	0.498981	0.456134	0.325369	0.209099
82	GND	gnd	0.159209	0.0179708	-0.449391	0.0216588	0.784676	0.189739	1.3515	0.128705	0.943884	0.178394	0.902107	0.111776			0	0	-0.182994	-0.386457	-0.536681	-0.658741	-0.688104	-0.718547	0	-0.347144	-0.347144	-0.727159	-1.51758	-1.70217	-1.58759	-1.67524		0	0	-0.0598764	-0.109446	-0.100628	-0.0966711	-0.0935166	-0.0923362	0	0.0708662	0.0708662	0.348188	0.639862	0.677462	0.775792	0.846792
83	HISTP	hisB	0.119633	0.046739	-0.893797	0.108314	0.162553	0.0743069	-0.0193929	0.0440961	0.282186	0.045152	-0.91319	0.11628			0	0	-0.0571584	-0.251314	-0.456758	-0.649662	-0.836248	-0.916291	0	-0.0682083	-0.0682083	-0.206794	-0.598837	-0.704197	-1.07687	-1.51513		0	0	-0.0405464	-0.202261	-0.00251219	-0.0522412	-0.0938853	-0.10996	0	0.148742	0.148742	0.543646	0.813721	0.860562	0.981124	1.0666
84	HSDy	thrA	0.458225	0.0430526	-0.457528	0.0675424	-0.400893	0.104811	0.848467	0.234089	0.0573319	0.0895918	0.390938	0.182388			0	0	-0.0571577	-0.251314	-0.456758	-0.649661	-0.836247	-0.91629	0	-0.0682056	-0.0682056	-0.206793	-0.598835	-0.704194	-1.07687	-1.51513		0	0	-0.0695333	-0.237452	-0.29019	-0.321956	-0.348115	-0.358104	0	0.0786514	0.0786514	0.308867	0.461274	0.470396	0.495503	0.514798
85	HSDy	metL	0.241831	0.0228181	-0.125167	0.0452196	-0.268274	0.0701385	0.567787	0.156651	-0.0264434	0.0573589	0.44262	0.153794			0	0	-0.0571577	-0.251314	-0.456758	-0.649661	-0.836247	-0.91629	0	-0.0682056	-0.0682056	-0.206793	-0.598835	-0.704194	-1.07687	-1.51513		0	0	-0.0781768	-0.102739	-0.0671001	-0.142692	-0.207569	-0.233026	0	-0.0318427	-0.0318427	-0.0399808	0.237929	0.212829	0.139001	0.0769091
86	HSK	thrB	-2.41284	0.322576	NaN	NaN	1.44865	0.336083	NaN	NaN	-0.964189	0.574923	NaN	NaN			0	0	-0.0571584	-0.251314	-0.456758	-0.649662	-0.836248	-0.916291	0	-0.0682083	-0.0682083	-0.206794	-0.598837	-0.704197	-1.07687	-1.51513		0	0	-0.0671645	-0.0147786	0.103321	1.80922	2.31284	2.45119	NaN	NaN	NaN	NaN	NaN	NaN	NaN	NaN
87	HSST	metA	-0.234274	0.0179405	-0.825418	0.131861	0.136471	0.220143	1.74017	0.0814008	-0.0978035	0.224681	0.914755	0.156622			0	0	-0.0571552	-0.251311	-0.456755	-0.649659	-0.836245	-0.916288	0	-0.0681966	-0.0681966	-0.206786	-0.598828	-0.704183	-1.07686	-1.51512		0	0	-0.0108071	0.0266094	0.156031	0.173729	0.187666	0.192842	0	0.17468	0.17468	0.583171	0.858688	0.866833	0.889291	0.90659
88	ICDHyr	icd	-0.281979	0.159085	-0.718241	0.0797707	0.535073	0.348877	1.00922	0.281011	0.253094	0.222607	0.290979	0.2507			0	0	0.0230598	0.52176	0.152622	-0.0912237	-0.579505	-0.90948	0	-0.198217	-0.198217	-0.213149	-0.330101	-0.355484	-0.299402	-0.476282		0	0	0.00988705	0.169786	0.203361	0.275422	0.329551	0.349118	0	0.0456825	0.0456825	0.215186	0.2454	0.260265	0.30075	0.331449
89	ILETA	ilvE	0.466588	0.036163	-0.213796	0.0570443	-0.578615	0.0625511	0.53693	0.0619909	-0.112028	0.0823968	0.323133	0.0647366			0	0	-0.0571584	-0.251314	-0.456758	-0.649662	-0.836248	-0.916291	0	-0.0682083	-0.0682083	-0.206794	-0.598837	-0.704197	-1.07687	-1.51513		0	0	-0.0706611	-0.226526	-0.269821	-0.32043	-0.362847	-0.379229	0	0.0303289	0.0303289	0.237694	0.289695	0.272407	0.222347	0.181177
90	IPPMIa	leuD	0.147796	0.0140418	-0.282383	0.0204152	1.29764	0.146189	0.468982	0.0524092	1.44543	0.138138	0.186599	0.0369546			0	0	-0.0571584	-0.251314	-0.456758	-0.649662	-0.836248	-0.916291	0	-0.0682083	-0.0682083	-0.206794	-0.598837	-0.704197	-1.07687	-1.51513		0	0	-0.0445939	-0.0450507	-0.0308023	-0.0855392	-0.131594	-0.149426	0	-0.0115157	-0.0115157	0.138377	0.199834	0.232505	0.318684	0.381542
91	IPPMIa	leuC	0.139023	0.0192255	-0.351133	0.0226216	1.33525	0.150426	0.482574	0.0539281	1.47427	0.150212	0.131441	0.0403662			0	0	-0.0571584	-0.251314	-0.456758	-0.649662	-0.836248	-0.916291	0	-0.0682083	-0.0682083	-0.206794	-0.598837	-0.704197	-1.07687	-1.51513		0	0	-0.0168596	-0.022938	-0.000390039	-0.0723996	-0.133991	-0.158102	0	-0.0170863	-0.0170863	0.106802	0.267648	0.303841	0.398722	0.467429
92	IPPMIb	leuD	0.147796	0.0140418	-0.282383	0.0204152	1.3073	0.0903508	0.886138	0.0642762	1.4551	0.0807693	0.603755	0.0451545			0	0	-0.0571584	-0.251314	-0.456758	-0.649662	-0.836248	-0.916291	0	-0.0682083	-0.0682083	-0.206794	-0.598837	-0.704197	-1.07687	-1.51513		0	0	-0.0445939	-0.0450507	-0.0308023	-0.0855392	-0.131594	-0.149426	0	-0.0115157	-0.0115157	0.138377	0.199834	0.232505	0.318684	0.381542
93	IPPMIb	leuC	0.139023	0.0192255	-0.351133	0.0226216	1.35723	0.0938012	0.919978	0.0667308	1.49625	0.0898494	0.568845	0.0477502			0	0	-0.0571584	-0.251314	-0.456758	-0.649662	-0.836248	-0.916291	0	-0.0682083	-0.0682083	-0.206794	-0.598837	-0.704197	-1.07687	-1.51513		0	0	-0.0168596	-0.022938	-0.000390039	-0.0723996	-0.133991	-0.158102	0	-0.0170863	-0.0170863	0.106802	0.267648	0.303841	0.398722	0.467429
94	IPPS	leuA	-0.00734092	0.0127594	-0.482919	0.0583818	1.57258	0.129987	0.696662	0.107178	1.56524	0.117348	0.213743	0.0509169			0	0	-0.0571584	-0.251314	-0.456758	-0.649662	-0.836248	-0.916291	0	-0.0682083	-0.0682083	-0.206794	-0.598837	-0.704197	-1.07687	-1.51513		0	0	-0.0184772	-0.000238054	0.0432772	0.01752	-0.00357439	-0.0116009	0	0.0232228	0.0232228	0.28433	0.452658	0.473769	0.530615	0.573117
95	KARA1	ilvC	0.375292	0.0111638	0.652494	0.0530279	0.0711904	0.0587389	0.070094	0.0462115	0.446483	0.0613601	0.722587	0.0916873			0	0	-0.0576677	-0.251824	-0.457268	-0.650171	-0.836757	-0.9168	0	-0.0682083	-0.0682083	-0.203625	-0.576031	-0.685185	-1.06249	-1.52029		0	0	-0.0178063	-0.132962	-0.183919	-0.250504	-0.307162	-0.329264	0	-0.10291	-0.10291	-0.236157	-0.534639	-0.579178	-0.715601	-0.837594
96	KDOCT2	kdsB	0.111635	0.111955	0.0098082	0.0312661	0.255252	0.228263	0.822065	0.0858008	0.366886	0.243459	0.831874	0.07813			0	0	-0.0571584	-0.251314	-0.456758	-0.649662	-0.836248	-0.916291	0	-0.0682083	-0.0682083	-0.206794	-0.598837	-0.704197	-1.07687	-1.51513		0	0	-0.0214146	-0.287556	-0.346026	-0.131152	0.0126767	0.061692	0	-0.0651638	-0.0651638	-0.072623	-0.0943383	-0.0679233	0.00252931	0.0546004
97	KDOPP	kdsC	NaN	NaN	-0.187453	0.053338	NaN	NaN	0.338905	0.207526	NaN	NaN	0.151452	0.2048			0	0	-0.0571584	-0.251314	-0.456758	-0.649662	-0.836248	-0.916291	0	-0.0682083	-0.0682083	-0.206794	-0.598837	-0.704197	-1.07687	-1.51513		NaN	NaN	NaN	NaN	NaN	NaN	NaN	NaN	0	0.0220337	0.0220337	-0.132176	-0.066912	0.0261061	0.248213	0.393603
98	KDOPS	kdsA	0.164332	0.0290304	-0.314742	0.0107106	0.586973	0.134168	0.117636	0.143249	0.751306	0.146748	-0.197106	0.146201			0	0	-0.0571584	-0.251314	-0.456758	-0.649662	-0.836248	-0.916291	0	-0.0682083	-0.0682083	-0.206794	-0.598837	-0.704197	-1.07687	-1.51513		0	0	-0.0505296	-0.134874	-0.110164	-0.11401	-0.117097	-0.118257	0	0.0340524	0.0340524	0.0930804	0.200859	0.245169	0.359712	0.441325
99	LEUTAi	ilvE	0.466588	0.036163	-0.213796	0.0570443	-0.578615	0.0625511	0.53693	0.0619909	-0.112028	0.0823968	0.323133	0.0647366			0	0	-0.0571584	-0.251314	-0.456758	-0.649662	-0.836248	-0.916291	0	-0.0682083	-0.0682083	-0.206794	-0.598837	-0.704197	-1.07687	-1.51513		0	0	-0.0706611	-0.226526	-0.269821	-0.32043	-0.362847	-0.379229	0	0.0303289	0.0303289	0.237694	0.289695	0.272407	0.222347	0.181177
100	LEUTAi	tyrB	-0.528101	0.0241475	-0.649181	0.0613538	-0.512862	0.0554429	0.475914	0.0549463	-1.04096	0.0468379	-0.173267	0.0675872			0	0	-0.0571584	-0.251314	-0.456758	-0.649662	-0.836248	-0.916291	0	-0.0682083	-0.0682083	-0.206794	-0.598837	-0.704197	-1.07687	-1.51513		0	0	0.0451655	0.221713	0.211772	0.344918	0.439984	0.473425	0	0.0777927	0.0777927	0.345754	0.536626	0.588877	0.722138	0.815653
101	NDPK1	adk	0.290273	0.0645118	-0.184331	0.0503277	0.286132	0.17066	1.11549	0.0849419	0.576404	0.135579	0.93116	0.112894			0	0	-0.0597594	-0.254138	-0.460394	-0.653816	-0.840759	-0.920808	0	-0.0682035	-0.0682035	-0.206791	-0.599138	-0.704957	-1.07746	-1.51671		0	0	-0.175182	-0.254227	-0.190923	-0.19884	-0.205219	-0.207622	0	0.00644776	0.00644776	0.220639	0.247201	0.23291	0.191772	0.158219
102	NDPK1	ndk	-0.52517	0.0465153	0.914431	0.0851773	0.84178	0.137847	0.260556	0.200772	0.31661	0.144938	1.17499	0.13938			0	0	-0.0597594	-0.254138	-0.460394	-0.653816	-0.840759	-0.920808	0	-0.0682035	-0.0682035	-0.206791	-0.599138	-0.704957	-1.07746	-1.51671		0	0	0.0670583	0.25067	0.346639	0.377135	0.400879	0.40964	0	-0.0940306	-0.0940306	-0.375257	-0.817957	-0.864264	-1.00664	-1.13473
103	NDPK2	adk	0.291781	0.0649593	-0.184506	0.0503592	0.266887	0.156402	1.14896	0.0508462	0.558668	0.150473	0.964455	0.0829772			0	0	-0.0572491	-0.253613	-0.456742	-0.649652	-0.836225	-0.916246	0	-0.0682083	-0.0682083	-0.206794	-0.598837	-0.704197	-1.07711	-1.51502		0	0	-0.175182	-0.254227	-0.190923	-0.19884	-0.205219	-0.207622	0	0.00644776	0.00644776	0.220639	0.247201	0.23291	0.191772	0.158219
104	NDPK2	ndk	-0.528064	0.0468893	0.915237	0.0851888	0.175058	0.0697359	0.379185	0.0325963	-0.353007	0.0615398	1.29442	0.0754612			0	0	-0.0572491	-0.253613	-0.456742	-0.649652	-0.836225	-0.916246	0	-0.0682083	-0.0682083	-0.206794	-0.598837	-0.704197	-1.07711	-1.51502		0	0	0.0670583	0.25067	0.346639	0.377135	0.400879	0.40964	0	-0.0940306	-0.0940306	-0.375257	-0.817957	-0.864264	-1.00664	-1.13473
105	NDPK3	adk	0.290895	0.0646029	-0.184507	0.0503616	0.219298	0.177093	1.12002	0.0659425	0.510194	0.148439	0.935515	0.0961697			0	0	-0.0599166	-0.254073	-0.459517	-0.65242	-0.839006	-0.919049	0	-0.0682083	-0.0682083	-0.206794	-0.598837	-0.704197	-1.07687	-1.51513		0	0	-0.175182	-0.254227	-0.190923	-0.19884	-0.205219	-0.207622	0	0.00644776	0.00644776	0.220639	0.247201	0.23291	0.191772	0.158219
106	NDPK3	ndk	-0.526224	0.0465632	0.915248	0.0852018	0.636905	0.186635	0.30528	0.163596	0.110681	0.179593	1.22053	0.106448			0	0	-0.0599166	-0.254073	-0.459517	-0.65242	-0.839006	-0.919049	0	-0.0682083	-0.0682083	-0.206794	-0.598837	-0.704197	-1.07687	-1.51513		0	0	0.0670583	0.25067	0.346639	0.377135	0.400879	0.40964	0	-0.0940306	-0.0940306	-0.375257	-0.817957	-0.864264	-1.00664	-1.13473
107	P5CR	proC	-0.917965	0.150085	NaN	NaN	0.0713437	0.154431	NaN	NaN	-0.846621	0.127175	NaN	NaN			0	0	-0.0571584	-0.251314	-0.456758	-0.649662	-0.836248	-0.916291	0	-0.0682083	-0.0682083	-0.206794	-0.598837	-0.704197	-1.07687	-1.51513		0	0	0.0128363	0.719352	0.0922976	0.544155	0.799451	0.880563	NaN	NaN	NaN	NaN	NaN	NaN	NaN	NaN
108	PFK	pfkB	NaN	NaN	-1.08702	0.133434	NaN	NaN	2.0047	0.157301	NaN	NaN	0.917684	0.200523			0	0	-0.155373	-0.381401	-0.737685	-0.946654	-1.2562	-1.41145	0	-0.0641852	-0.0641852	-0.146517	-0.456712	-0.531923	-0.637893	-0.879443		NaN	NaN	NaN	NaN	NaN	NaN	NaN	NaN	0	-0.00271437	-0.00271437	0.462215	0.696649	0.701119	0.71353	0.723174
109	PFK	pfkA	0.0832823	0.0163958	-0.670478	0.089023	0.0143214	0.0802622	1.52556	0.120891	0.0976037	0.0815727	0.855087	0.169307			0	0	-0.155373	-0.381401	-0.737685	-0.946654	-1.2562	-1.41145	0	-0.0641852	-0.0641852	-0.146517	-0.456712	-0.531923	-0.637893	-0.879443		0	0	-0.022138	-0.0725613	-0.131413	-0.103292	-0.081352	-0.0732468	0	0.0859852	0.0859852	0.306976	0.43399	0.433659	0.432734	0.432007
110	PGAMT	glmM	0.00620897	0.0209493	-0.276501	0.0385648	-0.343838	0.116487	0.361871	0.0728868	-0.337629	0.116547	0.0853702	0.0972103			0	0	-0.0577007	-0.265145	-0.456758	-0.649662	-0.836248	-0.916291	0	-0.0682083	-0.0682083	-0.206794	-0.598837	-0.704197	-1.07836	-1.51459		0	0	0.018942	-0.0683668	0.0380062	0.0124038	-0.00856078	-0.0165372	0	-0.0669177	-0.0669177	-0.059894	0.250797	0.269538	0.320218	0.358311
111	PGI	pgi	0.385266	0.0361686	-0.530222	0.0167583	0.0609908	0.0945859	0.999608	0.220697	0.446257	0.125129	0.469386	0.214616			0	0	-0.144587	-0.371414	-0.747821	-0.971622	-1.33388	-1.51724	0	-0.0297315	-0.0297315	-0.0889022	-0.374713	-0.446724	-0.57517	-0.832539		0	0	-0.0155852	-0.241493	-0.434913	-0.455018	-0.471399	-0.477611	0	-0.0022366	-0.0022366	0.0406588	0.185609	0.229876	0.344313	0.425858
112	PGL	pgl	-0.0344723	0.146842	NaN	NaN	0.613937	0.229061	NaN	NaN	0.579464	0.207027	NaN	NaN			0	0	-0.172206	-0.440211	-0.568876	-0.661925	-0.664223	-0.701449	0	-0.469735	-0.469735	-0.88128	-1.61878	-1.56603	-1.66849	-1.52915		0	0	0.00203378	-0.366428	-0.212084	0.0413667	0.206123	0.261522	NaN	NaN	NaN	NaN	NaN	NaN	NaN	NaN
113	PGM	gpmA	-0.0568412	0.0208274	-0.102715	0.023367	-2.17496e-11	3.18476e-12	5.11309e-11	5.12752e-12	-0.0568412	0.0208274	-0.102715	0.023367			0	0	-0.164288	-0.399929	-0.760916	-0.962567	-1.26259	-1.41872	0	-0.0899355	-0.0899355	-0.178556	-0.489713	-0.554526	-0.648187	-0.862629		0	0	-0.0212491	-0.0479468	-0.0392782	0.0432619	0.104715	0.12682	0	0.0189781	0.0189781	0.0940437	0.0619928	0.0622543	0.0629862	0.0635608
114	PGMT	pgm	-0.440919	0.0172503	-0.670435	0.0281681	0.214988	0.301005	1.13375	0.23926	-0.225931	0.295638	0.463317	0.254693			0	0	-0.0572578	-0.253835	-0.456758	-0.649662	-0.836248	-0.916291	0	-0.0682083	-0.0682083	-0.206794	-0.598837	-0.704197	-1.07687	-1.51513		0	0	-0.0371285	0.0925458	0.209376	0.302455	0.371144	0.395733	0	0.0266068	0.0266068	0.173149	0.460402	0.552353	0.772275	0.916475
115	PHETA1	aspC	0.00700557	0.0168817	-0.256861	0.0135424	-0.440329	0.0476017	0.408606	0.0471754	-0.433324	0.0506232	0.151745	0.0470956			0	0	-0.0571584	-0.251314	-0.456758	-0.649662	-0.836248	-0.916291	0	-0.0682083	-0.0682083	-0.206794	-0.598837	-0.704197	-1.07687	-1.51513		0	0	0.0262289	0.00240978	-0.0558812	-0.0205815	0.0067877	0.0168611	0	0.0344041	0.0344041	0.0953581	0.179071	0.209488	0.290038	0.349068
116	PHETA1	ilvE	0.466588	0.036163	-0.213796	0.0570443	-0.578615	0.0625511	0.53693	0.0619909	-0.112028	0.0823968	0.323133	0.0647366			0	0	-0.0571584	-0.251314	-0.456758	-0.649662	-0.836248	-0.916291	0	-0.0682083	-0.0682083	-0.206794	-0.598837	-0.704197	-1.07687	-1.51513		0	0	-0.0706611	-0.226526	-0.269821	-0.32043	-0.362847	-0.379229	0	0.0303289	0.0303289	0.237694	0.289695	0.272407	0.222347	0.181177
117	PHETA1	tyrB	-0.528101	0.0241475	-0.649181	0.0613538	-0.512862	0.0554429	0.475914	0.0549463	-1.04096	0.0468379	-0.173267	0.0675872			0	0	-0.0571584	-0.251314	-0.456758	-0.649662	-0.836248	-0.916291	0	-0.0682083	-0.0682083	-0.206794	-0.598837	-0.704197	-1.07687	-1.51513		0	0	0.0451655	0.221713	0.211772	0.344918	0.439984	0.473425	0	0.0777927	0.0777927	0.345754	0.536626	0.588877	0.722138	0.815653
118	PMPK	thiD	NaN	NaN	-0.328226	0.0279085	NaN	NaN	1.29613	0.0817863	NaN	NaN	0.967903	0.0773063			0	0	-0.0571584	-0.251314	-0.456758	-0.649662	-0.836248	-0.916291	0	-0.0682083	-0.0682083	-0.206794	-0.598837	-0.704197	-1.07687	-1.51513		NaN	NaN	NaN	NaN	NaN	NaN	NaN	NaN	0	-0.0649265	-0.0649265	0.0232819	0.238568	0.277835	0.380227	0.453914
119	PPC	ppc	0.599919	0.0743247	-2.26788	0.844172	-1.19029e-12	1.30443e-13	-4.50877e-14	5.43108e-13	0.599919	0.0743247	-2.26788	0.844172			0	0	-0.016977	0.0797243	-0.33782	-0.544401	-0.651969	-0.679143	0	0.0755362	0.0755362	-0.0216604	-0.0972859	-0.155091	-0.0724155	-0.423299		0	0	-0.036846	-0.12689	-0.331304	-0.349665	-0.364601	-0.37026	0	0.13646	0.13646	0.52113	0.713503	0.71242	0.709383	0.70699
120	PPM	deoB	-0.485546	0.0747247	-0.13226	0.0421117	0.848869	0.194032	0.127814	0.181193	0.363323	0.206932	-0.00444612	0.189982			0	0	-0.0571584	-0.251314	-0.456758	-0.649662	-0.836248	-0.916291	0	0.0836903	0.0836903	-0.0548959	-0.446938	-0.536629	-1.43154	-1.81168		0	0	-0.102059	-0.13751	0.249788	0.354848	0.431609	0.45894	0	-0.0923732	-0.0923732	0.0578805	0.227266	0.215268	0.180887	0.153018
121	PRAGSr	purD	0.18011	0.112967	0.268669	0.0144554	0.0116157	0.087711	0.694043	0.0438936	0.191725	0.123498	0.962712	0.0420352			0	0	-0.06079	-0.25539	-0.462585	-0.656062	-0.843994	-0.924734	0	-0.068204	-0.068204	-0.206791	-0.599761	-0.70583	-1.07793	-1.51795		0	0	-0.0601511	-0.338813	-0.356775	-0.172763	-0.0466073	-0.00312077	0	-0.0623304	-0.0623304	-0.0132006	-0.140201	-0.180688	-0.303639	-0.412108
122	PRAIS	purM	0.37334	0.0306911	0.692469	0.0191339	0.201494	0.103114	0.258214	0.064973	0.574834	0.0844969	0.950682	0.0613866			0	0	-0.06079	-0.25539	-0.462585	-0.656062	-0.843994	-0.924734	0	-0.068204	-0.068204	-0.206791	-0.599761	-0.70583	-1.07793	-1.51795		0	0	-0.0707687	-0.168796	-0.236523	-0.265598	-0.289482	-0.298588	0	-0.02684	-0.02684	-0.0536516	-0.382089	-0.469136	-0.763041	-1.07562
123	PRASCSi	purC	0.110573	0.0375314	0.446567	0.0193799	0.391697	0.140817	0.490282	0.0969547	0.50227	0.134669	0.936849	0.0989155			0	0	-0.0607918	-0.255344	-0.462236	-0.656065	-0.843288	-0.923342	0	-0.068204	-0.068204	-0.206791	-0.599377	-0.705558	-1.07793	-1.51795		0	0	-0.052869	-0.119161	-0.137329	-0.0932738	-0.0593754	-0.046954	0	-0.00835525	-0.00835525	-0.0401626	-0.318139	-0.363665	-0.50341	-0.628795
124	PRFGS	purL	0.19257	0.0359013	0.431558	0.0230124	0.66225	0.0420465	0.543003	0.0928193	0.854819	0.0559192	0.974562	0.0910968			0	0	-0.06079	-0.25539	-0.462585	-0.656062	-0.843994	-0.924734	0	-0.068204	-0.068204	-0.206791	-0.599761	-0.70583	-1.07793	-1.51795		0	0	-0.0332607	-0.159347	-0.155344	-0.142638	-0.132588	-0.128846	0	-0.00970445	-0.00970445	0.00418673	-0.200858	-0.268111	-0.484758	-0.695564
125	PRPPS	prs	-0.0298406	0.0361128	0.0221518	0.0184121	0.456223	0.180452	0.902424	0.105837	0.426382	0.191398	0.924575	0.110264			0	0	-0.0608008	-0.255162	-0.461447	-0.654628	-0.841853	-0.92222	0	-0.0682062	-0.0682062	-0.206793	-0.59928	-0.70498	-1.07737	-1.51647		0	0	-0.0245702	-0.0500314	-0.0939879	-0.00515389	0.0606358	0.0842323	0	-0.0183863	-0.0183863	-0.0507123	-0.0733037	-0.0583341	-0.0175734	0.0133265
126	PSCVT	aroA	0.766914	0.0702284	-0.307953	0.06362	0.115091	0.244632	0.874712	0.141863	0.882005	0.194248	0.56676	0.114568			0	0	-0.055006	-0.248655	-0.459584	-0.655436	-0.844402	-0.926231	0	-0.0678434	-0.0678434	-0.174203	-0.477543	-0.56359	-0.824678	-1.13595		0	0	-0.156756	-0.296291	-0.536174	-0.564106	-0.587027	-0.595759	0	-0.00157861	-0.00157861	0.196204	0.295169	0.282845	0.247508	0.218839
127	PSERT	serC	0.512735	0.0365767	-0.605728	0.08024	-0.841986	0.091014	0.777633	0.0907646	-0.329251	0.111128	0.171905	0.0983994			0	0	-0.0602135	-0.253063	-0.457482	-0.650757	-0.838131	-0.917795	0	-0.0693323	-0.0693323	-0.207028	-0.597721	-0.703072	-1.07648	-1.53308		0	0	-0.0711057	-0.255358	-0.270893	-0.343557	-0.405747	-0.430103	0	0.0891831	0.0891831	0.404292	0.56971	0.595981	0.666068	0.717884
128	PTAr	pta	-0.0225236	0.000512497	-0.137058	0.00715645	0.83226	0.0508074	1.95701	0.216598	0.809736	0.0510817	1.81996	0.211861			0	0	-0.371932	-2.21414	-3.40262	-3.59553	-3.78211	-3.86216	0	-0.0996967	-0.0996967	-0.226877	-0.755408	-0.871875	-1.05551	-1.32723		0	0	0.00404336	0.0583877	0.0779157	0.0807268	0.0829699	0.0838098	0	-0.00529896	-0.00529896	0.0339234	0.122467	0.129457	0.148771	0.163689
129	PYK	pykF	0.440744	0.0432914	0.0207411	0.0310262	0.0691864	0.0478213	0.968079	0.102807	0.509931	0.082238	0.98882	0.0882045			0	0	-0.274857	-0.545567	-1.17498	-1.41875	-2.1021	-2.62176	0	-0.0566433	-0.0566433	-0.123606	-0.529679	-0.660388	-0.760501	-1.15293		0	0	-0.106704	-0.493815	-0.727224	-0.818316	-0.897679	-0.929143	0	-0.0241124	-0.0241124	-0.0833699	-0.078325	-0.0583374	-0.0044086	0.0360137
130	PYK	pykA	-0.250803	0.0185803	-0.387857	0.0224842	0.113898	0.0787257	1.5937	0.169246	-0.136905	0.069983	1.20584	0.165872			0	0	-0.274857	-0.545567	-1.17498	-1.41875	-2.1021	-2.62176	0	-0.0566433	-0.0566433	-0.123606	-0.529679	-0.660388	-0.760501	-1.15293		0	0	0.0804207	0.242152	0.358818	0.455541	0.526702	0.552134	0	0.0336565	0.0336565	0.122459	0.197109	0.237884	0.343931	0.420018
131	RPE	rpe	NaN	NaN	-0.194115	0.0348653	NaN	NaN	0.0699786	0.106894	NaN	NaN	-0.124137	0.110748			0	0	-0.282794	-0.495088	-0.595354	-0.661784	-0.59007	-0.593608	0	-0.628275	-0.628275	-1.47381	-3.20877	-2.74618	-2.42469	-1.89868		NaN	NaN	NaN	NaN	NaN	NaN	NaN	NaN	0	-0.0117414	-0.0117414	0.138948	0.434773	0.491913	0.636454	0.73697
132	RPI	rpiA	-0.223365	0.02596	-0.248128	0.00991748	0.840071	0.176219	0.118148	0.156264	0.616706	0.17564	-0.129979	0.152526			0	0	-0.125902	-0.324973	-0.502071	-0.656935	-0.754416	-0.805264	0	-0.209968	-0.209968	-0.452773	-0.980349	-1.10788	-1.29423	-1.56087		0	0	-0.0480042	0.0562056	0.0682459	0.138637	0.191586	0.210741	0	0.0359403	0.0359403	0.173381	0.239872	0.264109	0.329003	0.377193
133	SADT2	cysN	0.841579	0.0467814	0.985198	0.00858613	0.0752316	0.021762	0.0298354	0.0200723	0.916811	0.043648	1.01503	0.0191288			0	0	-0.0589164	-0.253072	-0.458516	-0.65142	-0.838006	-0.918049	0	-0.0682008	-0.0682008	-0.206789	-0.598831	-0.704188	-1.07687	-1.51512		0	0	-0.0684341	-0.31501	-0.503787	-0.589461	-0.66371	-0.69304	0	-0.0994055	-0.0994055	-0.207925	-0.581087	-0.686449	-1.05913	-1.4974
134	SADT2	cysD	0.951222	0.02699	0.767653	0.0423285	0.0683557	0.0409658	0.202122	0.0211968	1.01958	0.0457603	0.969775	0.0363693			0	0	-0.0589164	-0.253072	-0.458516	-0.65142	-0.838006	-0.918049	0	-0.0682008	-0.0682008	-0.206789	-0.598831	-0.704188	-1.07687	-1.51512		0	0	-0.0334383	-0.325103	-0.47997	-0.634281	-0.777555	-0.837058	0	-0.084707	-0.084707	-0.283911	-0.572421	-0.636905	-0.843316	-1.04193
135	SDPTA	argD	0.316528	0.0106842	-0.521525	0.0798227	-0.725405	0.0784197	0.673134	0.0777135	-0.408877	0.0819525	0.151609	0.0853073			0	0	-0.0571584	-0.251314	-0.456758	-0.649662	-0.836248	-0.916291	0	-0.0682083	-0.0682083	-0.206794	-0.598837	-0.704197	-1.07702	-1.51507		0	0	-0.0121798	-0.0963942	-0.173516	-0.218441	-0.255893	-0.270308	0	0.0622114	0.0622114	0.355471	0.543052	0.548706	0.564371	0.576509
136	SERAT	cysE	-0.43573	0.0779953	-0.378915	0.020647	1.67783	0.15067	0.872881	0.156342	1.2421	0.164312	0.493966	0.141142			0	0	-0.0589164	-0.253072	-0.458516	-0.65142	-0.838006	-0.918049	0	-0.0682008	-0.0682008	-0.206789	-0.598831	-0.704188	-1.07687	-1.51512		0	0	-0.28189	0.0865657	0.192309	0.299983	0.378483	0.406402	0	-0.00687346	-0.00687346	0.101427	0.279245	0.321738	0.431925	0.510715
137	SHKK	aroK	0.22808	0.0818385	0.581256	0.0694113	0.598884	0.110031	0.342959	0.0845669	0.826964	0.144392	0.924215	0.0898682			0	0	-0.055006	-0.248655	-0.459584	-0.655436	-0.844402	-0.926231	0	-0.0678434	-0.0678434	-0.174203	-0.477543	-0.56359	-0.824678	-1.13595		0	0	-0.0488158	-0.147021	-0.366527	-0.218547	-0.114149	-0.0776487	0	0.0365217	0.0365217	0.155306	-0.226255	-0.293802	-0.51154	-0.723662
138	SUCOAS	sucC	-0.0630318	0.197848	0.171344	0.0406733	0.141662	0.0598292	0.797143	0.102734	0.0786307	0.232444	0.968487	0.12166			0	0	0.0647588	0.774937	0.374217	0.119213	-0.455831	-0.889309	0	-0.24619	-0.24619	-0.260127	-0.453424	-0.543959	-0.584634	-0.985069		0	0	0.105843	0.260929	0.27976	0.312046	0.337145	0.346397	0	-0.0368106	-0.0368106	-0.111783	-0.163287	-0.148661	-0.108809	-0.0785748
139	SUCOAS	sucD	-0.0778696	0.193543	0.219546	0.0481111	0.133456	0.0563634	0.750966	0.0967828	0.0555867	0.225148	0.970512	0.12837			0	0	0.0647588	0.774937	0.374217	0.119213	-0.455831	-0.889309	0	-0.24619	-0.24619	-0.260127	-0.453424	-0.543959	-0.584634	-0.985069		0	0	0.101757	0.266795	0.237664	0.296943	0.341959	0.358331	0	-0.0185302	-0.0185302	-0.119429	-0.204644	-0.189696	-0.148994	-0.118136
140	THDPS	dapD	0.74755	0.0379746	-0.62935	0.111357	0.237878	0.185088	1.52005	0.150755	0.985428	0.166979	0.890698	0.0808493			0	0	-0.0571584	-0.251314	-0.456758	-0.649662	-0.836248	-0.916291	0	-0.0682083	-0.0682083	-0.206794	-0.598837	-0.704197	-1.07702	-1.51507		0	0	-0.0421836	-0.292147	-0.421452	-0.513457	-0.593688	-0.625516	0	0.132025	0.132025	0.551977	0.644028	0.651669	0.672757	0.68902
141	THRD_L	ilvA	0.204329	0.0398352	-0.422991	0.0688856	3.60467e-10	7.87471e-11	-3.56855e-11	2.45366e-10	0.204329	0.0398352	-0.422991	0.0688856			0	0	-0.0571584	-0.251314	-0.456758	-0.649662	-0.836248	-0.916291	0	-0.0682083	-0.0682083	-0.206794	-0.598837	-0.704197	-1.07687	-1.51513		0	0	-0.0579038	-0.162891	-0.169543	-0.151746	-0.137732	-0.132527	0	0.0906486	0.0906486	0.348565	0.414656	0.425358	0.454728	0.477213
142	THRS	thrC	0.385242	0.0503248	-0.434074	0.0571112	0.976927	0.070887	1.06296	0.19718	1.36217	0.0782245	0.628884	0.144411			0	0	-0.0571584	-0.251314	-0.456758	-0.649662	-0.836248	-0.916291	0	-0.0682083	-0.0682083	-0.206794	-0.598837	-0.704197	-1.07687	-1.51513		0	0	-0.0956648	-0.224815	-0.276531	-0.278698	-0.280435	-0.281088	0	0.068572	0.068572	0.263892	0.420178	0.434462	0.473406	0.502975
143	TKT1	tktB	NaN	NaN	-0.507919	0.104689	NaN	NaN	0.065155	0.113807	NaN	NaN	-0.442764	0.157689			0	0	-0.213603	-0.419562	-0.555235	-0.659866	-0.655101	-0.676285	0	-0.430076	-0.430076	-0.900054	-1.89403	-2.13178	-1.67019	-1.6226		NaN	NaN	NaN	NaN	NaN	NaN	NaN	NaN	0	-0.174648	-0.174648	-0.0211023	0.736729	0.889944	1.22481	1.4266
144	TKT1	tktA	0.166364	0.00972759	0.092982	0.00646043	0.615892	0.125155	0.0423628	0.073996	0.782256	0.132655	0.135345	0.0753597			0	0	-0.213603	-0.419562	-0.555235	-0.659866	-0.655101	-0.676285	0	-0.430076	-0.430076	-0.900054	-1.89403	-2.13178	-1.67019	-1.6226		0	0	-0.00544175	-0.06468	-0.10935	-0.109757	-0.110084	-0.110206	0	-0.0247899	-0.0247899	-0.0607961	-0.166015	-0.170317	-0.182461	-0.192108
145	TKT2	tktB	NaN	NaN	-0.348281	0.120773	NaN	NaN	0.367376	0.189616	NaN	NaN	0.0190958	0.216865			0	0	-0.461402	-0.69246	-0.693476	-0.666177	-0.455758	-0.427101	0	-1.37215	-1.37215	-1.63047	-0.698536	-0.689639	-1.89598	-3.33053		NaN	NaN	NaN	NaN	NaN	NaN	NaN	NaN	0	-0.174648	-0.174648	-0.0211023	0.736729	0.889944	1.22481	1.4266
146	TKT2	tktA	0.146217	0.0260955	0.0628024	0.016994	0.810704	0.340038	0.185415	0.0956951	0.956921	0.362802	0.248217	0.0971825			0	0	-0.461402	-0.69246	-0.693476	-0.666177	-0.455758	-0.427101	0	-1.37215	-1.37215	-1.63047	-0.698536	-0.689639	-1.89598	-3.33053		0	0	-0.00544175	-0.06468	-0.10935	-0.109757	-0.110084	-0.110206	0	-0.0247899	-0.0247899	-0.0607961	-0.166015	-0.170317	-0.182461	-0.192108
147	TPI	tpiA	0.129828	0.0320334	-0.675265	0.0269521	0.906819	0.0842206	0.311845	0.139914	1.03665	0.0990355	-0.36342	0.153954			0	0	-0.156496	-0.382958	-0.741496	-0.950726	-1.26242	-1.41912	0	-0.0641352	-0.0641352	-0.145789	-0.455064	-0.529954	-0.633477	-0.873601		0	0	-0.0366227	-0.162261	-0.217297	-0.161441	-0.118899	-0.103401	0	0.0458733	0.0458733	0.172455	0.296117	0.345123	0.470795	0.559529
148	TRPS3	trpA	0.465432	0.0842067	-0.00714635	0.0487758	-0.109767	0.195531	0.51554	0.111304	0.355665	0.159892	0.508394	0.151571			0	0	-0.0571584	-0.251314	-0.456758	-0.649662	-0.836248	-0.916291	0	-0.0682083	-0.0682083	-0.206794	-0.598837	-0.704197	-1.07687	-1.51513		0	0	-0.125755	-0.301642	-0.416536	-0.358066	-0.313632	-0.297466	0	-0.0455966	-0.0455966	-0.181715	-0.124111	-0.0804947	0.0323878	0.112926
149	TRPS3	trpB	0.556664	0.0470784	0.403793	0.0212591	-0.0626652	0.111627	0.294318	0.0635429	0.493999	0.102526	0.698111	0.0807217			0	0	-0.0571584	-0.251314	-0.456758	-0.649662	-0.836248	-0.916291	0	-0.0682083	-0.0682083	-0.206794	-0.598837	-0.704197	-1.07687	-1.51513		0	0	-0.0171738	-0.23877	-0.377181	-0.402741	-0.42367	-0.431633	0	-0.0394282	-0.0394282	-0.179565	-0.271691	-0.314783	-0.446368	-0.563463
150	TYRTA	aspC	0.00700557	0.0168817	-0.256861	0.0135424	-0.440329	0.0476017	0.408606	0.0471754	-0.433324	0.0506232	0.151745	0.0470956			0	0	-0.0571584	-0.251314	-0.456758	-0.649662	-0.836248	-0.916291	0	-0.0682083	-0.0682083	-0.206794	-0.598837	-0.704197	-1.07687	-1.51513		0	0	0.0262289	0.00240978	-0.0558812	-0.0205815	0.0067877	0.0168611	0	0.0344041	0.0344041	0.0953581	0.179071	0.209488	0.290038	0.349068
151	TYRTA	tyrB	-0.528101	0.0241475	-0.649181	0.0613538	-0.512862	0.0554429	0.475914	0.0549463	-1.04096	0.0468379	-0.173267	0.0675872			0	0	-0.0571584	-0.251314	-0.456758	-0.649662	-0.836248	-0.916291	0	-0.0682083	-0.0682083	-0.206794	-0.598837	-0.704197	-1.07687	-1.51513		0	0	0.0451655	0.221713	0.211772	0.344918	0.439984	0.473425	0	0.0777927	0.0777927	0.345754	0.536626	0.588877	0.722138	0.815653
152	UAGCVT	murA	0.132531	0.0400695	-0.120222	0.00952891	0.456384	0.171606	0.997399	0.123641	0.588914	0.182932	0.877177	0.125927			0	0	-0.0571584	-0.251314	-0.456758	-0.649662	-0.836248	-0.916291	0	-0.0682083	-0.0682083	-0.206794	-0.598837	-0.704197	-1.0788	-1.51443		0	0	-0.0461511	-0.0527517	-0.188387	-0.123491	-0.0744463	-0.0566574	0	0.0358525	0.0358525	0.0571603	0.0608852	0.0811625	0.135844	0.176805
153	UMPK	pyrH	0.650761	0.100064	0.255408	0.0384693	0.1517	0.114663	0.706428	0.0640602	0.80246	0.109865	0.961836	0.0408988			0	0	-0.0572121	-0.252674	-0.456739	-0.64965	-0.836221	-0.916238	0	-0.0682083	-0.0682083	-0.206794	-0.598837	-0.704197	-1.077	-1.51505		0	0	-0.070658	-0.124832	0.0123458	-0.290166	-0.622291	-0.782135	0	-0.0906961	-0.0906961	-0.168232	-0.241698	-0.250566	-0.275825	-0.296128
154	UMPK	cmk	NaN	NaN	-0.285125	0.0546992	NaN	NaN	1.2583	0.079371	NaN	NaN	0.973172	0.0796079			0	0	-0.0572121	-0.252674	-0.456739	-0.64965	-0.836221	-0.916238	0	-0.0682083	-0.0682083	-0.206794	-0.598837	-0.704197	-1.077	-1.51505		NaN	NaN	NaN	NaN	NaN	NaN	NaN	NaN	0	0.0542257	0.0542257	0.268539	0.303806	0.303619	0.303095	0.302683
155	VALTA	ilvE	0.466588	0.036163	-0.213703	0.0598599	-0.543989	0.0718954	0.536047	0.0707035	-0.0774016	0.0927404	0.322344	0.0842081			0	0	-0.0571584	-0.251314	-0.456758	-0.649662	-0.836248	-0.916291	0	-0.0682083	-0.0682083	-0.200261	-0.55231	-0.665333	-1.0474	-1.52581		0	0	-0.0706611	-0.226526	-0.269821	-0.32043	-0.362847	-0.379229	0	0.0303289	0.0303289	0.237694	0.289695	0.272407	0.222347	0.181177
[truncated: 17 more columns]

## Sheet: regulation analysis 5
Regulation analysis 5 - relate flux, protein, metabolite changes (average regulation coefficient for each flux)
		Regulation Coefficients rho_p		Regulation Coefficients rho_s		Combined Regulation Coefficient (rho_p + rho_s)
	Reaction Name	Catabolic Limitation	Anabolic Limitation	Catabolic Limitation	Anabolic Limitation	Catabolic Limitation	Anabolic Limitation
1	A5PISO	NaN	-0.438641	NaN	0.118961	NaN	-0.31968
2	ACACT1r	NaN	-0.127513	NaN	1.07137	NaN	0.943855
3	ACACT2r	NaN	-0.127513	NaN	1.07148	NaN	0.943966
4	ACCOAC	0.142701	0.0778043	0.797916	0.858107	0.940618	0.935912
5	ACGK	0.465104	-0.627732	0.342361	1.54335	0.807465	0.915617
6	ACGS	0.534816	-0.355776	0.437498	1.22077	0.972314	0.864992
7	ACKr	-0.000485706	0.437614	0.000475999	0.563003	-9.70708e-06	1.00062
8	ACOAD3f	NaN	-0.401642	NaN	1.0503	NaN	0.648661
9	ACOAD4f	NaN	-0.401642	NaN	1.04609	NaN	0.644448
10	ACONTa	-0.801689	-1.23943	0.853836	-0.619613	0.0521472	-1.85904
11	ACONTb	-0.801689	-1.23943	0.0194002	-0.0728167	-0.782289	-1.31225
12	ACOTA	0.316528	-0.521532	-0.725392	0.673132	-0.408865	0.151601
13	ADK1	0.290127	-0.184397	0.372576	1.13578	0.662702	0.951385
14	ADNK1	0.291655	-0.198772	0.017285	1.13411	0.30894	0.935336
15	ADSL1r	0.55632	0.252421	0.696174	0.343666	1.25249	0.596087
16	ADSL2r	0.556648	0.251877	0.257805	-0.0256118	0.814453	0.226265
17	ADSS	0.615405	-0.210253	0.523101	1.0108	1.13851	0.800545
18	AGMHE	-0.114271	-0.132517	-0.2802	0.743504	-0.394471	0.610987
19	AIRC2	0.180869	NaN	0.0130191	NaN	0.193888	NaN
20	AIRC3	-0.101844	0.313891	1.05992e-10	-1.12703e-09	-0.101844	0.313891
21	ALAALAr	NaN	-0.542233	NaN	1.51296	NaN	0.970724
22	ANPRT	0.495514	0.923176	0.199379	-0.150096	0.694893	0.77308
23	ARGSS	0.956645	-0.342549	0.120564	1.25678	1.07721	0.914231
24	ASAD	0.507784	-0.935886	0.0574707	1.37341	0.565255	0.437522
25	ASNS2	0.432212	-1.2317	0.393802	2.10749	0.826014	0.875796
26	ASPCT	-0.371494	-0.10048	0.741736	0.992585	0.370242	0.892105
27	ASPK	0.316099	-0.584093	0.310314	1.50101	0.626414	0.916915
28	ATPPRT	0.198876	-0.847304	0.345551	1.70778	0.544427	0.860476
29	ATPS4rpp	-0.0512928	0.0112176	0.089666	0.894653	0.0383732	0.905871
30	CTPS2	0.42451	0.212754	0.114069	0.739998	0.53858	0.952752
31	CYTK1	NaN	-0.285124	NaN	1.2575	NaN	0.972374
32	DAPDC	0.0298943	0.482694	0.0451051	0.45928	0.0749994	0.941974
33	DDPA	0.257914	0.283119	0.270513	0.346639	0.528427	0.629758
34	DHAD1	0.216418	-0.421355	-2.09133e-10	1.28627e-11	0.216418	-0.421355
35	DHAD2	0.216551	-0.420012	-2.33776e-11	-3.6431e-11	0.216551	-0.420012
36	DHQS	-0.336815	-0.742969	1.35823	1.35744	1.02142	0.614472
37	DHQTi	NaN	-0.194918	NaN	-3.13957e-12	NaN	-0.194918
38	DUTPDP	0.0373973	-0.124457	-0.317183	0.366492	-0.279786	0.242036
39	EDA	0.129539	-0.0353916	0.536271	0.671669	0.66581	0.636278
40	ENO	0.510063	-0.178003	-0.124445	0.292556	0.385618	0.114553
41	FBA	0.282886	-0.346302	0.693708	1.19387	0.976594	0.84757
42	FUM	-0.739324	-0.200596	0.876389	-0.29339	0.137065	-0.493986
43	G1PACT	0.457894	-0.0448552	0.6448	0.884594	1.10269	0.839738
44	G3PD2	-0.71828	NaN	1.62775	NaN	0.90947	NaN
45	G6PDH2r	0.0361716	-0.408692	1.58125	0.811282	1.61743	0.40259
46	GALUi	0.093463	-0.373012	0.198418	1.28728	0.291881	0.914266
47	GF6PTA	0.521427	0.112664	0.115306	0.59942	0.636733	0.712084
48	GK1	0.226066	NaN	0.665963	NaN	0.892029	NaN
49	GLGC	-0.559566	NaN	0.22391	NaN	-0.335656	NaN
50	GLNS	0.823307	0.0567728	-1.34671e-12	-1.2992e-11	0.823307	0.0567728
51	GLU5K	0.510939	0.0365493	0.0159298	0.907877	0.526869	0.944427
52	GLUPRT	0.655492	0.428454	1.97603e-11	-4.26732e-11	0.655492	0.428454
53	GND	0.159209	-0.449391	0.784676	1.3515	0.943884	0.902107
54	HISTP	0.119633	-0.893797	0.162553	-0.0193929	0.282186	-0.91319
55	HSDy	0.350028	-0.291348	-0.334584	0.708127	0.0154442	0.416779
56	HSK	-2.41284	NaN	1.44865	NaN	-0.964189	NaN
57	HSST	-0.234274	-0.825418	0.136471	1.74017	-0.0978035	0.914755
58	ICDHyr	-0.281979	-0.718241	0.535073	1.00922	0.253094	0.290979
59	ILETA	0.466588	-0.213796	-0.578615	0.53693	-0.112028	0.323133
60	IPPMIa	0.14341	-0.316758	1.31644	0.475778	1.45985	0.15902
61	IPPMIb	0.14341	-0.316758	1.33227	0.903058	1.47568	0.5863
62	IPPS	-0.00734092	-0.482919	1.57258	0.696662	1.56524	0.213743
63	KARA1	0.375292	0.652494	0.0711904	0.070094	0.446483	0.722587
64	KDOCT2	0.111635	0.0098082	0.255252	0.822065	0.366886	0.831874
65	KDOPP	NaN	-0.187453	NaN	0.338905	NaN	0.151452
66	KDOPS	0.164332	-0.314742	0.586973	0.117636	0.751306	-0.197106
67	LEUTAi	-0.0307566	-0.431489	-0.545739	0.506422	-0.576495	0.0749332
68	NDPK1	-0.117448	0.36505	0.563956	0.688024	0.446507	1.05307
69	NDPK2	-0.118142	0.365365	0.220972	0.764073	0.102831	1.12944
70	NDPK3	-0.117664	0.36537	0.428102	0.712651	0.310438	1.07802
71	P5CR	-0.917965	NaN	0.0713437	NaN	-0.846621	NaN
72	PFK	0.0832823	-0.878748	0.0143214	1.76513	0.0976037	0.886385
73	PGAMT	0.00620897	-0.276501	-0.343838	0.361871	-0.337629	0.0853702
74	PGI	0.385266	-0.530222	0.0609908	0.999608	0.446257	0.469386
75	PGL	-0.0344723	NaN	0.613937	NaN	0.579464	NaN
76	PGM	-0.0568412	-0.102715	-2.17496e-11	5.11309e-11	-0.0568412	-0.102715
77	PGMT	-0.440919	-0.670435	0.214988	1.13375	-0.225931	0.463317
78	PHETA1	-0.0181692	-0.373279	-0.510602	0.473817	-0.528771	0.100537
79	PMPK	NaN	-0.328226	NaN	1.29613	NaN	0.967903
80	PPC	0.599919	-2.26788	-1.19029e-12	-4.50877e-14	0.599919	-2.26788
81	PPM	-0.485546	-0.13226	0.848869	0.127814	0.363323	-0.00444612
82	PRAGSr	0.18011	0.268669	0.0116157	0.694043	0.191725	0.962712
83	PRAIS	0.37334	0.692469	0.201494	0.258214	0.574834	0.950682
84	PRASCSi	0.110573	0.446567	0.391697	0.490282	0.50227	0.936849
85	PRFGS	0.19257	0.431558	0.66225	0.543003	0.854819	0.974562
86	PRPPS	-0.0298406	0.0221518	0.456223	0.902424	0.426382	0.924575
87	PSCVT	0.766914	-0.307953	0.115091	0.874712	0.882005	0.56676
88	PSERT	0.512735	-0.605728	-0.841986	0.777633	-0.329251	0.171905
89	PTAr	-0.0225236	-0.137058	0.83226	1.95701	0.809736	1.81996
90	PYK	0.0949706	-0.183558	0.0915423	1.28089	0.186513	1.09733
91	RPE	NaN	-0.194115	NaN	0.0699786	NaN	-0.124137
92	RPI	-0.223365	-0.248128	0.840071	0.118148	0.616706	-0.129979
93	SADT2	0.896401	0.876425	0.0717937	0.115979	0.968194	0.992404
94	SDPTA	0.316528	-0.521525	-0.725405	0.673134	-0.408877	0.151609
95	SERAT	-0.43573	-0.378915	1.67783	0.872881	1.2421	0.493966
96	SHKK	0.22808	0.581256	0.598884	0.342959	0.826964	0.924215
97	SUCOAS	-0.0704507	0.195445	0.137559	0.774054	0.0671087	0.9695
98	THDPS	0.74755	-0.62935	0.237878	1.52005	0.985428	0.890698
99	THRD_L	0.204329	-0.422991	3.60467e-10	-3.56855e-11	0.204329	-0.422991
100	THRS	0.385242	-0.434074	0.976927	1.06296	1.36217	0.628884
101	TKT1	0.166364	-0.207469	0.615892	0.0537589	0.782256	-0.15371
102	TKT2	0.146217	-0.142739	0.810704	0.276396	0.956921	0.133656
103	TPI	0.129828	-0.675265	0.906819	0.311845	1.03665	-0.36342
104	TRPS3	0.511048	0.198323	-0.0862161	0.404929	0.424832	0.603252
105	TYRTA	-0.260548	-0.453021	-0.476596	0.44226	-0.737143	-0.0107609
106	UAGCVT	0.132531	-0.120222	0.456384	0.997399	0.588914	0.877177
107	UMPK	0.650761	-0.0148583	0.1517	0.982362	0.80246	0.967504
108	VALTA	0.466588	-0.213703	-0.543989	0.536047	-0.0774016	0.322344
